# Supplementary material for: Selective Protonation of Catalytic Dyad for γ-Secretase-Mediated Hydrolysis Revealed by Multiscale Simulations
Source: J Phys Chem B. 2024 Nov 7;128(46):11345–58. doi: 10.1021/acs.jpcb.4c04085 (PMC11586911; doi:10.1021/acs.jpcb.4c04085)
Supplement: Supplementary file 2 — jp4c04085_si_002.zip [file jp4c04085_si_002.zip › Figure S16 D257-protonated QM structures/GD_opt_freq.log]

 Entering Gaussian System, Link 0=g09
 Input=gas-ts1-frame31_qm-struc_-1-irc-pc.gjf
 Output=gas-ts1-frame31_qm-struc_-1-irc-pc.log
 Initial command:
 /share/home/wubh/software/g09/l1.exe "/share4/home/wubh/qmmm/ASH257/new-choosen-model/qm-cal/step1-brided_wat/qm_region/ts/gas/irc/Gau-24860.inp" -scrdir="/share4/home/wubh/qmmm/ASH257/new-choosen-model/qm-cal/step1-brided_wat/qm_region/ts/gas/irc/"
 Entering Link 1 = /share/home/wubh/software/g09/l1.exe PID=     24861.
  
 Copyright (c) 1988,1990,1992,1993,1995,1998,2003,2009,2015,
            Gaussian, Inc.  All Rights Reserved.
  
 This is part of the Gaussian(R) 09 program.  It is based on
 the Gaussian(R) 03 system (copyright 2003, Gaussian, Inc.),
 the Gaussian(R) 98 system (copyright 1998, Gaussian, Inc.),
 the Gaussian(R) 94 system (copyright 1995, Gaussian, Inc.),
 the Gaussian 92(TM) system (copyright 1992, Gaussian, Inc.),
 the Gaussian 90(TM) system (copyright 1990, Gaussian, Inc.),
 the Gaussian 88(TM) system (copyright 1988, Gaussian, Inc.),
 the Gaussian 86(TM) system (copyright 1986, Carnegie Mellon
 University), and the Gaussian 82(TM) system (copyright 1983,
 Carnegie Mellon University). Gaussian is a federally registered
 trademark of Gaussian, Inc.
  
 This software contains proprietary and confidential information,
 including trade secrets, belonging to Gaussian, Inc.
  
 This software is provided under written license and may be
 used, copied, transmitted, or stored only in accord with that
 written license.
  
 The following legend is applicable only to US Government
 contracts under FAR:
  
                    RESTRICTED RIGHTS LEGEND
  
 Use, reproduction and disclosure by the US Government is
 subject to restrictions as set forth in subparagraphs (a)
 and (c) of the Commercial Computer Software - Restricted
 Rights clause in FAR 52.227-19.
  
 Gaussian, Inc.
 340 Quinnipiac St., Bldg. 40, Wallingford CT 06492
  
  
 ---------------------------------------------------------------
 Warning -- This program may not be used in any manner that
 competes with the business of Gaussian, Inc. or will provide
 assistance to any competitor of Gaussian, Inc.  The licensee
 of this program is prohibited from giving any competitor of
 Gaussian, Inc. access to this program.  By using this program,
 the user acknowledges that Gaussian, Inc. is engaged in the
 business of creating and licensing software in the field of
 computational chemistry and represents and warrants to the
 licensee that it is not a competitor of Gaussian, Inc. and that
 it will not use this program in any manner prohibited above.
 ---------------------------------------------------------------
  

 Cite this work as:
 Gaussian 09, Revision E.01,
 M. J. Frisch, G. W. Trucks, H. B. Schlegel, G. E. Scuseria, 
 M. A. Robb, J. R. Cheeseman, G. Scalmani, V. Barone, B. Mennucci, 
 G. A. Petersson, H. Nakatsuji, M. Caricato, X. Li, H. P. Hratchian, 
 A. F. Izmaylov, J. Bloino, G. Zheng, J. L. Sonnenberg, M. Hada, 
 M. Ehara, K. Toyota, R. Fukuda, J. Hasegawa, M. Ishida, T. Nakajima, 
 Y. Honda, O. Kitao, H. Nakai, T. Vreven, J. A. Montgomery, Jr., 
 J. E. Peralta, F. Ogliaro, M. Bearpark, J. J. Heyd, E. Brothers, 
 K. N. Kudin, V. N. Staroverov, T. Keith, R. Kobayashi, J. Normand, 
 K. Raghavachari, A. Rendell, J. C. Burant, S. S. Iyengar, J. Tomasi, 
 M. Cossi, N. Rega, J. M. Millam, M. Klene, J. E. Knox, J. B. Cross, 
 V. Bakken, C. Adamo, J. Jaramillo, R. Gomperts, R. E. Stratmann, 
 O. Yazyev, A. J. Austin, R. Cammi, C. Pomelli, J. W. Ochterski, 
 R. L. Martin, K. Morokuma, V. G. Zakrzewski, G. A. Voth, 
 P. Salvador, J. J. Dannenberg, S. Dapprich, A. D. Daniels, 
 O. Farkas, J. B. Foresman, J. V. Ortiz, J. Cioslowski, 
 and D. J. Fox, Gaussian, Inc., Wallingford CT, 2013.
 
 ******************************************
 Gaussian 09:  ES64L-G09RevE.01 30-Nov-2015
                18-Aug-2023 
 ******************************************
 %nprocshared=24
 Will use up to   24 processors via shared memory.
 %chk=gas-ts1-frame31_qm-struc_-1-irc-pc.chk
 %mem=10GB
 -------------------------------------------------------------------
 # opt=(calcfc,gdiis) freq B3LYP/6-31G** em=gd3 int=ultrafine nosymm
 -------------------------------------------------------------------

 Warning!  Use of Opt=GDIIS is deprecated since it is seldom a good choice.

 1/10=4,14=-1,18=20,19=11,26=4,38=1/1,3;
 2/9=110,12=2,15=1,17=6,18=5,40=1/2;
 3/5=1,6=6,7=101,11=2,16=1,25=1,30=1,71=2,74=-5,75=-5,124=31,140=1/1,2,3;
 4//1;
 5/5=2,38=5/2;
 8/6=4,10=90,11=11/1;
 11/6=1,8=1,9=11,15=111,16=1,31=1/1,2,10;
 10/6=1,13=1,31=1/2;
 6/7=2,8=2,9=2,10=2,28=1/1;
 7/10=1,18=20,25=1,30=1/1,2,3,16;
 1/10=4,14=-1,18=20,19=11,26=4/3(2);
 2/9=110,15=1/2;
 99//99;
 2/9=110,15=1/2;
 3/5=1,6=6,7=101,11=2,16=1,25=1,30=1,71=1,74=-5,75=-5,124=31/1,2,3;
 4/5=5,16=3,69=1/1;
 5/5=2,38=5/2;
 7/30=1/1,2,3,16;
 1/14=-1,18=20,19=11,26=4/3(-5);
 2/9=110,15=1/2;
 6/7=2,8=2,9=2,10=2,19=2,28=1/1;
 99/9=1/99;
 -----
 Title
 -----
 Symbolic Z-matrix:
 Charge = -1 Multiplicity = 1
 C                     0.09713  -4.59058  -1.82345 
 H                     0.88776  -4.50578  -2.57726 
 H                     0.33717  -5.46182  -1.20466 
 C                     0.09507  -3.3259   -0.95141 
 O                    -0.96285  -2.63274  -0.94934 
 O                     1.16354  -3.08634  -0.3238 
 H                     1.08392  -1.77505   0.65157 
 C                    -2.68752   3.30074  -2.12341 
 H                    -2.82562   4.32264  -1.76829 
 H                    -2.00534   3.30467  -2.98034 
 C                    -2.07725   2.44707  -1.02426 
 O                    -1.56601   2.94526  -0.02674 
 O                    -2.13744   1.16235  -1.30335 
 C                     1.07224   0.73949  -0.4201 
 H                     0.55384   1.6817   -0.61967 
 C                     1.15106  -0.10835  -1.69167 
 H                     0.15627  -0.49967  -1.93214 
 H                     1.77404  -0.98762  -1.49689 
 C                     1.68556   0.64328  -2.92388 
 H                     2.66108   1.08677  -2.66748 
 C                     1.90161  -0.33916  -4.08435 
 H                     2.59378  -1.1394   -3.80086 
 H                     2.30355   0.16334  -4.9734 
 H                     0.9521   -0.8109   -4.36586 
 C                     0.74554   1.78062  -3.35973 
 H                    -0.26087   1.38738  -3.54689 
 H                     1.10303   2.26334  -4.27808 
 H                     0.6557    2.55325  -2.59039 
 C                     0.34791   0.06002   0.76429 
 O                     1.04643  -1.00673   1.29714 
 N                     0.16924   1.0509    1.80312 
 H                    -0.39242   1.79949   1.40455 
 C                    -0.4559    0.54572   3.02942 
 H                    -1.08856  -0.32715   2.81755 
 C                     0.57503   0.1818    4.11352 
 H                     1.23534  -0.56852   3.66636 
 C                     1.4167    1.40043   4.50487 
 H                     1.85834   1.84445   3.609 
 H                     2.21962   1.13041   5.20223 
 H                     0.79511   2.16509   4.99262 
 C                    -0.12382  -0.43168   5.3324 
 H                    -0.82362   0.2841    5.7861 
 H                     0.59772  -0.7205    6.10642 
 H                    -0.69573  -1.32474   5.05553 
 O                    -0.97537  -0.38278   0.32404 
 H                    -1.66307   0.56582  -0.58324 
 H                    -0.93052  -1.30035  -0.12316 
 H                    -0.86647  -4.73799  -2.31585 
 H                    -3.63671   2.87606  -2.46014 
 H                     2.07683   0.99686  -0.06706 
 H                    -1.11571   1.33279   3.424 
 
 Add virtual bond connecting atoms H46        and O45        Dist= 2.80D+00.
 Add virtual bond connecting atoms H7         and O6         Dist= 3.09D+00.
 Add virtual bond connecting atoms H47        and O5         Dist= 2.96D+00.

 GradGradGradGradGradGradGradGradGradGradGradGradGradGradGradGradGradGrad
 Berny optimization.
 Initialization pass.
                           ----------------------------
                           !    Initial Parameters    !
                           ! (Angstroms and Degrees)  !
 --------------------------                            --------------------------
 ! Name  Definition              Value          Derivative Info.                !
 --------------------------------------------------------------------------------
 ! R1    R(1,2)                  1.0957         calculate D2E/DX2 analytically  !
 ! R2    R(1,3)                  1.0953         calculate D2E/DX2 analytically  !
 ! R3    R(1,4)                  1.5362         calculate D2E/DX2 analytically  !
 ! R4    R(1,48)                 1.0921         calculate D2E/DX2 analytically  !
 ! R5    R(4,5)                  1.2648         calculate D2E/DX2 analytically  !
 ! R6    R(4,6)                  1.2621         calculate D2E/DX2 analytically  !
 ! R7    R(5,47)                 1.5681         calculate D2E/DX2 analytically  !
 ! R8    R(6,7)                  1.6362         calculate D2E/DX2 analytically  !
 ! R9    R(7,30)                 1.0042         calculate D2E/DX2 analytically  !
 ! R10   R(8,9)                  1.0906         calculate D2E/DX2 analytically  !
 ! R11   R(8,10)                 1.0953         calculate D2E/DX2 analytically  !
 ! R12   R(8,11)                 1.5196         calculate D2E/DX2 analytically  !
 ! R13   R(8,49)                 1.093          calculate D2E/DX2 analytically  !
 ! R14   R(11,12)                1.2266         calculate D2E/DX2 analytically  !
 ! R15   R(11,13)                1.3161         calculate D2E/DX2 analytically  !
 ! R16   R(13,46)                1.0485         calculate D2E/DX2 analytically  !
 ! R17   R(14,15)                1.0938         calculate D2E/DX2 analytically  !
 ! R18   R(14,16)                1.5303         calculate D2E/DX2 analytically  !
 ! R19   R(14,29)                1.5457         calculate D2E/DX2 analytically  !
 ! R20   R(14,50)                1.0955         calculate D2E/DX2 analytically  !
 ! R21   R(16,17)                1.0957         calculate D2E/DX2 analytically  !
 ! R22   R(16,18)                1.0951         calculate D2E/DX2 analytically  !
 ! R23   R(16,19)                1.5391         calculate D2E/DX2 analytically  !
 ! R24   R(19,20)                1.1018         calculate D2E/DX2 analytically  !
 ! R25   R(19,21)                1.5358         calculate D2E/DX2 analytically  !
 ! R26   R(19,25)                1.5385         calculate D2E/DX2 analytically  !
 ! R27   R(21,22)                1.0954         calculate D2E/DX2 analytically  !
 ! R28   R(21,23)                1.0975         calculate D2E/DX2 analytically  !
 ! R29   R(21,24)                1.097          calculate D2E/DX2 analytically  !
 ! R30   R(25,26)                1.0966         calculate D2E/DX2 analytically  !
 ! R31   R(25,27)                1.0974         calculate D2E/DX2 analytically  !
 ! R32   R(25,28)                1.094          calculate D2E/DX2 analytically  !
 ! R33   R(29,30)                1.382          calculate D2E/DX2 analytically  !
 ! R34   R(29,31)                1.4467         calculate D2E/DX2 analytically  !
 ! R35   R(29,45)                1.4632         calculate D2E/DX2 analytically  !
 ! R36   R(31,32)                1.0172         calculate D2E/DX2 analytically  !
 ! R37   R(31,33)                1.4662         calculate D2E/DX2 analytically  !
 ! R38   R(33,34)                1.0987         calculate D2E/DX2 analytically  !
 ! R39   R(33,35)                1.5397         calculate D2E/DX2 analytically  !
 ! R40   R(33,51)                1.1002         calculate D2E/DX2 analytically  !
 ! R41   R(35,36)                1.095          calculate D2E/DX2 analytically  !
 ! R42   R(35,37)                1.5319         calculate D2E/DX2 analytically  !
 ! R43   R(35,41)                1.5331         calculate D2E/DX2 analytically  !
 ! R44   R(37,38)                1.0931         calculate D2E/DX2 analytically  !
 ! R45   R(37,39)                1.0972         calculate D2E/DX2 analytically  !
 ! R46   R(37,40)                1.0995         calculate D2E/DX2 analytically  !
 ! R47   R(41,42)                1.099          calculate D2E/DX2 analytically  !
 ! R48   R(41,43)                1.0969         calculate D2E/DX2 analytically  !
 ! R49   R(41,44)                1.096          calculate D2E/DX2 analytically  !
 ! R50   R(45,46)                1.4819         calculate D2E/DX2 analytically  !
 ! R51   R(45,47)                1.0217         calculate D2E/DX2 analytically  !
 ! A1    A(2,1,3)              106.9844         calculate D2E/DX2 analytically  !
 ! A2    A(2,1,4)              109.1353         calculate D2E/DX2 analytically  !
 ! A3    A(2,1,48)             109.6902         calculate D2E/DX2 analytically  !
 ! A4    A(3,1,4)              109.5393         calculate D2E/DX2 analytically  !
 ! A5    A(3,1,48)             109.9215         calculate D2E/DX2 analytically  !
 ! A6    A(4,1,48)             111.4616         calculate D2E/DX2 analytically  !
 ! A7    A(1,4,5)              116.9513         calculate D2E/DX2 analytically  !
 ! A8    A(1,4,6)              115.9384         calculate D2E/DX2 analytically  !
 ! A9    A(5,4,6)              127.1055         calculate D2E/DX2 analytically  !
 ! A10   A(4,5,47)             116.6981         calculate D2E/DX2 analytically  !
 ! A11   A(4,6,7)              114.0383         calculate D2E/DX2 analytically  !
 ! A12   A(9,8,10)             109.2836         calculate D2E/DX2 analytically  !
 ! A13   A(9,8,11)             109.9805         calculate D2E/DX2 analytically  !
 ! A14   A(9,8,49)             110.7565         calculate D2E/DX2 analytically  !
 ! A15   A(10,8,11)            108.5287         calculate D2E/DX2 analytically  !
 ! A16   A(10,8,49)            107.5315         calculate D2E/DX2 analytically  !
 ! A17   A(11,8,49)            110.6897         calculate D2E/DX2 analytically  !
 ! A18   A(8,11,12)            121.8311         calculate D2E/DX2 analytically  !
 ! A19   A(8,11,13)            112.1252         calculate D2E/DX2 analytically  !
 ! A20   A(12,11,13)           126.0146         calculate D2E/DX2 analytically  !
 ! A21   A(11,13,46)           112.8953         calculate D2E/DX2 analytically  !
 ! A22   A(15,14,16)           110.4908         calculate D2E/DX2 analytically  !
 ! A23   A(15,14,29)           107.2405         calculate D2E/DX2 analytically  !
 ! A24   A(15,14,50)           106.9208         calculate D2E/DX2 analytically  !
 ! A25   A(16,14,29)           114.6633         calculate D2E/DX2 analytically  !
 ! A26   A(16,14,50)           110.5309         calculate D2E/DX2 analytically  !
 ! A27   A(29,14,50)           106.6227         calculate D2E/DX2 analytically  !
 ! A28   A(14,16,17)           109.4789         calculate D2E/DX2 analytically  !
 ! A29   A(14,16,18)           109.0474         calculate D2E/DX2 analytically  !
 ! A30   A(14,16,19)           114.3647         calculate D2E/DX2 analytically  !
 ! A31   A(17,16,18)           105.5914         calculate D2E/DX2 analytically  !
 ! A32   A(17,16,19)           108.2999         calculate D2E/DX2 analytically  !
 ! A33   A(18,16,19)           109.6913         calculate D2E/DX2 analytically  !
 ! A34   A(16,19,20)           108.525          calculate D2E/DX2 analytically  !
 ! A35   A(16,19,21)           109.9623         calculate D2E/DX2 analytically  !
 ! A36   A(16,19,25)           112.0622         calculate D2E/DX2 analytically  !
 ! A37   A(20,19,21)           107.9846         calculate D2E/DX2 analytically  !
 ! A38   A(20,19,25)           108.0179         calculate D2E/DX2 analytically  !
 ! A39   A(21,19,25)           110.1687         calculate D2E/DX2 analytically  !
 ! A40   A(19,21,22)           111.1422         calculate D2E/DX2 analytically  !
 ! A41   A(19,21,23)           111.7613         calculate D2E/DX2 analytically  !
 ! A42   A(19,21,24)           110.3186         calculate D2E/DX2 analytically  !
 ! A43   A(22,21,23)           108.2239         calculate D2E/DX2 analytically  !
 ! A44   A(22,21,24)           107.4099         calculate D2E/DX2 analytically  !
 ! A45   A(23,21,24)           107.8193         calculate D2E/DX2 analytically  !
 ! A46   A(19,25,26)           110.1204         calculate D2E/DX2 analytically  !
 ! A47   A(19,25,27)           111.2981         calculate D2E/DX2 analytically  !
 ! A48   A(19,25,28)           111.9024         calculate D2E/DX2 analytically  !
 ! A49   A(26,25,27)           108.2938         calculate D2E/DX2 analytically  !
 ! A50   A(26,25,28)           107.3316         calculate D2E/DX2 analytically  !
 ! A51   A(27,25,28)           107.7334         calculate D2E/DX2 analytically  !
 ! A52   A(14,29,30)           113.4479         calculate D2E/DX2 analytically  !
 ! A53   A(14,29,31)           107.8794         calculate D2E/DX2 analytically  !
 ! A54   A(14,29,45)           109.0432         calculate D2E/DX2 analytically  !
 ! A55   A(30,29,31)           108.3163         calculate D2E/DX2 analytically  !
 ! A56   A(30,29,45)           109.8485         calculate D2E/DX2 analytically  !
 ! A57   A(31,29,45)           108.1574         calculate D2E/DX2 analytically  !
 ! A58   A(7,30,29)            111.1973         calculate D2E/DX2 analytically  !
 ! A59   A(29,31,32)           106.9118         calculate D2E/DX2 analytically  !
 ! A60   A(29,31,33)           114.6601         calculate D2E/DX2 analytically  !
 ! A61   A(32,31,33)           110.2339         calculate D2E/DX2 analytically  !
 ! A62   A(31,33,34)           110.9755         calculate D2E/DX2 analytically  !
 ! A63   A(31,33,35)           112.635          calculate D2E/DX2 analytically  !
 ! A64   A(31,33,51)           108.0088         calculate D2E/DX2 analytically  !
 ! A65   A(34,33,35)           109.4858         calculate D2E/DX2 analytically  !
 ! A66   A(34,33,51)           106.9881         calculate D2E/DX2 analytically  !
 ! A67   A(35,33,51)           108.5486         calculate D2E/DX2 analytically  !
 ! A68   A(33,35,36)           106.1532         calculate D2E/DX2 analytically  !
 ! A69   A(33,35,37)           111.0848         calculate D2E/DX2 analytically  !
 ! A70   A(33,35,41)           110.4363         calculate D2E/DX2 analytically  !
 ! A71   A(36,35,37)           108.5489         calculate D2E/DX2 analytically  !
 ! A72   A(36,35,41)           108.9878         calculate D2E/DX2 analytically  !
 ! A73   A(37,35,41)           111.4492         calculate D2E/DX2 analytically  !
 ! A74   A(35,37,38)           109.6194         calculate D2E/DX2 analytically  !
 ! A75   A(35,37,39)           111.6338         calculate D2E/DX2 analytically  !
 ! A76   A(35,37,40)           110.8513         calculate D2E/DX2 analytically  !
 ! A77   A(38,37,39)           108.9786         calculate D2E/DX2 analytically  !
 ! A78   A(38,37,40)           108.0279         calculate D2E/DX2 analytically  !
 ! A79   A(39,37,40)           107.6309         calculate D2E/DX2 analytically  !
 ! A80   A(35,41,42)           110.9674         calculate D2E/DX2 analytically  !
 ! A81   A(35,41,43)           111.5018         calculate D2E/DX2 analytically  !
 ! A82   A(35,41,44)           111.2888         calculate D2E/DX2 analytically  !
 ! A83   A(42,41,43)           107.4002         calculate D2E/DX2 analytically  !
 ! A84   A(42,41,44)           107.6201         calculate D2E/DX2 analytically  !
 ! A85   A(43,41,44)           107.8752         calculate D2E/DX2 analytically  !
 ! A86   A(29,45,46)           114.2173         calculate D2E/DX2 analytically  !
 ! A87   A(29,45,47)           111.3316         calculate D2E/DX2 analytically  !
 ! A88   A(46,45,47)           109.1028         calculate D2E/DX2 analytically  !
 ! A89   L(6,7,30,8,-1)        183.1615         calculate D2E/DX2 analytically  !
 ! A90   L(13,46,45,15,-1)     181.1841         calculate D2E/DX2 analytically  !
 ! A91   L(5,47,45,7,-1)       185.7607         calculate D2E/DX2 analytically  !
 ! A92   L(6,7,30,8,-2)        178.5149         calculate D2E/DX2 analytically  !
 ! A93   L(13,46,45,15,-2)     185.8751         calculate D2E/DX2 analytically  !
 ! A94   L(5,47,45,7,-2)       176.2127         calculate D2E/DX2 analytically  !
 ! D1    D(2,1,4,5)            119.4234         calculate D2E/DX2 analytically  !
 ! D2    D(2,1,4,6)            -59.84           calculate D2E/DX2 analytically  !
 ! D3    D(3,1,4,5)           -123.7543         calculate D2E/DX2 analytically  !
 ! D4    D(3,1,4,6)             56.9823         calculate D2E/DX2 analytically  !
 ! D5    D(48,1,4,5)            -1.8831         calculate D2E/DX2 analytically  !
 ! D6    D(48,1,4,6)           178.8534         calculate D2E/DX2 analytically  !
 ! D7    D(1,4,5,47)          -176.5865         calculate D2E/DX2 analytically  !
 ! D8    D(6,4,5,47)             2.5829         calculate D2E/DX2 analytically  !
 ! D9    D(1,4,6,7)           -176.8858         calculate D2E/DX2 analytically  !
 ! D10   D(5,4,6,7)              3.9375         calculate D2E/DX2 analytically  !
 ! D11   D(4,5,45,29)           10.7499         calculate D2E/DX2 analytically  !
 ! D12   D(4,5,45,46)          136.4656         calculate D2E/DX2 analytically  !
 ! D13   D(4,6,30,29)          -40.2501         calculate D2E/DX2 analytically  !
 ! D14   D(9,8,11,12)          -14.5699         calculate D2E/DX2 analytically  !
 ! D15   D(9,8,11,13)          167.2795         calculate D2E/DX2 analytically  !
 ! D16   D(10,8,11,12)         104.9327         calculate D2E/DX2 analytically  !
 ! D17   D(10,8,11,13)         -73.2179         calculate D2E/DX2 analytically  !
 ! D18   D(49,8,11,12)        -137.281          calculate D2E/DX2 analytically  !
 ! D19   D(49,8,11,13)          44.5684         calculate D2E/DX2 analytically  !
 ! D20   D(8,11,13,46)         176.1822         calculate D2E/DX2 analytically  !
 ! D21   D(12,11,13,46)         -1.8752         calculate D2E/DX2 analytically  !
 ! D22   D(11,13,45,29)        -43.7954         calculate D2E/DX2 analytically  !
 ! D23   D(11,13,45,47)       -167.8655         calculate D2E/DX2 analytically  !
 ! D24   D(15,14,16,17)        -71.5536         calculate D2E/DX2 analytically  !
 ! D25   D(15,14,16,18)        173.3765         calculate D2E/DX2 analytically  !
 ! D26   D(15,14,16,19)         50.1685         calculate D2E/DX2 analytically  !
 ! D27   D(29,14,16,17)         49.7624         calculate D2E/DX2 analytically  !
 ! D28   D(29,14,16,18)        -65.3075         calculate D2E/DX2 analytically  !
 ! D29   D(29,14,16,19)        171.4846         calculate D2E/DX2 analytically  !
 ! D30   D(50,14,16,17)        170.2995         calculate D2E/DX2 analytically  !
 ! D31   D(50,14,16,18)         55.2295         calculate D2E/DX2 analytically  !
 ! D32   D(50,14,16,19)        -67.9784         calculate D2E/DX2 analytically  !
 ! D33   D(15,14,29,30)       -167.9619         calculate D2E/DX2 analytically  !
 ! D34   D(15,14,29,31)        -47.9717         calculate D2E/DX2 analytically  !
 ! D35   D(15,14,29,45)         69.2703         calculate D2E/DX2 analytically  !
 ! D36   D(16,14,29,30)         68.958          calculate D2E/DX2 analytically  !
 ! D37   D(16,14,29,31)       -171.0518         calculate D2E/DX2 analytically  !
 ! D38   D(16,14,29,45)        -53.8098         calculate D2E/DX2 analytically  !
 ! D39   D(50,14,29,30)        -53.7143         calculate D2E/DX2 analytically  !
 ! D40   D(50,14,29,31)         66.2759         calculate D2E/DX2 analytically  !
 ! D41   D(50,14,29,45)       -176.4821         calculate D2E/DX2 analytically  !
 ! D42   D(14,16,19,20)         54.4806         calculate D2E/DX2 analytically  !
 ! D43   D(14,16,19,21)        172.3954         calculate D2E/DX2 analytically  !
 ! D44   D(14,16,19,25)        -64.7152         calculate D2E/DX2 analytically  !
 ! D45   D(17,16,19,20)        176.8472         calculate D2E/DX2 analytically  !
 ! D46   D(17,16,19,21)        -65.238          calculate D2E/DX2 analytically  !
 ! D47   D(17,16,19,25)         57.6514         calculate D2E/DX2 analytically  !
 ! D48   D(18,16,19,20)        -68.3792         calculate D2E/DX2 analytically  !
 ! D49   D(18,16,19,21)         49.5356         calculate D2E/DX2 analytically  !
 ! D50   D(18,16,19,25)        172.425          calculate D2E/DX2 analytically  !
 ! D51   D(16,19,21,22)        -57.7608         calculate D2E/DX2 analytically  !
 ! D52   D(16,19,21,23)       -178.785          calculate D2E/DX2 analytically  !
 ! D53   D(16,19,21,24)         61.2699         calculate D2E/DX2 analytically  !
 ! D54   D(20,19,21,22)         60.4882         calculate D2E/DX2 analytically  !
 ! D55   D(20,19,21,23)        -60.536          calculate D2E/DX2 analytically  !
 ! D56   D(20,19,21,24)        179.5188         calculate D2E/DX2 analytically  !
 ! D57   D(25,19,21,22)        178.2426         calculate D2E/DX2 analytically  !
 ! D58   D(25,19,21,23)         57.2184         calculate D2E/DX2 analytically  !
 ! D59   D(25,19,21,24)        -62.7268         calculate D2E/DX2 analytically  !
 ! D60   D(16,19,25,26)        -56.0178         calculate D2E/DX2 analytically  !
 ! D61   D(16,19,25,27)       -176.1248         calculate D2E/DX2 analytically  !
 ! D62   D(16,19,25,28)         63.2724         calculate D2E/DX2 analytically  !
 ! D63   D(20,19,25,26)       -175.5115         calculate D2E/DX2 analytically  !
 ! D64   D(20,19,25,27)         64.3816         calculate D2E/DX2 analytically  !
 ! D65   D(20,19,25,28)        -56.2212         calculate D2E/DX2 analytically  !
 ! D66   D(21,19,25,26)         66.7547         calculate D2E/DX2 analytically  !
 ! D67   D(21,19,25,27)        -53.3522         calculate D2E/DX2 analytically  !
 ! D68   D(21,19,25,28)       -173.955          calculate D2E/DX2 analytically  !
 ! D69   D(14,29,30,7)         -68.2006         calculate D2E/DX2 analytically  !
 ! D70   D(31,29,30,7)         172.0579         calculate D2E/DX2 analytically  !
 ! D71   D(45,29,30,7)          54.1217         calculate D2E/DX2 analytically  !
 ! D72   D(14,29,31,32)         60.0701         calculate D2E/DX2 analytically  !
 ! D73   D(14,29,31,33)       -177.4263         calculate D2E/DX2 analytically  !
 ! D74   D(30,29,31,32)       -176.7541         calculate D2E/DX2 analytically  !
 ! D75   D(30,29,31,33)        -54.2505         calculate D2E/DX2 analytically  !
 ! D76   D(45,29,31,32)        -57.744          calculate D2E/DX2 analytically  !
 ! D77   D(45,29,31,33)         64.7596         calculate D2E/DX2 analytically  !
 ! D78   D(14,29,45,46)        -39.3211         calculate D2E/DX2 analytically  !
 ! D79   D(14,29,45,47)         84.7958         calculate D2E/DX2 analytically  !
 ! D80   D(30,29,45,46)       -164.2207         calculate D2E/DX2 analytically  !
 ! D81   D(30,29,45,47)        -40.1037         calculate D2E/DX2 analytically  !
 ! D82   D(31,29,45,46)         77.7446         calculate D2E/DX2 analytically  !
 ! D83   D(31,29,45,47)       -158.1385         calculate D2E/DX2 analytically  !
 ! D84   D(29,31,33,34)        -26.2788         calculate D2E/DX2 analytically  !
 ! D85   D(29,31,33,35)         96.8771         calculate D2E/DX2 analytically  !
 ! D86   D(29,31,33,51)       -143.2574         calculate D2E/DX2 analytically  !
 ! D87   D(32,31,33,34)         94.4097         calculate D2E/DX2 analytically  !
 ! D88   D(32,31,33,35)       -142.4344         calculate D2E/DX2 analytically  !
 ! D89   D(32,31,33,51)        -22.5689         calculate D2E/DX2 analytically  !
 ! D90   D(31,33,35,36)        -58.0117         calculate D2E/DX2 analytically  !
 ! D91   D(31,33,35,37)         59.804          calculate D2E/DX2 analytically  !
 ! D92   D(31,33,35,41)       -176.0082         calculate D2E/DX2 analytically  !
 ! D93   D(34,33,35,36)         65.9715         calculate D2E/DX2 analytically  !
 ! D94   D(34,33,35,37)       -176.2128         calculate D2E/DX2 analytically  !
 ! D95   D(34,33,35,41)        -52.025          calculate D2E/DX2 analytically  !
 ! D96   D(51,33,35,36)       -177.5647         calculate D2E/DX2 analytically  !
 ! D97   D(51,33,35,37)        -59.749          calculate D2E/DX2 analytically  !
 ! D98   D(51,33,35,41)         64.4388         calculate D2E/DX2 analytically  !
 ! D99   D(33,35,37,38)        -53.4521         calculate D2E/DX2 analytically  !
 ! D100  D(33,35,37,39)       -174.3026         calculate D2E/DX2 analytically  !
 ! D101  D(33,35,37,40)         65.7149         calculate D2E/DX2 analytically  !
 ! D102  D(36,35,37,38)         62.8997         calculate D2E/DX2 analytically  !
 ! D103  D(36,35,37,39)        -57.9509         calculate D2E/DX2 analytically  !
 ! D104  D(36,35,37,40)       -177.9334         calculate D2E/DX2 analytically  !
 ! D105  D(41,35,37,38)       -177.063          calculate D2E/DX2 analytically  !
 ! D106  D(41,35,37,39)         62.0865         calculate D2E/DX2 analytically  !
 ! D107  D(41,35,37,40)        -57.8961         calculate D2E/DX2 analytically  !
 ! D108  D(33,35,41,42)        -61.7202         calculate D2E/DX2 analytically  !
 ! D109  D(33,35,41,43)        178.5988         calculate D2E/DX2 analytically  !
 ! D110  D(33,35,41,44)         58.0967         calculate D2E/DX2 analytically  !
 ! D111  D(36,35,41,42)       -177.964          calculate D2E/DX2 analytically  !
 ! D112  D(36,35,41,43)         62.3551         calculate D2E/DX2 analytically  !
 ! D113  D(36,35,41,44)        -58.147          calculate D2E/DX2 analytically  !
 ! D114  D(37,35,41,42)         62.258          calculate D2E/DX2 analytically  !
 ! D115  D(37,35,41,43)        -57.4229         calculate D2E/DX2 analytically  !
 ! D116  D(37,35,41,44)       -177.925          calculate D2E/DX2 analytically  !
 --------------------------------------------------------------------------------
 Trust Radius=3.00D-01 FncErr=1.00D-07 GrdErr=1.00D-06
 Number of steps in this run=    271 maximum allowed number of steps=    306.
 GradGradGradGradGradGradGradGradGradGradGradGradGradGradGradGradGradGrad

 Symmetry turned off by external request.
 Stoichiometry    C14H30NO6(1-)
 Framework group  C1[X(C14H30NO6)]
 Deg. of freedom   147
 Full point group                 C1      NOp   1
                          Input orientation:                          
 ---------------------------------------------------------------------
 Center     Atomic      Atomic             Coordinates (Angstroms)
 Number     Number       Type             X           Y           Z
 ---------------------------------------------------------------------
      1          6           0        0.097132   -4.590579   -1.823451
      2          1           0        0.887755   -4.505782   -2.577257
      3          1           0        0.337172   -5.461820   -1.204662
      4          6           0        0.095070   -3.325897   -0.951405
      5          8           0       -0.962850   -2.632740   -0.949337
      6          8           0        1.163544   -3.086342   -0.323803
      7          1           0        1.083922   -1.775049    0.651569
      8          6           0       -2.687519    3.300739   -2.123410
      9          1           0       -2.825624    4.322643   -1.768291
     10          1           0       -2.005336    3.304673   -2.980342
     11          6           0       -2.077254    2.447068   -1.024261
     12          8           0       -1.566005    2.945263   -0.026744
     13          8           0       -2.137438    1.162351   -1.303347
     14          6           0        1.072243    0.739488   -0.420099
     15          1           0        0.553837    1.681698   -0.619666
     16          6           0        1.151061   -0.108350   -1.691668
     17          1           0        0.156270   -0.499669   -1.932139
     18          1           0        1.774037   -0.987623   -1.496885
     19          6           0        1.685559    0.643279   -2.923878
     20          1           0        2.661079    1.086766   -2.667483
     21          6           0        1.901611   -0.339162   -4.084349
     22          1           0        2.593779   -1.139399   -3.800864
     23          1           0        2.303545    0.163344   -4.973400
     24          1           0        0.952096   -0.810900   -4.365858
     25          6           0        0.745541    1.780617   -3.359725
     26          1           0       -0.260867    1.387382   -3.546888
     27          1           0        1.103028    2.263341   -4.278077
     28          1           0        0.655695    2.553252   -2.590385
     29          6           0        0.347913    0.060019    0.764294
     30          8           0        1.046426   -1.006726    1.297142
     31          7           0        0.169235    1.050903    1.803117
     32          1           0       -0.392422    1.799491    1.404552
     33          6           0       -0.455902    0.545720    3.029418
     34          1           0       -1.088563   -0.327152    2.817551
     35          6           0        0.575025    0.181800    4.113521
     36          1           0        1.235337   -0.568522    3.666357
     37          6           0        1.416704    1.400426    4.504867
     38          1           0        1.858341    1.844450    3.609002
     39          1           0        2.219623    1.130414    5.202234
     40          1           0        0.795112    2.165086    4.992621
     41          6           0       -0.123822   -0.431676    5.332402
     42          1           0       -0.823616    0.284103    5.786096
     43          1           0        0.597723   -0.720502    6.106416
     44          1           0       -0.695728   -1.324740    5.055534
     45          8           0       -0.975373   -0.382778    0.324044
     46          1           0       -1.663074    0.565815   -0.583243
     47          1           0       -0.930524   -1.300353   -0.123161
     48          1           0       -0.866471   -4.737988   -2.315848
     49          1           0       -3.636713    2.876061   -2.460143
     50          1           0        2.076829    0.996864   -0.067055
     51          1           0       -1.115709    1.332786    3.424004
 ---------------------------------------------------------------------
 Rotational constants (GHZ):      0.2777052      0.2101871      0.1514414
 Standard basis: 6-31G(d,p) (6D, 7F)
   465 basis functions,   798 primitive gaussians,   465 cartesian basis functions
    85 alpha electrons       85 beta electrons
       nuclear repulsion energy      1949.3653844455 Hartrees.
 NAtoms=   51 NActive=   51 NUniq=   51 SFac= 1.00D+00 NAtFMM=   60 NAOKFM=F Big=F
 Integral buffers will be    131072 words long.
 Raffenetti 2 integral format.
 Two-electron integral symmetry is turned off.
 Nuclear repulsion after empirical dispersion term =     1949.3050400741 Hartrees.
 One-electron integrals computed using PRISM.
 NBasis=   465 RedAO= T EigKep=  1.77D-03  NBF=   465
 NBsUse=   465 1.00D-06 EigRej= -1.00D+00 NBFU=   465
 ExpMin= 1.61D-01 ExpMax= 5.48D+03 ExpMxC= 8.25D+02 IAcc=3 IRadAn=         5 AccDes= 0.00D+00
 Harris functional with IExCor=  402 and IRadAn=       5 diagonalized for initial guess.
 HarFok:  IExCor=  402 AccDes= 0.00D+00 IRadAn=         5 IDoV= 1 UseB2=F ITyADJ=14
 ICtDFT=  3500011 ScaDFX=  1.000000  1.000000  1.000000  1.000000
 FoFCou: FMM=F IPFlag=           0 FMFlag=      100000 FMFlg1=           0
         NFxFlg=           0 DoJE=T BraDBF=F KetDBF=T FulRan=T
         wScrn=  0.000000 ICntrl=     500 IOpCl=  0 I1Cent=   200000004 NGrid=           0
         NMat0=    1 NMatS0=      1 NMatT0=    0 NMatD0=    1 NMtDS0=    0 NMtDT0=    0
 Symmetry not used in FoFCou.
 Requested convergence on RMS density matrix=1.00D-08 within 128 cycles.
 Requested convergence on MAX density matrix=1.00D-06.
 Requested convergence on             energy=1.00D-06.
 No special actions if energy rises.
 Integral accuracy reduced to 1.0D-05 until final iterations.
 Initial convergence to 1.0D-05 achieved.  Increase integral accuracy.
 SCF Done:  E(RB3LYP) =  -1057.91292934     A.U. after   14 cycles
            NFock= 14  Conv=0.39D-08     -V/T= 2.0092
 DoSCS=F DFT=T ScalE2(SS,OS)=  1.000000  1.000000
 Range of M.O.s used for correlation:     1   465
 NBasis=   465 NAE=    85 NBE=    85 NFC=     0 NFV=     0
 NROrb=    465 NOA=    85 NOB=    85 NVA=   380 NVB=   380
 Symmetrizing basis deriv contribution to polar:
 IMax=3 JMax=2 DiffMx= 0.00D+00
 G2DrvN: will do    52 centers at a time, making    1 passes.
 Calling FoFCou, ICntrl=  3107 FMM=F I1Cent=   0 AccDes= 0.00D+00.
 End of G2Drv F.D. properties file   721 does not exist.
 End of G2Drv F.D. properties file   722 does not exist.
 End of G2Drv F.D. properties file   788 does not exist.
          IDoAtm=11111111111111111111111111111111111111111111111111
          IDoAtm=1
          Differentiating once with respect to nuclear coordinates.
          There are   156 degrees of freedom in the 1st order CPHF.  IDoFFX=6 NUNeed=     0.
    150 vectors produced by pass  0 Test12= 3.23D-14 1.00D-09 XBig12= 2.05D-01 7.33D-02.
 AX will form   150 AO Fock derivatives at one time.
    150 vectors produced by pass  1 Test12= 3.23D-14 1.00D-09 XBig12= 9.22D-03 3.56D-02.
    150 vectors produced by pass  2 Test12= 3.23D-14 1.00D-09 XBig12= 1.04D-04 1.94D-03.
    150 vectors produced by pass  3 Test12= 3.23D-14 1.00D-09 XBig12= 3.69D-07 9.37D-05.
    150 vectors produced by pass  4 Test12= 3.23D-14 1.00D-09 XBig12= 5.92D-10 3.13D-06.
     99 vectors produced by pass  5 Test12= 3.23D-14 1.00D-09 XBig12= 5.26D-13 9.27D-08.
      3 vectors produced by pass  6 Test12= 3.23D-14 1.00D-09 XBig12= 5.26D-16 3.20D-09.
 InvSVY:  IOpt=1 It=  1 EMax= 4.44D-16
 Solved reduced A of dimension   852 with   156 vectors.
 End of Minotr F.D. properties file   721 does not exist.
 End of Minotr F.D. properties file   722 does not exist.
 End of Minotr F.D. properties file   788 does not exist.

 **********************************************************************

            Population analysis using the SCF density.

 **********************************************************************

 Alpha  occ. eigenvalues --  -19.04432 -19.01349 -18.99866 -18.98160 -18.96255
 Alpha  occ. eigenvalues --  -18.95849 -14.17550 -10.19975 -10.16608 -10.14361
 Alpha  occ. eigenvalues --  -10.09256 -10.07989 -10.07320 -10.07263 -10.07031
 Alpha  occ. eigenvalues --  -10.06777 -10.05987 -10.05711 -10.05476 -10.04613
 Alpha  occ. eigenvalues --  -10.04411  -0.96502  -0.91166  -0.88982  -0.87887
 Alpha  occ. eigenvalues --   -0.83127  -0.80162  -0.75366  -0.69656  -0.67272
 Alpha  occ. eigenvalues --   -0.64036  -0.62074  -0.59113  -0.57902  -0.56991
 Alpha  occ. eigenvalues --   -0.55504  -0.50841  -0.48213  -0.46247  -0.44058
 Alpha  occ. eigenvalues --   -0.43104  -0.40015  -0.37807  -0.37357  -0.35933
 Alpha  occ. eigenvalues --   -0.35542  -0.35019  -0.34686  -0.33703  -0.33049
 Alpha  occ. eigenvalues --   -0.32190  -0.31772  -0.31584  -0.30909  -0.30483
 Alpha  occ. eigenvalues --   -0.29717  -0.29507  -0.29176  -0.28800  -0.28215
 Alpha  occ. eigenvalues --   -0.27885  -0.27336  -0.27197  -0.26682  -0.25184
 Alpha  occ. eigenvalues --   -0.24600  -0.24368  -0.23445  -0.23021  -0.22680
 Alpha  occ. eigenvalues --   -0.21741  -0.21557  -0.20623  -0.20237  -0.19934
 Alpha  occ. eigenvalues --   -0.19596  -0.18461  -0.18091  -0.15275  -0.14303
 Alpha  occ. eigenvalues --   -0.12518  -0.11662  -0.11289  -0.10385  -0.09313
 Alpha virt. eigenvalues --    0.13110   0.18302   0.18679   0.19979   0.20091
 Alpha virt. eigenvalues --    0.22796   0.23509   0.23864   0.24429   0.24731
 Alpha virt. eigenvalues --    0.24988   0.25276   0.25573   0.26012   0.26448
 Alpha virt. eigenvalues --    0.26951   0.27303   0.27515   0.28185   0.28653
 Alpha virt. eigenvalues --    0.28866   0.29504   0.30140   0.30446   0.31023
 Alpha virt. eigenvalues --    0.31546   0.32056   0.32966   0.33068   0.33790
 Alpha virt. eigenvalues --    0.34244   0.34869   0.35902   0.36132   0.36459
 Alpha virt. eigenvalues --    0.36752   0.37568   0.38334   0.38504   0.39739
 Alpha virt. eigenvalues --    0.40633   0.41591   0.42529   0.43009   0.44180
 Alpha virt. eigenvalues --    0.46736   0.47443   0.49038   0.51287   0.58028
 Alpha virt. eigenvalues --    0.59193   0.60659   0.61679   0.62135   0.62984
 Alpha virt. eigenvalues --    0.63384   0.64407   0.65348   0.65378   0.66078
 Alpha virt. eigenvalues --    0.66860   0.68105   0.68687   0.68993   0.69917
 Alpha virt. eigenvalues --    0.70780   0.71002   0.72396   0.73489   0.74010
 Alpha virt. eigenvalues --    0.75573   0.75732   0.76455   0.77926   0.78424
 Alpha virt. eigenvalues --    0.79177   0.79516   0.80300   0.80904   0.81303
 Alpha virt. eigenvalues --    0.81341   0.82380   0.83230   0.84052   0.84977
 Alpha virt. eigenvalues --    0.86471   0.87480   0.88366   0.88622   0.90058
 Alpha virt. eigenvalues --    0.91075   0.92023   0.93275   0.94119   0.94358
 Alpha virt. eigenvalues --    0.94775   0.95511   0.96011   0.96903   0.97048
 Alpha virt. eigenvalues --    0.97328   0.97708   0.98200   0.98449   0.98940
 Alpha virt. eigenvalues --    0.99180   0.99319   1.00078   1.00584   1.01232
 Alpha virt. eigenvalues --    1.02009   1.02490   1.03015   1.03665   1.03966
 Alpha virt. eigenvalues --    1.04553   1.05712   1.06202   1.06274   1.06804
 Alpha virt. eigenvalues --    1.07524   1.08320   1.08871   1.09494   1.11010
 Alpha virt. eigenvalues --    1.12270   1.14121   1.14878   1.15099   1.17633
 Alpha virt. eigenvalues --    1.18725   1.19958   1.22506   1.23517   1.24254
 Alpha virt. eigenvalues --    1.26828   1.27146   1.28832   1.29755   1.30262
 Alpha virt. eigenvalues --    1.32098   1.33674   1.35935   1.37907   1.40444
 Alpha virt. eigenvalues --    1.40817   1.42665   1.43841   1.45307   1.46173
 Alpha virt. eigenvalues --    1.47645   1.47717   1.50512   1.51355   1.52402
 Alpha virt. eigenvalues --    1.52598   1.54453   1.54640   1.56498   1.57473
 Alpha virt. eigenvalues --    1.58970   1.60408   1.61461   1.61931   1.62758
 Alpha virt. eigenvalues --    1.65432   1.65595   1.68002   1.69025   1.69623
 Alpha virt. eigenvalues --    1.70404   1.71641   1.72075   1.72969   1.75082
 Alpha virt. eigenvalues --    1.76871   1.77706   1.79024   1.81313   1.82476
 Alpha virt. eigenvalues --    1.83549   1.84801   1.86315   1.87006   1.87711
 Alpha virt. eigenvalues --    1.88149   1.89673   1.89954   1.90875   1.92991
 Alpha virt. eigenvalues --    1.94300   1.94520   1.95310   1.96093   1.96599
 Alpha virt. eigenvalues --    1.97124   1.98074   1.98603   1.99064   1.99552
 Alpha virt. eigenvalues --    2.00412   2.00940   2.01082   2.01950   2.03253
 Alpha virt. eigenvalues --    2.05158   2.06241   2.06796   2.08085   2.09999
 Alpha virt. eigenvalues --    2.10106   2.12019   2.12059   2.12591   2.14186
 Alpha virt. eigenvalues --    2.14343   2.14837   2.14926   2.15226   2.15390
 Alpha virt. eigenvalues --    2.15625   2.15974   2.16596   2.17332   2.17558
 Alpha virt. eigenvalues --    2.18375   2.18573   2.19195   2.20042   2.20605
 Alpha virt. eigenvalues --    2.21087   2.21255   2.22310   2.23647   2.24850
 Alpha virt. eigenvalues --    2.25454   2.25918   2.27107   2.28229   2.31086
 Alpha virt. eigenvalues --    2.32921   2.33738   2.35821   2.36588   2.37415
 Alpha virt. eigenvalues --    2.38176   2.39262   2.39956   2.40408   2.40988
 Alpha virt. eigenvalues --    2.42227   2.43383   2.44084   2.44765   2.45474
 Alpha virt. eigenvalues --    2.46135   2.46602   2.47446   2.47808   2.49370
 Alpha virt. eigenvalues --    2.50588   2.51940   2.52873   2.55033   2.56737
 Alpha virt. eigenvalues --    2.57923   2.61234   2.61569   2.62412   2.65321
 Alpha virt. eigenvalues --    2.65447   2.68510   2.70937   2.71583   2.73242
 Alpha virt. eigenvalues --    2.73594   2.73995   2.75116   2.75677   2.77865
 Alpha virt. eigenvalues --    2.78337   2.79183   2.80130   2.81216   2.81609
 Alpha virt. eigenvalues --    2.81652   2.82224   2.82907   2.83114   2.83809
 Alpha virt. eigenvalues --    2.84392   2.84531   2.85574   2.86116   2.86663
 Alpha virt. eigenvalues --    2.88601   2.90263   2.92321   2.92764   2.94009
 Alpha virt. eigenvalues --    2.95222   2.95826   2.96177   2.98159   2.98494
 Alpha virt. eigenvalues --    2.98795   2.99255   2.99673   2.99850   3.00444
 Alpha virt. eigenvalues --    3.01282   3.01911   3.02890   3.03464   3.04648
 Alpha virt. eigenvalues --    3.05800   3.06390   3.07387   3.08303   3.08788
 Alpha virt. eigenvalues --    3.10540   3.14792   3.17463   3.18408   3.19951
 Alpha virt. eigenvalues --    3.23534   3.26125   3.27947   3.28165   3.29958
 Alpha virt. eigenvalues --    3.32122   3.33618   3.34006   3.37443   3.37925
 Alpha virt. eigenvalues --    3.41101   3.43174   3.44178   3.46866   3.51724
 Alpha virt. eigenvalues --    3.52346   3.53544   3.53804   3.54133   3.54785
 Alpha virt. eigenvalues --    3.55002   3.55396   3.57057   3.59744   3.60009
 Alpha virt. eigenvalues --    3.61264   3.62319   3.64462   3.66069   3.66770
 Alpha virt. eigenvalues --    3.69635   3.73847   3.76626   3.83053   4.17271
 Alpha virt. eigenvalues --    4.22526   4.28698   4.31089   4.33280   4.41243
 Alpha virt. eigenvalues --    4.42388   4.43046   4.45940   4.48320   4.57449
 Alpha virt. eigenvalues --    4.62372   4.63377   4.64960   4.69200   4.71094
 Alpha virt. eigenvalues --    4.71634   4.77295   4.83924   4.89364   4.96530
          Condensed to atoms (all electrons):
 Mulliken charges:
               1
     1  C   -0.366348
     2  H    0.096758
     3  H    0.094510
     4  C    0.576075
     5  O   -0.606550
     6  O   -0.600742
     7  H    0.357867
     8  C   -0.377314
     9  H    0.109675
    10  H    0.130250
    11  C    0.572322
    12  O   -0.508262
    13  O   -0.535318
    14  C   -0.197159
    15  H    0.083555
    16  C   -0.184480
    17  H    0.102524
    18  H    0.107940
    19  C   -0.051271
    20  H    0.061659
    21  C   -0.306401
    22  H    0.095527
    23  H    0.065368
    24  H    0.100116
    25  C   -0.314130
    26  H    0.110424
    27  H    0.064026
    28  H    0.101433
    29  C    0.611182
    30  O   -0.605597
    31  N   -0.541460
    32  H    0.260930
    33  C   -0.018725
    34  H    0.093465
    35  C   -0.029764
    36  H    0.120376
    37  C   -0.304569
    38  H    0.121087
    39  H    0.062312
    40  H    0.063897
    41  C   -0.310673
    42  H    0.073032
    43  H    0.071701
    44  H    0.093497
    45  O   -0.659446
    46  H    0.404503
    47  H    0.374591
    48  H    0.089641
    49  H    0.115554
    50  H    0.081878
    51  H    0.050529
 Sum of Mulliken charges =  -1.00000
 Mulliken charges with hydrogens summed into heavy atoms:
               1
     1  C   -0.085439
     4  C    0.576075
     5  O   -0.606550
     6  O   -0.600742
     8  C   -0.021834
    11  C    0.572322
    12  O   -0.508262
    13  O   -0.130815
    14  C   -0.031726
    16  C    0.025984
    19  C    0.010389
    21  C   -0.045390
    25  C   -0.038246
    29  C    0.611182
    30  O   -0.247730
    31  N   -0.280530
    33  C    0.125270
    35  C    0.090613
    37  C   -0.057272
    41  C   -0.072442
    45  O   -0.284855
 APT charges:
               1
     1  C   -1.233051
     2  H    0.392211
     3  H    0.612430
     4  C    0.420174
     5  O   -0.733271
     6  O   -0.545925
     7  H    0.400121
     8  C   -1.196050
     9  H    0.641459
    10  H    0.296285
    11  C    0.292259
    12  O   -0.410650
    13  O   -0.314451
    14  C   -0.632770
    15  H    0.273462
    16  C   -0.476661
    17  H    0.177964
    18  H    0.318372
    19  C   -0.467866
    20  H    0.374986
    21  C   -1.243665
    22  H    0.324725
    23  H    0.715180
    24  H    0.218943
    25  C   -1.010441
    26  H    0.182257
    27  H    0.712424
    28  H    0.124989
    29  C    0.129343
    30  O   -0.528543
    31  N   -0.495056
    32  H    0.372671
    33  C   -0.551107
    34  H    0.166971
    35  C   -0.037469
    36  H    0.109159
    37  C   -1.155364
    38  H   -0.046127
    39  H    0.677088
    40  H    0.509401
    41  C   -1.399204
    42  H    0.495308
    43  H    0.722002
    44  H    0.147859
    45  O   -0.581739
    46  H    0.109770
    47  H    0.414712
    48  H    0.396826
    49  H    0.514248
    50  H    0.379595
    51  H    0.436216
 Sum of APT charges =  -1.00000
 APT charges with hydrogens summed into heavy atoms:
               1
     1  C    0.168416
     4  C    0.420174
     5  O   -0.733271
     6  O   -0.545925
     8  C    0.255942
    11  C    0.292259
    12  O   -0.410650
    13  O   -0.204681
    14  C    0.020286
    16  C    0.019676
    19  C   -0.092880
    21  C    0.015182
    25  C    0.009229
    29  C    0.129343
    30  O   -0.128422
    31  N   -0.122384
    33  C    0.052080
    35  C    0.071690
    37  C   -0.015002
    41  C   -0.034035
    45  O   -0.167027
 Electronic spatial extent (au):  <R**2>=           8100.1107
 Charge=             -1.0000 electrons
 Dipole moment (field-independent basis, Debye):
    X=             -0.4313    Y=              3.4692    Z=             -2.1967  Tot=              4.1288
 Quadrupole moment (field-independent basis, Debye-Ang):
   XX=           -144.3128   YY=           -161.1373   ZZ=           -154.7361
   XY=              2.6458   XZ=             -3.3328   YZ=             -6.7012
 Traceless Quadrupole moment (field-independent basis, Debye-Ang):
   XX=              9.0826   YY=             -7.7419   ZZ=             -1.3407
   XY=              2.6458   XZ=             -3.3328   YZ=             -6.7012
 Octapole moment (field-independent basis, Debye-Ang**2):
  XXX=            -30.5006  YYY=             10.7972  ZZZ=            -48.5136  XYY=            -14.3970
  XXY=              9.1574  XXZ=             -0.3765  XZZ=            -26.1181  YZZ=             -7.6249
  YYZ=             -0.7670  XYZ=              5.3942
 Hexadecapole moment (field-independent basis, Debye-Ang**3):
 XXXX=          -1585.6923 YYYY=          -3781.6040 ZZZZ=          -6399.6604 XXXY=            340.2412
 XXXZ=             -5.8766 YYYX=            397.5177 YYYZ=           -171.2604 ZZZX=             -5.9572
 ZZZY=           -120.3830 XXYY=           -901.1034 XXZZ=          -1285.9664 YYZZ=          -1606.6492
 XXYZ=            -53.1765 YYXZ=             -5.7827 ZZXY=             77.0282
 N-N= 1.949305040074D+03 E-N=-6.390060825006D+03  KE= 1.048264697824D+03
  Exact polarizability:   0.000   0.000   0.000   0.000   0.000   0.000
 Approx polarizability: 247.780  -7.218 255.710  16.304  12.225 251.038
 Calling FoFJK, ICntrl=    100147 FMM=F ISym2X=0 I1Cent= 0 IOpClX= 0 NMat=1 NMatS=1 NMatT=0.
 -------------------------------------------------------------------
 Center     Atomic                   Forces (Hartrees/Bohr)
 Number     Number              X              Y              Z
 -------------------------------------------------------------------
      1        6           0.000089089    0.000020225   -0.000001497
      2        1          -0.000137892    0.000024174   -0.000013567
      3        1           0.000016552    0.000011871   -0.000048223
      4        6           0.000082993    0.000013229   -0.000009053
      5        8           0.000002176    0.000009411    0.000011366
      6        8          -0.000055217   -0.000021626   -0.000026542
      7        1           0.000013378   -0.000030582   -0.000011778
      8        6           0.000040322   -0.000123172   -0.000023978
      9        1           0.000008188    0.000023373   -0.000008936
     10        1          -0.000015989   -0.000038023   -0.000045176
     11        6           0.000013400   -0.000069369    0.000054224
     12        8          -0.000059220   -0.000059878   -0.000056116
     13        8           0.000057328    0.000042391    0.000141984
     14        6          -0.000014129   -0.000006158    0.000022318
     15        1           0.000029663    0.000006504    0.000005923
     16        6          -0.000027624   -0.000024676   -0.000024052
     17        1           0.000078900    0.000027220    0.000013433
     18        1          -0.000017492    0.000046578   -0.000023745
     19        6          -0.000112619    0.000093908    0.000031976
     20        1          -0.000022976   -0.000008577   -0.000017849
     21        6           0.000033411    0.000117586   -0.000029012
     22        1           0.000061377   -0.000058836   -0.000024628
     23        1           0.000013609   -0.000044383    0.000013849
     24        1          -0.000028401    0.000000896    0.000010076
     25        6           0.000059672   -0.000157700   -0.000065037
     26        1           0.000016389    0.000011733    0.000053852
     27        1           0.000008055   -0.000040796    0.000031579
     28        1           0.000021774    0.000044331    0.000018575
     29        6          -0.000035643   -0.000007831   -0.000028933
     30        8          -0.000013008    0.000024318    0.000039290
     31        7           0.000028446    0.000036128    0.000021947
     32        1           0.000016025   -0.000024763    0.000016154
     33        6           0.000004949    0.000007170   -0.000018131
     34        1          -0.000029787   -0.000029846   -0.000021005
     35        6           0.000007598   -0.000020579    0.000018301
     36        1           0.000000333   -0.000024316   -0.000013708
     37        6           0.000005868   -0.000002011   -0.000020545
     38        1           0.000021883    0.000014466   -0.000029113
     39        1           0.000023127   -0.000014220    0.000052233
     40        1          -0.000038072    0.000065005    0.000017063
     41        6           0.000029966    0.000014728   -0.000002737
     42        1          -0.000025447    0.000033953    0.000020041
     43        1           0.000023312   -0.000014862    0.000022092
     44        1          -0.000058815   -0.000063369   -0.000032757
     45        8          -0.000136014    0.000305602   -0.000205504
     46        1           0.000077150   -0.000053433    0.000098127
     47        1           0.000063703   -0.000003559    0.000018520
     48        1          -0.000086452    0.000002207    0.000011139
     49        1          -0.000048641   -0.000054157    0.000031677
     50        1           0.000027679   -0.000023633    0.000023767
     51        1          -0.000012876    0.000023352    0.000002115
 -------------------------------------------------------------------
 Cartesian Forces:  Max     0.000305602 RMS     0.000053932
 FormGI is forming the generalized inverse of G from B-inverse, IUseBI=4.

 GradGradGradGradGradGradGradGradGradGradGradGradGradGradGradGradGradGrad
 Berny optimization.
 Internal  Forces:  Max     0.000793208 RMS     0.000128450
 Search for a local minimum.
 Step number   1 out of a maximum of  271
 All quantities printed in internal units (Hartrees-Bohrs-Radians)
 Swapping is turned off.
 Second derivative matrix not updated -- analytic derivatives used.
 ITU=  0
     Eigenvalues ---   -0.00005   0.00066   0.00194   0.00245   0.00280
     Eigenvalues ---    0.00322   0.00325   0.00332   0.00371   0.00402
     Eigenvalues ---    0.00433   0.00451   0.00643   0.00765   0.00920
     Eigenvalues ---    0.01145   0.01457   0.01566   0.01733   0.01999
     Eigenvalues ---    0.02404   0.02892   0.03075   0.03370   0.03592
     Eigenvalues ---    0.03602   0.03654   0.03869   0.03884   0.04019
     Eigenvalues ---    0.04125   0.04201   0.04397   0.04405   0.04498
     Eigenvalues ---    0.04551   0.04628   0.04682   0.04718   0.04725
     Eigenvalues ---    0.04778   0.04814   0.04871   0.04912   0.04969
     Eigenvalues ---    0.05004   0.05443   0.05535   0.05630   0.05748
     Eigenvalues ---    0.05818   0.05828   0.06013   0.06905   0.07350
     Eigenvalues ---    0.07948   0.08166   0.08543   0.08663   0.09544
     Eigenvalues ---    0.10215   0.11115   0.11845   0.11889   0.12024
     Eigenvalues ---    0.12055   0.12124   0.12296   0.12392   0.12443
     Eigenvalues ---    0.12535   0.12600   0.13074   0.13131   0.13178
     Eigenvalues ---    0.13279   0.13687   0.13699   0.13755   0.13908
     Eigenvalues ---    0.14405   0.14530   0.15234   0.15510   0.17471
     Eigenvalues ---    0.17873   0.18143   0.18671   0.18859   0.20318
     Eigenvalues ---    0.21935   0.22271   0.22453   0.23063   0.23302
     Eigenvalues ---    0.24040   0.25441   0.25793   0.27137   0.27737
     Eigenvalues ---    0.28054   0.28408   0.28585   0.28872   0.29539
     Eigenvalues ---    0.30086   0.30631   0.31333   0.32046   0.32131
     Eigenvalues ---    0.32537   0.32626   0.32857   0.32991   0.33161
     Eigenvalues ---    0.33224   0.33319   0.33351   0.33406   0.33452
     Eigenvalues ---    0.33515   0.33543   0.33717   0.33876   0.33903
     Eigenvalues ---    0.34021   0.34036   0.34091   0.34315   0.34335
     Eigenvalues ---    0.34524   0.34624   0.34644   0.34724   0.34854
     Eigenvalues ---    0.35132   0.35869   0.39105   0.40270   0.43667
     Eigenvalues ---    0.44350   0.47057   0.47949   0.57167   0.58303
     Eigenvalues ---    0.70880   0.82145
 Eigenvalue     1 is  -5.41D-05 should be greater than     0.000000 Eigenvector:
                          D1        D3        D5        D2        D4
   1                    0.43632   0.43430   0.39762   0.39718   0.39515
                          D6        D9        D7        D10       D8
   1                    0.35847   0.08567  -0.08408   0.04190  -0.03994
 Quadratic step=2.800D+00 exceeds max=3.000D-01 adjusted using Lamda=-4.690D-04.
 Angle between NR and scaled steps=  13.55 degrees.
 Angle between quadratic step and forces=  81.89 degrees.
 Linear search not attempted -- option 19 set.
 Iteration  1 RMS(Cart)=  0.03704086 RMS(Int)=  0.00165399
 Iteration  2 RMS(Cart)=  0.00177724 RMS(Int)=  0.00000888
 Iteration  3 RMS(Cart)=  0.00000426 RMS(Int)=  0.00000831
 Iteration  4 RMS(Cart)=  0.00000000 RMS(Int)=  0.00000831
 Variable       Old X    -DE/DX   Delta X   Delta X   Delta X     New X
                                 (Linear)    (Quad)   (Total)
    R1        2.07052  -0.00009   0.00000   0.00078   0.00078   2.07130
    R2        2.06973  -0.00003   0.00000  -0.00111  -0.00111   2.06861
    R3        2.90298  -0.00002   0.00000  -0.00048  -0.00048   2.90250
    R4        2.06380   0.00007   0.00000   0.00020   0.00020   2.06399
    R5        2.39009  -0.00018   0.00000   0.00054   0.00053   2.39062
    R6        2.38503   0.00001   0.00000  -0.00057  -0.00057   2.38446
    R7        2.96324  -0.00018   0.00000  -0.01234  -0.01234   2.95090
    R8        3.09199   0.00018   0.00000   0.01006   0.01006   3.10205
    R9        1.89773   0.00021   0.00000  -0.00073  -0.00073   1.89700
   R10        2.06099   0.00002   0.00000   0.00003   0.00003   2.06102
   R11        2.06985   0.00002   0.00000  -0.00008  -0.00008   2.06977
   R12        2.87170  -0.00007   0.00000   0.00020   0.00020   2.87191
   R13        2.06552   0.00005   0.00000   0.00039   0.00039   2.06592
   R14        2.31799  -0.00009   0.00000   0.00034   0.00034   2.31833
   R15        2.48699  -0.00033   0.00000  -0.00125  -0.00125   2.48574
   R16        1.98144  -0.00022   0.00000   0.00283   0.00283   1.98427
   R17        2.06692  -0.00002   0.00000  -0.00004  -0.00004   2.06689
   R18        2.89192   0.00001   0.00000   0.00013   0.00013   2.89204
   R19        2.92091   0.00003   0.00000  -0.00013  -0.00013   2.92078
   R20        2.07016   0.00003   0.00000   0.00007   0.00007   2.07022
   R21        2.07058  -0.00008   0.00000  -0.00015  -0.00015   2.07042
   R22        2.06937  -0.00005   0.00000  -0.00031  -0.00031   2.06906
   R23        2.90857  -0.00002   0.00000  -0.00017  -0.00017   2.90840
   R24        2.08218  -0.00003   0.00000  -0.00007  -0.00007   2.08211
   R25        2.90217   0.00002   0.00000   0.00013   0.00013   2.90230
   R26        2.90744  -0.00018   0.00000  -0.00061  -0.00061   2.90683
   R27        2.06995   0.00008   0.00000   0.00028   0.00028   2.07023
   R28        2.07395  -0.00003   0.00000  -0.00010  -0.00010   2.07385
   R29        2.07299   0.00002   0.00000   0.00013   0.00013   2.07312
   R30        2.07226  -0.00003   0.00000  -0.00005  -0.00005   2.07222
   R31        2.07370  -0.00004   0.00000  -0.00013  -0.00013   2.07357
   R32        2.06743   0.00004   0.00000   0.00012   0.00012   2.06756
   R33        2.61151   0.00005   0.00000   0.00082   0.00084   2.61235
   R34        2.73386   0.00002   0.00000   0.00060   0.00060   2.73446
   R35        2.76506   0.00003   0.00000  -0.00144  -0.00143   2.76363
   R36        1.92223  -0.00003   0.00000   0.00005   0.00005   1.92228
   R37        2.77077   0.00002   0.00000   0.00037   0.00037   2.77114
   R38        2.07617   0.00004   0.00000   0.00016   0.00016   2.07633
   R39        2.90952   0.00002   0.00000  -0.00007  -0.00007   2.90945
   R40        2.07914   0.00003   0.00000   0.00005   0.00005   2.07919
   R41        2.06919   0.00002   0.00000   0.00006   0.00006   2.06924
   R42        2.89481   0.00006   0.00000   0.00015   0.00015   2.89496
   R43        2.89715   0.00003   0.00000   0.00014   0.00014   2.89729
   R44        2.06558   0.00004   0.00000   0.00008   0.00008   2.06566
   R45        2.07346   0.00005   0.00000   0.00015   0.00015   2.07361
   R46        2.07783   0.00007   0.00000   0.00021   0.00021   2.07804
   R47        2.07689   0.00005   0.00000   0.00013   0.00013   2.07701
   R48        2.07280   0.00004   0.00000   0.00008   0.00008   2.07288
   R49        2.07121   0.00009   0.00000   0.00026   0.00026   2.07147
   R50        2.80032  -0.00037   0.00000  -0.01695  -0.01695   2.78337
   R51        1.93080  -0.00019   0.00000   0.00207   0.00206   1.93287
    A1        1.86723   0.00001   0.00000   0.00105   0.00105   1.86828
    A2        1.90477   0.00003   0.00000  -0.00445  -0.00446   1.90031
    A3        1.91445  -0.00002   0.00000  -0.00677  -0.00679   1.90766
    A4        1.91182   0.00007   0.00000   0.00546   0.00545   1.91727
    A5        1.91849   0.00000   0.00000   0.00588   0.00586   1.92435
    A6        1.94537  -0.00008   0.00000  -0.00115  -0.00117   1.94420
    A7        2.04119  -0.00026   0.00000  -0.00208  -0.00208   2.03910
    A8        2.02351   0.00031   0.00000   0.00222   0.00222   2.02573
    A9        2.21841  -0.00005   0.00000  -0.00029  -0.00036   2.21805
   A10        2.03677  -0.00002   0.00000  -0.00058  -0.00064   2.03613
   A11        1.99034  -0.00002   0.00000  -0.00071  -0.00075   1.98959
   A12        1.90736   0.00001   0.00000   0.00147   0.00147   1.90883
   A13        1.91952   0.00004   0.00000   0.00100   0.00100   1.92052
   A14        1.93307   0.00002   0.00000  -0.00071  -0.00071   1.93235
   A15        1.89418   0.00003   0.00000   0.00148   0.00148   1.89567
   A16        1.87678   0.00001   0.00000  -0.00068  -0.00068   1.87610
   A17        1.93190  -0.00010   0.00000  -0.00250  -0.00250   1.92940
   A18        2.12635   0.00024   0.00000   0.00129   0.00129   2.12765
   A19        1.95695  -0.00042   0.00000  -0.00146  -0.00146   1.95550
   A20        2.19937   0.00018   0.00000   0.00023   0.00023   2.19960
   A21        1.97039   0.00062   0.00000   0.00055   0.00055   1.97095
   A22        1.92843   0.00000   0.00000  -0.00018  -0.00018   1.92825
   A23        1.87170   0.00002   0.00000  -0.00032  -0.00032   1.87138
   A24        1.86612   0.00001   0.00000   0.00053   0.00053   1.86665
   A25        2.00125   0.00006   0.00000   0.00030   0.00030   2.00155
   A26        1.92913  -0.00004   0.00000  -0.00017  -0.00017   1.92896
   A27        1.86092  -0.00005   0.00000  -0.00013  -0.00013   1.86079
   A28        1.91077  -0.00001   0.00000  -0.00019  -0.00019   1.91058
   A29        1.90324  -0.00002   0.00000   0.00039   0.00039   1.90362
   A30        1.99604   0.00006   0.00000   0.00002   0.00002   1.99606
   A31        1.84292   0.00001   0.00000   0.00026   0.00026   1.84318
   A32        1.89019  -0.00001   0.00000  -0.00040  -0.00040   1.88979
   A33        1.91447  -0.00005   0.00000  -0.00006  -0.00006   1.91442
   A34        1.89412   0.00001   0.00000   0.00026   0.00026   1.89437
   A35        1.91920   0.00002   0.00000   0.00003   0.00003   1.91924
   A36        1.95586   0.00000   0.00000  -0.00034  -0.00034   1.95552
   A37        1.88469  -0.00002   0.00000  -0.00024  -0.00024   1.88444
   A38        1.88527   0.00000   0.00000   0.00028   0.00028   1.88555
   A39        1.92281  -0.00001   0.00000   0.00002   0.00002   1.92283
   A40        1.93980   0.00005   0.00000   0.00045   0.00045   1.94025
   A41        1.95060   0.00004   0.00000   0.00030   0.00030   1.95090
   A42        1.92542  -0.00004   0.00000  -0.00031  -0.00031   1.92511
   A43        1.88886  -0.00005   0.00000  -0.00044  -0.00044   1.88842
   A44        1.87466  -0.00000   0.00000   0.00005   0.00005   1.87471
   A45        1.88180   0.00000   0.00000  -0.00008  -0.00008   1.88173
   A46        1.92196   0.00000   0.00000  -0.00022  -0.00022   1.92174
   A47        1.94252  -0.00004   0.00000  -0.00005  -0.00005   1.94247
   A48        1.95306   0.00000   0.00000   0.00027   0.00027   1.95334
   A49        1.89008   0.00003   0.00000   0.00020   0.00020   1.89029
   A50        1.87329  -0.00000   0.00000  -0.00028  -0.00028   1.87301
   A51        1.88030   0.00001   0.00000   0.00008   0.00008   1.88038
   A52        1.98004  -0.00022   0.00000   0.00007   0.00008   1.98012
   A53        1.88285  -0.00002   0.00000  -0.00042  -0.00042   1.88243
   A54        1.90316   0.00033   0.00000   0.00084   0.00084   1.90400
   A55        1.89048   0.00016   0.00000   0.00049   0.00049   1.89097
   A56        1.91722  -0.00011   0.00000  -0.00095  -0.00095   1.91627
   A57        1.88770  -0.00016   0.00000  -0.00004  -0.00004   1.88767
   A58        1.94076  -0.00015   0.00000  -0.00171  -0.00170   1.93906
   A59        1.86596   0.00004   0.00000  -0.00157  -0.00157   1.86439
   A60        2.00120  -0.00010   0.00000  -0.00032  -0.00032   2.00088
   A61        1.92394  -0.00003   0.00000  -0.00112  -0.00112   1.92282
   A62        1.93689  -0.00007   0.00000  -0.00015  -0.00015   1.93673
   A63        1.96585   0.00017   0.00000   0.00078   0.00078   1.96663
   A64        1.88511  -0.00005   0.00000  -0.00044  -0.00044   1.88467
   A65        1.91089  -0.00004   0.00000   0.00003   0.00003   1.91092
   A66        1.86729   0.00002   0.00000  -0.00013  -0.00013   1.86717
   A67        1.89453  -0.00004   0.00000  -0.00015  -0.00015   1.89438
   A68        1.85272   0.00001   0.00000   0.00029   0.00029   1.85302
   A69        1.93880   0.00001   0.00000   0.00008   0.00008   1.93888
   A70        1.92748  -0.00004   0.00000  -0.00056  -0.00056   1.92692
   A71        1.89454   0.00000   0.00000   0.00012   0.00012   1.89465
   A72        1.90220  -0.00000   0.00000  -0.00005  -0.00005   1.90214
   A73        1.94516   0.00002   0.00000   0.00013   0.00013   1.94529
   A74        1.91322   0.00000   0.00000   0.00016   0.00016   1.91338
   A75        1.94838  -0.00001   0.00000  -0.00005  -0.00005   1.94833
   A76        1.93472   0.00001   0.00000  -0.00004  -0.00004   1.93468
   A77        1.90203   0.00001   0.00000   0.00015   0.00015   1.90218
   A78        1.88544  -0.00001   0.00000  -0.00021  -0.00021   1.88523
   A79        1.87851  -0.00000   0.00000  -0.00002  -0.00002   1.87850
   A80        1.93675  -0.00000   0.00000  -0.00001  -0.00001   1.93673
   A81        1.94607   0.00000   0.00000   0.00001   0.00001   1.94609
   A82        1.94236  -0.00001   0.00000  -0.00009  -0.00009   1.94227
   A83        1.87449   0.00000   0.00000   0.00006   0.00006   1.87455
   A84        1.87832   0.00000   0.00000  -0.00004  -0.00004   1.87828
   A85        1.88278   0.00001   0.00000   0.00007   0.00007   1.88285
   A86        1.99347   0.00077   0.00000   0.00660   0.00661   2.00008
   A87        1.94310  -0.00004   0.00000   0.00147   0.00146   1.94456
   A88        1.90420  -0.00049   0.00000  -0.00367  -0.00368   1.90053
   A89        3.19677  -0.00015   0.00000  -0.00589  -0.00590   3.19087
   A90        3.16226   0.00079   0.00000   0.00727   0.00727   3.16953
   A91        3.24214   0.00032   0.00000   0.00431   0.00428   3.24642
   A92        3.11567   0.00005   0.00000   0.00283   0.00282   3.11849
   A93        3.24413   0.00064   0.00000  -0.00017  -0.00017   3.24396
   A94        3.07549  -0.00028   0.00000  -0.00544  -0.00544   3.07005
    D1        2.08433  -0.00009   0.00000  -0.12606  -0.12605   1.95828
    D2       -1.04441  -0.00010   0.00000  -0.11438  -0.11437  -1.15877
    D3       -2.15992  -0.00002   0.00000  -0.12424  -0.12426  -2.28418
    D4        0.99453  -0.00004   0.00000  -0.11257  -0.11257   0.88196
    D5       -0.03287  -0.00003   0.00000  -0.11385  -0.11386  -0.14673
    D6        3.12158  -0.00005   0.00000  -0.10218  -0.10218   3.01941
    D7       -3.08202   0.00011   0.00000   0.03777   0.03775  -3.04427
    D8        0.04508   0.00013   0.00000   0.02463   0.02461   0.06969
    D9       -3.08724  -0.00002   0.00000  -0.03002  -0.03003  -3.11727
   D10        0.06872  -0.00004   0.00000  -0.01696  -0.01695   0.05177
   D11        0.18762  -0.00021   0.00000  -0.02044  -0.02047   0.16715
   D12        2.38177   0.00027   0.00000  -0.01564  -0.01566   2.36611
   D13       -0.70250  -0.00023   0.00000  -0.00048  -0.00045  -0.70295
   D14       -0.25429   0.00002   0.00000   0.02480   0.02479  -0.22950
   D15        2.91958   0.00000   0.00000   0.02273   0.02273   2.94231
   D16        1.83142   0.00006   0.00000   0.02808   0.02808   1.85950
   D17       -1.27789   0.00005   0.00000   0.02601   0.02601  -1.25188
   D18       -2.39600   0.00003   0.00000   0.02670   0.02670  -2.36930
   D19        0.77787   0.00001   0.00000   0.02464   0.02464   0.80250
   D20        3.07496   0.00007   0.00000   0.00585   0.00585   3.08081
   D21       -0.03273   0.00005   0.00000   0.00366   0.00366  -0.02907
   D22       -0.76437   0.00004   0.00000   0.00917   0.00916  -0.75521
   D23       -2.92981  -0.00001   0.00000   0.00461   0.00462  -2.92518
   D24       -1.24885  -0.00003   0.00000  -0.00528  -0.00528  -1.25413
   D25        3.02599  -0.00003   0.00000  -0.00570  -0.00570   3.02029
   D26        0.87561   0.00000   0.00000  -0.00594  -0.00594   0.86967
   D27        0.86852   0.00004   0.00000  -0.00563  -0.00563   0.86289
   D28       -1.13983   0.00004   0.00000  -0.00605  -0.00605  -1.14588
   D29        2.99297   0.00007   0.00000  -0.00628  -0.00628   2.98669
   D30        2.97229  -0.00002   0.00000  -0.00572  -0.00572   2.96657
   D31        0.96394  -0.00002   0.00000  -0.00613  -0.00613   0.95780
   D32       -1.18645   0.00001   0.00000  -0.00637  -0.00637  -1.19282
   D33       -2.93149  -0.00003   0.00000  -0.00206  -0.00206  -2.93355
   D34       -0.83726   0.00003   0.00000  -0.00169  -0.00169  -0.83895
   D35        1.20900   0.00001   0.00000  -0.00151  -0.00151   1.20749
   D36        1.20354  -0.00009   0.00000  -0.00179  -0.00179   1.20175
   D37       -2.98542  -0.00003   0.00000  -0.00141  -0.00141  -2.98683
   D38       -0.93916  -0.00005   0.00000  -0.00124  -0.00124  -0.94039
   D39       -0.93749  -0.00004   0.00000  -0.00167  -0.00167  -0.93916
   D40        1.15673   0.00002   0.00000  -0.00129  -0.00129   1.15544
   D41       -3.08019   0.00001   0.00000  -0.00112  -0.00112  -3.08131
   D42        0.95087  -0.00001   0.00000  -0.00397  -0.00397   0.94689
   D43        3.00887  -0.00002   0.00000  -0.00410  -0.00410   3.00477
   D44       -1.12949  -0.00002   0.00000  -0.00428  -0.00428  -1.13377
   D45        3.08657   0.00002   0.00000  -0.00450  -0.00450   3.08206
   D46       -1.13862   0.00000   0.00000  -0.00463  -0.00463  -1.14325
   D47        1.00621   0.00000   0.00000  -0.00481  -0.00481   1.00139
   D48       -1.19344   0.00000   0.00000  -0.00445  -0.00445  -1.19789
   D49        0.86456  -0.00001   0.00000  -0.00457  -0.00457   0.85999
   D50        3.00938  -0.00001   0.00000  -0.00476  -0.00476   3.00463
   D51       -1.00812  -0.00000   0.00000  -0.00032  -0.00032  -1.00844
   D52       -3.12039   0.00000   0.00000  -0.00028  -0.00028  -3.12067
   D53        1.06936   0.00000   0.00000  -0.00017  -0.00017   1.06919
   D54        1.05572   0.00001   0.00000  -0.00014  -0.00014   1.05558
   D55       -1.05655   0.00001   0.00000  -0.00010  -0.00010  -1.05665
   D56        3.13319   0.00001   0.00000   0.00001   0.00001   3.13320
   D57        3.11092  -0.00001   0.00000   0.00007   0.00007   3.11099
   D58        0.99865  -0.00001   0.00000   0.00011   0.00011   0.99876
   D59       -1.09479  -0.00001   0.00000   0.00021   0.00021  -1.09457
   D60       -0.97770   0.00002   0.00000   0.00238   0.00238  -0.97531
   D61       -3.07396   0.00001   0.00000   0.00231   0.00231  -3.07165
   D62        1.10431   0.00002   0.00000   0.00205   0.00205   1.10637
   D63       -3.06325   0.00001   0.00000   0.00209   0.00209  -3.06116
   D64        1.12367  -0.00001   0.00000   0.00201   0.00201   1.12568
   D65       -0.98124   0.00001   0.00000   0.00176   0.00176  -0.97948
   D66        1.16509   0.00004   0.00000   0.00221   0.00221   1.16729
   D67       -0.93117   0.00002   0.00000   0.00213   0.00213  -0.92904
   D68       -3.03609   0.00004   0.00000   0.00188   0.00188  -3.03421
   D69       -1.19032  -0.00006   0.00000   0.00147   0.00147  -1.18885
   D70        3.00298  -0.00002   0.00000   0.00161   0.00161   3.00458
   D71        0.94460   0.00013   0.00000   0.00190   0.00190   0.94651
   D72        1.04842   0.00014   0.00000  -0.00491  -0.00491   1.04351
   D73       -3.09667   0.00007   0.00000  -0.00771  -0.00771  -3.10438
   D74       -3.08494  -0.00003   0.00000  -0.00478  -0.00478  -3.08972
   D75       -0.94685  -0.00011   0.00000  -0.00757  -0.00757  -0.95442
   D76       -1.00782  -0.00016   0.00000  -0.00566  -0.00566  -1.01348
   D77        1.13027  -0.00023   0.00000  -0.00845  -0.00845   1.12182
   D78       -0.68628   0.00003   0.00000   0.00279   0.00278  -0.68350
   D79        1.47997  -0.00006   0.00000   0.00417   0.00417   1.48414
   D80       -2.86619   0.00015   0.00000   0.00276   0.00275  -2.86344
   D81       -0.69994   0.00006   0.00000   0.00414   0.00414  -0.69580
   D82        1.35690   0.00011   0.00000   0.00273   0.00272   1.35962
   D83       -2.76004   0.00001   0.00000   0.00411   0.00411  -2.75593
   D84       -0.45865  -0.00000   0.00000  -0.00307  -0.00307  -0.46172
   D85        1.69082   0.00002   0.00000  -0.00257  -0.00257   1.68825
   D86       -2.50031   0.00004   0.00000  -0.00257  -0.00257  -2.50289
   D87        1.64776  -0.00004   0.00000  -0.00618  -0.00618   1.64158
   D88       -2.48595  -0.00002   0.00000  -0.00568  -0.00568  -2.49163
   D89       -0.39390  -0.00000   0.00000  -0.00568  -0.00568  -0.39958
   D90       -1.01250  -0.00000   0.00000  -0.00088  -0.00088  -1.01337
   D91        1.04378   0.00001   0.00000  -0.00052  -0.00052   1.04325
   D92       -3.07192   0.00002   0.00000  -0.00069  -0.00069  -3.07261
   D93        1.15142  -0.00000   0.00000  -0.00050  -0.00050   1.15092
   D94       -3.07549   0.00001   0.00000  -0.00014  -0.00014  -3.07564
   D95       -0.90801   0.00002   0.00000  -0.00031  -0.00031  -0.90832
   D96       -3.09909  -0.00002   0.00000  -0.00072  -0.00072  -3.09981
   D97       -1.04282  -0.00000   0.00000  -0.00036  -0.00036  -1.04318
   D98        1.12467   0.00000   0.00000  -0.00053  -0.00053   1.12414
   D99       -0.93291  -0.00003   0.00000  -0.00339  -0.00339  -0.93631
   D100      -3.04215  -0.00003   0.00000  -0.00366  -0.00366  -3.04581
   D101       1.14694  -0.00003   0.00000  -0.00357  -0.00357   1.14337
   D102       1.09781  -0.00000   0.00000  -0.00292  -0.00292   1.09489
   D103      -1.01143  -0.00001   0.00000  -0.00318  -0.00318  -1.01462
   D104      -3.10552  -0.00001   0.00000  -0.00310  -0.00310  -3.10863
   D105      -3.09033   0.00001   0.00000  -0.00283  -0.00283  -3.09316
   D106       1.08361   0.00000   0.00000  -0.00309  -0.00309   1.08052
   D107      -1.01048   0.00000   0.00000  -0.00301  -0.00301  -1.01349
   D108      -1.07722  -0.00001   0.00000  -0.00200  -0.00200  -1.07922
   D109       3.11714  -0.00001   0.00000  -0.00208  -0.00208   3.11506
   D110       1.01398  -0.00002   0.00000  -0.00212  -0.00212   1.01186
   D111      -3.10606   0.00001   0.00000  -0.00201  -0.00201  -3.10806
   D112       1.08830   0.00000   0.00000  -0.00208  -0.00208   1.08622
   D113      -1.01486   0.00000   0.00000  -0.00212  -0.00212  -1.01698
   D114       1.08661  -0.00001   0.00000  -0.00220  -0.00220   1.08441
   D115      -1.00222  -0.00001   0.00000  -0.00228  -0.00228  -1.00450
   D116      -3.10538  -0.00001   0.00000  -0.00232  -0.00232  -3.10770
         Item               Value     Threshold  Converged?
 Maximum Force            0.000793     0.000450     NO 
 RMS     Force            0.000128     0.000300     YES
 Maximum Displacement     0.241819     0.001800     NO 
 RMS     Displacement     0.037200     0.001200     NO 
 Predicted change in Energy=-6.980411D-05
 GradGradGradGradGradGradGradGradGradGradGradGradGradGradGradGradGradGrad

 Symmetry turned off by external request.
 Stoichiometry    C14H30NO6(1-)
 Framework group  C1[X(C14H30NO6)]
 Deg. of freedom   147
 Full point group                 C1      NOp   1
                          Input orientation:                          
 ---------------------------------------------------------------------
 Center     Atomic      Atomic             Coordinates (Angstroms)
 Number     Number       Type             X           Y           Z
 ---------------------------------------------------------------------
      1          6           0        0.089218   -4.548278   -1.865345
      2          1           0        0.791148   -4.377817   -2.689746
      3          1           0        0.451320   -5.419744   -1.310623
      4          6           0        0.085719   -3.313286   -0.952168
      5          8           0       -0.974094   -2.622879   -0.929508
      6          8           0        1.156633   -3.084108   -0.325460
      7          1           0        1.085151   -1.774629    0.661853
      8          6           0       -2.704122    3.272530   -2.135429
      9          1           0       -2.814971    4.305395   -1.803159
     10          1           0       -2.052714    3.241985   -3.015407
     11          6           0       -2.072193    2.436446   -1.034856
     12          8           0       -1.543282    2.949078   -0.053775
     13          8           0       -2.138144    1.148472   -1.293778
     14          6           0        1.084300    0.736555   -0.413384
     15          1           0        0.568772    1.679805   -0.615379
     16          6           0        1.160213   -0.114730   -1.682907
     17          1           0        0.165170   -0.507847   -1.918988
     18          1           0        1.785113   -0.992451   -1.488210
     19          6           0        1.688994    0.634350   -2.919017
     20          1           0        2.662667    1.083860   -2.666287
     21          6           0        1.908340   -0.351885   -4.075740
     22          1           0        2.605311   -1.147507   -3.790469
     23          1           0        2.306092    0.148665   -4.967707
     24          1           0        0.960640   -0.829626   -4.353491
     25          6           0        0.742286    1.764511   -3.357907
     26          1           0       -0.262756    1.365236   -3.539383
     27          1           0        1.094421    2.243774   -4.280048
     28          1           0        0.650898    2.541035   -2.592583
     29          6           0        0.357792    0.062897    0.772901
     30          8           0        1.051734   -1.006584    1.307383
     31          7           0        0.184672    1.057365    1.809678
     32          1           0       -0.369851    1.809061    1.406929
     33          6           0       -0.451162    0.560008    3.033914
     34          1           0       -1.094148   -0.304786    2.819572
     35          6           0        0.570348    0.183265    4.122485
     36          1           0        1.222722   -0.576057    3.678801
     37          6           0        1.426188    1.391054    4.517011
     38          1           0        1.880236    1.826989    3.623326
     39          1           0        2.220313    1.111510    5.220791
     40          1           0        0.811785    2.165515    4.998627
     41          6           0       -0.142341   -0.420268    5.338405
     42          1           0       -0.833211    0.305717    5.789719
     43          1           0        0.571817   -0.720204    6.115096
     44          1           0       -0.726530   -1.304638    5.058745
     45          8           0       -0.967284   -0.375174    0.335838
     46          1           0       -1.654219    0.560586   -0.570746
     47          1           0       -0.928957   -1.296696   -0.106324
     48          1           0       -0.904873   -4.745515   -2.272556
     49          1           0       -3.671048    2.854430   -2.427680
     50          1           0        2.089871    0.991225   -0.061072
     51          1           0       -1.102551    1.355487    3.425677
 ---------------------------------------------------------------------
 Rotational constants (GHZ):      0.2795300      0.2094976      0.1517888
 Standard basis: 6-31G(d,p) (6D, 7F)
   465 basis functions,   798 primitive gaussians,   465 cartesian basis functions
    85 alpha electrons       85 beta electrons
       nuclear repulsion energy      1950.2885248812 Hartrees.
 NAtoms=   51 NActive=   51 NUniq=   51 SFac= 1.00D+00 NAtFMM=   60 NAOKFM=F Big=F
 Integral buffers will be    131072 words long.
 Raffenetti 2 integral format.
 Two-electron integral symmetry is turned off.
 Nuclear repulsion after empirical dispersion term =     1950.2280969050 Hartrees.
 One-electron integrals computed using PRISM.
 NBasis=   465 RedAO= T EigKep=  1.77D-03  NBF=   465
 NBsUse=   465 1.00D-06 EigRej= -1.00D+00 NBFU=   465
 Initial guess from the checkpoint file:  "gas-ts1-frame31_qm-struc_-1-irc-pc.chk"
 B after Tr=     0.002368    0.000666    0.002547
         Rot=    1.000000    0.000320    0.000147    0.000462 Ang=   0.07 deg.
 ExpMin= 1.61D-01 ExpMax= 5.48D+03 ExpMxC= 8.25D+02 IAcc=2 IRadAn=         4 AccDes= 0.00D+00
 Harris functional with IExCor=  402 and IRadAn=       4 diagonalized for initial guess.
 HarFok:  IExCor=  402 AccDes= 0.00D+00 IRadAn=         4 IDoV= 1 UseB2=F ITyADJ=14
 ICtDFT=  3500011 ScaDFX=  1.000000  1.000000  1.000000  1.000000
 FoFCou: FMM=F IPFlag=           0 FMFlag=      100000 FMFlg1=           0
         NFxFlg=           0 DoJE=T BraDBF=F KetDBF=T FulRan=T
         wScrn=  0.000000 ICntrl=     500 IOpCl=  0 I1Cent=   200000004 NGrid=           0
         NMat0=    1 NMatS0=      1 NMatT0=    0 NMatD0=    1 NMtDS0=    0 NMtDT0=    0
 Symmetry not used in FoFCou.
 Requested convergence on RMS density matrix=1.00D-08 within 128 cycles.
 Requested convergence on MAX density matrix=1.00D-06.
 Requested convergence on             energy=1.00D-06.
 No special actions if energy rises.
 Integral accuracy reduced to 1.0D-05 until final iterations.
 Initial convergence to 1.0D-05 achieved.  Increase integral accuracy.
 SCF Done:  E(RB3LYP) =  -1057.91299856     A.U. after   10 cycles
            NFock= 10  Conv=0.94D-08     -V/T= 2.0092
 Calling FoFJK, ICntrl=      2127 FMM=F ISym2X=0 I1Cent= 0 IOpClX= 0 NMat=1 NMatS=1 NMatT=0.
 -------------------------------------------------------------------
 Center     Atomic                   Forces (Hartrees/Bohr)
 Number     Number              X              Y              Z
 -------------------------------------------------------------------
      1        6           0.000088258    0.000033354    0.000007027
      2        1          -0.000108932    0.000057034   -0.000062525
      3        1          -0.000011857   -0.000004108   -0.000000016
      4        6           0.000113014   -0.000001775   -0.000017856
      5        8          -0.000012039   -0.000011050   -0.000076506
      6        8          -0.000038238   -0.000038959    0.000122289
      7        1           0.000002014    0.000006173   -0.000002332
      8        6           0.000003857    0.000002366   -0.000000120
      9        1           0.000008149    0.000004391   -0.000004731
     10        1          -0.000008351   -0.000009531   -0.000003133
     11        6           0.000013973   -0.000005941   -0.000011301
     12        8          -0.000019429    0.000002243    0.000010128
     13        8           0.000008038    0.000011283   -0.000018451
     14        6           0.000001033    0.000000497    0.000001325
     15        1           0.000002628   -0.000000025   -0.000003946
     16        6           0.000001913   -0.000001657    0.000000154
     17        1          -0.000002211    0.000003323    0.000002203
     18        1          -0.000000615    0.000000109   -0.000004629
     19        6          -0.000003907    0.000002001   -0.000002593
     20        1          -0.000001273    0.000001321    0.000002297
     21        6           0.000009581   -0.000000128    0.000002195
     22        1          -0.000000646    0.000001886   -0.000001178
     23        1          -0.000000930   -0.000000208   -0.000000391
     24        1          -0.000001990   -0.000004347    0.000000544
     25        6           0.000000223   -0.000001877   -0.000001054
     26        1           0.000000420    0.000001998    0.000001468
     27        1          -0.000000415   -0.000001589   -0.000000838
     28        1           0.000000184   -0.000000374   -0.000000374
     29        6          -0.000002445   -0.000004552    0.000004867
     30        8           0.000000442    0.000009739   -0.000003186
     31        7           0.000003765   -0.000001211    0.000007547
     32        1           0.000000108   -0.000001946   -0.000000045
     33        6          -0.000006150    0.000000674    0.000000608
     34        1          -0.000000917    0.000001997    0.000000494
     35        6          -0.000002250   -0.000002940   -0.000001979
     36        1           0.000000256    0.000000345   -0.000000984
     37        6          -0.000000090    0.000000377    0.000000260
     38        1           0.000003006   -0.000001067    0.000000759
     39        1          -0.000001553    0.000000355    0.000001904
     40        1          -0.000000473    0.000000776   -0.000001925
     41        6           0.000000059   -0.000000918    0.000000675
     42        1           0.000000953    0.000000782    0.000000542
     43        1          -0.000000286   -0.000001385   -0.000000975
     44        1          -0.000001513    0.000001224   -0.000000298
     45        8           0.000008410    0.000009070   -0.000001562
     46        1          -0.000002370   -0.000006295    0.000009518
     47        1          -0.000000495   -0.000007794   -0.000012316
     48        1          -0.000035672   -0.000050003    0.000044284
     49        1          -0.000007187    0.000009165    0.000009930
     50        1           0.000000186   -0.000003830    0.000003142
     51        1           0.000001763    0.000001028    0.000001087
 -------------------------------------------------------------------
 Cartesian Forces:  Max     0.000122289 RMS     0.000022005

 GradGradGradGradGradGradGradGradGradGradGradGradGradGradGradGradGradGrad
 Berny optimization.
 Using GDIIS optimizer.
 FormGI is forming the generalized inverse of G from B-inverse, IUseBI=4.
 Internal  Forces:  Max     0.000149255 RMS     0.000017789
 Search for a local minimum.
 Step number   2 out of a maximum of  271
 All quantities printed in internal units (Hartrees-Bohrs-Radians)
 Swapping is turned off.
 Update second derivatives using D2CorX and points    1    2
 DE= -6.92D-05 DEPred=-6.98D-05 R= 9.92D-01
 TightC=F SS=  1.41D+00  RLast= 3.01D-01 DXNew= 5.0454D-01 9.0271D-01
 Trust test= 9.92D-01 RLast= 3.01D-01 DXMaxT set to 5.05D-01
 ITU=  1  0
     Eigenvalues ---   -0.00006   0.00066   0.00194   0.00245   0.00281
     Eigenvalues ---    0.00321   0.00325   0.00332   0.00371   0.00400
     Eigenvalues ---    0.00432   0.00450   0.00643   0.00764   0.00916
     Eigenvalues ---    0.01145   0.01442   0.01559   0.01728   0.02002
     Eigenvalues ---    0.02405   0.02895   0.03047   0.03371   0.03589
     Eigenvalues ---    0.03602   0.03661   0.03870   0.03884   0.04019
     Eigenvalues ---    0.04127   0.04201   0.04397   0.04405   0.04497
     Eigenvalues ---    0.04550   0.04628   0.04682   0.04718   0.04725
     Eigenvalues ---    0.04778   0.04814   0.04871   0.04912   0.04969
     Eigenvalues ---    0.05006   0.05440   0.05507   0.05632   0.05748
     Eigenvalues ---    0.05783   0.05840   0.06013   0.06904   0.07350
     Eigenvalues ---    0.07948   0.08160   0.08520   0.08659   0.09537
     Eigenvalues ---    0.10209   0.11114   0.11844   0.11886   0.12023
     Eigenvalues ---    0.12052   0.12121   0.12296   0.12384   0.12442
     Eigenvalues ---    0.12468   0.12598   0.13071   0.13122   0.13179
     Eigenvalues ---    0.13279   0.13687   0.13699   0.13754   0.13907
     Eigenvalues ---    0.14405   0.14528   0.15234   0.15510   0.17463
     Eigenvalues ---    0.17869   0.18143   0.18671   0.18859   0.20316
     Eigenvalues ---    0.21832   0.22161   0.22515   0.23061   0.23299
     Eigenvalues ---    0.24039   0.25441   0.25795   0.27132   0.27736
     Eigenvalues ---    0.28091   0.28412   0.28583   0.28865   0.29536
     Eigenvalues ---    0.30043   0.30627   0.31333   0.32047   0.32130
     Eigenvalues ---    0.32537   0.32626   0.32856   0.32991   0.33159
     Eigenvalues ---    0.33224   0.33319   0.33350   0.33404   0.33452
     Eigenvalues ---    0.33516   0.33533   0.33719   0.33876   0.33903
     Eigenvalues ---    0.34023   0.34035   0.34091   0.34275   0.34315
     Eigenvalues ---    0.34525   0.34624   0.34640   0.34726   0.34819
     Eigenvalues ---    0.35132   0.35868   0.39109   0.40240   0.43665
     Eigenvalues ---    0.44347   0.47052   0.47802   0.56969   0.58277
     Eigenvalues ---    0.70888   0.82143
 Eigenvalue     1 is  -6.26D-05 should be greater than     0.000000 Eigenvector:
                          D1        D3        D5        D2        D4
   1                   -0.43595  -0.43504  -0.39786  -0.39674  -0.39584
                          D6        D9        D7        D10       D8
   1                   -0.35865  -0.08426   0.08059  -0.04040   0.03644
 DIIS coeff's:      1.01613     -0.01613
 Cosine:  1.000 >  0.500
 Length:  1.030
 GDIIS step was calculated using  2 of the last  2 vectors.
 Iteration  1 RMS(Cart)=  0.01590866 RMS(Int)=  0.00044977
 Iteration  2 RMS(Cart)=  0.00047056 RMS(Int)=  0.00000131
 Iteration  3 RMS(Cart)=  0.00000030 RMS(Int)=  0.00000129
 Variable       Old X    -DE/DX   Delta X   Delta X   Delta X     New X
                                 (Linear)    (Quad)   (Total)
    R1        2.07130  -0.00001   0.00001   0.00052   0.00053   2.07183
    R2        2.06861  -0.00000  -0.00002  -0.00056  -0.00058   2.06804
    R3        2.90250  -0.00002  -0.00001  -0.00018  -0.00019   2.90232
    R4        2.06399   0.00002   0.00000   0.00010   0.00010   2.06410
    R5        2.39062   0.00000   0.00001   0.00013   0.00013   2.39075
    R6        2.38446   0.00002  -0.00001  -0.00009  -0.00010   2.38436
    R7        2.95090  -0.00000  -0.00020  -0.00003  -0.00023   2.95067
    R8        3.10205   0.00001   0.00016   0.00042   0.00058   3.10263
    R9        1.89700   0.00000  -0.00001  -0.00006  -0.00007   1.89694
   R10        2.06102   0.00000   0.00000  -0.00005  -0.00005   2.06097
   R11        2.06977  -0.00000  -0.00000  -0.00008  -0.00008   2.06969
   R12        2.87191   0.00000   0.00000  -0.00001  -0.00000   2.87190
   R13        2.06592   0.00000   0.00001   0.00011   0.00012   2.06604
   R14        2.31833   0.00000   0.00001  -0.00002  -0.00002   2.31831
   R15        2.48574   0.00000  -0.00002   0.00007   0.00005   2.48578
   R16        1.98427   0.00002   0.00005  -0.00009  -0.00004   1.98423
   R17        2.06689  -0.00000  -0.00000   0.00001   0.00001   2.06690
   R18        2.89204   0.00000   0.00000   0.00002   0.00002   2.89207
   R19        2.92078   0.00000  -0.00000   0.00011   0.00011   2.92088
   R20        2.07022   0.00000   0.00000  -0.00001  -0.00001   2.07021
   R21        2.07042   0.00000  -0.00000  -0.00000  -0.00000   2.07042
   R22        2.06906  -0.00000  -0.00000   0.00000  -0.00000   2.06905
   R23        2.90840   0.00000  -0.00000  -0.00001  -0.00001   2.90839
   R24        2.08211  -0.00000  -0.00000  -0.00000  -0.00000   2.08211
   R25        2.90230   0.00000   0.00000   0.00002   0.00002   2.90232
   R26        2.90683   0.00000  -0.00001  -0.00000  -0.00001   2.90682
   R27        2.07023  -0.00000   0.00000   0.00000   0.00001   2.07024
   R28        2.07385   0.00000  -0.00000  -0.00000  -0.00000   2.07385
   R29        2.07312   0.00000   0.00000   0.00002   0.00003   2.07315
   R30        2.07222  -0.00000  -0.00000  -0.00001  -0.00001   2.07221
   R31        2.07357  -0.00000  -0.00000   0.00000   0.00000   2.07357
   R32        2.06756  -0.00000   0.00000  -0.00001  -0.00001   2.06755
   R33        2.61235  -0.00000   0.00001   0.00000   0.00002   2.61237
   R34        2.73446   0.00000   0.00001   0.00001   0.00002   2.73448
   R35        2.76363   0.00000  -0.00002  -0.00004  -0.00006   2.76357
   R36        1.92228  -0.00000   0.00000  -0.00000  -0.00000   1.92228
   R37        2.77114   0.00000   0.00001   0.00001   0.00001   2.77116
   R38        2.07633  -0.00000   0.00000   0.00001   0.00001   2.07634
   R39        2.90945  -0.00000  -0.00000  -0.00000  -0.00000   2.90944
   R40        2.07919  -0.00000   0.00000  -0.00000  -0.00000   2.07919
   R41        2.06924   0.00000   0.00000  -0.00001  -0.00001   2.06923
   R42        2.89496   0.00000   0.00000  -0.00000   0.00000   2.89496
   R43        2.89729  -0.00000   0.00000  -0.00000   0.00000   2.89729
   R44        2.06566   0.00000   0.00000  -0.00001  -0.00001   2.06565
   R45        2.07361  -0.00000   0.00000  -0.00000  -0.00000   2.07361
   R46        2.07804  -0.00000   0.00000  -0.00001  -0.00000   2.07804
   R47        2.07701  -0.00000   0.00000  -0.00000  -0.00000   2.07701
   R48        2.07288  -0.00000   0.00000  -0.00001  -0.00001   2.07287
   R49        2.07147  -0.00000   0.00000  -0.00001  -0.00001   2.07146
   R50        2.78337   0.00001  -0.00027   0.00072   0.00045   2.78381
   R51        1.93287   0.00001   0.00003   0.00007   0.00010   1.93297
    A1        1.86828   0.00005   0.00002   0.00119   0.00120   1.86948
    A2        1.90031   0.00000  -0.00007  -0.00221  -0.00229   1.89803
    A3        1.90766  -0.00002  -0.00011  -0.00386  -0.00398   1.90369
    A4        1.91727   0.00002   0.00009   0.00267   0.00276   1.92003
    A5        1.92435  -0.00003   0.00009   0.00270   0.00279   1.92715
    A6        1.94420  -0.00002  -0.00002  -0.00053  -0.00055   1.94365
    A7        2.03910  -0.00015  -0.00003  -0.00092  -0.00096   2.03815
    A8        2.02573   0.00014   0.00004   0.00077   0.00080   2.02653
    A9        2.21805   0.00001  -0.00001   0.00000  -0.00001   2.21804
   A10        2.03613  -0.00000  -0.00001   0.00004   0.00003   2.03615
   A11        1.98959  -0.00002  -0.00001  -0.00008  -0.00009   1.98950
   A12        1.90883  -0.00000   0.00002   0.00072   0.00074   1.90957
   A13        1.92052   0.00000   0.00002   0.00004   0.00005   1.92057
   A14        1.93235  -0.00000  -0.00001  -0.00039  -0.00040   1.93195
   A15        1.89567   0.00000   0.00002   0.00057   0.00060   1.89626
   A16        1.87610  -0.00000  -0.00001  -0.00031  -0.00032   1.87579
   A17        1.92940  -0.00000  -0.00004  -0.00060  -0.00064   1.92875
   A18        2.12765  -0.00000   0.00002   0.00020   0.00022   2.12787
   A19        1.95550   0.00000  -0.00002  -0.00017  -0.00019   1.95530
   A20        2.19960   0.00000   0.00000  -0.00000   0.00000   2.19960
   A21        1.97095   0.00001   0.00001   0.00001   0.00002   1.97096
   A22        1.92825  -0.00000  -0.00000  -0.00007  -0.00007   1.92818
   A23        1.87138   0.00000  -0.00001   0.00004   0.00004   1.87142
   A24        1.86665   0.00000   0.00001   0.00002   0.00002   1.86667
   A25        2.00155   0.00000   0.00000   0.00001   0.00001   2.00156
   A26        1.92896   0.00000  -0.00000   0.00002   0.00002   1.92898
   A27        1.86079  -0.00000  -0.00000  -0.00002  -0.00002   1.86077
   A28        1.91058  -0.00000  -0.00000  -0.00006  -0.00006   1.91051
   A29        1.90362  -0.00000   0.00001  -0.00002  -0.00002   1.90361
   A30        1.99606   0.00000   0.00000   0.00017   0.00017   1.99623
   A31        1.84318   0.00000   0.00000   0.00009   0.00010   1.84327
   A32        1.88979  -0.00000  -0.00001  -0.00011  -0.00012   1.88967
   A33        1.91442  -0.00000  -0.00000  -0.00007  -0.00008   1.91434
   A34        1.89437   0.00000   0.00000   0.00004   0.00004   1.89442
   A35        1.91924  -0.00000   0.00000  -0.00012  -0.00012   1.91912
   A36        1.95552  -0.00000  -0.00001  -0.00001  -0.00002   1.95550
   A37        1.88444  -0.00000  -0.00000   0.00002   0.00002   1.88446
   A38        1.88555   0.00000   0.00000   0.00001   0.00001   1.88556
   A39        1.92283   0.00000   0.00000   0.00006   0.00006   1.92289
   A40        1.94025   0.00000   0.00001  -0.00002  -0.00002   1.94023
   A41        1.95090   0.00000   0.00000   0.00005   0.00006   1.95096
   A42        1.92511   0.00000  -0.00000  -0.00002  -0.00003   1.92509
   A43        1.88842  -0.00000  -0.00001  -0.00001  -0.00001   1.88841
   A44        1.87471  -0.00000   0.00000   0.00002   0.00003   1.87473
   A45        1.88173  -0.00000  -0.00000  -0.00002  -0.00003   1.88170
   A46        1.92174   0.00000  -0.00000   0.00003   0.00002   1.92176
   A47        1.94247  -0.00000  -0.00000   0.00001   0.00001   1.94248
   A48        1.95334   0.00000   0.00000  -0.00002  -0.00002   1.95332
   A49        1.89029  -0.00000   0.00000   0.00002   0.00002   1.89031
   A50        1.87301  -0.00000  -0.00000  -0.00005  -0.00005   1.87295
   A51        1.88038   0.00000   0.00000   0.00002   0.00002   1.88040
   A52        1.98012   0.00000   0.00000  -0.00002  -0.00002   1.98010
   A53        1.88243   0.00000  -0.00001  -0.00003  -0.00004   1.88239
   A54        1.90400  -0.00000   0.00001  -0.00001   0.00001   1.90401
   A55        1.89097  -0.00001   0.00001  -0.00004  -0.00003   1.89093
   A56        1.91627   0.00000  -0.00002   0.00004   0.00003   1.91629
   A57        1.88767   0.00000  -0.00000   0.00007   0.00007   1.88773
   A58        1.93906   0.00001  -0.00003   0.00004   0.00001   1.93907
   A59        1.86439   0.00000  -0.00003  -0.00003  -0.00006   1.86434
   A60        2.00088   0.00000  -0.00001   0.00007   0.00007   2.00095
   A61        1.92282  -0.00000  -0.00002  -0.00011  -0.00012   1.92270
   A62        1.93673   0.00000  -0.00000   0.00004   0.00004   1.93678
   A63        1.96663   0.00000   0.00001   0.00008   0.00009   1.96672
   A64        1.88467  -0.00000  -0.00001  -0.00009  -0.00010   1.88457
   A65        1.91092  -0.00000   0.00000  -0.00000  -0.00000   1.91092
   A66        1.86717   0.00000  -0.00000   0.00001   0.00001   1.86717
   A67        1.89438   0.00000  -0.00000  -0.00004  -0.00005   1.89434
   A68        1.85302  -0.00000   0.00000   0.00004   0.00005   1.85306
   A69        1.93888   0.00000   0.00000   0.00002   0.00002   1.93890
   A70        1.92692  -0.00000  -0.00001  -0.00002  -0.00003   1.92689
   A71        1.89465  -0.00000   0.00000  -0.00003  -0.00002   1.89463
   A72        1.90214   0.00000  -0.00000   0.00001   0.00001   1.90215
   A73        1.94529  -0.00000   0.00000  -0.00002  -0.00002   1.94527
   A74        1.91338   0.00000   0.00000   0.00003   0.00003   1.91341
   A75        1.94833  -0.00000  -0.00000  -0.00001  -0.00001   1.94832
   A76        1.93468  -0.00000  -0.00000  -0.00001  -0.00001   1.93467
   A77        1.90218  -0.00000   0.00000   0.00001   0.00001   1.90219
   A78        1.88523  -0.00000  -0.00000  -0.00002  -0.00002   1.88521
   A79        1.87850  -0.00000  -0.00000   0.00000   0.00000   1.87850
   A80        1.93673  -0.00000  -0.00000   0.00001   0.00001   1.93674
   A81        1.94609  -0.00000   0.00000  -0.00002  -0.00002   1.94607
   A82        1.94227   0.00000  -0.00000   0.00001   0.00001   1.94228
   A83        1.87455   0.00000   0.00000   0.00000   0.00001   1.87455
   A84        1.87828   0.00000  -0.00000   0.00000   0.00000   1.87829
   A85        1.88285   0.00000   0.00000  -0.00001  -0.00001   1.88284
   A86        2.00008   0.00001   0.00011  -0.00011  -0.00000   2.00007
   A87        1.94456   0.00000   0.00002  -0.00004  -0.00002   1.94454
   A88        1.90053  -0.00000  -0.00006   0.00022   0.00016   1.90069
   A89        3.19087  -0.00000  -0.00010  -0.00056  -0.00065   3.19022
   A90        3.16953   0.00000   0.00012  -0.00020  -0.00008   3.16945
   A91        3.24642  -0.00000   0.00007  -0.00013  -0.00007   3.24635
   A92        3.11849   0.00000   0.00005   0.00129   0.00134   3.11983
   A93        3.24396   0.00001  -0.00000  -0.00013  -0.00014   3.24383
   A94        3.07005  -0.00000  -0.00009  -0.00156  -0.00165   3.06840
    D1        1.95828  -0.00010  -0.00203  -0.06919  -0.07122   1.88707
    D2       -1.15877  -0.00011  -0.00184  -0.06338  -0.06523  -1.22400
    D3       -2.28418  -0.00002  -0.00200  -0.06752  -0.06953  -2.35370
    D4        0.88196  -0.00003  -0.00182  -0.06172  -0.06354   0.81842
    D5       -0.14673  -0.00006  -0.00184  -0.06260  -0.06443  -0.21116
    D6        3.01941  -0.00007  -0.00165  -0.05680  -0.05844   2.96096
    D7       -3.04427   0.00001   0.00061   0.01412   0.01472  -3.02954
    D8        0.06969   0.00002   0.00040   0.00760   0.00799   0.07768
    D9       -3.11727  -0.00001  -0.00048  -0.01415  -0.01463  -3.13190
   D10        0.05177  -0.00002  -0.00027  -0.00764  -0.00792   0.04386
   D11        0.16715  -0.00001  -0.00033  -0.00326  -0.00359   0.16356
   D12        2.36611  -0.00000  -0.00025  -0.00387  -0.00412   2.36199
   D13       -0.70295   0.00001  -0.00001   0.00349   0.00348  -0.69947
   D14       -0.22950   0.00001   0.00040   0.01223   0.01263  -0.21686
   D15        2.94231   0.00001   0.00037   0.01135   0.01172   2.95403
   D16        1.85950   0.00002   0.00045   0.01348   0.01394   1.87344
   D17       -1.25188   0.00001   0.00042   0.01260   0.01302  -1.23886
   D18       -2.36930   0.00002   0.00043   0.01311   0.01354  -2.35576
   D19        0.80250   0.00001   0.00040   0.01223   0.01263   0.81513
   D20        3.08081   0.00001   0.00009   0.00150   0.00160   3.08240
   D21       -0.02907   0.00000   0.00006   0.00058   0.00063  -0.02844
   D22       -0.75521   0.00000   0.00015  -0.00044  -0.00030  -0.75551
   D23       -2.92518   0.00000   0.00007  -0.00050  -0.00042  -2.92561
   D24       -1.25413  -0.00000  -0.00009  -0.00100  -0.00108  -1.25521
   D25        3.02029  -0.00000  -0.00009  -0.00106  -0.00115   3.01914
   D26        0.86967  -0.00000  -0.00010  -0.00107  -0.00116   0.86851
   D27        0.86289  -0.00000  -0.00009  -0.00099  -0.00108   0.86181
   D28       -1.14588  -0.00000  -0.00010  -0.00105  -0.00115  -1.14703
   D29        2.98669  -0.00000  -0.00010  -0.00106  -0.00116   2.98553
   D30        2.96657  -0.00000  -0.00009  -0.00099  -0.00108   2.96549
   D31        0.95780  -0.00000  -0.00010  -0.00106  -0.00115   0.95665
   D32       -1.19282  -0.00000  -0.00010  -0.00106  -0.00116  -1.19398
   D33       -2.93355   0.00000  -0.00003   0.00001  -0.00002  -2.93357
   D34       -0.83895  -0.00000  -0.00003  -0.00008  -0.00010  -0.83905
   D35        1.20749  -0.00000  -0.00002  -0.00002  -0.00004   1.20744
   D36        1.20175   0.00000  -0.00003   0.00006   0.00003   1.20178
   D37       -2.98683  -0.00000  -0.00002  -0.00003  -0.00005  -2.98688
   D38       -0.94039   0.00000  -0.00002   0.00003   0.00001  -0.94038
   D39       -0.93916   0.00000  -0.00003   0.00004   0.00001  -0.93915
   D40        1.15544  -0.00000  -0.00002  -0.00005  -0.00007   1.15537
   D41       -3.08131   0.00000  -0.00002   0.00001  -0.00001  -3.08132
   D42        0.94689  -0.00000  -0.00006  -0.00085  -0.00091   0.94598
   D43        3.00477  -0.00000  -0.00007  -0.00086  -0.00093   3.00384
   D44       -1.13377  -0.00000  -0.00007  -0.00087  -0.00094  -1.13472
   D45        3.08206  -0.00000  -0.00007  -0.00089  -0.00096   3.08110
   D46       -1.14325  -0.00000  -0.00007  -0.00091  -0.00098  -1.14423
   D47        1.00139  -0.00000  -0.00008  -0.00092  -0.00100   1.00040
   D48       -1.19789  -0.00000  -0.00007  -0.00088  -0.00095  -1.19884
   D49        0.85999  -0.00000  -0.00007  -0.00090  -0.00097   0.85902
   D50        3.00463  -0.00000  -0.00008  -0.00091  -0.00099   3.00364
   D51       -1.00844  -0.00000  -0.00001  -0.00057  -0.00058  -1.00902
   D52       -3.12067  -0.00000  -0.00000  -0.00058  -0.00059  -3.12125
   D53        1.06919  -0.00000  -0.00000  -0.00057  -0.00057   1.06861
   D54        1.05558  -0.00000  -0.00000  -0.00058  -0.00058   1.05500
   D55       -1.05665  -0.00000  -0.00000  -0.00059  -0.00059  -1.05724
   D56        3.13320  -0.00000   0.00000  -0.00058  -0.00058   3.13263
   D57        3.11099  -0.00000   0.00000  -0.00052  -0.00052   3.11047
   D58        0.99876  -0.00000   0.00000  -0.00053  -0.00053   0.99823
   D59       -1.09457  -0.00000   0.00000  -0.00052  -0.00051  -1.09509
   D60       -0.97531   0.00000   0.00004  -0.00026  -0.00022  -0.97553
   D61       -3.07165   0.00000   0.00004  -0.00031  -0.00027  -3.07192
   D62        1.10637   0.00000   0.00003  -0.00032  -0.00029   1.10608
   D63       -3.06116   0.00000   0.00003  -0.00030  -0.00027  -3.06143
   D64        1.12568   0.00000   0.00003  -0.00035  -0.00032   1.12536
   D65       -0.97948   0.00000   0.00003  -0.00037  -0.00034  -0.97982
   D66        1.16729   0.00000   0.00004  -0.00037  -0.00034   1.16696
   D67       -0.92904   0.00000   0.00003  -0.00042  -0.00039  -0.92943
   D68       -3.03421   0.00000   0.00003  -0.00043  -0.00040  -3.03461
   D69       -1.18885   0.00000   0.00002  -0.00003  -0.00001  -1.18886
   D70        3.00458   0.00000   0.00003   0.00005   0.00008   3.00466
   D71        0.94651   0.00000   0.00003  -0.00003   0.00001   0.94651
   D72        1.04351  -0.00000  -0.00008  -0.00013  -0.00021   1.04330
   D73       -3.10438  -0.00000  -0.00012  -0.00024  -0.00036  -3.10474
   D74       -3.08972  -0.00000  -0.00008  -0.00020  -0.00028  -3.08999
   D75       -0.95442  -0.00000  -0.00012  -0.00031  -0.00043  -0.95485
   D76       -1.01348  -0.00000  -0.00009  -0.00014  -0.00023  -1.01371
   D77        1.12182  -0.00000  -0.00014  -0.00025  -0.00038   1.12143
   D78       -0.68350   0.00000   0.00004  -0.00009  -0.00005  -0.68355
   D79        1.48414   0.00000   0.00007   0.00008   0.00015   1.48429
   D80       -2.86344  -0.00000   0.00004  -0.00009  -0.00004  -2.86348
   D81       -0.69580   0.00000   0.00007   0.00009   0.00016  -0.69564
   D82        1.35962   0.00000   0.00004  -0.00010  -0.00006   1.35956
   D83       -2.75593   0.00001   0.00007   0.00008   0.00014  -2.75578
   D84       -0.46172  -0.00000  -0.00005  -0.00070  -0.00075  -0.46247
   D85        1.68825  -0.00000  -0.00004  -0.00062  -0.00066   1.68759
   D86       -2.50289  -0.00000  -0.00004  -0.00068  -0.00072  -2.50361
   D87        1.64158  -0.00000  -0.00010  -0.00077  -0.00087   1.64071
   D88       -2.49163  -0.00000  -0.00009  -0.00068  -0.00078  -2.49241
   D89       -0.39958  -0.00000  -0.00009  -0.00075  -0.00084  -0.40043
   D90       -1.01337  -0.00000  -0.00001  -0.00040  -0.00041  -1.01378
   D91        1.04325   0.00000  -0.00001  -0.00039  -0.00040   1.04286
   D92       -3.07261  -0.00000  -0.00001  -0.00042  -0.00043  -3.07305
   D93        1.15092  -0.00000  -0.00001  -0.00029  -0.00029   1.15062
   D94       -3.07564   0.00000  -0.00000  -0.00028  -0.00028  -3.07592
   D95       -0.90832  -0.00000  -0.00001  -0.00031  -0.00032  -0.90864
   D96       -3.09981  -0.00000  -0.00001  -0.00030  -0.00031  -3.10012
   D97       -1.04318  -0.00000  -0.00001  -0.00030  -0.00030  -1.04348
   D98        1.12414  -0.00000  -0.00001  -0.00033  -0.00034   1.12380
   D99       -0.93631  -0.00000  -0.00005  -0.00052  -0.00057  -0.93688
   D100      -3.04581  -0.00000  -0.00006  -0.00054  -0.00060  -3.04641
   D101       1.14337  -0.00000  -0.00006  -0.00053  -0.00058   1.14278
   D102       1.09489  -0.00000  -0.00005  -0.00047  -0.00051   1.09437
   D103      -1.01462  -0.00000  -0.00005  -0.00049  -0.00054  -1.01516
   D104      -3.10863  -0.00000  -0.00005  -0.00048  -0.00053  -3.10915
   D105      -3.09316  -0.00000  -0.00005  -0.00048  -0.00053  -3.09369
   D106       1.08052  -0.00000  -0.00005  -0.00051  -0.00056   1.07996
   D107      -1.01349  -0.00000  -0.00005  -0.00050  -0.00054  -1.01403
   D108      -1.07922  -0.00000  -0.00003  -0.00041  -0.00044  -1.07966
   D109       3.11506  -0.00000  -0.00003  -0.00041  -0.00044   3.11462
   D110       1.01186  -0.00000  -0.00003  -0.00039  -0.00042   1.01144
   D111      -3.10806  -0.00000  -0.00003  -0.00045  -0.00049  -3.10855
   D112       1.08622  -0.00000  -0.00003  -0.00045  -0.00049   1.08573
   D113      -1.01698  -0.00000  -0.00003  -0.00044  -0.00047  -1.01745
   D114       1.08441  -0.00000  -0.00004  -0.00041  -0.00045   1.08396
   D115      -1.00450  -0.00000  -0.00004  -0.00041  -0.00045  -1.00495
   D116      -3.10770  -0.00000  -0.00004  -0.00040  -0.00044  -3.10813
         Item               Value     Threshold  Converged?
 Maximum Force            0.000149     0.000450     YES
 RMS     Force            0.000018     0.000300     YES
 Maximum Displacement     0.128310     0.001800     NO 
 RMS     Displacement     0.015911     0.001200     NO 
 Predicted change in Energy=-2.731751D-05
 GradGradGradGradGradGradGradGradGradGradGradGradGradGradGradGradGradGrad

 Symmetry turned off by external request.
 Stoichiometry    C14H30NO6(1-)
 Framework group  C1[X(C14H30NO6)]
 Deg. of freedom   147
 Full point group                 C1      NOp   1
                          Input orientation:                          
 ---------------------------------------------------------------------
 Center     Atomic      Atomic             Coordinates (Angstroms)
 Number     Number       Type             X           Y           Z
 ---------------------------------------------------------------------
      1          6           0        0.093854   -4.534964   -1.880503
      2          1           0        0.744589   -4.322296   -2.736850
      3          1           0        0.519219   -5.398141   -1.359341
      4          6           0        0.085114   -3.312038   -0.951429
      5          8           0       -0.975691   -2.623121   -0.926012
      6          8           0        1.154441   -3.085904   -0.321026
      7          1           0        1.082901   -1.776275    0.666598
      8          6           0       -2.702832    3.271846   -2.135768
      9          1           0       -2.801933    4.307541   -1.808718
     10          1           0       -2.059570    3.229713   -3.021188
     11          6           0       -2.070021    2.436445   -1.035186
     12          8           0       -1.540511    2.949430   -0.054625
     13          8           0       -2.136994    1.148299   -1.293111
     14          6           0        1.084912    0.733708   -0.411496
     15          1           0        0.570416    1.677259   -0.614735
     16          6           0        1.160283   -0.119049   -1.680077
     17          1           0        0.165080   -0.512256   -1.915323
     18          1           0        1.785178   -0.996594   -1.484584
     19          6           0        1.688635    0.628346   -2.917382
     20          1           0        2.662031    1.078877   -2.665404
     21          6           0        1.908580   -0.359772   -4.072397
     22          1           0        2.606469   -1.154156   -3.785912
     23          1           0        2.305493    0.139510   -4.965446
     24          1           0        0.961242   -0.838972   -4.348925
     25          6           0        0.741212    1.757175   -3.358129
     26          1           0       -0.263515    1.356942   -3.539205
     27          1           0        1.093200    2.235355   -4.280890
     28          1           0        0.649090    2.534724   -2.593942
     29          6           0        0.357358    0.062092    0.775379
     30          8           0        1.050085   -1.007502    1.311233
     31          7           0        0.185085    1.057911    1.811016
     32          1           0       -0.368351    1.809829    1.407189
     33          6           0       -0.452011    0.562816    3.035521
     34          1           0       -1.096702   -0.300861    2.821781
     35          6           0        0.568400    0.184986    4.124744
     36          1           0        1.219186   -0.576297    3.682104
     37          6           0        1.426876    1.391269    4.518151
     38          1           0        1.882595    1.824870    3.624188
     39          1           0        2.219821    1.110801    5.222891
     40          1           0        0.814002    2.167885    4.998238
     41          6           0       -0.145966   -0.415547    5.341167
     42          1           0       -0.834957    0.312664    5.791760
     43          1           0        0.567355   -0.716637    6.118177
     44          1           0       -0.732448   -1.298643    5.062292
     45          8           0       -0.968026   -0.375081    0.338457
     46          1           0       -1.653882    0.560568   -0.569441
     47          1           0       -0.930539   -1.297243   -0.102567
     48          1           0       -0.910037   -4.765883   -2.243736
     49          1           0       -3.676045    2.860771   -2.417157
     50          1           0        2.090638    0.987721   -0.059170
     51          1           0       -1.101874    1.359971    3.426407
 ---------------------------------------------------------------------
 Rotational constants (GHZ):      0.2800134      0.2094253      0.1518102
 Standard basis: 6-31G(d,p) (6D, 7F)
   465 basis functions,   798 primitive gaussians,   465 cartesian basis functions
    85 alpha electrons       85 beta electrons
       nuclear repulsion energy      1950.5478014713 Hartrees.
 NAtoms=   51 NActive=   51 NUniq=   51 SFac= 1.00D+00 NAtFMM=   60 NAOKFM=F Big=F
 Integral buffers will be    131072 words long.
 Raffenetti 2 integral format.
 Two-electron integral symmetry is turned off.
 Nuclear repulsion after empirical dispersion term =     1950.4873354146 Hartrees.
 One-electron integrals computed using PRISM.
 NBasis=   465 RedAO= T EigKep=  1.77D-03  NBF=   465
 NBsUse=   465 1.00D-06 EigRej= -1.00D+00 NBFU=   465
 Initial guess from the checkpoint file:  "gas-ts1-frame31_qm-struc_-1-irc-pc.chk"
 B after Tr=    -0.000115   -0.000486    0.001459
         Rot=    1.000000    0.000092    0.000097    0.000159 Ang=   0.02 deg.
 ExpMin= 1.61D-01 ExpMax= 5.48D+03 ExpMxC= 8.25D+02 IAcc=2 IRadAn=         4 AccDes= 0.00D+00
 Harris functional with IExCor=  402 and IRadAn=       4 diagonalized for initial guess.
 HarFok:  IExCor=  402 AccDes= 0.00D+00 IRadAn=         4 IDoV= 1 UseB2=F ITyADJ=14
 ICtDFT=  3500011 ScaDFX=  1.000000  1.000000  1.000000  1.000000
 FoFCou: FMM=F IPFlag=           0 FMFlag=      100000 FMFlg1=           0
         NFxFlg=           0 DoJE=T BraDBF=F KetDBF=T FulRan=T
         wScrn=  0.000000 ICntrl=     500 IOpCl=  0 I1Cent=   200000004 NGrid=           0
         NMat0=    1 NMatS0=      1 NMatT0=    0 NMatD0=    1 NMtDS0=    0 NMtDT0=    0
 Symmetry not used in FoFCou.
 Requested convergence on RMS density matrix=1.00D-08 within 128 cycles.
 Requested convergence on MAX density matrix=1.00D-06.
 Requested convergence on             energy=1.00D-06.
 No special actions if energy rises.
 Integral accuracy reduced to 1.0D-05 until final iterations.
 Initial convergence to 1.0D-05 achieved.  Increase integral accuracy.
 SCF Done:  E(RB3LYP) =  -1057.91302491     A.U. after    9 cycles
            NFock=  9  Conv=0.75D-08     -V/T= 2.0092
 Calling FoFJK, ICntrl=      2127 FMM=F ISym2X=0 I1Cent= 0 IOpClX= 0 NMat=1 NMatS=1 NMatT=0.
 -------------------------------------------------------------------
 Center     Atomic                   Forces (Hartrees/Bohr)
 Number     Number              X              Y              Z
 -------------------------------------------------------------------
      1        6           0.000126605    0.000052470   -0.000006474
      2        1          -0.000137540    0.000059958   -0.000060801
      3        1          -0.000046027   -0.000015241    0.000011969
      4        6           0.000157088    0.000011823   -0.000041439
      5        8          -0.000014957   -0.000031643   -0.000088804
      6        8          -0.000045091   -0.000022414    0.000146712
      7        1          -0.000002760    0.000000754   -0.000002758
      8        6           0.000005728   -0.000004410   -0.000003850
      9        1           0.000001030    0.000003003   -0.000001641
     10        1          -0.000002553   -0.000001563    0.000000190
     11        6           0.000008717   -0.000006014   -0.000003582
     12        8          -0.000009115    0.000000219    0.000000250
     13        8           0.000006335   -0.000000635    0.000004421
     14        6          -0.000000688   -0.000000588    0.000000646
     15        1           0.000001134    0.000000071    0.000000187
     16        6          -0.000000039   -0.000001159    0.000000455
     17        1           0.000000409    0.000002726   -0.000001019
     18        1          -0.000001505    0.000000828   -0.000002189
     19        6          -0.000003872    0.000003151    0.000000314
     20        1           0.000000281   -0.000001838   -0.000001015
     21        6           0.000007135    0.000002705    0.000000772
     22        1          -0.000000175    0.000000119   -0.000001357
     23        1          -0.000000475   -0.000001144   -0.000000079
     24        1          -0.000003052   -0.000003440    0.000000704
     25        6           0.000001758   -0.000004648   -0.000001099
     26        1           0.000001099    0.000001189    0.000001210
     27        1           0.000000826   -0.000001091    0.000001118
     28        1           0.000001063    0.000001094    0.000000683
     29        6          -0.000000108   -0.000002544    0.000001840
     30        8           0.000001586    0.000006906   -0.000000543
     31        7          -0.000000466    0.000000290   -0.000000897
     32        1           0.000000389   -0.000000057    0.000000927
     33        6           0.000000440    0.000000692   -0.000000223
     34        1          -0.000000620   -0.000000778   -0.000000397
     35        6          -0.000000543   -0.000000710    0.000000311
     36        1          -0.000000385   -0.000000945   -0.000000182
     37        6           0.000000234   -0.000000242   -0.000000361
     38        1           0.000000649    0.000000291   -0.000000550
     39        1           0.000000540   -0.000000638    0.000001155
     40        1          -0.000000936    0.000001356    0.000000741
     41        6           0.000000062    0.000000489    0.000000059
     42        1          -0.000001012    0.000000965    0.000000211
     43        1           0.000000060   -0.000000277    0.000000573
     44        1          -0.000001843   -0.000001542   -0.000000818
     45        8          -0.000002592    0.000002988   -0.000007299
     46        1           0.000000299   -0.000000017    0.000001286
     47        1          -0.000000326    0.000004958   -0.000002927
     48        1          -0.000042538   -0.000059094    0.000047155
     49        1          -0.000004537    0.000003680    0.000005743
     50        1           0.000000716   -0.000000743    0.000000829
     51        1          -0.000000428    0.000000688   -0.000000155
 -------------------------------------------------------------------
 Cartesian Forces:  Max     0.000157088 RMS     0.000027482

 GradGradGradGradGradGradGradGradGradGradGradGradGradGradGradGradGradGrad
 Berny optimization.
 Using GDIIS optimizer.
 FormGI is forming the generalized inverse of G from B-inverse, IUseBI=4.
 Internal  Forces:  Max     0.000206314 RMS     0.000022767
 Search for a local minimum.
 Step number   3 out of a maximum of  271
 All quantities printed in internal units (Hartrees-Bohrs-Radians)
 Swapping is turned off.
 Update second derivatives using D2CorX and points    1    2    3
 DE= -2.64D-05 DEPred=-2.73D-05 R= 9.65D-01
 TightC=F SS=  1.41D+00  RLast= 1.66D-01 DXNew= 8.4853D-01 4.9707D-01
 Trust test= 9.65D-01 RLast= 1.66D-01 DXMaxT set to 5.05D-01
 ITU=  1  1  0
     Eigenvalues ---    0.00006   0.00133   0.00198   0.00250   0.00309
     Eigenvalues ---    0.00324   0.00331   0.00351   0.00373   0.00416
     Eigenvalues ---    0.00444   0.00541   0.00653   0.00811   0.00977
     Eigenvalues ---    0.01149   0.01516   0.01636   0.01824   0.02014
     Eigenvalues ---    0.02406   0.02892   0.03180   0.03370   0.03599
     Eigenvalues ---    0.03602   0.03703   0.03877   0.03885   0.04020
     Eigenvalues ---    0.04132   0.04201   0.04398   0.04405   0.04502
     Eigenvalues ---    0.04552   0.04628   0.04683   0.04718   0.04725
     Eigenvalues ---    0.04778   0.04815   0.04874   0.04912   0.04970
     Eigenvalues ---    0.05008   0.05444   0.05546   0.05635   0.05749
     Eigenvalues ---    0.05830   0.06013   0.06908   0.07350   0.07947
     Eigenvalues ---    0.08034   0.08287   0.08644   0.09093   0.09617
     Eigenvalues ---    0.10283   0.11120   0.11849   0.11903   0.12026
     Eigenvalues ---    0.12058   0.12127   0.12296   0.12391   0.12444
     Eigenvalues ---    0.12597   0.13063   0.13106   0.13178   0.13248
     Eigenvalues ---    0.13686   0.13698   0.13751   0.13907   0.14405
     Eigenvalues ---    0.14473   0.14667   0.15234   0.15511   0.17499
     Eigenvalues ---    0.17892   0.18144   0.18673   0.18859   0.20315
     Eigenvalues ---    0.21927   0.22273   0.23056   0.23298   0.24038
     Eigenvalues ---    0.25437   0.25787   0.27099   0.27723   0.27986
     Eigenvalues ---    0.28403   0.28538   0.28827   0.29520   0.29855
     Eigenvalues ---    0.30608   0.31328   0.32038   0.32128   0.32525
     Eigenvalues ---    0.32620   0.32843   0.32909   0.33001   0.33182
     Eigenvalues ---    0.33225   0.33319   0.33353   0.33425   0.33453
     Eigenvalues ---    0.33513   0.33660   0.33715   0.33880   0.33906
     Eigenvalues ---    0.34023   0.34043   0.34094   0.34315   0.34523
     Eigenvalues ---    0.34560   0.34632   0.34672   0.34737   0.35133
     Eigenvalues ---    0.35846   0.39079   0.40031   0.43636   0.44312
     Eigenvalues ---    0.46266   0.47103   0.53596   0.58282   0.70868
     Eigenvalues ---    0.82111   1.95741
 Eigenvalue     1 is   5.85D-05 Eigenvector:
                          D1        D3        D2        D5        D4
   1                   -0.43626  -0.42080  -0.40200  -0.39334  -0.38654
                          D6        D9        D7        D16       D18
   1                   -0.35908  -0.08695   0.08541   0.05312   0.05174
 DIIS coeff's:      3.00942     -1.90464     -0.10477
 Cosine:  0.988 >  0.500
 Length:  3.167
 GDIIS step was calculated using  3 of the last  3 vectors.
 Iteration  1 RMS(Cart)=  0.04624629 RMS(Int)=  0.00408189
 Iteration  2 RMS(Cart)=  0.00457193 RMS(Int)=  0.00003637
 Iteration  3 RMS(Cart)=  0.00004469 RMS(Int)=  0.00001462
 Iteration  4 RMS(Cart)=  0.00000000 RMS(Int)=  0.00001462
 Variable       Old X    -DE/DX   Delta X   Delta X   Delta X     New X
                                 (Linear)    (Quad)   (Total)
    R1        2.07183  -0.00002   0.00115   0.00026   0.00141   2.07324
    R2        2.06804   0.00000  -0.00128  -0.00050  -0.00178   2.06626
    R3        2.90232  -0.00003  -0.00043  -0.00027  -0.00070   2.90162
    R4        2.06410   0.00004   0.00023   0.00034   0.00056   2.06466
    R5        2.39075  -0.00001   0.00033   0.00037   0.00069   2.39144
    R6        2.38436   0.00003  -0.00026  -0.00027  -0.00054   2.38382
    R7        2.95067  -0.00001  -0.00175  -0.00188  -0.00363   2.94704
    R8        3.10263   0.00000   0.00222   0.00182   0.00405   3.10668
    R9        1.89694   0.00001  -0.00022  -0.00024  -0.00046   1.89648
   R10        2.06097   0.00000  -0.00009   0.00005  -0.00004   2.06093
   R11        2.06969  -0.00000  -0.00018   0.00002  -0.00015   2.06953
   R12        2.87190  -0.00000   0.00001   0.00004   0.00005   2.87195
   R13        2.06604   0.00000   0.00028  -0.00005   0.00023   2.06627
   R14        2.31831  -0.00000  -0.00000   0.00004   0.00004   2.31835
   R15        2.48578  -0.00001  -0.00004  -0.00011  -0.00015   2.48564
   R16        1.98423  -0.00001   0.00021   0.00022   0.00043   1.98466
   R17        2.06690  -0.00000   0.00002  -0.00001   0.00001   2.06691
   R18        2.89207   0.00000   0.00006  -0.00002   0.00004   2.89211
   R19        2.92088   0.00000   0.00020   0.00007   0.00027   2.92115
   R20        2.07021   0.00000  -0.00001   0.00000  -0.00001   2.07020
   R21        2.07042  -0.00000  -0.00003  -0.00003  -0.00006   2.07036
   R22        2.06905  -0.00000  -0.00004   0.00000  -0.00004   2.06902
   R23        2.90839  -0.00000  -0.00004  -0.00003  -0.00007   2.90831
   R24        2.08211  -0.00000  -0.00001  -0.00001  -0.00002   2.08209
   R25        2.90232   0.00000   0.00005   0.00003   0.00008   2.90240
   R26        2.90682  -0.00000  -0.00009  -0.00004  -0.00013   2.90668
   R27        2.07024  -0.00000   0.00004   0.00001   0.00005   2.07029
   R28        2.07385  -0.00000  -0.00002  -0.00001  -0.00003   2.07382
   R29        2.07315   0.00000   0.00007   0.00004   0.00011   2.07326
   R30        2.07221  -0.00000  -0.00003  -0.00000  -0.00003   2.07218
   R31        2.07357  -0.00000  -0.00001  -0.00001  -0.00002   2.07355
   R32        2.06755   0.00000  -0.00001   0.00001   0.00000   2.06755
   R33        2.61237   0.00000   0.00012   0.00015   0.00029   2.61265
   R34        2.73448   0.00000   0.00011   0.00000   0.00011   2.73459
   R35        2.76357   0.00000  -0.00027  -0.00022  -0.00048   2.76309
   R36        1.92228  -0.00000   0.00000   0.00000   0.00001   1.92228
   R37        2.77116   0.00000   0.00007   0.00001   0.00008   2.77123
   R38        2.07634   0.00000   0.00004  -0.00000   0.00003   2.07637
   R39        2.90944   0.00000  -0.00001  -0.00000  -0.00002   2.90943
   R40        2.07919   0.00000   0.00000   0.00000   0.00000   2.07919
   R41        2.06923   0.00000  -0.00002   0.00001  -0.00001   2.06922
   R42        2.89496   0.00000   0.00002   0.00001   0.00003   2.89499
   R43        2.89729   0.00000   0.00002   0.00001   0.00002   2.89732
   R44        2.06565   0.00000  -0.00001   0.00001  -0.00000   2.06565
   R45        2.07361   0.00000   0.00001   0.00001   0.00002   2.07363
   R46        2.07804   0.00000   0.00001   0.00001   0.00002   2.07806
   R47        2.07701   0.00000   0.00001   0.00001   0.00001   2.07702
   R48        2.07287   0.00000  -0.00000   0.00000   0.00000   2.07287
   R49        2.07146   0.00000   0.00002   0.00001   0.00003   2.07149
   R50        2.78381  -0.00001  -0.00088  -0.00104  -0.00192   2.78189
   R51        1.93297  -0.00001   0.00042   0.00038   0.00080   1.93377
    A1        1.86948   0.00008   0.00253   0.00350   0.00603   1.87551
    A2        1.89803   0.00001  -0.00506  -0.00065  -0.00576   1.89226
    A3        1.90369  -0.00003  -0.00870  -0.00423  -0.01303   1.89065
    A4        1.92003   0.00002   0.00611   0.00292   0.00902   1.92905
    A5        1.92715  -0.00005   0.00622   0.00072   0.00691   1.93405
    A6        1.94365  -0.00003  -0.00123  -0.00213  -0.00343   1.94023
    A7        2.03815  -0.00021  -0.00214  -0.00286  -0.00503   2.03311
    A8        2.02653   0.00020   0.00185   0.00278   0.00459   2.03112
    A9        2.21804   0.00001  -0.00007  -0.00002  -0.00021   2.21783
   A10        2.03615  -0.00000  -0.00001   0.00010   0.00001   2.03617
   A11        1.98950  -0.00002  -0.00027  -0.00008  -0.00042   1.98907
   A12        1.90957  -0.00000   0.00165  -0.00043   0.00121   1.91078
   A13        1.92057   0.00000   0.00021  -0.00003   0.00017   1.92074
   A14        1.93195  -0.00000  -0.00089   0.00009  -0.00080   1.93115
   A15        1.89626   0.00000   0.00135  -0.00019   0.00116   1.89743
   A16        1.87579   0.00000  -0.00071   0.00027  -0.00043   1.87535
   A17        1.92875  -0.00000  -0.00155   0.00029  -0.00127   1.92749
   A18        2.12787   0.00000   0.00058  -0.00020   0.00038   2.12824
   A19        1.95530  -0.00000  -0.00054   0.00016  -0.00038   1.95492
   A20        2.19960   0.00000   0.00002   0.00003   0.00005   2.19965
   A21        1.97096   0.00001   0.00009   0.00007   0.00016   1.97112
   A22        1.92818  -0.00000  -0.00016  -0.00002  -0.00018   1.92800
   A23        1.87142   0.00000   0.00004  -0.00007  -0.00002   1.87139
   A24        1.86667  -0.00000   0.00010   0.00003   0.00014   1.86681
   A25        2.00156   0.00000   0.00005   0.00003   0.00008   2.00164
   A26        1.92898   0.00000   0.00002   0.00003   0.00006   1.92904
   A27        1.86077  -0.00000  -0.00006  -0.00000  -0.00006   1.86071
   A28        1.91051  -0.00000  -0.00015  -0.00004  -0.00019   1.91033
   A29        1.90361   0.00000   0.00001  -0.00001  -0.00001   1.90360
   A30        1.99623   0.00000   0.00034   0.00021   0.00055   1.99677
   A31        1.84327   0.00000   0.00022   0.00013   0.00035   1.84362
   A32        1.88967  -0.00000  -0.00027  -0.00020  -0.00047   1.88920
   A33        1.91434  -0.00000  -0.00016  -0.00009  -0.00025   1.91410
   A34        1.89442   0.00000   0.00011   0.00012   0.00023   1.89465
   A35        1.91912  -0.00000  -0.00023  -0.00015  -0.00038   1.91874
   A36        1.95550  -0.00000  -0.00007  -0.00006  -0.00013   1.95537
   A37        1.88446  -0.00000   0.00001  -0.00002  -0.00001   1.88445
   A38        1.88556  -0.00000   0.00006   0.00005   0.00011   1.88567
   A39        1.92289   0.00000   0.00013   0.00006   0.00019   1.92308
   A40        1.94023   0.00000   0.00001  -0.00000   0.00001   1.94024
   A41        1.95096   0.00000   0.00014   0.00007   0.00021   1.95117
   A42        1.92509  -0.00000  -0.00009  -0.00004  -0.00013   1.92496
   A43        1.88841  -0.00000  -0.00007  -0.00002  -0.00009   1.88831
   A44        1.87473  -0.00000   0.00006  -0.00000   0.00006   1.87479
   A45        1.88170   0.00000  -0.00006  -0.00000  -0.00006   1.88164
   A46        1.92176   0.00000   0.00002   0.00001   0.00003   1.92179
   A47        1.94248  -0.00000   0.00001   0.00002   0.00003   1.94251
   A48        1.95332  -0.00000  -0.00001  -0.00004  -0.00005   1.95327
   A49        1.89031   0.00000   0.00007   0.00000   0.00007   1.89038
   A50        1.87295  -0.00000  -0.00014   0.00000  -0.00014   1.87282
   A51        1.88040   0.00000   0.00005   0.00000   0.00005   1.88045
   A52        1.98010  -0.00000  -0.00004  -0.00003  -0.00007   1.98003
   A53        1.88239   0.00000  -0.00012  -0.00007  -0.00019   1.88221
   A54        1.90401   0.00000   0.00010   0.00017   0.00026   1.90427
   A55        1.89093   0.00000  -0.00002  -0.00007  -0.00009   1.89084
   A56        1.91629  -0.00000  -0.00005  -0.00004  -0.00008   1.91621
   A57        1.88773  -0.00000   0.00013   0.00004   0.00017   1.88790
   A58        1.93907   0.00000  -0.00015  -0.00009  -0.00024   1.93884
   A59        1.86434   0.00000  -0.00028  -0.00000  -0.00028   1.86405
   A60        2.00095  -0.00000   0.00010  -0.00001   0.00009   2.00104
   A61        1.92270  -0.00000  -0.00037   0.00004  -0.00033   1.92238
   A62        1.93678  -0.00000   0.00007  -0.00002   0.00004   1.93682
   A63        1.96672   0.00000   0.00026   0.00001   0.00027   1.96699
   A64        1.88457  -0.00000  -0.00024   0.00002  -0.00022   1.88435
   A65        1.91092  -0.00000   0.00000  -0.00001  -0.00001   1.91091
   A66        1.86717   0.00000  -0.00000  -0.00000  -0.00000   1.86717
   A67        1.89434  -0.00000  -0.00011   0.00001  -0.00009   1.89424
   A68        1.85306   0.00000   0.00013  -0.00001   0.00012   1.85319
   A69        1.93890   0.00000   0.00005   0.00001   0.00006   1.93896
   A70        1.92689  -0.00000  -0.00012  -0.00002  -0.00013   1.92676
   A71        1.89463  -0.00000  -0.00003   0.00001  -0.00002   1.89461
   A72        1.90215  -0.00000   0.00001  -0.00001   0.00000   1.90215
   A73        1.94527   0.00000  -0.00003   0.00001  -0.00002   1.94525
   A74        1.91341   0.00000   0.00008  -0.00000   0.00008   1.91350
   A75        1.94832  -0.00000  -0.00003   0.00000  -0.00003   1.94828
   A76        1.93467   0.00000  -0.00002   0.00000  -0.00002   1.93466
   A77        1.90219  -0.00000   0.00004  -0.00001   0.00003   1.90222
   A78        1.88521  -0.00000  -0.00007   0.00001  -0.00006   1.88515
   A79        1.87850  -0.00000  -0.00000  -0.00000  -0.00000   1.87849
   A80        1.93674  -0.00000   0.00001  -0.00001   0.00000   1.93674
   A81        1.94607   0.00000  -0.00003   0.00000  -0.00003   1.94604
   A82        1.94228  -0.00000   0.00001  -0.00001   0.00001   1.94228
   A83        1.87455   0.00000   0.00002   0.00000   0.00002   1.87457
   A84        1.87829   0.00000   0.00000   0.00000   0.00001   1.87829
   A85        1.88284   0.00000  -0.00001   0.00001  -0.00000   1.88284
   A86        2.00007   0.00002   0.00068   0.00011   0.00079   2.00087
   A87        1.94454  -0.00000   0.00012   0.00011   0.00022   1.94476
   A88        1.90069  -0.00001  -0.00006  -0.00101  -0.00107   1.89961
   A89        3.19022  -0.00001  -0.00193  -0.00043  -0.00239   3.18783
   A90        3.16945   0.00002   0.00061   0.00043   0.00103   3.17048
   A91        3.24635   0.00001   0.00031   0.00019   0.00047   3.24682
   A92        3.11983   0.00001   0.00298   0.00139   0.00436   3.12419
   A93        3.24383   0.00001  -0.00029   0.00030   0.00000   3.24383
   A94        3.06840  -0.00001  -0.00388  -0.00117  -0.00505   3.06335
    D1        1.88707  -0.00010  -0.15631  -0.06190  -0.21817   1.66890
    D2       -1.22400  -0.00013  -0.14305  -0.05851  -0.20152  -1.42551
    D3       -2.35370   0.00001  -0.15273  -0.05640  -0.20915  -2.56285
    D4        0.81842  -0.00002  -0.13947  -0.05301  -0.19250   0.62592
    D5       -0.21116  -0.00006  -0.14141  -0.05490  -0.19634  -0.40750
    D6        2.96096  -0.00008  -0.12815  -0.05151  -0.17968   2.78128
    D7       -3.02954  -0.00001   0.03354   0.00887   0.04237  -2.98717
    D8        0.07768   0.00002   0.01864   0.00510   0.02375   0.10143
    D9       -3.13190   0.00000  -0.03255  -0.01076  -0.04334   3.10794
   D10        0.04386  -0.00002  -0.01768  -0.00691  -0.02458   0.01928
   D11        0.16356  -0.00001  -0.00936   0.00059  -0.00879   0.15477
   D12        2.36199   0.00001  -0.00992  -0.00045  -0.01038   2.35161
   D13       -0.69947   0.00001   0.00695   0.00549   0.01244  -0.68703
   D14       -0.21686   0.00000   0.02798  -0.00700   0.02098  -0.19588
   D15        2.95403  -0.00000   0.02593  -0.00674   0.01919   2.97322
   D16        1.87344   0.00001   0.03094  -0.00766   0.02328   1.89672
   D17       -1.23886   0.00000   0.02889  -0.00740   0.02149  -1.21736
   D18       -2.35576   0.00001   0.03000  -0.00728   0.02272  -2.33304
   D19        0.81513   0.00000   0.02795  -0.00702   0.02093   0.83606
   D20        3.08240   0.00001   0.00382  -0.00041   0.00342   3.08582
   D21       -0.02844   0.00000   0.00166  -0.00013   0.00153  -0.02691
   D22       -0.75551   0.00000   0.00036   0.00107   0.00144  -0.75407
   D23       -2.92561  -0.00000  -0.00037   0.00167   0.00130  -2.92430
   D24       -1.25521   0.00000  -0.00273   0.00049  -0.00224  -1.25745
   D25        3.01914   0.00000  -0.00292   0.00036  -0.00255   3.01658
   D26        0.86851  -0.00000  -0.00296   0.00035  -0.00261   0.86589
   D27        0.86181   0.00000  -0.00276   0.00040  -0.00236   0.85946
   D28       -1.14703   0.00000  -0.00294   0.00028  -0.00266  -1.14969
   D29        2.98553   0.00000  -0.00299   0.00026  -0.00273   2.98280
   D30        2.96549   0.00000  -0.00278   0.00044  -0.00233   2.96315
   D31        0.95665   0.00000  -0.00296   0.00032  -0.00264   0.95400
   D32       -1.19398   0.00000  -0.00300   0.00030  -0.00270  -1.19668
   D33       -2.93357   0.00000  -0.00026   0.00028   0.00002  -2.93355
   D34       -0.83905   0.00000  -0.00038   0.00012  -0.00026  -0.83932
   D35        1.20744   0.00000  -0.00024   0.00022  -0.00002   1.20742
   D36        1.20178   0.00000  -0.00012   0.00034   0.00022   1.20200
   D37       -2.98688   0.00000  -0.00025   0.00018  -0.00007  -2.98695
   D38       -0.94038   0.00000  -0.00011   0.00029   0.00018  -0.94021
   D39       -0.93915   0.00000  -0.00015   0.00028   0.00014  -0.93901
   D40        1.15537   0.00000  -0.00027   0.00012  -0.00015   1.15522
   D41       -3.08132   0.00000  -0.00013   0.00023   0.00009  -3.08122
   D42        0.94598   0.00000  -0.00224   0.00057  -0.00167   0.94431
   D43        3.00384   0.00000  -0.00229   0.00053  -0.00176   3.00208
   D44       -1.13472   0.00000  -0.00234   0.00046  -0.00188  -1.13660
   D45        3.08110   0.00000  -0.00241   0.00051  -0.00189   3.07920
   D46       -1.14423  -0.00000  -0.00246   0.00048  -0.00198  -1.14621
   D47        1.00040   0.00000  -0.00251   0.00041  -0.00210   0.99830
   D48       -1.19884  -0.00000  -0.00238   0.00051  -0.00187  -1.20071
   D49        0.85902  -0.00000  -0.00243   0.00047  -0.00195   0.85706
   D50        3.00364  -0.00000  -0.00248   0.00040  -0.00207   3.00157
   D51       -1.00902  -0.00000  -0.00119  -0.00045  -0.00164  -1.01066
   D52       -3.12125  -0.00000  -0.00121  -0.00047  -0.00168  -3.12293
   D53        1.06861  -0.00000  -0.00117  -0.00048  -0.00165   1.06696
   D54        1.05500  -0.00000  -0.00118  -0.00040  -0.00158   1.05342
   D55       -1.05724  -0.00000  -0.00119  -0.00042  -0.00161  -1.05885
   D56        3.13263  -0.00000  -0.00115  -0.00043  -0.00159   3.13104
   D57        3.11047  -0.00000  -0.00103  -0.00031  -0.00134   3.10913
   D58        0.99823  -0.00000  -0.00105  -0.00033  -0.00138   0.99685
   D59       -1.09509  -0.00000  -0.00101  -0.00034  -0.00135  -1.09644
   D60       -0.97553   0.00000  -0.00019   0.00038   0.00019  -0.97534
   D61       -3.07192   0.00000  -0.00030   0.00036   0.00006  -3.07186
   D62        1.10608   0.00000  -0.00036   0.00037   0.00001   1.10609
   D63       -3.06143  -0.00000  -0.00032   0.00024  -0.00009  -3.06152
   D64        1.12536  -0.00000  -0.00043   0.00021  -0.00022   1.12514
   D65       -0.97982   0.00000  -0.00049   0.00022  -0.00027  -0.98009
   D66        1.16696   0.00000  -0.00044   0.00019  -0.00025   1.16671
   D67       -0.92943   0.00000  -0.00055   0.00017  -0.00038  -0.92981
   D68       -3.03461   0.00000  -0.00061   0.00018  -0.00043  -3.03504
   D69       -1.18886   0.00000   0.00014  -0.00101  -0.00087  -1.18973
   D70        3.00466   0.00000   0.00033  -0.00086  -0.00053   3.00413
   D71        0.94651   0.00000   0.00021  -0.00085  -0.00064   0.94588
   D72        1.04330   0.00000  -0.00093  -0.00018  -0.00111   1.04219
   D73       -3.10474  -0.00000  -0.00153  -0.00014  -0.00168  -3.10642
   D74       -3.08999   0.00000  -0.00106  -0.00031  -0.00136  -3.09136
   D75       -0.95485  -0.00000  -0.00166  -0.00027  -0.00193  -0.95678
   D76       -1.01371  -0.00000  -0.00105  -0.00037  -0.00141  -1.01512
   D77        1.12143  -0.00000  -0.00165  -0.00033  -0.00198   1.11946
   D78       -0.68355   0.00000   0.00019  -0.00024  -0.00004  -0.68360
   D79        1.48429  -0.00000   0.00074  -0.00143  -0.00069   1.48360
   D80       -2.86348   0.00000   0.00020  -0.00028  -0.00008  -2.86357
   D81       -0.69564  -0.00000   0.00075  -0.00147  -0.00073  -0.69637
   D82        1.35956   0.00000   0.00017  -0.00020  -0.00003   1.35953
   D83       -2.75578  -0.00000   0.00072  -0.00139  -0.00067  -2.75646
   D84       -0.46247  -0.00000  -0.00183   0.00030  -0.00154  -0.46401
   D85        1.68759  -0.00000  -0.00159   0.00027  -0.00132   1.68627
   D86       -2.50361   0.00000  -0.00173   0.00030  -0.00143  -2.50504
   D87        1.64071  -0.00000  -0.00240   0.00031  -0.00208   1.63863
   D88       -2.49241  -0.00000  -0.00216   0.00028  -0.00187  -2.49428
   D89       -0.40043   0.00000  -0.00229   0.00032  -0.00197  -0.40240
   D90       -1.01378  -0.00000  -0.00092   0.00012  -0.00080  -1.01458
   D91        1.04286   0.00000  -0.00086   0.00014  -0.00072   1.04214
   D92       -3.07305   0.00000  -0.00095   0.00014  -0.00080  -3.07385
   D93        1.15062  -0.00000  -0.00064   0.00008  -0.00056   1.15006
   D94       -3.07592   0.00000  -0.00058   0.00010  -0.00048  -3.07640
   D95       -0.90864   0.00000  -0.00067   0.00011  -0.00057  -0.90920
   D96       -3.10012  -0.00000  -0.00070   0.00008  -0.00062  -3.10074
   D97       -1.04348  -0.00000  -0.00064   0.00010  -0.00055  -1.04403
   D98        1.12380  -0.00000  -0.00073   0.00010  -0.00063   1.12317
   D99       -0.93688  -0.00000  -0.00150   0.00021  -0.00130  -0.93817
   D100      -3.04641  -0.00000  -0.00159   0.00022  -0.00137  -3.04778
   D101       1.14278  -0.00000  -0.00155   0.00022  -0.00133   1.14145
   D102       1.09437  -0.00000  -0.00134   0.00021  -0.00113   1.09325
   D103      -1.01516  -0.00000  -0.00142   0.00022  -0.00120  -1.01636
   D104      -3.10915   0.00000  -0.00138   0.00022  -0.00116  -3.11031
   D105      -3.09369   0.00000  -0.00136   0.00021  -0.00115  -3.09484
   D106       1.07996   0.00000  -0.00145   0.00023  -0.00122   1.07874
   D107      -1.01403   0.00000  -0.00141   0.00023  -0.00118  -1.01521
   D108      -1.07966  -0.00000  -0.00109   0.00022  -0.00087  -1.08054
   D109       3.11462  -0.00000  -0.00110   0.00022  -0.00088   3.11374
   D110       1.01144  -0.00000  -0.00107   0.00021  -0.00086   1.01057
   D111      -3.10855   0.00000  -0.00119   0.00024  -0.00095  -3.10950
   D112       1.08573   0.00000  -0.00120   0.00024  -0.00096   1.08477
   D113      -1.01745   0.00000  -0.00117   0.00023  -0.00094  -1.01839
   D114       1.08396   0.00000  -0.00114   0.00022  -0.00091   1.08304
   D115      -1.00495   0.00000  -0.00114   0.00022  -0.00092  -1.00587
   D116      -3.10813  -0.00000  -0.00112   0.00021  -0.00090  -3.10903
         Item               Value     Threshold  Converged?
 Maximum Force            0.000206     0.000450     YES
 RMS     Force            0.000023     0.000300     YES
 Maximum Displacement     0.351416     0.001800     NO 
 RMS     Displacement     0.047772     0.001200     NO 
 Predicted change in Energy=-6.975356D-05
 GradGradGradGradGradGradGradGradGradGradGradGradGradGradGradGradGradGrad

 Symmetry turned off by external request.
 Stoichiometry    C14H30NO6(1-)
 Framework group  C1[X(C14H30NO6)]
 Deg. of freedom   147
 Full point group                 C1      NOp   1
                          Input orientation:                          
 ---------------------------------------------------------------------
 Center     Atomic      Atomic             Coordinates (Angstroms)
 Number     Number       Type             X           Y           Z
 ---------------------------------------------------------------------
      1          6           0        0.103643   -4.491596   -1.927167
      2          1           0        0.577911   -4.163554   -2.860499
      3          1           0        0.705180   -5.310746   -1.523794
      4          6           0        0.083572   -3.306810   -0.950669
      5          8           0       -0.979656   -2.621339   -0.916664
      6          8           0        1.147882   -3.091719   -0.308590
      7          1           0        1.077291   -1.781048    0.681279
      8          6           0       -2.701044    3.263826   -2.139428
      9          1           0       -2.779182    4.305099   -1.824714
     10          1           0       -2.074356    3.199092   -3.035208
     11          6           0       -2.064245    2.432901   -1.037723
     12          8           0       -1.530698    2.949474   -0.061219
     13          8           0       -2.134755    1.143764   -1.289281
     14          6           0        1.087911    0.725457   -0.405502
     15          1           0        0.576237    1.669803   -0.612171
     16          6           0        1.161477   -0.131512   -1.671371
     17          1           0        0.165645   -0.524333   -1.904451
     18          1           0        1.785847   -1.008889   -1.473565
     19          6           0        1.689132    0.610719   -2.912032
     20          1           0        2.662386    1.062899   -2.662519
     21          6           0        1.909190   -0.382796   -4.062442
     22          1           0        2.608802   -1.174608   -3.772946
     23          1           0        2.304044    0.112485   -4.958608
     24          1           0        0.962169   -0.864898   -4.335217
     25          6           0        0.740826    1.736876   -3.357441
     26          1           0       -0.263702    1.335200   -3.536333
     27          1           0        1.092174    2.211256   -4.282392
     28          1           0        0.648373    2.517663   -2.596601
     29          6           0        0.357599    0.059789    0.783214
     30          8           0        1.047065   -1.010101    1.323060
     31          7           0        0.187954    1.059639    1.815475
     32          1           0       -0.362023    1.812289    1.408292
     33          6           0       -0.453300    0.571278    3.040563
     34          1           0       -1.102657   -0.289297    2.828353
     35          6           0        0.563435    0.190645    4.132233
     36          1           0        1.210137   -0.576023    3.692928
     37          6           0        1.428803    1.392863    4.523025
     38          1           0        1.889381    1.820163    3.628520
     39          1           0        2.218268    1.109951    5.230705
     40          1           0        0.819846    2.175259    4.998723
     41          6           0       -0.156279   -0.401606    5.349580
     42          1           0       -0.840688    0.332578    5.797473
     43          1           0        0.554194   -0.705464    6.128122
     44          1           0       -0.748557   -1.281421    5.072536
     45          8           0       -0.968606   -0.375056    0.347304
     46          1           0       -1.651931    0.558096   -0.563418
     47          1           0       -0.933646   -1.298903   -0.091377
     48          1           0       -0.909262   -4.830478   -2.157156
     49          1           0       -3.685416    2.864413   -2.398372
     50          1           0        2.094154    0.977612   -0.053335
     51          1           0       -1.099093    1.373198    3.428440
 ---------------------------------------------------------------------
 Rotational constants (GHZ):      0.2816683      0.2091007      0.1519356
 Standard basis: 6-31G(d,p) (6D, 7F)
   465 basis functions,   798 primitive gaussians,   465 cartesian basis functions
    85 alpha electrons       85 beta electrons
       nuclear repulsion energy      1951.4282101766 Hartrees.
 NAtoms=   51 NActive=   51 NUniq=   51 SFac= 1.00D+00 NAtFMM=   60 NAOKFM=F Big=F
 Integral buffers will be    131072 words long.
 Raffenetti 2 integral format.
 Two-electron integral symmetry is turned off.
 Nuclear repulsion after empirical dispersion term =     1951.3676244483 Hartrees.
 One-electron integrals computed using PRISM.
 NBasis=   465 RedAO= T EigKep=  1.77D-03  NBF=   465
 NBsUse=   465 1.00D-06 EigRej= -1.00D+00 NBFU=   465
 Initial guess from the checkpoint file:  "gas-ts1-frame31_qm-struc_-1-irc-pc.chk"
 B after Tr=     0.000355   -0.001679    0.004083
         Rot=    1.000000    0.000291    0.000294    0.000421 Ang=   0.07 deg.
 ExpMin= 1.61D-01 ExpMax= 5.48D+03 ExpMxC= 8.25D+02 IAcc=2 IRadAn=         4 AccDes= 0.00D+00
 Harris functional with IExCor=  402 and IRadAn=       4 diagonalized for initial guess.
 HarFok:  IExCor=  402 AccDes= 0.00D+00 IRadAn=         4 IDoV= 1 UseB2=F ITyADJ=14
 ICtDFT=  3500011 ScaDFX=  1.000000  1.000000  1.000000  1.000000
 FoFCou: FMM=F IPFlag=           0 FMFlag=      100000 FMFlg1=           0
         NFxFlg=           0 DoJE=T BraDBF=F KetDBF=T FulRan=T
         wScrn=  0.000000 ICntrl=     500 IOpCl=  0 I1Cent=   200000004 NGrid=           0
         NMat0=    1 NMatS0=      1 NMatT0=    0 NMatD0=    1 NMtDS0=    0 NMtDT0=    0
 Symmetry not used in FoFCou.
 Requested convergence on RMS density matrix=1.00D-08 within 128 cycles.
 Requested convergence on MAX density matrix=1.00D-06.
 Requested convergence on             energy=1.00D-06.
 No special actions if energy rises.
 Integral accuracy reduced to 1.0D-05 until final iterations.
 Initial convergence to 1.0D-05 achieved.  Increase integral accuracy.
 SCF Done:  E(RB3LYP) =  -1057.91308584     A.U. after   10 cycles
            NFock= 10  Conv=0.83D-08     -V/T= 2.0092
 Calling FoFJK, ICntrl=      2127 FMM=F ISym2X=0 I1Cent= 0 IOpClX= 0 NMat=1 NMatS=1 NMatT=0.
 -------------------------------------------------------------------
 Center     Atomic                   Forces (Hartrees/Bohr)
 Number     Number              X              Y              Z
 -------------------------------------------------------------------
      1        6           0.000257022    0.000217904   -0.000193122
      2        1          -0.000226799    0.000072854    0.000036153
      3        1          -0.000208090   -0.000145900    0.000137181
      4        6           0.000458358    0.000291376   -0.000392819
      5        8          -0.000086621   -0.000209035   -0.000015942
      6        8          -0.000100004   -0.000054683    0.000311415
      7        1          -0.000021061   -0.000013383    0.000014296
      8        6          -0.000006508    0.000007985    0.000001985
      9        1          -0.000002234   -0.000003860    0.000003428
     10        1           0.000009698    0.000009193    0.000004258
     11        6          -0.000014752    0.000009908    0.000004410
     12        8           0.000017842    0.000003520   -0.000000542
     13        8          -0.000001352   -0.000017566    0.000009979
     14        6          -0.000000545   -0.000000028   -0.000003466
     15        1          -0.000004695   -0.000000059    0.000005919
     16        6           0.000002707    0.000003575    0.000008856
     17        1          -0.000007301   -0.000000492   -0.000006696
     18        1          -0.000000598    0.000002114   -0.000000678
     19        6           0.000010131   -0.000011154   -0.000002469
     20        1           0.000005487   -0.000004171   -0.000002602
     21        6           0.000007129   -0.000015854    0.000011860
     22        1          -0.000013178    0.000004599    0.000000659
     23        1          -0.000004340    0.000004074   -0.000002951
     24        1          -0.000003880    0.000004412   -0.000006206
     25        6          -0.000002705    0.000016467    0.000008913
     26        1          -0.000001017   -0.000003397   -0.000006968
     27        1           0.000001829    0.000005232   -0.000000924
     28        1          -0.000001946   -0.000002636   -0.000000956
     29        6           0.000011357    0.000004440   -0.000000166
     30        8           0.000006308    0.000005369   -0.000006266
     31        7          -0.000011283   -0.000003008   -0.000014991
     32        1          -0.000001544    0.000005696   -0.000000816
     33        6           0.000008343   -0.000000791    0.000001012
     34        1           0.000003256   -0.000000446    0.000000829
     35        6           0.000002172    0.000006044    0.000001164
     36        1          -0.000001197    0.000000958    0.000002846
     37        6          -0.000000478   -0.000000928    0.000001389
     38        1          -0.000006066   -0.000000183    0.000001667
     39        1          -0.000000105   -0.000000070   -0.000006812
     40        1           0.000003450   -0.000006807    0.000001714
     41        6          -0.000003546    0.000000798   -0.000000347
     42        1          -0.000000287   -0.000003566   -0.000002741
     43        1          -0.000002753    0.000003080   -0.000000336
     44        1           0.000005295    0.000003267    0.000002940
     45        8           0.000004699   -0.000055382    0.000010430
     46        1          -0.000004569    0.000016684   -0.000026584
     47        1          -0.000016489    0.000017112    0.000023796
     48        1          -0.000064635   -0.000165888    0.000103897
     49        1           0.000009388   -0.000000500   -0.000008401
     50        1          -0.000002125    0.000006257   -0.000005322
     51        1          -0.000001765   -0.000003133   -0.000001872
 -------------------------------------------------------------------
 Cartesian Forces:  Max     0.000458358 RMS     0.000079053

 GradGradGradGradGradGradGradGradGradGradGradGradGradGradGradGradGradGrad
 Berny optimization.
 Using GDIIS optimizer.
 FormGI is forming the generalized inverse of G from B-inverse, IUseBI=4.
 GSVD:  received Info=                   1 from GESDD.
 Internal  Forces:  Max     0.000365853 RMS     0.000047731
 Search for a local minimum.
 Step number   4 out of a maximum of  271
 All quantities printed in internal units (Hartrees-Bohrs-Radians)
 Swapping is turned off.
 Update second derivatives using D2CorX and points    3    4
 DE= -6.09D-05 DEPred=-6.98D-05 R= 8.73D-01
 TightC=F SS=  1.41D+00  RLast= 4.99D-01 DXNew= 8.4853D-01 1.4955D+00
 Trust test= 8.73D-01 RLast= 4.99D-01 DXMaxT set to 8.49D-01
 ITU=  1  1  1  0
     Eigenvalues ---    0.00017   0.00133   0.00198   0.00250   0.00309
     Eigenvalues ---    0.00324   0.00331   0.00352   0.00373   0.00417
     Eigenvalues ---    0.00444   0.00546   0.00653   0.00815   0.00979
     Eigenvalues ---    0.01150   0.01518   0.01641   0.01830   0.02018
     Eigenvalues ---    0.02406   0.02893   0.03197   0.03370   0.03599
     Eigenvalues ---    0.03602   0.03791   0.03884   0.03913   0.04020
     Eigenvalues ---    0.04151   0.04202   0.04398   0.04405   0.04504
     Eigenvalues ---    0.04552   0.04628   0.04683   0.04718   0.04725
     Eigenvalues ---    0.04778   0.04815   0.04874   0.04912   0.04972
     Eigenvalues ---    0.05008   0.05445   0.05546   0.05652   0.05749
     Eigenvalues ---    0.05830   0.06014   0.06912   0.07350   0.07947
     Eigenvalues ---    0.08049   0.08292   0.08644   0.09082   0.09615
     Eigenvalues ---    0.10282   0.11121   0.11847   0.11904   0.12026
     Eigenvalues ---    0.12058   0.12127   0.12296   0.12391   0.12444
     Eigenvalues ---    0.12597   0.13063   0.13106   0.13178   0.13269
     Eigenvalues ---    0.13686   0.13698   0.13751   0.13907   0.14405
     Eigenvalues ---    0.14463   0.14648   0.15234   0.15511   0.17498
     Eigenvalues ---    0.17892   0.18143   0.18673   0.18859   0.20307
     Eigenvalues ---    0.21938   0.22277   0.23059   0.23298   0.24040
     Eigenvalues ---    0.25438   0.25788   0.27098   0.27722   0.27979
     Eigenvalues ---    0.28403   0.28538   0.28828   0.29522   0.29864
     Eigenvalues ---    0.30610   0.31328   0.32038   0.32127   0.32524
     Eigenvalues ---    0.32619   0.32836   0.32893   0.33000   0.33181
     Eigenvalues ---    0.33225   0.33319   0.33353   0.33425   0.33453
     Eigenvalues ---    0.33520   0.33662   0.33716   0.33881   0.33906
     Eigenvalues ---    0.34025   0.34043   0.34095   0.34315   0.34523
     Eigenvalues ---    0.34559   0.34633   0.34672   0.34737   0.35133
     Eigenvalues ---    0.35846   0.39077   0.40025   0.43638   0.44310
     Eigenvalues ---    0.46213   0.47099   0.53474   0.58311   0.70868
     Eigenvalues ---    0.82108   1.69529
 Cut down GDIIS temporarily because of the coefficient check. E 4
 DIIS coeff's:      1.05971     -0.05971
 Cosine:  0.990 >  0.500
 Length:  1.155
 GDIIS step was calculated using  2 of the last  4 vectors.
 Iteration  1 RMS(Cart)=  0.00862718 RMS(Int)=  0.00015978
 Iteration  2 RMS(Cart)=  0.00016407 RMS(Int)=  0.00000092
 Iteration  3 RMS(Cart)=  0.00000004 RMS(Int)=  0.00000092
 Variable       Old X    -DE/DX   Delta X   Delta X   Delta X     New X
                                 (Linear)    (Quad)   (Total)
    R1        2.07324  -0.00011   0.00008  -0.00021  -0.00012   2.07312
    R2        2.06626   0.00005  -0.00011  -0.00012  -0.00023   2.06604
    R3        2.90162  -0.00004  -0.00004  -0.00009  -0.00014   2.90148
    R4        2.06466   0.00009   0.00003   0.00038   0.00041   2.06507
    R5        2.39144  -0.00002   0.00004   0.00023   0.00027   2.39171
    R6        2.38382   0.00005  -0.00003  -0.00017  -0.00020   2.38361
    R7        2.94704   0.00002  -0.00022  -0.00050  -0.00072   2.94632
    R8        3.10668  -0.00002   0.00024   0.00069   0.00093   3.10761
    R9        1.89648  -0.00002  -0.00003  -0.00016  -0.00019   1.89629
   R10        2.06093  -0.00000  -0.00000   0.00001   0.00001   2.06094
   R11        2.06953   0.00000  -0.00001   0.00004   0.00003   2.06956
   R12        2.87195   0.00000   0.00000  -0.00001  -0.00001   2.87194
   R13        2.06627  -0.00001   0.00001  -0.00007  -0.00005   2.06622
   R14        2.31835   0.00001   0.00000  -0.00001  -0.00001   2.31834
   R15        2.48564   0.00003  -0.00001   0.00005   0.00004   2.48568
   R16        1.98466  -0.00001   0.00003  -0.00011  -0.00009   1.98458
   R17        2.06691   0.00000   0.00000   0.00000   0.00000   2.06691
   R18        2.89211  -0.00000   0.00000  -0.00003  -0.00003   2.89208
   R19        2.92115  -0.00000   0.00002   0.00005   0.00006   2.92121
   R20        2.07020  -0.00000  -0.00000  -0.00000  -0.00000   2.07020
   R21        2.07036   0.00001  -0.00000  -0.00001  -0.00002   2.07035
   R22        2.06902  -0.00000  -0.00000   0.00002   0.00002   2.06904
   R23        2.90831  -0.00000  -0.00000  -0.00002  -0.00002   2.90829
   R24        2.08209   0.00000  -0.00000  -0.00000  -0.00000   2.08208
   R25        2.90240  -0.00000   0.00000   0.00000   0.00001   2.90241
   R26        2.90668   0.00002  -0.00001   0.00002   0.00001   2.90669
   R27        2.07029  -0.00001   0.00000  -0.00003  -0.00003   2.07026
   R28        2.07382   0.00000  -0.00000   0.00001   0.00000   2.07382
   R29        2.07326   0.00000   0.00001   0.00002   0.00003   2.07329
   R30        2.07218   0.00000  -0.00000   0.00002   0.00001   2.07219
   R31        2.07355   0.00000  -0.00000   0.00000   0.00000   2.07355
   R32        2.06755  -0.00000   0.00000  -0.00000  -0.00000   2.06755
   R33        2.61265   0.00000   0.00002   0.00006   0.00008   2.61273
   R34        2.73459  -0.00001   0.00001  -0.00005  -0.00005   2.73454
   R35        2.76309  -0.00000  -0.00003  -0.00006  -0.00009   2.76300
   R36        1.92228   0.00001   0.00000  -0.00000  -0.00000   1.92228
   R37        2.77123  -0.00000   0.00000  -0.00002  -0.00002   2.77121
   R38        2.07637  -0.00000   0.00000  -0.00002  -0.00002   2.07635
   R39        2.90943  -0.00000  -0.00000   0.00000   0.00000   2.90943
   R40        2.07919  -0.00000   0.00000  -0.00000  -0.00000   2.07919
   R41        2.06922  -0.00000  -0.00000   0.00001   0.00001   2.06923
   R42        2.89499  -0.00001   0.00000  -0.00001  -0.00001   2.89498
   R43        2.89732  -0.00000   0.00000  -0.00001  -0.00000   2.89731
   R44        2.06565  -0.00000  -0.00000   0.00000   0.00000   2.06565
   R45        2.07363  -0.00000   0.00000  -0.00001  -0.00001   2.07362
   R46        2.07806  -0.00001   0.00000  -0.00001  -0.00001   2.07805
   R47        2.07702  -0.00000   0.00000  -0.00001  -0.00001   2.07702
   R48        2.07287  -0.00000   0.00000  -0.00000  -0.00000   2.07287
   R49        2.07149  -0.00001   0.00000  -0.00001  -0.00001   2.07148
   R50        2.78189   0.00002  -0.00011   0.00078   0.00067   2.78256
   R51        1.93377  -0.00001   0.00005   0.00013   0.00017   1.93394
    A1        1.87551   0.00020   0.00036   0.00350   0.00386   1.87937
    A2        1.89226  -0.00000  -0.00034   0.00084   0.00049   1.89275
    A3        1.89065   0.00000  -0.00078  -0.00180  -0.00259   1.88807
    A4        1.92905   0.00001   0.00054   0.00085   0.00139   1.93044
    A5        1.93405  -0.00017   0.00041  -0.00147  -0.00106   1.93299
    A6        1.94023  -0.00003  -0.00020  -0.00174  -0.00195   1.93828
    A7        2.03311  -0.00037  -0.00030  -0.00214  -0.00244   2.03067
    A8        2.03112   0.00036   0.00027   0.00219   0.00246   2.03358
    A9        2.21783   0.00002  -0.00001   0.00007   0.00006   2.21789
   A10        2.03617   0.00001   0.00000   0.00041   0.00040   2.03657
   A11        1.98907  -0.00003  -0.00003  -0.00027  -0.00030   1.98877
   A12        1.91078  -0.00000   0.00007  -0.00036  -0.00029   1.91050
   A13        1.92074  -0.00001   0.00001  -0.00008  -0.00006   1.92068
   A14        1.93115   0.00000  -0.00005   0.00019   0.00015   1.93130
   A15        1.89743  -0.00001   0.00007  -0.00030  -0.00023   1.89720
   A16        1.87535   0.00000  -0.00003   0.00015   0.00013   1.87548
   A17        1.92749   0.00001  -0.00008   0.00037   0.00029   1.92778
   A18        2.12824  -0.00002   0.00002  -0.00016  -0.00013   2.12811
   A19        1.95492   0.00003  -0.00002   0.00015   0.00013   1.95505
   A20        2.19965  -0.00002   0.00000  -0.00001  -0.00000   2.19965
   A21        1.97112  -0.00006   0.00001   0.00003   0.00004   1.97116
   A22        1.92800  -0.00001  -0.00001   0.00002   0.00001   1.92801
   A23        1.87139  -0.00000  -0.00000  -0.00002  -0.00002   1.87137
   A24        1.86681  -0.00000   0.00001  -0.00002  -0.00002   1.86679
   A25        2.00164  -0.00000   0.00000  -0.00008  -0.00007   2.00157
   A26        1.92904   0.00001   0.00000   0.00007   0.00007   1.92911
   A27        1.86071   0.00000  -0.00000   0.00003   0.00002   1.86073
   A28        1.91033  -0.00001  -0.00001  -0.00002  -0.00003   1.91030
   A29        1.90360   0.00001  -0.00000  -0.00005  -0.00005   1.90355
   A30        1.99677  -0.00000   0.00003   0.00018   0.00022   1.99699
   A31        1.84362   0.00000   0.00002   0.00005   0.00007   1.84369
   A32        1.88920   0.00000  -0.00003  -0.00005  -0.00008   1.88912
   A33        1.91410  -0.00000  -0.00001  -0.00012  -0.00013   1.91396
   A34        1.89465  -0.00000   0.00001   0.00004   0.00005   1.89470
   A35        1.91874  -0.00000  -0.00002  -0.00009  -0.00011   1.91864
   A36        1.95537   0.00000  -0.00001   0.00005   0.00004   1.95540
   A37        1.88445   0.00001  -0.00000   0.00004   0.00004   1.88449
   A38        1.88567  -0.00000   0.00001   0.00004   0.00004   1.88571
   A39        1.92308  -0.00000   0.00001  -0.00007  -0.00005   1.92302
   A40        1.94024   0.00000   0.00000   0.00004   0.00004   1.94028
   A41        1.95117  -0.00000   0.00001  -0.00001   0.00000   1.95117
   A42        1.92496  -0.00000  -0.00001  -0.00004  -0.00005   1.92491
   A43        1.88831   0.00001  -0.00001   0.00006   0.00006   1.88837
   A44        1.87479   0.00000   0.00000   0.00003   0.00003   1.87482
   A45        1.88164  -0.00000  -0.00000  -0.00007  -0.00008   1.88156
   A46        1.92179  -0.00000   0.00000  -0.00006  -0.00005   1.92174
   A47        1.94251   0.00000   0.00000   0.00001   0.00001   1.94253
   A48        1.95327   0.00000  -0.00000   0.00002   0.00001   1.95328
   A49        1.89038  -0.00000   0.00000  -0.00002  -0.00002   1.89036
   A50        1.87282   0.00000  -0.00001   0.00006   0.00005   1.87286
   A51        1.88045  -0.00000   0.00000  -0.00001  -0.00000   1.88044
   A52        1.98003   0.00004  -0.00000  -0.00005  -0.00005   1.97998
   A53        1.88221  -0.00001  -0.00001   0.00003   0.00002   1.88222
   A54        1.90427  -0.00003   0.00002   0.00004   0.00005   1.90432
   A55        1.89084  -0.00002  -0.00001  -0.00013  -0.00013   1.89071
   A56        1.91621  -0.00000  -0.00000   0.00008   0.00007   1.91628
   A57        1.88790   0.00002   0.00001   0.00003   0.00005   1.88795
   A58        1.93884   0.00003  -0.00001   0.00014   0.00013   1.93896
   A59        1.86405  -0.00001  -0.00002   0.00015   0.00013   1.86418
   A60        2.00104   0.00000   0.00001  -0.00003  -0.00002   2.00102
   A61        1.92238   0.00001  -0.00002   0.00011   0.00009   1.92246
   A62        1.93682   0.00000   0.00000  -0.00002  -0.00002   1.93680
   A63        1.96699  -0.00001   0.00002  -0.00008  -0.00007   1.96692
   A64        1.88435   0.00000  -0.00001   0.00008   0.00007   1.88442
   A65        1.91091   0.00001  -0.00000  -0.00000  -0.00000   1.91090
   A66        1.86717  -0.00000  -0.00000   0.00000   0.00000   1.86717
   A67        1.89424   0.00000  -0.00001   0.00003   0.00003   1.89427
   A68        1.85319  -0.00000   0.00001  -0.00004  -0.00003   1.85316
   A69        1.93896  -0.00000   0.00000  -0.00001  -0.00001   1.93894
   A70        1.92676   0.00000  -0.00001   0.00004   0.00003   1.92679
   A71        1.89461   0.00000  -0.00000   0.00001   0.00001   1.89462
   A72        1.90215  -0.00000   0.00000  -0.00000  -0.00000   1.90215
   A73        1.94525  -0.00000  -0.00000   0.00000   0.00000   1.94525
   A74        1.91350  -0.00000   0.00000  -0.00003  -0.00002   1.91347
   A75        1.94828   0.00000  -0.00000   0.00001   0.00001   1.94829
   A76        1.93466  -0.00000  -0.00000   0.00000   0.00000   1.93466
   A77        1.90222   0.00000   0.00000  -0.00002  -0.00001   1.90221
   A78        1.88515   0.00000  -0.00000   0.00003   0.00002   1.88517
   A79        1.87849   0.00000  -0.00000   0.00000   0.00000   1.87849
   A80        1.93674   0.00000   0.00000  -0.00001  -0.00001   1.93673
   A81        1.94604   0.00000  -0.00000   0.00001   0.00001   1.94606
   A82        1.94228   0.00000   0.00000  -0.00000   0.00000   1.94228
   A83        1.87457  -0.00000   0.00000  -0.00001  -0.00000   1.87457
   A84        1.87829  -0.00000   0.00000  -0.00000  -0.00000   1.87829
   A85        1.88284  -0.00000  -0.00000   0.00000   0.00000   1.88284
   A86        2.00087  -0.00007   0.00005  -0.00074  -0.00070   2.00017
   A87        1.94476   0.00000   0.00001  -0.00006  -0.00005   1.94472
   A88        1.89961   0.00005  -0.00006  -0.00025  -0.00032   1.89930
   A89        3.18783   0.00002  -0.00014   0.00058   0.00044   3.18827
   A90        3.17048  -0.00007   0.00006  -0.00052  -0.00046   3.17002
   A91        3.24682  -0.00003   0.00003  -0.00034  -0.00031   3.24651
   A92        3.12419   0.00001   0.00026   0.00031   0.00056   3.12476
   A93        3.24383  -0.00006   0.00000   0.00027   0.00027   3.24410
   A94        3.06335   0.00003  -0.00030   0.00036   0.00006   3.06341
    D1        1.66890  -0.00003  -0.01303  -0.03096  -0.04399   1.62491
    D2       -1.42551  -0.00022  -0.01203  -0.03350  -0.04553  -1.47104
    D3       -2.56285   0.00022  -0.01249  -0.02574  -0.03822  -2.60108
    D4        0.62592   0.00003  -0.01149  -0.02827  -0.03976   0.58616
    D5       -0.40750  -0.00001  -0.01172  -0.02824  -0.03997  -0.44747
    D6        2.78128  -0.00020  -0.01073  -0.03078  -0.04151   2.73977
    D7       -2.98717  -0.00016   0.00253  -0.00406  -0.00153  -2.98871
    D8        0.10143   0.00006   0.00142  -0.00116   0.00026   0.10169
    D9        3.10794   0.00012  -0.00259   0.00198  -0.00060   3.10733
   D10        0.01928  -0.00008  -0.00147  -0.00080  -0.00227   0.01701
   D11        0.15477   0.00001  -0.00052   0.00338   0.00285   0.15762
   D12        2.35161  -0.00003  -0.00062   0.00228   0.00166   2.35328
   D13       -0.68703   0.00007   0.00074   0.00287   0.00361  -0.68342
   D14       -0.19588  -0.00001   0.00125  -0.00581  -0.00456  -0.20044
   D15        2.97322  -0.00000   0.00115  -0.00535  -0.00420   2.96902
   D16        1.89672  -0.00002   0.00139  -0.00648  -0.00509   1.89163
   D17       -1.21736  -0.00001   0.00128  -0.00601  -0.00473  -1.22210
   D18       -2.33304  -0.00001   0.00136  -0.00626  -0.00490  -2.33794
   D19        0.83606  -0.00001   0.00125  -0.00579  -0.00454   0.83152
   D20        3.08582  -0.00001   0.00020  -0.00099  -0.00079   3.08503
   D21       -0.02691  -0.00001   0.00009  -0.00050  -0.00041  -0.02732
   D22       -0.75407  -0.00001   0.00009  -0.00066  -0.00057  -0.75465
   D23       -2.92430  -0.00000   0.00008   0.00026   0.00034  -2.92396
   D24       -1.25745   0.00001  -0.00013   0.00140   0.00126  -1.25619
   D25        3.01658   0.00001  -0.00015   0.00138   0.00123   3.01781
   D26        0.86589   0.00001  -0.00016   0.00144   0.00129   0.86718
   D27        0.85946  -0.00000  -0.00014   0.00134   0.00120   0.86065
   D28       -1.14969  -0.00000  -0.00016   0.00132   0.00116  -1.14853
   D29        2.98280  -0.00000  -0.00016   0.00138   0.00122   2.98402
   D30        2.96315   0.00001  -0.00014   0.00137   0.00123   2.96439
   D31        0.95400   0.00001  -0.00016   0.00135   0.00120   0.95520
   D32       -1.19668   0.00001  -0.00016   0.00141   0.00125  -1.19543
   D33       -2.93355   0.00001   0.00000   0.00066   0.00066  -2.93289
   D34       -0.83932   0.00001  -0.00002   0.00049   0.00047  -0.83885
   D35        1.20742   0.00001  -0.00000   0.00056   0.00056   1.20798
   D36        1.20200   0.00002   0.00001   0.00069   0.00071   1.20271
   D37       -2.98695   0.00002  -0.00000   0.00052   0.00052  -2.98643
   D38       -0.94021   0.00002   0.00001   0.00060   0.00061  -0.93960
   D39       -0.93901   0.00001   0.00001   0.00064   0.00064  -0.93837
   D40        1.15522   0.00000  -0.00001   0.00046   0.00045   1.15568
   D41       -3.08122   0.00000   0.00001   0.00054   0.00055  -3.08068
   D42        0.94431   0.00001  -0.00010   0.00166   0.00156   0.94587
   D43        3.00208   0.00002  -0.00011   0.00167   0.00157   3.00365
   D44       -1.13660   0.00001  -0.00011   0.00156   0.00145  -1.13515
   D45        3.07920   0.00000  -0.00011   0.00172   0.00160   3.08081
   D46       -1.14621   0.00001  -0.00012   0.00173   0.00161  -1.14460
   D47        0.99830   0.00000  -0.00013   0.00162   0.00149   0.99979
   D48       -1.20071   0.00000  -0.00011   0.00168   0.00157  -1.19914
   D49        0.85706   0.00001  -0.00012   0.00169   0.00158   0.85864
   D50        3.00157   0.00000  -0.00012   0.00158   0.00146   3.00303
   D51       -1.01066   0.00000  -0.00010   0.00081   0.00072  -1.00994
   D52       -3.12293  -0.00000  -0.00010   0.00072   0.00062  -3.12231
   D53        1.06696   0.00001  -0.00010   0.00085   0.00075   1.06771
   D54        1.05342   0.00000  -0.00009   0.00083   0.00074   1.05416
   D55       -1.05885  -0.00000  -0.00010   0.00073   0.00064  -1.05821
   D56        3.13104   0.00000  -0.00009   0.00086   0.00077   3.13181
   D57        3.10913   0.00000  -0.00008   0.00086   0.00078   3.10991
   D58        0.99685  -0.00000  -0.00008   0.00076   0.00068   0.99753
   D59       -1.09644   0.00000  -0.00008   0.00089   0.00081  -1.09563
   D60       -0.97534  -0.00000   0.00001   0.00015   0.00016  -0.97518
   D61       -3.07186  -0.00000   0.00000   0.00020   0.00021  -3.07165
   D62        1.10609  -0.00000   0.00000   0.00019   0.00019   1.10628
   D63       -3.06152  -0.00000  -0.00001   0.00005   0.00004  -3.06148
   D64        1.12514  -0.00000  -0.00001   0.00011   0.00009   1.12524
   D65       -0.98009  -0.00000  -0.00002   0.00009   0.00008  -0.98001
   D66        1.16671  -0.00001  -0.00001   0.00002   0.00001   1.16672
   D67       -0.92981  -0.00000  -0.00002   0.00008   0.00006  -0.92975
   D68       -3.03504  -0.00000  -0.00003   0.00007   0.00004  -3.03500
   D69       -1.18973   0.00000  -0.00005  -0.00095  -0.00100  -1.19073
   D70        3.00413  -0.00000  -0.00003  -0.00086  -0.00090   3.00324
   D71        0.94588  -0.00001  -0.00004  -0.00087  -0.00091   0.94496
   D72        1.04219  -0.00002  -0.00007   0.00040   0.00034   1.04253
   D73       -3.10642  -0.00001  -0.00010   0.00063   0.00053  -3.10589
   D74       -3.09136   0.00002  -0.00008   0.00028   0.00020  -3.09115
   D75       -0.95678   0.00003  -0.00012   0.00051   0.00040  -0.95638
   D76       -1.01512   0.00001  -0.00008   0.00032   0.00024  -1.01488
   D77        1.11946   0.00002  -0.00012   0.00055   0.00044   1.11989
   D78       -0.68360   0.00000  -0.00000  -0.00043  -0.00044  -0.68403
   D79        1.48360   0.00001  -0.00004  -0.00141  -0.00145   1.48215
   D80       -2.86357  -0.00002  -0.00001  -0.00045  -0.00046  -2.86402
   D81       -0.69637  -0.00002  -0.00004  -0.00142  -0.00147  -0.69784
   D82        1.35953  -0.00001  -0.00000  -0.00036  -0.00036   1.35917
   D83       -2.75646  -0.00001  -0.00004  -0.00133  -0.00137  -2.75783
   D84       -0.46401   0.00001  -0.00009   0.00082   0.00072  -0.46329
   D85        1.68627   0.00001  -0.00008   0.00074   0.00066   1.68693
   D86       -2.50504   0.00000  -0.00009   0.00078   0.00070  -2.50434
   D87        1.63863   0.00001  -0.00012   0.00107   0.00095   1.63957
   D88       -2.49428   0.00001  -0.00011   0.00099   0.00088  -2.49340
   D89       -0.40240   0.00000  -0.00012   0.00104   0.00092  -0.40148
   D90       -1.01458   0.00000  -0.00005   0.00026   0.00021  -1.01437
   D91        1.04214  -0.00000  -0.00004   0.00024   0.00020   1.04233
   D92       -3.07385  -0.00000  -0.00005   0.00026   0.00022  -3.07363
   D93        1.15006   0.00000  -0.00003   0.00017   0.00014   1.15020
   D94       -3.07640  -0.00000  -0.00003   0.00015   0.00012  -3.07628
   D95       -0.90920  -0.00000  -0.00003   0.00017   0.00014  -0.90906
   D96       -3.10074   0.00000  -0.00004   0.00019   0.00015  -3.10059
   D97       -1.04403   0.00000  -0.00003   0.00017   0.00013  -1.04389
   D98        1.12317   0.00000  -0.00004   0.00019   0.00015   1.12333
   D99       -0.93817   0.00000  -0.00008   0.00056   0.00048  -0.93769
   D100      -3.04778   0.00001  -0.00008   0.00059   0.00051  -3.04727
   D101       1.14145   0.00000  -0.00008   0.00058   0.00050   1.14195
   D102       1.09325   0.00000  -0.00007   0.00051   0.00044   1.09369
   D103      -1.01636   0.00000  -0.00007   0.00054   0.00047  -1.01589
   D104      -3.11031   0.00000  -0.00007   0.00053   0.00046  -3.10986
   D105      -3.09484   0.00000  -0.00007   0.00051   0.00044  -3.09440
   D106       1.07874   0.00000  -0.00007   0.00054   0.00047   1.07921
   D107      -1.01521   0.00000  -0.00007   0.00053   0.00046  -1.01476
   D108      -1.08054   0.00000  -0.00005   0.00040   0.00035  -1.08019
   D109       3.11374   0.00000  -0.00005   0.00041   0.00035   3.11409
   D110       1.01057   0.00000  -0.00005   0.00039   0.00034   1.01092
   D111      -3.10950   0.00000  -0.00006   0.00043   0.00037  -3.10913
   D112       1.08477   0.00000  -0.00006   0.00043   0.00037   1.08515
   D113      -1.01839   0.00000  -0.00006   0.00042   0.00036  -1.01803
   D114       1.08304   0.00000  -0.00005   0.00041   0.00036   1.08340
   D115      -1.00587   0.00000  -0.00005   0.00042   0.00036  -1.00550
   D116      -3.10903   0.00000  -0.00005   0.00041   0.00035  -3.10868
         Item               Value     Threshold  Converged?
 Maximum Force            0.000366     0.000450     YES
 RMS     Force            0.000048     0.000300     YES
 Maximum Displacement     0.077309     0.001800     NO 
 RMS     Displacement     0.008627     0.001200     NO 
 Predicted change in Energy=-1.024415D-05
 GradGradGradGradGradGradGradGradGradGradGradGradGradGradGradGradGradGrad

 Symmetry turned off by external request.
 Stoichiometry    C14H30NO6(1-)
 Framework group  C1[X(C14H30NO6)]
 Deg. of freedom   147
 Full point group                 C1      NOp   1
                          Input orientation:                          
 ---------------------------------------------------------------------
 Center     Atomic      Atomic             Coordinates (Angstroms)
 Number     Number       Type             X           Y           Z
 ---------------------------------------------------------------------
      1          6           0        0.103402   -4.491329   -1.928521
      2          1           0        0.537001   -4.151977   -2.877384
      3          1           0        0.734176   -5.297651   -1.544761
      4          6           0        0.085947   -3.307190   -0.951300
      5          8           0       -0.977149   -2.621171   -0.918977
      6          8           0        1.148753   -3.093501   -0.306480
      7          1           0        1.077157   -1.781614    0.682525
      8          6           0       -2.698822    3.264019   -2.139536
      9          1           0       -2.781521    4.304251   -1.822531
     10          1           0       -2.067656    3.203739   -3.032497
     11          6           0       -2.064166    2.432350   -1.037161
     12          8           0       -1.532307    2.948415   -0.059475
     13          8           0       -2.134018    1.143336   -1.289638
     14          6           0        1.087405    0.724984   -0.405327
     15          1           0        0.575675    1.669312   -0.611937
     16          6           0        1.160978   -0.131932   -1.671214
     17          1           0        0.164911   -0.523727   -1.904977
     18          1           0        1.784388   -1.009918   -1.473024
     19          6           0        1.690198    0.609599   -2.911612
     20          1           0        2.664528    1.059439   -2.662075
     21          6           0        1.907755   -0.384057   -4.062382
     22          1           0        2.604966   -1.178019   -3.773043
     23          1           0        2.304234    0.110483   -4.958243
     24          1           0        0.959387   -0.863254   -4.335657
     25          6           0        0.744405    1.738055   -3.356568
     26          1           0       -0.261058    1.338676   -3.535397
     27          1           0        1.096657    2.211857   -4.281473
     28          1           0        0.653881    2.518868   -2.595525
     29          6           0        0.357049    0.059171    0.783325
     30          8           0        1.047009   -1.010226    1.323626
     31          7           0        0.186713    1.059068    1.815391
     32          1           0       -0.363746    1.811347    1.408178
     33          6           0       -0.454015    0.570405    3.040623
     34          1           0       -1.102111   -0.291185    2.828726
     35          6           0        0.563185    0.191689    4.132528
     36          1           0        1.211095   -0.574130    3.693512
     37          6           0        1.426670    1.395361    4.522992
     38          1           0        1.886282    1.823337    3.628312
     39          1           0        2.216814    1.113814    5.230451
     40          1           0        0.816559    2.176775    4.998813
     41          6           0       -0.155704   -0.401279    5.350009
     42          1           0       -0.841545    0.331878    5.797389
     43          1           0        0.555145   -0.703457    6.128860
     44          1           0       -0.746317   -1.282302    5.073271
     45          8           0       -0.968784   -0.376418    0.347191
     46          1           0       -1.651951    0.557326   -0.563614
     47          1           0       -0.932992   -1.299832   -0.092548
     48          1           0       -0.908957   -4.852290   -2.126068
     49          1           0       -3.680691    2.862235   -2.404138
     50          1           0        2.093615    0.977194   -0.053106
     51          1           0       -1.100994    1.371568    3.428086
 ---------------------------------------------------------------------
 Rotational constants (GHZ):      0.2817056      0.2091035      0.1519227
 Standard basis: 6-31G(d,p) (6D, 7F)
   465 basis functions,   798 primitive gaussians,   465 cartesian basis functions
    85 alpha electrons       85 beta electrons
       nuclear repulsion energy      1951.4413698330 Hartrees.
 NAtoms=   51 NActive=   51 NUniq=   51 SFac= 1.00D+00 NAtFMM=   60 NAOKFM=F Big=F
 Integral buffers will be    131072 words long.
 Raffenetti 2 integral format.
 Two-electron integral symmetry is turned off.
 Nuclear repulsion after empirical dispersion term =     1951.3807818781 Hartrees.
 One-electron integrals computed using PRISM.
 NBasis=   465 RedAO= T EigKep=  1.77D-03  NBF=   465
 NBsUse=   465 1.00D-06 EigRej= -1.00D+00 NBFU=   465
 Initial guess from the checkpoint file:  "gas-ts1-frame31_qm-struc_-1-irc-pc.chk"
 B after Tr=     0.000296   -0.000412    0.000173
         Rot=    1.000000   -0.000002    0.000065   -0.000043 Ang=  -0.01 deg.
 ExpMin= 1.61D-01 ExpMax= 5.48D+03 ExpMxC= 8.25D+02 IAcc=2 IRadAn=         4 AccDes= 0.00D+00
 Harris functional with IExCor=  402 and IRadAn=       4 diagonalized for initial guess.
 HarFok:  IExCor=  402 AccDes= 0.00D+00 IRadAn=         4 IDoV= 1 UseB2=F ITyADJ=14
 ICtDFT=  3500011 ScaDFX=  1.000000  1.000000  1.000000  1.000000
 FoFCou: FMM=F IPFlag=           0 FMFlag=      100000 FMFlg1=           0
         NFxFlg=           0 DoJE=T BraDBF=F KetDBF=T FulRan=T
         wScrn=  0.000000 ICntrl=     500 IOpCl=  0 I1Cent=   200000004 NGrid=           0
         NMat0=    1 NMatS0=      1 NMatT0=    0 NMatD0=    1 NMtDS0=    0 NMtDT0=    0
 Symmetry not used in FoFCou.
 Requested convergence on RMS density matrix=1.00D-08 within 128 cycles.
 Requested convergence on MAX density matrix=1.00D-06.
 Requested convergence on             energy=1.00D-06.
 No special actions if energy rises.
 Integral accuracy reduced to 1.0D-05 until final iterations.
 Initial convergence to 1.0D-05 achieved.  Increase integral accuracy.
 SCF Done:  E(RB3LYP) =  -1057.91309783     A.U. after    9 cycles
            NFock=  9  Conv=0.41D-08     -V/T= 2.0092
 Calling FoFJK, ICntrl=      2127 FMM=F ISym2X=0 I1Cent= 0 IOpClX= 0 NMat=1 NMatS=1 NMatT=0.
 -------------------------------------------------------------------
 Center     Atomic                   Forces (Hartrees/Bohr)
 Number     Number              X              Y              Z
 -------------------------------------------------------------------
      1        6           0.000140866    0.000090246   -0.000104237
      2        1          -0.000108768    0.000015566    0.000026956
      3        1          -0.000074435   -0.000081021    0.000039545
      4        6           0.000157688    0.000148740   -0.000179365
      5        8          -0.000017354   -0.000071643   -0.000007566
      6        8          -0.000063222   -0.000034215    0.000140321
      7        1          -0.000011261   -0.000008054    0.000005340
      8        6          -0.000005788    0.000005939    0.000002896
      9        1          -0.000000512   -0.000003625    0.000002630
     10        1           0.000006311    0.000004919    0.000001315
     11        6          -0.000011709    0.000010856    0.000008318
     12        8           0.000014089   -0.000000132   -0.000002469
     13        8          -0.000002328   -0.000010759    0.000006249
     14        6          -0.000000274    0.000000114   -0.000002224
     15        1          -0.000002657   -0.000000067    0.000004013
     16        6          -0.000000945    0.000002948    0.000004060
     17        1          -0.000002606   -0.000001723   -0.000002692
     18        1           0.000000311    0.000000118    0.000001253
     19        6           0.000008236   -0.000006579   -0.000000848
     20        1           0.000003267   -0.000001689   -0.000001332
     21        6          -0.000002063   -0.000006471    0.000001918
     22        1          -0.000006902    0.000002351    0.000000583
     23        1          -0.000000781    0.000003407   -0.000000571
     24        1           0.000002754    0.000001360   -0.000000451
     25        6          -0.000001344    0.000009313    0.000005284
     26        1          -0.000000636   -0.000002540   -0.000003748
     27        1           0.000001304    0.000003050   -0.000000474
     28        1          -0.000000988   -0.000001249   -0.000000625
     29        6           0.000003745    0.000004023   -0.000001727
     30        8           0.000004080    0.000000380   -0.000000236
     31        7          -0.000006141   -0.000000014   -0.000008144
     32        1          -0.000000462    0.000003185   -0.000001147
     33        6           0.000005601   -0.000000848   -0.000000389
     34        1           0.000001582   -0.000000440    0.000000128
     35        6           0.000001614    0.000003719    0.000001366
     36        1          -0.000000802    0.000000564    0.000001610
     37        6          -0.000000379   -0.000000648    0.000000711
     38        1          -0.000003938   -0.000000221    0.000000690
     39        1           0.000000084   -0.000000261   -0.000003703
     40        1           0.000002007   -0.000003717    0.000001048
     41        6          -0.000001867    0.000000596   -0.000000455
     42        1          -0.000000366   -0.000002036   -0.000001441
     43        1          -0.000001657    0.000001744    0.000000040
     44        1           0.000002836    0.000001770    0.000001589
     45        8          -0.000000404   -0.000024496    0.000007495
     46        1           0.000000950    0.000008583   -0.000015022
     47        1          -0.000007618    0.000005368    0.000010344
     48        1          -0.000024215   -0.000065593    0.000075378
     49        1           0.000007362   -0.000002842   -0.000007903
     50        1          -0.000000980    0.000003858   -0.000003241
     51        1          -0.000001281   -0.000001831   -0.000001072
 -------------------------------------------------------------------
 Cartesian Forces:  Max     0.000179365 RMS     0.000035106

 GradGradGradGradGradGradGradGradGradGradGradGradGradGradGradGradGradGrad
 Berny optimization.
 Using GDIIS optimizer.
 FormGI is forming the generalized inverse of G from B-inverse, IUseBI=4.
 GSVD:  received Info=                   1 from GESDD.
 Internal  Forces:  Max     0.000134075 RMS     0.000021134
 Search for a local minimum.
 Step number   5 out of a maximum of  271
 All quantities printed in internal units (Hartrees-Bohrs-Radians)
 Swapping is turned off.
 Update second derivatives using D2CorX and points    3    4    5
 DE= -1.20D-05 DEPred=-1.02D-05 R= 1.17D+00
 TightC=F SS=  1.41D+00  RLast= 1.03D-01 DXNew= 1.4270D+00 3.0946D-01
 Trust test= 1.17D+00 RLast= 1.03D-01 DXMaxT set to 8.49D-01
 ITU=  1  1  1  1  0
     Eigenvalues ---    0.00021   0.00128   0.00198   0.00250   0.00307
     Eigenvalues ---    0.00319   0.00328   0.00342   0.00373   0.00403
     Eigenvalues ---    0.00443   0.00489   0.00647   0.00789   0.00963
     Eigenvalues ---    0.01141   0.01504   0.01615   0.01789   0.02004
     Eigenvalues ---    0.02405   0.02886   0.03043   0.03368   0.03458
     Eigenvalues ---    0.03600   0.03605   0.03860   0.03884   0.04019
     Eigenvalues ---    0.04116   0.04201   0.04398   0.04405   0.04499
     Eigenvalues ---    0.04552   0.04628   0.04683   0.04718   0.04725
     Eigenvalues ---    0.04778   0.04814   0.04874   0.04912   0.04966
     Eigenvalues ---    0.05007   0.05445   0.05546   0.05601   0.05749
     Eigenvalues ---    0.05829   0.06016   0.06899   0.07349   0.07919
     Eigenvalues ---    0.07955   0.08260   0.08643   0.09080   0.09613
     Eigenvalues ---    0.10281   0.11114   0.11845   0.11897   0.12025
     Eigenvalues ---    0.12056   0.12125   0.12296   0.12390   0.12443
     Eigenvalues ---    0.12597   0.13056   0.13101   0.13176   0.13210
     Eigenvalues ---    0.13688   0.13697   0.13750   0.13907   0.14405
     Eigenvalues ---    0.14483   0.14715   0.15234   0.15511   0.17498
     Eigenvalues ---    0.17890   0.18144   0.18672   0.18859   0.20309
     Eigenvalues ---    0.21911   0.22259   0.23045   0.23297   0.24027
     Eigenvalues ---    0.25437   0.25785   0.27092   0.27721   0.27988
     Eigenvalues ---    0.28403   0.28522   0.28817   0.29511   0.29818
     Eigenvalues ---    0.30604   0.31331   0.32037   0.32127   0.32524
     Eigenvalues ---    0.32619   0.32836   0.32894   0.33000   0.33181
     Eigenvalues ---    0.33225   0.33319   0.33353   0.33420   0.33452
     Eigenvalues ---    0.33492   0.33634   0.33715   0.33878   0.33906
     Eigenvalues ---    0.34019   0.34043   0.34091   0.34315   0.34522
     Eigenvalues ---    0.34560   0.34629   0.34671   0.34736   0.35132
     Eigenvalues ---    0.35839   0.39074   0.39994   0.43607   0.44308
     Eigenvalues ---    0.45944   0.47105   0.53426   0.58133   0.70869
     Eigenvalues ---    0.82105   1.68797
 DIIS coeff's:      2.49441     -1.17560     -0.38595      0.06807     -0.00092
 Cosine:  0.844 >  0.500
 Length:  3.616
 GDIIS step was calculated using  5 of the last  5 vectors.
 Iteration  1 RMS(Cart)=  0.02575004 RMS(Int)=  0.00148564
 Iteration  2 RMS(Cart)=  0.00153388 RMS(Int)=  0.00000730
 Iteration  3 RMS(Cart)=  0.00000381 RMS(Int)=  0.00000673
 Iteration  4 RMS(Cart)=  0.00000000 RMS(Int)=  0.00000673
 Variable       Old X    -DE/DX   Delta X   Delta X   Delta X     New X
                                 (Linear)    (Quad)   (Total)
    R1        2.07312  -0.00006   0.00023  -0.00010   0.00014   2.07325
    R2        2.06604   0.00003  -0.00087   0.00004  -0.00083   2.06520
    R3        2.90148   0.00001  -0.00041   0.00021  -0.00020   2.90128
    R4        2.06507   0.00003   0.00079  -0.00003   0.00076   2.06583
    R5        2.39171  -0.00001   0.00061  -0.00002   0.00059   2.39230
    R6        2.38361   0.00001  -0.00047  -0.00003  -0.00050   2.38311
    R7        2.94632   0.00001  -0.00222  -0.00046  -0.00268   2.94364
    R8        3.10761  -0.00001   0.00265  -0.00003   0.00262   3.11023
    R9        1.89629  -0.00001  -0.00042   0.00001  -0.00042   1.89587
   R10        2.06094  -0.00000   0.00001  -0.00001  -0.00000   2.06094
   R11        2.06956   0.00000   0.00000   0.00001   0.00001   2.06957
   R12        2.87194  -0.00000   0.00000   0.00000   0.00001   2.87195
   R13        2.06622  -0.00000  -0.00001   0.00000  -0.00001   2.06620
   R14        2.31834   0.00000   0.00000   0.00001   0.00001   2.31835
   R15        2.48568   0.00001   0.00001  -0.00002  -0.00002   2.48566
   R16        1.98458  -0.00001   0.00002   0.00012   0.00013   1.98471
   R17        2.06691   0.00000   0.00000  -0.00000   0.00000   2.06691
   R18        2.89208  -0.00000  -0.00003   0.00002  -0.00001   2.89207
   R19        2.92121  -0.00000   0.00017  -0.00007   0.00011   2.92132
   R20        2.07020  -0.00000  -0.00000  -0.00000  -0.00001   2.07020
   R21        2.07035   0.00000  -0.00004   0.00001  -0.00003   2.07032
   R22        2.06904   0.00000   0.00002   0.00001   0.00003   2.06907
   R23        2.90829   0.00000  -0.00005   0.00003  -0.00002   2.90828
   R24        2.08208   0.00000  -0.00001   0.00000  -0.00001   2.08208
   R25        2.90241  -0.00000   0.00004  -0.00003   0.00001   2.90242
   R26        2.90669   0.00001  -0.00002   0.00002  -0.00000   2.90669
   R27        2.07026  -0.00001  -0.00003  -0.00000  -0.00003   2.07023
   R28        2.07382   0.00000  -0.00000   0.00000  -0.00000   2.07382
   R29        2.07329  -0.00000   0.00008  -0.00003   0.00005   2.07334
   R30        2.07219   0.00000   0.00001  -0.00000   0.00001   2.07221
   R31        2.07355   0.00000  -0.00000   0.00000  -0.00000   2.07355
   R32        2.06755  -0.00000  -0.00000  -0.00000  -0.00001   2.06754
   R33        2.61273   0.00000   0.00021   0.00001   0.00023   2.61296
   R34        2.73454  -0.00001  -0.00004   0.00001  -0.00003   2.73451
   R35        2.76300  -0.00000  -0.00029  -0.00005  -0.00033   2.76267
   R36        1.92228   0.00000  -0.00000   0.00000  -0.00000   1.92228
   R37        2.77121  -0.00000  -0.00000  -0.00000  -0.00001   2.77121
   R38        2.07635  -0.00000  -0.00002   0.00000  -0.00001   2.07634
   R39        2.90943   0.00000  -0.00000   0.00001   0.00000   2.90943
   R40        2.07919  -0.00000  -0.00000   0.00000   0.00000   2.07919
   R41        2.06923  -0.00000   0.00001  -0.00000   0.00001   2.06923
   R42        2.89498  -0.00000  -0.00001  -0.00000  -0.00001   2.89497
   R43        2.89731  -0.00000   0.00000  -0.00000  -0.00000   2.89731
   R44        2.06565  -0.00000   0.00000  -0.00000   0.00000   2.06565
   R45        2.07362  -0.00000  -0.00000   0.00000  -0.00000   2.07362
   R46        2.07805  -0.00000  -0.00000   0.00000  -0.00000   2.07805
   R47        2.07702  -0.00000  -0.00000   0.00000  -0.00000   2.07702
   R48        2.07287  -0.00000  -0.00000   0.00000  -0.00000   2.07287
   R49        2.07148  -0.00000  -0.00001   0.00000  -0.00000   2.07148
   R50        2.78256   0.00001   0.00034  -0.00047  -0.00013   2.78243
   R51        1.93394   0.00000   0.00051   0.00011   0.00062   1.93456
    A1        1.87937   0.00007   0.00761  -0.00018   0.00739   1.88677
    A2        1.89275   0.00001  -0.00096   0.00036  -0.00065   1.89210
    A3        1.88807   0.00001  -0.00776  -0.00003  -0.00785   1.88021
    A4        1.93044   0.00005   0.00477   0.00071   0.00546   1.93591
    A5        1.93299  -0.00008   0.00043   0.00001   0.00044   1.93343
    A6        1.93828  -0.00006  -0.00396  -0.00084  -0.00483   1.93344
    A7        2.03067  -0.00013  -0.00519   0.00008  -0.00512   2.02555
    A8        2.03358   0.00013   0.00509  -0.00003   0.00506   2.03864
    A9        2.21789  -0.00000   0.00002  -0.00005  -0.00006   2.21783
   A10        2.03657   0.00001   0.00060   0.00023   0.00082   2.03739
   A11        1.98877  -0.00001  -0.00057  -0.00007  -0.00067   1.98810
   A12        1.91050   0.00000  -0.00009   0.00004  -0.00005   1.91044
   A13        1.92068  -0.00000  -0.00004   0.00003  -0.00001   1.92067
   A14        1.93130   0.00000  -0.00001   0.00007   0.00006   1.93135
   A15        1.89720  -0.00000  -0.00001  -0.00004  -0.00004   1.89716
   A16        1.87548  -0.00000   0.00007  -0.00008  -0.00001   1.87547
   A17        1.92778   0.00001   0.00008  -0.00002   0.00006   1.92784
   A18        2.12811  -0.00000  -0.00009   0.00004  -0.00006   2.12805
   A19        1.95505   0.00001   0.00008  -0.00005   0.00003   1.95508
   A20        2.19965  -0.00001   0.00001   0.00001   0.00002   2.19967
   A21        1.97116  -0.00004   0.00011   0.00004   0.00014   1.97130
   A22        1.92801  -0.00000  -0.00003  -0.00002  -0.00006   1.92795
   A23        1.87137  -0.00001  -0.00004  -0.00001  -0.00005   1.87132
   A24        1.86679   0.00000   0.00002  -0.00001   0.00001   1.86680
   A25        2.00157   0.00001  -0.00008   0.00007  -0.00001   2.00156
   A26        1.92911   0.00000   0.00012  -0.00004   0.00008   1.92919
   A27        1.86073  -0.00000   0.00002   0.00001   0.00003   1.86076
   A28        1.91030   0.00000  -0.00010   0.00005  -0.00005   1.91025
   A29        1.90355   0.00001  -0.00007   0.00007  -0.00001   1.90354
   A30        1.99699  -0.00001   0.00049  -0.00027   0.00022   1.99721
   A31        1.84369  -0.00000   0.00020  -0.00009   0.00011   1.84380
   A32        1.88912   0.00000  -0.00027   0.00011  -0.00015   1.88897
   A33        1.91396   0.00000  -0.00027   0.00014  -0.00013   1.91383
   A34        1.89470  -0.00000   0.00015  -0.00005   0.00010   1.89480
   A35        1.91864   0.00000  -0.00027   0.00015  -0.00012   1.91852
   A36        1.95540  -0.00000   0.00002  -0.00006  -0.00004   1.95536
   A37        1.88449   0.00000   0.00005  -0.00003   0.00002   1.88451
   A38        1.88571   0.00000   0.00010  -0.00004   0.00006   1.88577
   A39        1.92302  -0.00000  -0.00003   0.00002  -0.00001   1.92302
   A40        1.94028  -0.00000   0.00006  -0.00002   0.00004   1.94032
   A41        1.95117  -0.00000   0.00007  -0.00003   0.00003   1.95121
   A42        1.92491   0.00000  -0.00012   0.00004  -0.00007   1.92483
   A43        1.88837   0.00000   0.00006  -0.00001   0.00005   1.88842
   A44        1.87482  -0.00000   0.00006  -0.00004   0.00002   1.87484
   A45        1.88156   0.00000  -0.00013   0.00006  -0.00007   1.88149
   A46        1.92174  -0.00000  -0.00007   0.00003  -0.00005   1.92169
   A47        1.94253   0.00000   0.00003  -0.00001   0.00002   1.94255
   A48        1.95328   0.00000   0.00001   0.00001   0.00001   1.95329
   A49        1.89036  -0.00000  -0.00000   0.00000  -0.00000   1.89036
   A50        1.87286   0.00000   0.00003  -0.00002   0.00001   1.87288
   A51        1.88044  -0.00000   0.00001  -0.00000   0.00001   1.88045
   A52        1.97998   0.00002  -0.00010  -0.00001  -0.00011   1.97987
   A53        1.88222  -0.00001  -0.00003   0.00000  -0.00003   1.88219
   A54        1.90432  -0.00001   0.00017  -0.00001   0.00016   1.90448
   A55        1.89071  -0.00001  -0.00023   0.00001  -0.00021   1.89049
   A56        1.91628  -0.00001   0.00008  -0.00003   0.00005   1.91633
   A57        1.88795   0.00001   0.00012   0.00003   0.00015   1.88810
   A58        1.93896   0.00002   0.00011  -0.00009   0.00002   1.93898
   A59        1.86418  -0.00000   0.00011  -0.00004   0.00007   1.86425
   A60        2.00102   0.00000  -0.00001  -0.00001  -0.00001   2.00100
   A61        1.92246   0.00001   0.00004   0.00002   0.00006   1.92252
   A62        1.93680   0.00000  -0.00002   0.00000  -0.00002   1.93678
   A63        1.96692  -0.00001  -0.00002  -0.00001  -0.00003   1.96689
   A64        1.88442   0.00000   0.00003   0.00000   0.00004   1.88446
   A65        1.91090   0.00000  -0.00001   0.00001   0.00001   1.91091
   A66        1.86717  -0.00000  -0.00000  -0.00000  -0.00000   1.86717
   A67        1.89427   0.00000   0.00001  -0.00001   0.00001   1.89428
   A68        1.85316  -0.00000  -0.00001   0.00000  -0.00001   1.85315
   A69        1.93894  -0.00000  -0.00000  -0.00001  -0.00001   1.93893
   A70        1.92679   0.00000   0.00001   0.00001   0.00002   1.92681
   A71        1.89462   0.00000   0.00001  -0.00001   0.00000   1.89462
   A72        1.90215  -0.00000  -0.00000   0.00000  -0.00000   1.90215
   A73        1.94525  -0.00000   0.00000   0.00000   0.00000   1.94526
   A74        1.91347  -0.00000  -0.00001  -0.00001  -0.00002   1.91345
   A75        1.94829   0.00000   0.00001   0.00000   0.00001   1.94830
   A76        1.93466  -0.00000  -0.00000  -0.00000  -0.00000   1.93466
   A77        1.90221   0.00000  -0.00001   0.00001  -0.00000   1.90221
   A78        1.88517   0.00000   0.00002  -0.00001   0.00001   1.88518
   A79        1.87849   0.00000   0.00000   0.00000   0.00000   1.87849
   A80        1.93673   0.00000  -0.00001   0.00001  -0.00001   1.93672
   A81        1.94606   0.00000   0.00001  -0.00000   0.00001   1.94606
   A82        1.94228   0.00000   0.00000  -0.00000  -0.00000   1.94228
   A83        1.87457  -0.00000  -0.00000  -0.00000  -0.00000   1.87457
   A84        1.87829  -0.00000   0.00000  -0.00000  -0.00000   1.87829
   A85        1.88284  -0.00000   0.00000  -0.00000   0.00000   1.88284
   A86        2.00017  -0.00004  -0.00078   0.00018  -0.00060   1.99957
   A87        1.94472   0.00000   0.00000   0.00002   0.00003   1.94474
   A88        1.89930   0.00003  -0.00083   0.00016  -0.00068   1.89862
   A89        3.18827   0.00002  -0.00007   0.00025   0.00017   3.18844
   A90        3.17002  -0.00004  -0.00035   0.00025  -0.00010   3.16992
   A91        3.24651  -0.00002  -0.00030   0.00001  -0.00030   3.24621
   A92        3.12476  -0.00001   0.00215  -0.00089   0.00126   3.12601
   A93        3.24410  -0.00004   0.00041  -0.00012   0.00029   3.24439
   A94        3.06341   0.00003  -0.00141   0.00087  -0.00054   3.06287
    D1        1.62491  -0.00002  -0.13063  -0.00265  -0.13326   1.49164
    D2       -1.47104  -0.00011  -0.12801  -0.00273  -0.13073  -1.60177
    D3       -2.60108   0.00009  -0.11924  -0.00225  -0.12148  -2.72256
    D4        0.58616   0.00000  -0.11663  -0.00233  -0.11895   0.46721
    D5       -0.44747  -0.00001  -0.11810  -0.00233  -0.12046  -0.56793
    D6        2.73977  -0.00010  -0.11548  -0.00242  -0.11792   2.62185
    D7       -2.98871  -0.00008   0.01026  -0.00404   0.00620  -2.98251
    D8        0.10169   0.00002   0.00744  -0.00395   0.00350   0.10518
    D9        3.10733   0.00007  -0.01377   0.00470  -0.00908   3.09825
   D10        0.01701  -0.00003  -0.01071   0.00460  -0.00610   0.01091
   D11        0.15762   0.00001   0.00168   0.00080   0.00248   0.16010
   D12        2.35328  -0.00001  -0.00056   0.00151   0.00095   2.35423
   D13       -0.68342   0.00003   0.00913  -0.00290   0.00623  -0.67719
   D14       -0.20044  -0.00001  -0.00095   0.00024  -0.00072  -0.20116
   D15        2.96902  -0.00000  -0.00093   0.00031  -0.00062   2.96840
   D16        1.89163  -0.00001  -0.00109   0.00028  -0.00082   1.89081
   D17       -1.22210  -0.00000  -0.00107   0.00035  -0.00072  -1.22281
   D18       -2.33794  -0.00001  -0.00096   0.00015  -0.00082  -2.33876
   D19        0.83152  -0.00001  -0.00094   0.00022  -0.00072   0.83080
   D20        3.08503  -0.00001  -0.00019   0.00001  -0.00018   3.08485
   D21       -0.02732  -0.00000  -0.00016   0.00009  -0.00007  -0.02739
   D22       -0.75465  -0.00000  -0.00037   0.00049   0.00012  -0.75453
   D23       -2.92396  -0.00000   0.00096   0.00014   0.00110  -2.92286
   D24       -1.25619   0.00000   0.00124  -0.00053   0.00071  -1.25548
   D25        3.01781   0.00000   0.00109  -0.00049   0.00061   3.01842
   D26        0.86718   0.00000   0.00116  -0.00053   0.00063   0.86781
   D27        0.86065  -0.00000   0.00110  -0.00051   0.00059   0.86124
   D28       -1.14853  -0.00000   0.00096  -0.00047   0.00049  -1.14804
   D29        2.98402  -0.00000   0.00102  -0.00051   0.00051   2.98453
   D30        2.96439   0.00001   0.00116  -0.00048   0.00069   2.96507
   D31        0.95520   0.00000   0.00102  -0.00043   0.00058   0.95578
   D32       -1.19543   0.00000   0.00108  -0.00048   0.00060  -1.19483
   D33       -2.93289   0.00000   0.00099  -0.00004   0.00095  -2.93194
   D34       -0.83885   0.00000   0.00062  -0.00002   0.00060  -0.83825
   D35        1.20798   0.00000   0.00083   0.00001   0.00085   1.20883
   D36        1.20271   0.00001   0.00112  -0.00005   0.00107   1.20378
   D37       -2.98643   0.00001   0.00075  -0.00003   0.00072  -2.98571
   D38       -0.93960   0.00001   0.00096   0.00001   0.00097  -0.93863
   D39       -0.93837   0.00000   0.00100  -0.00005   0.00096  -0.93741
   D40        1.15568   0.00000   0.00063  -0.00003   0.00060   1.15628
   D41       -3.08068   0.00000   0.00085   0.00000   0.00085  -3.07983
   D42        0.94587   0.00000   0.00185  -0.00114   0.00071   0.94658
   D43        3.00365   0.00001   0.00184  -0.00111   0.00073   3.00438
   D44       -1.13515   0.00000   0.00162  -0.00102   0.00060  -1.13455
   D45        3.08081   0.00000   0.00185  -0.00117   0.00068   3.08149
   D46       -1.14460   0.00000   0.00184  -0.00114   0.00070  -1.14389
   D47        0.99979   0.00000   0.00162  -0.00105   0.00058   1.00037
   D48       -1.19914   0.00000   0.00181  -0.00114   0.00066  -1.19848
   D49        0.85864   0.00000   0.00180  -0.00112   0.00068   0.85932
   D50        3.00303   0.00000   0.00158  -0.00102   0.00055   3.00358
   D51       -1.00994   0.00000   0.00059  -0.00060  -0.00002  -1.00996
   D52       -3.12231  -0.00000   0.00043  -0.00056  -0.00013  -3.12245
   D53        1.06771   0.00000   0.00063  -0.00064  -0.00001   1.06770
   D54        1.05416   0.00000   0.00064  -0.00059   0.00005   1.05421
   D55       -1.05821  -0.00000   0.00048  -0.00054  -0.00006  -1.05828
   D56        3.13181   0.00000   0.00068  -0.00063   0.00006   3.13187
   D57        3.10991   0.00000   0.00077  -0.00065   0.00012   3.11003
   D58        0.99753  -0.00000   0.00061  -0.00060   0.00001   0.99754
   D59       -1.09563   0.00000   0.00081  -0.00068   0.00013  -1.09550
   D60       -0.97518  -0.00000   0.00031  -0.00025   0.00006  -0.97512
   D61       -3.07165  -0.00000   0.00035  -0.00027   0.00008  -3.07157
   D62        1.10628  -0.00000   0.00031  -0.00026   0.00005   1.10634
   D63       -3.06148  -0.00000   0.00006  -0.00013  -0.00007  -3.06155
   D64        1.12524  -0.00000   0.00009  -0.00015  -0.00005   1.12518
   D65       -0.98001  -0.00000   0.00006  -0.00014  -0.00008  -0.98010
   D66        1.16672  -0.00000  -0.00004  -0.00009  -0.00013   1.16659
   D67       -0.92975  -0.00000  -0.00001  -0.00010  -0.00011  -0.92986
   D68       -3.03500  -0.00000  -0.00005  -0.00009  -0.00014  -3.03514
   D69       -1.19073  -0.00001  -0.00177   0.00043  -0.00134  -1.19207
   D70        3.00324  -0.00000  -0.00151   0.00042  -0.00109   3.00215
   D71        0.94496  -0.00001  -0.00157   0.00039  -0.00118   0.94378
   D72        1.04253  -0.00001   0.00016  -0.00004   0.00012   1.04265
   D73       -3.10589  -0.00000   0.00028  -0.00004   0.00024  -3.10565
   D74       -3.09115   0.00001  -0.00012  -0.00004  -0.00016  -3.09131
   D75       -0.95638   0.00002   0.00000  -0.00005  -0.00004  -0.95642
   D76       -1.01488   0.00000  -0.00008  -0.00005  -0.00013  -1.01501
   D77        1.11989   0.00001   0.00004  -0.00006  -0.00002   1.11988
   D78       -0.68403   0.00001  -0.00066  -0.00012  -0.00078  -0.68481
   D79        1.48215   0.00001  -0.00239   0.00025  -0.00214   1.48001
   D80       -2.86402  -0.00001  -0.00070  -0.00008  -0.00078  -2.86480
   D81       -0.69784  -0.00001  -0.00243   0.00029  -0.00214  -0.69998
   D82        1.35917  -0.00001  -0.00054  -0.00010  -0.00064   1.35853
   D83       -2.75783  -0.00000  -0.00227   0.00027  -0.00200  -2.75983
   D84       -0.46329   0.00000   0.00064  -0.00007   0.00057  -0.46272
   D85        1.68693   0.00000   0.00060  -0.00006   0.00054   1.68747
   D86       -2.50434   0.00000   0.00063  -0.00007   0.00056  -2.50378
   D87        1.63957   0.00000   0.00080  -0.00011   0.00069   1.64026
   D88       -2.49340   0.00000   0.00076  -0.00010   0.00066  -2.49274
   D89       -0.40148   0.00000   0.00079  -0.00011   0.00068  -0.40080
   D90       -1.01437   0.00000   0.00009  -0.00001   0.00007  -1.01430
   D91        1.04233  -0.00000   0.00009  -0.00003   0.00006   1.04239
   D92       -3.07363  -0.00000   0.00009  -0.00002   0.00007  -3.07356
   D93        1.15020   0.00000   0.00004  -0.00001   0.00003   1.15023
   D94       -3.07628  -0.00000   0.00004  -0.00002   0.00002  -3.07626
   D95       -0.90906  -0.00000   0.00005  -0.00002   0.00003  -0.90903
   D96       -3.10059   0.00000   0.00005  -0.00001   0.00004  -3.10056
   D97       -1.04389   0.00000   0.00005  -0.00002   0.00003  -1.04386
   D98        1.12333   0.00000   0.00005  -0.00001   0.00004   1.12337
   D99       -0.93769   0.00000   0.00034  -0.00014   0.00020  -0.93749
   D100      -3.04727   0.00000   0.00036  -0.00015   0.00021  -3.04706
   D101       1.14195   0.00000   0.00035  -0.00015   0.00020   1.14215
   D102       1.09369   0.00000   0.00033  -0.00014   0.00019   1.09388
   D103      -1.01589   0.00000   0.00035  -0.00016   0.00019  -1.01570
   D104      -3.10986   0.00000   0.00034  -0.00016   0.00019  -3.10967
   D105      -3.09440   0.00000   0.00033  -0.00015   0.00018  -3.09421
   D106       1.07921   0.00000   0.00035  -0.00016   0.00019   1.07940
   D107      -1.01476   0.00000   0.00034  -0.00016   0.00018  -1.01457
   D108      -1.08019   0.00000   0.00027  -0.00014   0.00013  -1.08006
   D109       3.11409   0.00000   0.00027  -0.00014   0.00013   3.11422
   D110       1.01092   0.00000   0.00026  -0.00014   0.00012   1.01104
   D111      -3.10913   0.00000   0.00028  -0.00015   0.00013  -3.10900
   D112       1.08515   0.00000   0.00028  -0.00015   0.00013   1.08528
   D113      -1.01803   0.00000   0.00027  -0.00015   0.00013  -1.01791
   D114       1.08340   0.00000   0.00028  -0.00014   0.00013   1.08353
   D115      -1.00550   0.00000   0.00028  -0.00015   0.00013  -1.00537
   D116      -3.10868   0.00000   0.00027  -0.00014   0.00013  -3.10856
         Item               Value     Threshold  Converged?
 Maximum Force            0.000134     0.000450     YES
 RMS     Force            0.000021     0.000300     YES
 Maximum Displacement     0.237671     0.001800     NO 
 RMS     Displacement     0.025751     0.001200     NO 
 Predicted change in Energy=-1.069225D-05
 GradGradGradGradGradGradGradGradGradGradGradGradGradGradGradGradGradGrad

 Symmetry turned off by external request.
 Stoichiometry    C14H30NO6(1-)
 Framework group  C1[X(C14H30NO6)]
 Deg. of freedom   147
 Full point group                 C1      NOp   1
                          Input orientation:                          
 ---------------------------------------------------------------------
 Center     Atomic      Atomic             Coordinates (Angstroms)
 Number     Number       Type             X           Y           Z
 ---------------------------------------------------------------------
      1          6           0        0.103264   -4.482601   -1.938806
      2          1           0        0.411231   -4.105461   -2.921959
      3          1           0        0.821596   -5.245035   -1.627306
      4          6           0        0.088768   -3.307077   -0.951359
      5          8           0       -0.974186   -2.620209   -0.920096
      6          8           0        1.148903   -3.097189   -0.301435
      7          1           0        1.076296   -1.783196    0.687007
      8          6           0       -2.695500    3.262368   -2.140754
      9          1           0       -2.778822    4.302611   -1.823955
     10          1           0       -2.063016    3.202172   -3.032796
     11          6           0       -2.062190    2.430928   -1.037428
     12          8           0       -1.531125    2.947272   -0.059450
     13          8           0       -2.132095    1.141843   -1.289481
     14          6           0        1.088232    0.722732   -0.403759
     15          1           0        0.577192    1.667297   -0.611008
     16          6           0        1.161629   -0.134787   -1.669241
     17          1           0        0.165233   -0.525393   -1.903511
     18          1           0        1.783887   -1.013434   -1.470273
     19          6           0        1.692520    0.605318   -2.909765
     20          1           0        2.667603    1.053521   -2.660240
     21          6           0        1.908494   -0.389294   -4.060016
     22          1           0        2.604153   -1.184416   -3.770182
     23          1           0        2.305984    0.104069   -4.956075
     24          1           0        0.959241   -0.866828   -4.333233
     25          6           0        0.748780    1.735210   -3.355430
     26          1           0       -0.257315    1.337437   -3.534325
     27          1           0        1.102045    2.208014   -4.280459
     28          1           0        0.659398    2.516500   -2.594746
     29          6           0        0.356881    0.057960    0.784937
     30          8           0        1.046618   -1.010963    1.326767
     31          7           0        0.186061    1.058700    1.816086
     32          1           0       -0.364047    1.810761    1.407997
     33          6           0       -0.455338    0.571057    3.041369
     34          1           0       -1.102908   -0.291023    2.829898
     35          6           0        0.561274    0.193899    4.134364
     36          1           0        1.209842   -0.572056    3.696556
     37          6           0        1.423926    1.398363    4.524213
     38          1           0        1.883788    1.825763    3.629387
     39          1           0        2.213843    1.117864    5.232340
     40          1           0        0.813159    2.179885    4.999007
     41          6           0       -0.158168   -0.398195    5.351943
     42          1           0       -0.844755    0.335044    5.798040
     43          1           0        0.552275   -0.699144    6.131639
     44          1           0       -0.748077   -1.279843    5.075702
     45          8           0       -0.968496   -0.378016    0.348387
     46          1           0       -1.650778    0.555840   -0.562851
     47          1           0       -0.932100   -1.301263   -0.092413
     48          1           0       -0.896398   -4.912048   -2.045212
     49          1           0       -3.676888    2.860360   -2.406770
     50          1           0        2.094462    0.974445   -0.051250
     51          1           0       -1.102940    1.372332    3.427561
 ---------------------------------------------------------------------
 Rotational constants (GHZ):      0.2820660      0.2090356      0.1519418
 Standard basis: 6-31G(d,p) (6D, 7F)
   465 basis functions,   798 primitive gaussians,   465 cartesian basis functions
    85 alpha electrons       85 beta electrons
       nuclear repulsion energy      1951.6293711717 Hartrees.
 NAtoms=   51 NActive=   51 NUniq=   51 SFac= 1.00D+00 NAtFMM=   60 NAOKFM=F Big=F
 Integral buffers will be    131072 words long.
 Raffenetti 2 integral format.
 Two-electron integral symmetry is turned off.
 Nuclear repulsion after empirical dispersion term =     1951.5687587082 Hartrees.
 One-electron integrals computed using PRISM.
 NBasis=   465 RedAO= T EigKep=  1.77D-03  NBF=   465
 NBsUse=   465 1.00D-06 EigRej= -1.00D+00 NBFU=   465
 Initial guess from the checkpoint file:  "gas-ts1-frame31_qm-struc_-1-irc-pc.chk"
 B after Tr=     0.000894   -0.000844    0.000941
         Rot=    1.000000    0.000056    0.000192    0.000058 Ang=   0.02 deg.
 ExpMin= 1.61D-01 ExpMax= 5.48D+03 ExpMxC= 8.25D+02 IAcc=2 IRadAn=         4 AccDes= 0.00D+00
 Harris functional with IExCor=  402 and IRadAn=       4 diagonalized for initial guess.
 HarFok:  IExCor=  402 AccDes= 0.00D+00 IRadAn=         4 IDoV= 1 UseB2=F ITyADJ=14
 ICtDFT=  3500011 ScaDFX=  1.000000  1.000000  1.000000  1.000000
 FoFCou: FMM=F IPFlag=           0 FMFlag=      100000 FMFlg1=           0
         NFxFlg=           0 DoJE=T BraDBF=F KetDBF=T FulRan=T
         wScrn=  0.000000 ICntrl=     500 IOpCl=  0 I1Cent=   200000004 NGrid=           0
         NMat0=    1 NMatS0=      1 NMatT0=    0 NMatD0=    1 NMtDS0=    0 NMtDT0=    0
 Symmetry not used in FoFCou.
 Requested convergence on RMS density matrix=1.00D-08 within 128 cycles.
 Requested convergence on MAX density matrix=1.00D-06.
 Requested convergence on             energy=1.00D-06.
 No special actions if energy rises.
 Integral accuracy reduced to 1.0D-05 until final iterations.
 Initial convergence to 1.0D-05 achieved.  Increase integral accuracy.
 SCF Done:  E(RB3LYP) =  -1057.91310686     A.U. after   10 cycles
            NFock= 10  Conv=0.25D-08     -V/T= 2.0092
 Calling FoFJK, ICntrl=      2127 FMM=F ISym2X=0 I1Cent= 0 IOpClX= 0 NMat=1 NMatS=1 NMatT=0.
 -------------------------------------------------------------------
 Center     Atomic                   Forces (Hartrees/Bohr)
 Number     Number              X              Y              Z
 -------------------------------------------------------------------
      1        6           0.000029358    0.000116116   -0.000164001
      2        1          -0.000013432   -0.000019902    0.000089885
      3        1          -0.000067498   -0.000090724    0.000080119
      4        6           0.000169604    0.000322578   -0.000350291
      5        8          -0.000031303   -0.000118983    0.000113660
      6        8          -0.000074225   -0.000104592    0.000113435
      7        1          -0.000010383   -0.000013005    0.000015529
      8        6          -0.000002235    0.000002604    0.000000089
      9        1          -0.000002940   -0.000002041    0.000002438
     10        1           0.000005952    0.000005599    0.000002679
     11        6          -0.000006366    0.000005479    0.000004083
     12        8           0.000010658    0.000000597   -0.000003006
     13        8          -0.000004684   -0.000007867    0.000006962
     14        6          -0.000000551    0.000000668   -0.000002351
     15        1          -0.000001875    0.000000455    0.000002682
     16        6          -0.000001006    0.000001453    0.000005416
     17        1           0.000001103    0.000000922   -0.000001951
     18        1           0.000000544    0.000004098    0.000000769
     19        6           0.000006645   -0.000003248   -0.000002485
     20        1           0.000002521    0.000000384   -0.000000141
     21        6          -0.000005228   -0.000002877   -0.000000670
     22        1          -0.000008969    0.000000490   -0.000000432
     23        1           0.000001024    0.000005129    0.000000647
     24        1           0.000008259   -0.000000094    0.000001689
     25        6          -0.000000338    0.000006602    0.000004681
     26        1          -0.000000181   -0.000001713   -0.000003023
     27        1           0.000000925    0.000001805   -0.000000409
     28        1          -0.000000682    0.000000051    0.000000214
     29        6           0.000006908    0.000008517   -0.000003175
     30        8           0.000005483   -0.000004454   -0.000004055
     31        7          -0.000005282   -0.000000946   -0.000004307
     32        1          -0.000000120    0.000002430   -0.000000219
     33        6           0.000003807    0.000000441   -0.000000496
     34        1           0.000001144   -0.000000535    0.000000343
     35        6           0.000000471    0.000002419    0.000000528
     36        1          -0.000000598    0.000000183    0.000001071
     37        6          -0.000000131   -0.000000408    0.000000544
     38        1          -0.000002571   -0.000000045    0.000000470
     39        1           0.000000286   -0.000000284   -0.000002524
     40        1           0.000001352   -0.000002548    0.000000921
     41        6          -0.000001328    0.000000432   -0.000000313
     42        1          -0.000000436   -0.000001349   -0.000001045
     43        1          -0.000001133    0.000001305    0.000000175
     44        1           0.000001834    0.000001035    0.000001059
     45        8          -0.000001936   -0.000021207   -0.000002451
     46        1          -0.000000729    0.000007237   -0.000010612
     47        1          -0.000010391    0.000002267    0.000025527
     48        1          -0.000004742   -0.000104500    0.000090546
     49        1           0.000004904   -0.000002072   -0.000005737
     50        1          -0.000000509    0.000003249   -0.000001771
     51        1          -0.000000981   -0.000001153   -0.000000696
 -------------------------------------------------------------------
 Cartesian Forces:  Max     0.000350291 RMS     0.000051407

 GradGradGradGradGradGradGradGradGradGradGradGradGradGradGradGradGradGrad
 Berny optimization.
 Using GDIIS optimizer.
 FormGI is forming the generalized inverse of G from B-inverse, IUseBI=4.
 GSVD:  received Info=                   1 from GESDD.
 Internal  Forces:  Max     0.000153447 RMS     0.000024351
 Search for a local minimum.
 Step number   6 out of a maximum of  271
 All quantities printed in internal units (Hartrees-Bohrs-Radians)
 Swapping is turned off.
 Update second derivatives using D2CorX and points    4    5    6
 DE= -9.03D-06 DEPred=-1.07D-05 R= 8.44D-01
 TightC=F SS=  1.41D+00  RLast= 3.04D-01 DXNew= 1.4270D+00 9.1326D-01
 Trust test= 8.44D-01 RLast= 3.04D-01 DXMaxT set to 9.13D-01
 ITU=  1  1  1  1  1  0
     Eigenvalues ---    0.00028   0.00125   0.00198   0.00250   0.00298
     Eigenvalues ---    0.00316   0.00328   0.00339   0.00374   0.00397
     Eigenvalues ---    0.00442   0.00471   0.00646   0.00778   0.00959
     Eigenvalues ---    0.01139   0.01493   0.01601   0.01775   0.01999
     Eigenvalues ---    0.02405   0.02869   0.02949   0.03366   0.03436
     Eigenvalues ---    0.03602   0.03612   0.03857   0.03885   0.04019
     Eigenvalues ---    0.04111   0.04201   0.04398   0.04405   0.04499
     Eigenvalues ---    0.04552   0.04628   0.04683   0.04718   0.04725
     Eigenvalues ---    0.04778   0.04815   0.04875   0.04912   0.04966
     Eigenvalues ---    0.05008   0.05444   0.05548   0.05596   0.05749
     Eigenvalues ---    0.05828   0.06016   0.06895   0.07349   0.07888
     Eigenvalues ---    0.07953   0.08255   0.08643   0.09083   0.09615
     Eigenvalues ---    0.10284   0.11112   0.11842   0.11897   0.12025
     Eigenvalues ---    0.12057   0.12126   0.12296   0.12391   0.12443
     Eigenvalues ---    0.12597   0.13055   0.13100   0.13174   0.13196
     Eigenvalues ---    0.13688   0.13698   0.13750   0.13907   0.14405
     Eigenvalues ---    0.14483   0.14711   0.15234   0.15511   0.17497
     Eigenvalues ---    0.17889   0.18144   0.18672   0.18858   0.20307
     Eigenvalues ---    0.21903   0.22254   0.23042   0.23296   0.24024
     Eigenvalues ---    0.25439   0.25784   0.27093   0.27721   0.27987
     Eigenvalues ---    0.28403   0.28518   0.28815   0.29508   0.29809
     Eigenvalues ---    0.30602   0.31333   0.32036   0.32127   0.32526
     Eigenvalues ---    0.32619   0.32838   0.32898   0.33001   0.33181
     Eigenvalues ---    0.33225   0.33319   0.33353   0.33419   0.33452
     Eigenvalues ---    0.33487   0.33629   0.33715   0.33877   0.33906
     Eigenvalues ---    0.34017   0.34043   0.34090   0.34315   0.34522
     Eigenvalues ---    0.34559   0.34628   0.34671   0.34736   0.35132
     Eigenvalues ---    0.35838   0.39073   0.39984   0.43599   0.44312
     Eigenvalues ---    0.45876   0.47117   0.53412   0.58092   0.70871
     Eigenvalues ---    0.82105   1.68410
 Cosine:  0.087 <  0.500
 Cut down GDIIS temporarily because of the cosine check. E 7
 DIIS coeff's:      0.10569      2.31096     -1.18966     -0.21794     -0.00905
 Cosine:  0.789 >  0.500
 Length:  0.145
 GDIIS step was calculated using  5 of the last  6 vectors.
 Iteration  1 RMS(Cart)=  0.00137595 RMS(Int)=  0.00000587
 Iteration  2 RMS(Cart)=  0.00000212 RMS(Int)=  0.00000560
 Iteration  3 RMS(Cart)=  0.00000000 RMS(Int)=  0.00000560
 Variable       Old X    -DE/DX   Delta X   Delta X   Delta X     New X
                                 (Linear)    (Quad)   (Total)
    R1        2.07325  -0.00009   0.00003  -0.00010  -0.00007   2.07318
    R2        2.06520   0.00004   0.00001   0.00003   0.00005   2.06525
    R3        2.90128   0.00001  -0.00017   0.00020   0.00003   2.90131
    R4        2.06583   0.00004   0.00003  -0.00002   0.00001   2.06584
    R5        2.39230  -0.00002   0.00001  -0.00002  -0.00001   2.39229
    R6        2.38311  -0.00002   0.00004  -0.00003   0.00001   2.38312
    R7        2.94364   0.00002   0.00056  -0.00052   0.00003   2.94367
    R8        3.11023  -0.00000  -0.00010   0.00002  -0.00008   3.11015
    R9        1.89587  -0.00000   0.00000   0.00000   0.00001   1.89588
   R10        2.06094  -0.00000   0.00001  -0.00001   0.00000   2.06094
   R11        2.06957   0.00000  -0.00000   0.00001   0.00001   2.06958
   R12        2.87195  -0.00000  -0.00001   0.00001  -0.00000   2.87195
   R13        2.06620  -0.00000  -0.00001   0.00000  -0.00001   2.06620
   R14        2.31835   0.00000  -0.00001   0.00001  -0.00000   2.31835
   R15        2.48566   0.00001   0.00004  -0.00004   0.00000   2.48566
   R16        1.98471  -0.00001  -0.00014   0.00014  -0.00001   1.98471
   R17        2.06691   0.00000   0.00000  -0.00000  -0.00000   2.06691
   R18        2.89207  -0.00001  -0.00002   0.00002  -0.00000   2.89207
   R19        2.92132   0.00001   0.00006  -0.00007  -0.00002   2.92131
   R20        2.07020  -0.00000  -0.00000   0.00000   0.00000   2.07020
   R21        2.07032  -0.00000  -0.00001   0.00001   0.00000   2.07032
   R22        2.06907  -0.00000  -0.00001   0.00001   0.00000   2.06907
   R23        2.90828   0.00000  -0.00003   0.00003   0.00001   2.90828
   R24        2.08208   0.00000  -0.00000   0.00000   0.00000   2.08208
   R25        2.90242  -0.00000   0.00002  -0.00003  -0.00000   2.90242
   R26        2.90669   0.00001  -0.00001   0.00001   0.00001   2.90669
   R27        2.07023  -0.00001  -0.00000  -0.00000  -0.00000   2.07023
   R28        2.07382   0.00000   0.00000  -0.00000   0.00000   2.07382
   R29        2.07334  -0.00001   0.00002  -0.00003  -0.00000   2.07333
   R30        2.07221   0.00000   0.00000  -0.00000   0.00000   2.07221
   R31        2.07355   0.00000   0.00000   0.00000   0.00000   2.07355
   R32        2.06754   0.00000   0.00000  -0.00000  -0.00000   2.06754
   R33        2.61296   0.00001  -0.00002   0.00002  -0.00000   2.61296
   R34        2.73451  -0.00000  -0.00002   0.00002  -0.00000   2.73451
   R35        2.76267   0.00001   0.00006  -0.00005   0.00001   2.76268
   R36        1.92228   0.00000  -0.00000   0.00000  -0.00000   1.92228
   R37        2.77121  -0.00000  -0.00000  -0.00000  -0.00000   2.77121
   R38        2.07634  -0.00000  -0.00001   0.00001  -0.00000   2.07633
   R39        2.90943  -0.00000  -0.00000   0.00000   0.00000   2.90943
   R40        2.07919  -0.00000  -0.00000   0.00000  -0.00000   2.07919
   R41        2.06923  -0.00000   0.00000  -0.00000   0.00000   2.06923
   R42        2.89497  -0.00000  -0.00000   0.00000  -0.00000   2.89497
   R43        2.89731  -0.00000   0.00000  -0.00000  -0.00000   2.89731
   R44        2.06565  -0.00000   0.00000  -0.00000   0.00000   2.06565
   R45        2.07362  -0.00000  -0.00000   0.00000  -0.00000   2.07362
   R46        2.07805  -0.00000  -0.00000   0.00000  -0.00000   2.07805
   R47        2.07702  -0.00000  -0.00000   0.00000  -0.00000   2.07702
   R48        2.07287  -0.00000  -0.00000   0.00000   0.00000   2.07287
   R49        2.07148  -0.00000  -0.00000   0.00000  -0.00000   2.07147
   R50        2.78243   0.00001   0.00063  -0.00061   0.00003   2.78245
   R51        1.93456   0.00000  -0.00012   0.00011  -0.00001   1.93455
    A1        1.88677   0.00005   0.00023  -0.00021  -0.00000   1.88677
    A2        1.89210   0.00002  -0.00006   0.00038   0.00029   1.89239
    A3        1.88021   0.00006   0.00036   0.00001   0.00032   1.88054
    A4        1.93591  -0.00002  -0.00085   0.00060  -0.00026   1.93565
    A5        1.93343  -0.00009  -0.00031  -0.00000  -0.00031   1.93312
    A6        1.93344  -0.00001   0.00079  -0.00077  -0.00001   1.93343
    A7        2.02555   0.00001  -0.00003   0.00011   0.00007   2.02562
    A8        2.03864  -0.00000   0.00001  -0.00006  -0.00005   2.03859
    A9        2.21783  -0.00000   0.00008  -0.00004   0.00002   2.21785
   A10        2.03739   0.00001  -0.00015   0.00022   0.00004   2.03743
   A11        1.98810  -0.00000   0.00008  -0.00007  -0.00002   1.98809
   A12        1.91044   0.00000  -0.00008   0.00003  -0.00004   1.91040
   A13        1.92067  -0.00000  -0.00004   0.00004  -0.00001   1.92066
   A14        1.93135   0.00000  -0.00003   0.00006   0.00003   1.93138
   A15        1.89716  -0.00000  -0.00001  -0.00003  -0.00004   1.89712
   A16        1.87547   0.00000   0.00009  -0.00007   0.00002   1.87549
   A17        1.92784   0.00000   0.00007  -0.00003   0.00004   1.92789
   A18        2.12805  -0.00000  -0.00005   0.00004  -0.00001   2.12804
   A19        1.95508   0.00001   0.00007  -0.00005   0.00001   1.95509
   A20        2.19967  -0.00001  -0.00001   0.00001  -0.00000   2.19967
   A21        1.97130  -0.00002  -0.00004   0.00004  -0.00000   1.97130
   A22        1.92795  -0.00001   0.00003  -0.00002   0.00000   1.92796
   A23        1.87132  -0.00002   0.00001  -0.00001   0.00000   1.87132
   A24        1.86680   0.00001   0.00000  -0.00001  -0.00000   1.86680
   A25        2.00156   0.00005  -0.00007   0.00007  -0.00000   2.00156
   A26        1.92919  -0.00001   0.00004  -0.00004  -0.00000   1.92919
   A27        1.86076  -0.00001  -0.00001   0.00001   0.00000   1.86077
   A28        1.91025   0.00001  -0.00004   0.00005   0.00001   1.91026
   A29        1.90354   0.00001  -0.00007   0.00007   0.00001   1.90355
   A30        1.99721  -0.00003   0.00024  -0.00027  -0.00004   1.99717
   A31        1.84380  -0.00000   0.00008  -0.00009  -0.00002   1.84378
   A32        1.88897   0.00001  -0.00009   0.00011   0.00002   1.88899
   A33        1.91383   0.00001  -0.00013   0.00014   0.00002   1.91385
   A34        1.89480  -0.00000   0.00003  -0.00005  -0.00001   1.89479
   A35        1.91852   0.00001  -0.00013   0.00016   0.00003   1.91854
   A36        1.95536  -0.00000   0.00006  -0.00006   0.00000   1.95536
   A37        1.88451   0.00000   0.00003  -0.00003  -0.00000   1.88451
   A38        1.88577   0.00000   0.00004  -0.00004  -0.00001   1.88576
   A39        1.92302  -0.00000  -0.00003   0.00002  -0.00001   1.92301
   A40        1.94032   0.00000   0.00002  -0.00002   0.00000   1.94032
   A41        1.95121  -0.00001   0.00002  -0.00003  -0.00001   1.95119
   A42        1.92483   0.00000  -0.00004   0.00004   0.00001   1.92484
   A43        1.88842   0.00000   0.00002  -0.00001   0.00001   1.88843
   A44        1.87484  -0.00000   0.00004  -0.00005  -0.00001   1.87483
   A45        1.88149   0.00000  -0.00006   0.00006   0.00000   1.88149
   A46        1.92169  -0.00000  -0.00003   0.00003  -0.00000   1.92169
   A47        1.94255   0.00000   0.00001  -0.00001  -0.00000   1.94254
   A48        1.95329   0.00000  -0.00000   0.00001   0.00000   1.95330
   A49        1.89036  -0.00000  -0.00001   0.00000  -0.00000   1.89036
   A50        1.87288   0.00000   0.00003  -0.00002   0.00001   1.87288
   A51        1.88045  -0.00000   0.00000  -0.00000  -0.00000   1.88045
   A52        1.97987   0.00003   0.00001  -0.00001  -0.00000   1.97986
   A53        1.88219  -0.00003   0.00001   0.00000   0.00001   1.88220
   A54        1.90448   0.00002  -0.00000  -0.00000  -0.00001   1.90447
   A55        1.89049   0.00000  -0.00002   0.00002  -0.00000   1.89049
   A56        1.91633  -0.00002   0.00004  -0.00004   0.00000   1.91634
   A57        1.88810   0.00001  -0.00003   0.00003  -0.00000   1.88810
   A58        1.93898   0.00002   0.00011  -0.00010   0.00001   1.93899
   A59        1.86425  -0.00000   0.00006  -0.00005   0.00001   1.86426
   A60        2.00100   0.00000   0.00001  -0.00001  -0.00001   2.00100
   A61        1.92252   0.00000   0.00000   0.00001   0.00001   1.92253
   A62        1.93678   0.00000  -0.00000   0.00000  -0.00000   1.93678
   A63        1.96689  -0.00001  -0.00001  -0.00000  -0.00001   1.96688
   A64        1.88446   0.00000   0.00001   0.00000   0.00001   1.88447
   A65        1.91091   0.00000  -0.00001   0.00001   0.00000   1.91091
   A66        1.86717  -0.00000   0.00000  -0.00000  -0.00000   1.86717
   A67        1.89428   0.00000   0.00001  -0.00001   0.00000   1.89428
   A68        1.85315  -0.00000  -0.00001   0.00000  -0.00000   1.85314
   A69        1.93893  -0.00000   0.00001  -0.00001  -0.00000   1.93893
   A70        1.92681   0.00000  -0.00000   0.00001   0.00001   1.92681
   A71        1.89462   0.00000   0.00000  -0.00000   0.00000   1.89462
   A72        1.90215  -0.00000   0.00000  -0.00000  -0.00000   1.90215
   A73        1.94526  -0.00000  -0.00000   0.00000   0.00000   1.94526
   A74        1.91345  -0.00000   0.00000  -0.00000  -0.00000   1.91345
   A75        1.94830   0.00000  -0.00000   0.00000   0.00000   1.94831
   A76        1.93466  -0.00000   0.00000  -0.00000   0.00000   1.93466
   A77        1.90221   0.00000  -0.00001   0.00001  -0.00000   1.90221
   A78        1.88518   0.00000   0.00001  -0.00001   0.00000   1.88518
   A79        1.87849   0.00000  -0.00000   0.00000   0.00000   1.87849
   A80        1.93672   0.00000  -0.00001   0.00001  -0.00000   1.93672
   A81        1.94606   0.00000   0.00000  -0.00000   0.00000   1.94607
   A82        1.94228   0.00000   0.00000  -0.00000  -0.00000   1.94228
   A83        1.87457  -0.00000  -0.00000  -0.00000  -0.00000   1.87457
   A84        1.87829  -0.00000   0.00000  -0.00000  -0.00000   1.87829
   A85        1.88284  -0.00000   0.00000  -0.00000   0.00000   1.88284
   A86        1.99957  -0.00003  -0.00027   0.00024  -0.00003   1.99955
   A87        1.94474   0.00001  -0.00004   0.00004  -0.00000   1.94474
   A88        1.89862   0.00002  -0.00009   0.00012   0.00004   1.89866
   A89        3.18844   0.00002  -0.00008   0.00023   0.00014   3.18858
   A90        3.16992  -0.00003  -0.00033   0.00031  -0.00002   3.16990
   A91        3.24621  -0.00001  -0.00006   0.00005  -0.00002   3.24619
   A92        3.12601  -0.00004   0.00068  -0.00091  -0.00024   3.12578
   A93        3.24439  -0.00002   0.00012  -0.00012   0.00000   3.24439
   A94        3.06287   0.00005  -0.00059   0.00087   0.00027   3.06315
    D1        1.49164   0.00009   0.00669  -0.00257   0.00413   1.49577
    D2       -1.60177  -0.00007   0.00608  -0.00277   0.00333  -1.59845
    D3       -2.72256   0.00015   0.00639  -0.00224   0.00416  -2.71840
    D4        0.46721  -0.00001   0.00578  -0.00244   0.00335   0.47056
    D5       -0.56793   0.00001   0.00596  -0.00237   0.00357  -0.56436
    D6        2.62185  -0.00015   0.00534  -0.00256   0.00277   2.62461
    D7       -2.98251  -0.00014   0.00203  -0.00413  -0.00211  -2.98461
    D8        0.10518   0.00005   0.00270  -0.00391  -0.00121   0.10398
    D9        3.09825   0.00014  -0.00270   0.00484   0.00213   3.10038
   D10        0.01091  -0.00005  -0.00340   0.00462   0.00122   0.01213
   D11        0.16010  -0.00001  -0.00021   0.00069   0.00048   0.16058
   D12        2.35423  -0.00000  -0.00089   0.00146   0.00058   2.35481
   D13       -0.67719   0.00003   0.00240  -0.00298  -0.00057  -0.67776
   D14       -0.20116  -0.00001  -0.00095   0.00021  -0.00073  -0.20189
   D15        2.96840  -0.00000  -0.00094   0.00027  -0.00067   2.96773
   D16        1.89081  -0.00001  -0.00107   0.00026  -0.00081   1.89000
   D17       -1.22281  -0.00001  -0.00106   0.00031  -0.00075  -1.22356
   D18       -2.33876  -0.00001  -0.00093   0.00014  -0.00079  -2.33955
   D19        0.83080  -0.00001  -0.00093   0.00019  -0.00073   0.83007
   D20        3.08485  -0.00001  -0.00017   0.00005  -0.00012   3.08473
   D21       -0.02739  -0.00000  -0.00016   0.00011  -0.00005  -0.02744
   D22       -0.75453   0.00000  -0.00059   0.00056  -0.00003  -0.75456
   D23       -2.92286  -0.00001  -0.00021   0.00018  -0.00003  -2.92289
   D24       -1.25548   0.00000   0.00064  -0.00054   0.00010  -1.25538
   D25        3.01842  -0.00000   0.00061  -0.00050   0.00011   3.01853
   D26        0.86781  -0.00000   0.00066  -0.00055   0.00011   0.86792
   D27        0.86124   0.00000   0.00062  -0.00052   0.00010   0.86135
   D28       -1.14804  -0.00000   0.00059  -0.00048   0.00011  -1.14793
   D29        2.98453  -0.00000   0.00064  -0.00053   0.00011   2.98465
   D30        2.96507   0.00001   0.00059  -0.00049   0.00011   2.96518
   D31        0.95578   0.00000   0.00056  -0.00044   0.00012   0.95590
   D32       -1.19483   0.00001   0.00061  -0.00049   0.00012  -1.19471
   D33       -2.93194   0.00001   0.00009  -0.00006   0.00002  -2.93192
   D34       -0.83825   0.00001   0.00007  -0.00004   0.00002  -0.83822
   D35        1.20883   0.00000   0.00003  -0.00001   0.00002   1.20885
   D36        1.20378   0.00001   0.00009  -0.00007   0.00002   1.20380
   D37       -2.98571   0.00001   0.00007  -0.00005   0.00002  -2.98569
   D38       -0.93863   0.00000   0.00004  -0.00002   0.00002  -0.93861
   D39       -0.93741  -0.00000   0.00009  -0.00007   0.00002  -0.93739
   D40        1.15628  -0.00000   0.00007  -0.00005   0.00002   1.15630
   D41       -3.07983  -0.00000   0.00004  -0.00002   0.00002  -3.07981
   D42        0.94658   0.00000   0.00118  -0.00116   0.00002   0.94660
   D43        3.00438   0.00000   0.00116  -0.00113   0.00003   3.00440
   D44       -1.13455   0.00000   0.00107  -0.00104   0.00003  -1.13451
   D45        3.08149  -0.00000   0.00122  -0.00120   0.00002   3.08152
   D46       -1.14389   0.00000   0.00120  -0.00117   0.00003  -1.14386
   D47        1.00037   0.00000   0.00111  -0.00108   0.00004   1.00040
   D48       -1.19848   0.00000   0.00119  -0.00117   0.00003  -1.19845
   D49        0.85932   0.00001   0.00117  -0.00114   0.00003   0.85935
   D50        3.00358   0.00000   0.00109  -0.00105   0.00004   3.00362
   D51       -1.00996   0.00000   0.00065  -0.00061   0.00004  -1.00992
   D52       -3.12245   0.00000   0.00060  -0.00057   0.00004  -3.12241
   D53        1.06770  -0.00000   0.00069  -0.00065   0.00003   1.06773
   D54        1.05421   0.00000   0.00064  -0.00060   0.00004   1.05425
   D55       -1.05828   0.00000   0.00059  -0.00055   0.00004  -1.05824
   D56        3.13187   0.00000   0.00067  -0.00064   0.00003   3.13190
   D57        3.11003   0.00000   0.00068  -0.00066   0.00002   3.11005
   D58        0.99754   0.00000   0.00063  -0.00061   0.00002   0.99757
   D59       -1.09550  -0.00000   0.00072  -0.00070   0.00002  -1.09548
   D60       -0.97512  -0.00000   0.00021  -0.00024  -0.00003  -0.97515
   D61       -3.07157  -0.00000   0.00023  -0.00025  -0.00002  -3.07159
   D62        1.10634  -0.00000   0.00023  -0.00024  -0.00002   1.10632
   D63       -3.06155  -0.00000   0.00011  -0.00012  -0.00001  -3.06156
   D64        1.12518   0.00000   0.00013  -0.00013  -0.00000   1.12518
   D65       -0.98010   0.00000   0.00012  -0.00012  -0.00000  -0.98010
   D66        1.16659   0.00000   0.00007  -0.00007   0.00000   1.16659
   D67       -0.92986   0.00000   0.00009  -0.00008   0.00001  -0.92985
   D68       -3.03514   0.00000   0.00008  -0.00007   0.00001  -3.03513
   D69       -1.19207  -0.00003  -0.00041   0.00044   0.00002  -1.19205
   D70        3.00215  -0.00001  -0.00041   0.00042   0.00001   3.00216
   D71        0.94378  -0.00001  -0.00038   0.00040   0.00001   0.94380
   D72        1.04265  -0.00000   0.00011  -0.00008   0.00004   1.04269
   D73       -3.10565   0.00000   0.00016  -0.00010   0.00006  -3.10559
   D74       -3.09131   0.00001   0.00012  -0.00008   0.00004  -3.09127
   D75       -0.95642   0.00002   0.00016  -0.00010   0.00006  -0.95636
   D76       -1.01501  -0.00001   0.00013  -0.00009   0.00004  -1.01497
   D77        1.11988  -0.00000   0.00018  -0.00012   0.00006   1.11994
   D78       -0.68481   0.00002   0.00007  -0.00008  -0.00001  -0.68482
   D79        1.48001   0.00003  -0.00030   0.00031   0.00002   1.48003
   D80       -2.86480  -0.00001   0.00003  -0.00004  -0.00000  -2.86481
   D81       -0.69998   0.00000  -0.00033   0.00035   0.00002  -0.69996
   D82        1.35853  -0.00001   0.00005  -0.00006  -0.00000   1.35853
   D83       -2.75983   0.00001  -0.00031   0.00033   0.00002  -2.75981
   D84       -0.46272   0.00000   0.00016  -0.00009   0.00007  -0.46265
   D85        1.68747   0.00000   0.00014  -0.00008   0.00006   1.68753
   D86       -2.50378   0.00000   0.00016  -0.00009   0.00006  -2.50372
   D87        1.64026   0.00000   0.00024  -0.00016   0.00008   1.64035
   D88       -2.49274   0.00000   0.00022  -0.00014   0.00008  -2.49266
   D89       -0.40080   0.00000   0.00024  -0.00015   0.00008  -0.40072
   D90       -1.01430   0.00000   0.00005  -0.00001   0.00003  -1.01426
   D91        1.04239  -0.00000   0.00005  -0.00002   0.00003   1.04242
   D92       -3.07356  -0.00000   0.00005  -0.00002   0.00003  -3.07353
   D93        1.15023   0.00000   0.00003  -0.00001   0.00002   1.15026
   D94       -3.07626  -0.00000   0.00004  -0.00002   0.00002  -3.07624
   D95       -0.90903  -0.00000   0.00004  -0.00001   0.00002  -0.90900
   D96       -3.10056   0.00000   0.00003  -0.00001   0.00003  -3.10053
   D97       -1.04386   0.00000   0.00004  -0.00002   0.00002  -1.04384
   D98        1.12337   0.00000   0.00004  -0.00001   0.00003   1.12339
   D99       -0.93749   0.00000   0.00020  -0.00015   0.00005  -0.93744
   D100      -3.04706   0.00000   0.00021  -0.00016   0.00006  -3.04700
   D101       1.14215   0.00000   0.00021  -0.00016   0.00005   1.14220
   D102       1.09388   0.00000   0.00020  -0.00015   0.00005   1.09392
   D103      -1.01570   0.00000   0.00021  -0.00016   0.00005  -1.01565
   D104      -3.10967   0.00000   0.00021  -0.00016   0.00005  -3.10962
   D105      -3.09421   0.00000   0.00020  -0.00015   0.00005  -3.09416
   D106       1.07940   0.00000   0.00021  -0.00016   0.00005   1.07945
   D107      -1.01457   0.00000   0.00021  -0.00016   0.00005  -1.01452
   D108      -1.08006   0.00000   0.00018  -0.00014   0.00004  -1.08002
   D109       3.11422   0.00000   0.00018  -0.00014   0.00004   3.11426
   D110       1.01104   0.00000   0.00018  -0.00014   0.00004   1.01107
   D111      -3.10900   0.00000   0.00019  -0.00015   0.00004  -3.10896
   D112       1.08528   0.00000   0.00019  -0.00015   0.00004   1.08532
   D113      -1.01791   0.00000   0.00018  -0.00015   0.00004  -1.01787
   D114       1.08353   0.00000   0.00018  -0.00014   0.00004   1.08357
   D115      -1.00537   0.00000   0.00018  -0.00015   0.00004  -1.00533
   D116      -3.10856   0.00000   0.00018  -0.00014   0.00004  -3.10852
         Item               Value     Threshold  Converged?
 Maximum Force            0.000153     0.000450     YES
 RMS     Force            0.000024     0.000300     YES
 Maximum Displacement     0.010769     0.001800     NO 
 RMS     Displacement     0.001376     0.001200     NO 
 Predicted change in Energy=-8.798616D-07
 GradGradGradGradGradGradGradGradGradGradGradGradGradGradGradGradGradGrad

 Symmetry turned off by external request.
 Stoichiometry    C14H30NO6(1-)
 Framework group  C1[X(C14H30NO6)]
 Deg. of freedom   147
 Full point group                 C1      NOp   1
                          Input orientation:                          
 ---------------------------------------------------------------------
 Center     Atomic      Atomic             Coordinates (Angstroms)
 Number     Number       Type             X           Y           Z
 ---------------------------------------------------------------------
      1          6           0        0.102449   -4.484796   -1.936526
      2          1           0        0.413821   -4.110672   -2.919718
      3          1           0        0.817947   -5.248527   -1.621607
      4          6           0        0.088857   -3.307369   -0.951311
      5          8           0       -0.973928   -2.620232   -0.920518
      6          8           0        1.149242   -3.096998   -0.301944
      7          1           0        1.076600   -1.782962    0.686365
      8          6           0       -2.695544    3.262696   -2.140664
      9          1           0       -2.779631    4.302738   -1.823406
     10          1           0       -2.062472    3.203329   -3.032347
     11          6           0       -2.062355    2.431088   -1.037396
     12          8           0       -1.531452    2.947297   -0.059259
     13          8           0       -2.132099    1.142043   -1.289705
     14          6           0        1.088199    0.723128   -0.404005
     15          1           0        0.577055    1.667670   -0.611101
     16          6           0        1.161695   -0.134182   -1.669622
     17          1           0        0.165327   -0.524783   -1.904023
     18          1           0        1.783957   -1.012853   -1.470764
     19          6           0        1.692660    0.606188   -2.909960
     20          1           0        2.667720    1.054347   -2.660266
     21          6           0        1.908727   -0.388151   -4.060426
     22          1           0        2.604348   -1.183349   -3.770720
     23          1           0        2.306306    0.105433   -4.956326
     24          1           0        0.959499   -0.865613   -4.333847
     25          6           0        0.748945    1.736177   -3.355442
     26          1           0       -0.257133    1.338436   -3.534508
     27          1           0        1.102277    2.209189   -4.280339
     28          1           0        0.659500    2.517299   -2.594593
     29          6           0        0.356926    0.058085    0.784578
     30          8           0        1.046796   -1.010830    1.326247
     31          7           0        0.185959    1.058639    1.815882
     32          1           0       -0.364275    1.810678    1.407923
     33          6           0       -0.455322    0.570692    3.041104
     34          1           0       -1.102690   -0.291513    2.829522
     35          6           0        0.561393    0.193624    4.134035
     36          1           0        1.210150   -0.572100    3.696101
     37          6           0        1.423743    1.398248    4.524056
     38          1           0        1.883445    1.825929    3.629281
     39          1           0        2.213773    1.117835    5.232091
     40          1           0        0.812792    2.179522    4.999021
     41          6           0       -0.157883   -0.398839    5.351531
     42          1           0       -0.844680    0.334143    5.797725
     43          1           0        0.552643   -0.699692    6.131189
     44          1           0       -0.747540   -1.280617    5.075168
     45          8           0       -0.968392   -0.377993    0.347938
     46          1           0       -1.650759    0.555956   -0.563163
     47          1           0       -0.931872   -1.301169   -0.092986
     48          1           0       -0.898053   -4.911993   -2.044118
     49          1           0       -3.676533    2.860254   -2.407478
     50          1           0        2.094401    0.974900   -0.051458
     51          1           0       -1.103109    1.371762    3.427409
 ---------------------------------------------------------------------
 Rotational constants (GHZ):      0.2819833      0.2090491      0.1519368
 Standard basis: 6-31G(d,p) (6D, 7F)
   465 basis functions,   798 primitive gaussians,   465 cartesian basis functions
    85 alpha electrons       85 beta electrons
       nuclear repulsion energy      1951.5845605808 Hartrees.
 NAtoms=   51 NActive=   51 NUniq=   51 SFac= 1.00D+00 NAtFMM=   60 NAOKFM=F Big=F
 Integral buffers will be    131072 words long.
 Raffenetti 2 integral format.
 Two-electron integral symmetry is turned off.
 Nuclear repulsion after empirical dispersion term =     1951.5239545824 Hartrees.
 One-electron integrals computed using PRISM.
 NBasis=   465 RedAO= T EigKep=  1.77D-03  NBF=   465
 NBsUse=   465 1.00D-06 EigRej= -1.00D+00 NBFU=   465
 Initial guess from the checkpoint file:  "gas-ts1-frame31_qm-struc_-1-irc-pc.chk"
 B after Tr=     0.000033    0.000077   -0.000183
         Rot=    1.000000   -0.000012   -0.000004   -0.000014 Ang=  -0.00 deg.
 Requested convergence on RMS density matrix=1.00D-08 within 128 cycles.
 Requested convergence on MAX density matrix=1.00D-06.
 Requested convergence on             energy=1.00D-06.
 No special actions if energy rises.
 SCF Done:  E(RB3LYP) =  -1057.91310771     A.U. after    7 cycles
            NFock=  7  Conv=0.30D-08     -V/T= 2.0092
 Calling FoFJK, ICntrl=      2127 FMM=F ISym2X=0 I1Cent= 0 IOpClX= 0 NMat=1 NMatS=1 NMatT=0.
 -------------------------------------------------------------------
 Center     Atomic                   Forces (Hartrees/Bohr)
 Number     Number              X              Y              Z
 -------------------------------------------------------------------
      1        6           0.000023783    0.000085959   -0.000130797
      2        1          -0.000006784   -0.000018726    0.000073205
      3        1          -0.000050430   -0.000071747    0.000060509
      4        6           0.000125532    0.000267097   -0.000288729
      5        8          -0.000019854   -0.000090969    0.000096831
      6        8          -0.000064054   -0.000087926    0.000088957
      7        1          -0.000008566   -0.000011111    0.000012559
      8        6          -0.000001906    0.000002364    0.000000020
      9        1          -0.000002793   -0.000001802    0.000002226
     10        1           0.000005512    0.000005252    0.000002495
     11        6          -0.000005728    0.000004745    0.000003591
     12        8           0.000009837    0.000000661   -0.000002878
     13        8          -0.000004541   -0.000006723    0.000006044
     14        6          -0.000000334    0.000000548   -0.000002068
     15        1          -0.000001700    0.000000342    0.000002278
     16        6          -0.000001285    0.000001066    0.000004585
     17        1           0.000001005    0.000000130   -0.000001626
     18        1           0.000000606    0.000003053    0.000001136
     19        6           0.000006188   -0.000002925   -0.000001986
     20        1           0.000002248    0.000000290   -0.000000134
     21        6          -0.000005562   -0.000002581   -0.000000872
     22        1          -0.000007461    0.000000232   -0.000000155
     23        1           0.000001101    0.000004366    0.000000668
     24        1           0.000007475    0.000000222    0.000001474
     25        6          -0.000000346    0.000005875    0.000004128
     26        1          -0.000000115   -0.000001512   -0.000002718
     27        1           0.000000867    0.000001603   -0.000000372
     28        1          -0.000000520   -0.000000057    0.000000213
     29        6           0.000005619    0.000007556   -0.000002942
     30        8           0.000005076   -0.000004644   -0.000002851
     31        7          -0.000004526   -0.000000610   -0.000003776
     32        1          -0.000000110    0.000002151   -0.000000083
     33        6           0.000003400    0.000000434   -0.000000470
     34        1           0.000001042   -0.000000456    0.000000309
     35        6           0.000000341    0.000002144    0.000000480
     36        1          -0.000000571    0.000000143    0.000000952
     37        6          -0.000000113   -0.000000373    0.000000513
     38        1          -0.000002290   -0.000000046    0.000000428
     39        1           0.000000256   -0.000000280   -0.000002266
     40        1           0.000001230   -0.000002306    0.000000834
     41        6          -0.000001243    0.000000371   -0.000000296
     42        1          -0.000000414   -0.000001199   -0.000000945
     43        1          -0.000001060    0.000001184    0.000000148
     44        1           0.000001649    0.000000963    0.000000952
     45        8          -0.000001888   -0.000017800   -0.000001363
     46        1          -0.000000674    0.000006301   -0.000009139
     47        1          -0.000008756    0.000001456    0.000021285
     48        1          -0.000002331   -0.000082734    0.000077203
     49        1           0.000004518   -0.000001880   -0.000005285
     50        1          -0.000000448    0.000002902   -0.000001637
     51        1          -0.000000882   -0.000001002   -0.000000635
 -------------------------------------------------------------------
 Cartesian Forces:  Max     0.000288729 RMS     0.000041664

 GradGradGradGradGradGradGradGradGradGradGradGradGradGradGradGradGradGrad
 Berny optimization.
 Using GDIIS optimizer.
 FormGI is forming the generalized inverse of G from B-inverse, IUseBI=4.
 Internal  Forces:  Max     0.000126109 RMS     0.000020069
 Search for a local minimum.
 Step number   7 out of a maximum of  271
 All quantities printed in internal units (Hartrees-Bohrs-Radians)
 Swapping is turned off.
 Update second derivatives using D2CorX and points    4    5    6    7
 DE= -8.50D-07 DEPred=-8.80D-07 R= 9.66D-01
 Trust test= 9.66D-01 RLast= 9.69D-03 DXMaxT set to 9.13D-01
 ITU=  0  1  1  1  1  1  0
     Eigenvalues ---    0.00030   0.00128   0.00198   0.00250   0.00308
     Eigenvalues ---    0.00320   0.00329   0.00344   0.00372   0.00405
     Eigenvalues ---    0.00443   0.00497   0.00648   0.00792   0.00962
     Eigenvalues ---    0.01143   0.01508   0.01619   0.01793   0.02006
     Eigenvalues ---    0.02406   0.02890   0.03100   0.03368   0.03591
     Eigenvalues ---    0.03602   0.03782   0.03878   0.03886   0.04021
     Eigenvalues ---    0.04134   0.04202   0.04398   0.04405   0.04498
     Eigenvalues ---    0.04552   0.04628   0.04683   0.04718   0.04725
     Eigenvalues ---    0.04778   0.04814   0.04874   0.04912   0.04968
     Eigenvalues ---    0.05009   0.05448   0.05548   0.05679   0.05749
     Eigenvalues ---    0.05828   0.06014   0.06900   0.07349   0.07931
     Eigenvalues ---    0.07965   0.08272   0.08644   0.09101   0.09615
     Eigenvalues ---    0.10288   0.11115   0.11843   0.11897   0.12025
     Eigenvalues ---    0.12057   0.12126   0.12297   0.12393   0.12443
     Eigenvalues ---    0.12599   0.13053   0.13100   0.13177   0.13244
     Eigenvalues ---    0.13685   0.13698   0.13749   0.13907   0.14405
     Eigenvalues ---    0.14482   0.14710   0.15234   0.15511   0.17497
     Eigenvalues ---    0.17890   0.18143   0.18672   0.18859   0.20306
     Eigenvalues ---    0.21900   0.22262   0.23046   0.23297   0.24029
     Eigenvalues ---    0.25437   0.25787   0.27093   0.27721   0.27981
     Eigenvalues ---    0.28405   0.28523   0.28816   0.29514   0.29816
     Eigenvalues ---    0.30604   0.31325   0.32039   0.32127   0.32520
     Eigenvalues ---    0.32618   0.32827   0.32884   0.32998   0.33180
     Eigenvalues ---    0.33225   0.33319   0.33352   0.33420   0.33453
     Eigenvalues ---    0.33499   0.33641   0.33715   0.33879   0.33906
     Eigenvalues ---    0.34021   0.34043   0.34092   0.34315   0.34522
     Eigenvalues ---    0.34560   0.34630   0.34671   0.34736   0.35132
     Eigenvalues ---    0.35844   0.39084   0.39968   0.43637   0.44293
     Eigenvalues ---    0.45949   0.47093   0.53434   0.58143   0.70862
     Eigenvalues ---    0.82105   1.66376
 DIIS coeff's:      8.15365     -6.83374     -0.65299      0.42062     -0.09023
 DIIS coeff's:      0.00314     -0.00045
 Cosine:  0.676 >  0.500
 Length:  1.018
 GDIIS step was calculated using  7 of the last  7 vectors.
 Iteration  1 RMS(Cart)=  0.00623165 RMS(Int)=  0.00004364
 Iteration  2 RMS(Cart)=  0.00004962 RMS(Int)=  0.00000238
 Iteration  3 RMS(Cart)=  0.00000000 RMS(Int)=  0.00000238
 Variable       Old X    -DE/DX   Delta X   Delta X   Delta X     New X
                                 (Linear)    (Quad)   (Total)
    R1        2.07318  -0.00007  -0.00029   0.00003  -0.00026   2.07293
    R2        2.06525   0.00003   0.00000  -0.00002  -0.00002   2.06523
    R3        2.90131   0.00002   0.00014   0.00002   0.00015   2.90146
    R4        2.06584   0.00003   0.00021  -0.00001   0.00020   2.06605
    R5        2.39229  -0.00002   0.00005  -0.00001   0.00004   2.39233
    R6        2.38312  -0.00002  -0.00009  -0.00001  -0.00010   2.38301
    R7        2.94367   0.00001  -0.00071   0.00002  -0.00069   2.94299
    R8        3.11015  -0.00000   0.00030  -0.00003   0.00026   3.11041
    R9        1.89588  -0.00000  -0.00007   0.00001  -0.00006   1.89582
   R10        2.06094  -0.00000   0.00000   0.00000   0.00001   2.06095
   R11        2.06958   0.00000   0.00002  -0.00000   0.00002   2.06959
   R12        2.87195   0.00000   0.00000   0.00000   0.00000   2.87195
   R13        2.06620  -0.00000  -0.00002  -0.00000  -0.00002   2.06617
   R14        2.31835   0.00000   0.00001  -0.00000   0.00001   2.31836
   R15        2.48566   0.00001  -0.00002   0.00000  -0.00001   2.48565
   R16        1.98471  -0.00001   0.00007  -0.00001   0.00005   1.98476
   R17        2.06691   0.00000  -0.00000  -0.00000  -0.00000   2.06691
   R18        2.89207  -0.00001   0.00000   0.00001   0.00001   2.89208
   R19        2.92131   0.00000  -0.00007   0.00000  -0.00007   2.92124
   R20        2.07020  -0.00000   0.00000   0.00000   0.00000   2.07020
   R21        2.07032  -0.00000   0.00000   0.00000   0.00001   2.07032
   R22        2.06907  -0.00000   0.00002  -0.00001   0.00001   2.06908
   R23        2.90828   0.00000   0.00003  -0.00000   0.00003   2.90831
   R24        2.08208   0.00000   0.00000   0.00000   0.00000   2.08208
   R25        2.90242  -0.00000  -0.00003   0.00000  -0.00003   2.90239
   R26        2.90669   0.00001   0.00002  -0.00000   0.00002   2.90671
   R27        2.07023  -0.00001  -0.00002   0.00000  -0.00002   2.07021
   R28        2.07382   0.00000   0.00000   0.00000   0.00000   2.07383
   R29        2.07333  -0.00001  -0.00002  -0.00000  -0.00002   2.07332
   R30        2.07221   0.00000   0.00001  -0.00000   0.00000   2.07221
   R31        2.07355   0.00000   0.00000   0.00000   0.00000   2.07356
   R32        2.06754   0.00000  -0.00000   0.00000  -0.00000   2.06754
   R33        2.61296   0.00001   0.00004   0.00001   0.00005   2.61301
   R34        2.73451  -0.00000  -0.00000   0.00001   0.00001   2.73452
   R35        2.76268   0.00000  -0.00008   0.00001  -0.00007   2.76260
   R36        1.92228   0.00000   0.00000  -0.00000   0.00000   1.92228
   R37        2.77121  -0.00000  -0.00001   0.00000  -0.00000   2.77120
   R38        2.07633  -0.00000  -0.00000   0.00000   0.00000   2.07633
   R39        2.90943  -0.00000   0.00000  -0.00000   0.00000   2.90944
   R40        2.07919  -0.00000   0.00000  -0.00000   0.00000   2.07919
   R41        2.06923  -0.00000   0.00000  -0.00000   0.00000   2.06923
   R42        2.89497  -0.00000  -0.00000   0.00000  -0.00000   2.89497
   R43        2.89731  -0.00000  -0.00000   0.00000  -0.00000   2.89731
   R44        2.06565  -0.00000   0.00000  -0.00000   0.00000   2.06565
   R45        2.07362  -0.00000  -0.00000  -0.00000  -0.00000   2.07362
   R46        2.07805  -0.00000  -0.00000  -0.00000  -0.00000   2.07805
   R47        2.07702  -0.00000  -0.00000  -0.00000  -0.00000   2.07701
   R48        2.07287  -0.00000   0.00000  -0.00000   0.00000   2.07287
   R49        2.07147  -0.00000  -0.00000  -0.00000  -0.00000   2.07147
   R50        2.78245   0.00000  -0.00025   0.00015  -0.00010   2.78235
   R51        1.93455   0.00000   0.00014   0.00000   0.00014   1.93469
    A1        1.88677   0.00003   0.00160   0.00002   0.00162   1.88839
    A2        1.89239   0.00002   0.00118   0.00005   0.00122   1.89361
    A3        1.88054   0.00005  -0.00047  -0.00005  -0.00054   1.88000
    A4        1.93565  -0.00002   0.00023  -0.00001   0.00022   1.93587
    A5        1.93312  -0.00007  -0.00112   0.00005  -0.00107   1.93206
    A6        1.93343  -0.00001  -0.00127  -0.00007  -0.00135   1.93209
    A7        2.02562   0.00003  -0.00075   0.00007  -0.00069   2.02493
    A8        2.03859  -0.00002   0.00083  -0.00003   0.00080   2.03939
    A9        2.21785  -0.00000   0.00008  -0.00004   0.00002   2.21787
   A10        2.03743   0.00001   0.00044   0.00008   0.00051   2.03794
   A11        1.98809   0.00000  -0.00026  -0.00002  -0.00030   1.98779
   A12        1.91040   0.00000  -0.00012  -0.00002  -0.00014   1.91026
   A13        1.92066  -0.00000  -0.00000  -0.00001  -0.00001   1.92065
   A14        1.93138   0.00000   0.00010  -0.00002   0.00008   1.93146
   A15        1.89712  -0.00000  -0.00013   0.00000  -0.00013   1.89699
   A16        1.87549   0.00000   0.00003   0.00003   0.00006   1.87555
   A17        1.92789   0.00000   0.00012   0.00002   0.00014   1.92803
   A18        2.12804  -0.00000  -0.00004  -0.00002  -0.00006   2.12798
   A19        1.95509   0.00001   0.00002   0.00002   0.00005   1.95514
   A20        2.19967  -0.00001   0.00001  -0.00000   0.00001   2.19968
   A21        1.97130  -0.00002   0.00003  -0.00001   0.00002   1.97132
   A22        1.92796  -0.00001  -0.00001  -0.00001  -0.00002   1.92794
   A23        1.87132  -0.00001  -0.00001   0.00001  -0.00000   1.87132
   A24        1.86680   0.00001  -0.00001   0.00000  -0.00001   1.86679
   A25        2.00156   0.00004   0.00002  -0.00001   0.00001   2.00157
   A26        1.92919  -0.00001  -0.00001   0.00000  -0.00001   1.92918
   A27        1.86077  -0.00001   0.00003   0.00000   0.00003   1.86080
   A28        1.91026   0.00001   0.00005   0.00000   0.00005   1.91031
   A29        1.90355   0.00001   0.00006   0.00001   0.00007   1.90362
   A30        1.99717  -0.00002  -0.00023   0.00000  -0.00023   1.99694
   A31        1.84378  -0.00000  -0.00008  -0.00001  -0.00009   1.84370
   A32        1.88899   0.00001   0.00011   0.00002   0.00013   1.88912
   A33        1.91385   0.00001   0.00011  -0.00002   0.00009   1.91394
   A34        1.89479  -0.00000  -0.00005  -0.00001  -0.00006   1.89473
   A35        1.91854   0.00001   0.00015  -0.00001   0.00014   1.91868
   A36        1.95536  -0.00000  -0.00003   0.00002  -0.00001   1.95535
   A37        1.88451   0.00000  -0.00002   0.00001  -0.00001   1.88449
   A38        1.88576   0.00000  -0.00003  -0.00000  -0.00003   1.88573
   A39        1.92301  -0.00000  -0.00002  -0.00001  -0.00003   1.92298
   A40        1.94032   0.00000   0.00001   0.00000   0.00002   1.94033
   A41        1.95119  -0.00001  -0.00005  -0.00000  -0.00005   1.95114
   A42        1.92484   0.00000   0.00003  -0.00000   0.00003   1.92487
   A43        1.88843   0.00000   0.00003   0.00000   0.00003   1.88846
   A44        1.87483  -0.00000  -0.00005   0.00001  -0.00004   1.87479
   A45        1.88149   0.00000   0.00003  -0.00001   0.00002   1.88151
   A46        1.92169  -0.00000  -0.00000  -0.00000  -0.00001   1.92169
   A47        1.94254   0.00000  -0.00001  -0.00000  -0.00001   1.94253
   A48        1.95330   0.00000   0.00003  -0.00000   0.00003   1.95332
   A49        1.89036  -0.00000  -0.00002  -0.00000  -0.00002   1.89034
   A50        1.87288   0.00000   0.00001   0.00000   0.00001   1.87290
   A51        1.88045  -0.00000  -0.00001   0.00000  -0.00000   1.88044
   A52        1.97986   0.00002  -0.00005  -0.00001  -0.00005   1.97981
   A53        1.88220  -0.00002   0.00003   0.00001   0.00004   1.88225
   A54        1.90447   0.00001   0.00000  -0.00001  -0.00001   1.90447
   A55        1.89049   0.00000  -0.00003   0.00000  -0.00003   1.89046
   A56        1.91634  -0.00002   0.00001  -0.00000   0.00001   1.91635
   A57        1.88810   0.00001   0.00003   0.00001   0.00004   1.88814
   A58        1.93899   0.00002   0.00000  -0.00003  -0.00003   1.93896
   A59        1.86426  -0.00000   0.00001  -0.00001  -0.00000   1.86426
   A60        2.00100   0.00000  -0.00003   0.00001  -0.00002   2.00098
   A61        1.92253   0.00000   0.00005  -0.00005   0.00000   1.92254
   A62        1.93678   0.00000  -0.00001   0.00001  -0.00001   1.93677
   A63        1.96688  -0.00000  -0.00004   0.00003  -0.00001   1.96687
   A64        1.88447   0.00000   0.00004  -0.00002   0.00002   1.88448
   A65        1.91091   0.00000   0.00001  -0.00001  -0.00000   1.91091
   A66        1.86717  -0.00000  -0.00000   0.00000  -0.00000   1.86716
   A67        1.89428   0.00000   0.00001  -0.00001   0.00000   1.89429
   A68        1.85314  -0.00000  -0.00002   0.00001  -0.00000   1.85314
   A69        1.93893  -0.00000  -0.00001   0.00001  -0.00000   1.93893
   A70        1.92681   0.00000   0.00002  -0.00001   0.00001   1.92682
   A71        1.89462   0.00000   0.00000  -0.00000  -0.00000   1.89462
   A72        1.90215  -0.00000  -0.00000   0.00000  -0.00000   1.90214
   A73        1.94526  -0.00000   0.00001  -0.00000   0.00000   1.94526
   A74        1.91345  -0.00000  -0.00002   0.00001  -0.00001   1.91344
   A75        1.94831   0.00000   0.00001  -0.00000   0.00000   1.94831
   A76        1.93466  -0.00000   0.00000  -0.00000   0.00000   1.93466
   A77        1.90221   0.00000  -0.00000   0.00000  -0.00000   1.90221
   A78        1.88518   0.00000   0.00001  -0.00000   0.00000   1.88519
   A79        1.87849   0.00000   0.00000  -0.00000   0.00000   1.87850
   A80        1.93672   0.00000   0.00000   0.00000   0.00000   1.93672
   A81        1.94607   0.00000   0.00001  -0.00000   0.00000   1.94607
   A82        1.94228   0.00000  -0.00000   0.00000  -0.00000   1.94228
   A83        1.87457  -0.00000  -0.00000   0.00000  -0.00000   1.87456
   A84        1.87829  -0.00000  -0.00000  -0.00000  -0.00000   1.87829
   A85        1.88284  -0.00000   0.00000  -0.00000   0.00000   1.88284
   A86        1.99955  -0.00003  -0.00008   0.00003  -0.00005   1.99950
   A87        1.94474   0.00001   0.00003  -0.00004  -0.00000   1.94474
   A88        1.89866   0.00002   0.00005   0.00009   0.00014   1.89880
   A89        3.18858   0.00002   0.00069  -0.00008   0.00060   3.18918
   A90        3.16990  -0.00002   0.00005  -0.00009  -0.00004   3.16986
   A91        3.24619  -0.00001  -0.00011  -0.00005  -0.00015   3.24603
   A92        3.12578  -0.00003  -0.00110  -0.00001  -0.00111   3.12467
   A93        3.24439  -0.00002   0.00002   0.00004   0.00006   3.24446
   A94        3.06315   0.00004   0.00132  -0.00009   0.00124   3.06439
    D1        1.49577   0.00008  -0.01740  -0.00016  -0.01755   1.47822
    D2       -1.59845  -0.00006  -0.02038  -0.00023  -0.02060  -1.61905
    D3       -2.71840   0.00012  -0.01458  -0.00011  -0.01469  -2.73309
    D4        0.47056  -0.00001  -0.01756  -0.00017  -0.01774   0.45283
    D5       -0.56436   0.00001  -0.01675  -0.00010  -0.01686  -0.58121
    D6        2.62461  -0.00013  -0.01973  -0.00016  -0.01990   2.60471
    D7       -2.98461  -0.00012  -0.00888  -0.00003  -0.00892  -2.99353
    D8        0.10398   0.00004  -0.00554   0.00005  -0.00549   0.09849
    D9        3.10038   0.00011   0.00874   0.00033   0.00906   3.10943
   D10        0.01213  -0.00004   0.00539   0.00025   0.00564   0.01777
   D11        0.16058  -0.00001   0.00251  -0.00043   0.00209   0.16267
   D12        2.35481  -0.00000   0.00297  -0.00037   0.00260   2.35741
   D13       -0.67776   0.00002  -0.00224  -0.00053  -0.00277  -0.68053
   D14       -0.20189  -0.00001  -0.00214  -0.00027  -0.00241  -0.20430
   D15        2.96773  -0.00000  -0.00193  -0.00029  -0.00222   2.96551
   D16        1.89000  -0.00001  -0.00236  -0.00030  -0.00267   1.88734
   D17       -1.22356  -0.00001  -0.00216  -0.00032  -0.00248  -1.22604
   D18       -2.33955  -0.00001  -0.00234  -0.00025  -0.00259  -2.34214
   D19        0.83007  -0.00000  -0.00213  -0.00027  -0.00241   0.82767
   D20        3.08473  -0.00001  -0.00034  -0.00005  -0.00039   3.08435
   D21       -0.02744  -0.00000  -0.00012  -0.00007  -0.00019  -0.02763
   D22       -0.75456   0.00000   0.00015   0.00004   0.00019  -0.75437
   D23       -2.92289  -0.00001   0.00012   0.00002   0.00014  -2.92275
   D24       -1.25538   0.00000   0.00033  -0.00002   0.00031  -1.25507
   D25        3.01853  -0.00000   0.00036  -0.00002   0.00035   3.01888
   D26        0.86792  -0.00000   0.00034   0.00001   0.00035   0.86827
   D27        0.86135   0.00000   0.00032  -0.00002   0.00030   0.86165
   D28       -1.14793  -0.00000   0.00036  -0.00002   0.00034  -1.14759
   D29        2.98465  -0.00000   0.00034   0.00000   0.00034   2.98498
   D30        2.96518   0.00001   0.00036  -0.00002   0.00034   2.96552
   D31        0.95590   0.00000   0.00040  -0.00002   0.00038   0.95628
   D32       -1.19471   0.00001   0.00038   0.00001   0.00038  -1.19433
   D33       -2.93192   0.00000   0.00024  -0.00001   0.00023  -2.93169
   D34       -0.83822   0.00000   0.00019  -0.00000   0.00018  -0.83804
   D35        1.20885   0.00000   0.00025   0.00000   0.00025   1.20911
   D36        1.20380   0.00000   0.00024   0.00000   0.00025   1.20405
   D37       -2.98569   0.00000   0.00019   0.00001   0.00020  -2.98549
   D38       -0.93861   0.00000   0.00025   0.00002   0.00027  -0.93834
   D39       -0.93739  -0.00000   0.00023  -0.00000   0.00023  -0.93716
   D40        1.15630  -0.00000   0.00018   0.00001   0.00018   1.15648
   D41       -3.07981  -0.00000   0.00024   0.00001   0.00025  -3.07955
   D42        0.94660   0.00000  -0.00029   0.00011  -0.00018   0.94642
   D43        3.00440   0.00000  -0.00026   0.00010  -0.00015   3.00425
   D44       -1.13451   0.00000  -0.00020   0.00010  -0.00010  -1.13461
   D45        3.08152  -0.00000  -0.00030   0.00012  -0.00018   3.08133
   D46       -1.14386   0.00000  -0.00027   0.00012  -0.00016  -1.14402
   D47        1.00040   0.00000  -0.00022   0.00012  -0.00010   1.00031
   D48       -1.19845   0.00000  -0.00028   0.00011  -0.00017  -1.19862
   D49        0.85935   0.00000  -0.00025   0.00011  -0.00014   0.85921
   D50        3.00362   0.00000  -0.00020   0.00011  -0.00009   3.00353
   D51       -1.00992   0.00000  -0.00012   0.00024   0.00013  -1.00979
   D52       -3.12241   0.00000  -0.00012   0.00024   0.00012  -3.12229
   D53        1.06773  -0.00000  -0.00015   0.00026   0.00011   1.06784
   D54        1.05425   0.00000  -0.00010   0.00023   0.00012   1.05437
   D55       -1.05824   0.00000  -0.00011   0.00022   0.00011  -1.05813
   D56        3.13190   0.00000  -0.00014   0.00024   0.00011   3.13200
   D57        3.11005   0.00000  -0.00016   0.00022   0.00006   3.11012
   D58        0.99757   0.00000  -0.00017   0.00022   0.00005   0.99762
   D59       -1.09548   0.00000  -0.00019   0.00024   0.00004  -1.09543
   D60       -0.97515  -0.00000  -0.00021   0.00003  -0.00017  -0.97532
   D61       -3.07159  -0.00000  -0.00018   0.00004  -0.00014  -3.07173
   D62        1.10632  -0.00000  -0.00018   0.00004  -0.00014   1.10617
   D63       -3.06156  -0.00000  -0.00011   0.00004  -0.00007  -3.06163
   D64        1.12518   0.00000  -0.00008   0.00004  -0.00004   1.12514
   D65       -0.98010   0.00000  -0.00008   0.00004  -0.00004  -0.98014
   D66        1.16659  -0.00000  -0.00006   0.00003  -0.00002   1.16657
   D67       -0.92985   0.00000  -0.00003   0.00004   0.00001  -0.92984
   D68       -3.03513   0.00000  -0.00003   0.00004   0.00001  -3.03512
   D69       -1.19205  -0.00003  -0.00003   0.00026   0.00023  -1.19182
   D70        3.00216  -0.00001  -0.00001   0.00025   0.00024   3.00240
   D71        0.94380  -0.00001  -0.00004   0.00024   0.00020   0.94399
   D72        1.04269  -0.00000   0.00010  -0.00006   0.00004   1.04273
   D73       -3.10559   0.00000   0.00016  -0.00012   0.00003  -3.10556
   D74       -3.09127   0.00001   0.00004  -0.00006  -0.00002  -3.09129
   D75       -0.95636   0.00001   0.00010  -0.00012  -0.00003  -0.95639
   D76       -1.01497  -0.00001   0.00006  -0.00006   0.00000  -1.01496
   D77        1.11994  -0.00000   0.00011  -0.00012  -0.00001   1.11993
   D78       -0.68482   0.00001  -0.00018   0.00000  -0.00017  -0.68499
   D79        1.48003   0.00003  -0.00014   0.00012  -0.00003   1.48000
   D80       -2.86481  -0.00001  -0.00013   0.00002  -0.00011  -2.86492
   D81       -0.69996   0.00000  -0.00010   0.00013   0.00004  -0.69992
   D82        1.35853  -0.00001  -0.00012   0.00001  -0.00010   1.35842
   D83       -2.75981   0.00001  -0.00008   0.00013   0.00004  -2.75976
   D84       -0.46265   0.00000   0.00030  -0.00019   0.00011  -0.46254
   D85        1.68753   0.00000   0.00027  -0.00017   0.00010   1.68763
   D86       -2.50372   0.00000   0.00029  -0.00018   0.00011  -2.50361
   D87        1.64035   0.00000   0.00033  -0.00023   0.00010   1.64044
   D88       -2.49266   0.00000   0.00030  -0.00021   0.00008  -2.49258
   D89       -0.40072   0.00000   0.00032  -0.00022   0.00009  -0.40063
   D90       -1.01426   0.00000   0.00013  -0.00008   0.00005  -1.01421
   D91        1.04242  -0.00000   0.00012  -0.00007   0.00004   1.04247
   D92       -3.07353  -0.00000   0.00013  -0.00008   0.00005  -3.07347
   D93        1.15026   0.00000   0.00009  -0.00005   0.00004   1.15029
   D94       -3.07624  -0.00000   0.00008  -0.00005   0.00003  -3.07621
   D95       -0.90900  -0.00000   0.00009  -0.00005   0.00004  -0.90897
   D96       -3.10053   0.00000   0.00009  -0.00006   0.00003  -3.10050
   D97       -1.04384   0.00000   0.00008  -0.00005   0.00003  -1.04381
   D98        1.12339   0.00000   0.00010  -0.00006   0.00003   1.12343
   D99       -0.93744   0.00000   0.00017  -0.00007   0.00010  -0.93734
   D100      -3.04700   0.00000   0.00018  -0.00008   0.00010  -3.04690
   D101       1.14220   0.00000   0.00017  -0.00007   0.00010   1.14230
   D102       1.09392   0.00000   0.00015  -0.00006   0.00009   1.09401
   D103      -1.01565   0.00000   0.00015  -0.00006   0.00009  -1.01555
   D104      -3.10962   0.00000   0.00015  -0.00006   0.00009  -3.10953
   D105      -3.09416   0.00000   0.00015  -0.00006   0.00009  -3.09408
   D106       1.07945   0.00000   0.00016  -0.00007   0.00009   1.07954
   D107      -1.01452   0.00000   0.00015  -0.00006   0.00009  -1.01444
   D108      -1.08002   0.00000   0.00011  -0.00004   0.00007  -1.07995
   D109       3.11426   0.00000   0.00011  -0.00004   0.00007   3.11433
   D110       1.01107   0.00000   0.00011  -0.00004   0.00007   1.01114
   D111      -3.10896   0.00000   0.00012  -0.00005   0.00007  -3.10889
   D112       1.08532   0.00000   0.00012  -0.00005   0.00007   1.08539
   D113      -1.01787   0.00000   0.00011  -0.00005   0.00007  -1.01780
   D114       1.08357   0.00000   0.00011  -0.00004   0.00007   1.08364
   D115      -1.00533   0.00000   0.00011  -0.00004   0.00007  -1.00526
   D116      -3.10852   0.00000   0.00011  -0.00004   0.00007  -3.10845
         Item               Value     Threshold  Converged?
 Maximum Force            0.000126     0.000450     YES
 RMS     Force            0.000020     0.000300     YES
 Maximum Displacement     0.057766     0.001800     NO 
 RMS     Displacement     0.006235     0.001200     NO 
 Predicted change in Energy=-1.324771D-06
 GradGradGradGradGradGradGradGradGradGradGradGradGradGradGradGradGradGrad

 Symmetry turned off by external request.
 Stoichiometry    C14H30NO6(1-)
 Framework group  C1[X(C14H30NO6)]
 Deg. of freedom   147
 Full point group                 C1      NOp   1
                          Input orientation:                          
 ---------------------------------------------------------------------
 Center     Atomic      Atomic             Coordinates (Angstroms)
 Number     Number       Type             X           Y           Z
 ---------------------------------------------------------------------
      1          6           0        0.097960   -4.493804   -1.926914
      2          1           0        0.388684   -4.125852   -2.918569
      3          1           0        0.823964   -5.249611   -1.616994
      4          6           0        0.089854   -3.308694   -0.950766
      5          8           0       -0.972076   -2.620110   -0.922040
      6          8           0        1.151351   -3.096312   -0.303982
      7          1           0        1.078347   -1.781836    0.683945
      8          6           0       -2.695291    3.263702   -2.140863
      9          1           0       -2.781943    4.303089   -1.822137
     10          1           0       -2.060301    3.207067   -3.031370
     11          6           0       -2.062442    2.431612   -1.037759
     12          8           0       -1.532086    2.947457   -0.059128
     13          8           0       -2.131604    1.142696   -1.290849
     14          6           0        1.088645    0.724736   -0.404833
     15          1           0        0.577206    1.669241   -0.611361
     16          6           0        1.162591   -0.131673   -1.671041
     17          1           0        0.166342   -0.522214   -1.906059
     18          1           0        1.784826   -1.010483   -1.472675
     19          6           0        1.693962    0.609908   -2.910503
     20          1           0        2.668791    1.058069   -2.659900
     21          6           0        1.910849   -0.383211   -4.061849
     22          1           0        2.606439   -1.178582   -3.772581
     23          1           0        2.308834    0.111411   -4.956998
     24          1           0        0.961887   -0.860588   -4.336300
     25          6           0        0.750220    1.740125   -3.355378
     26          1           0       -0.255664    1.342320   -3.535398
     27          1           0        1.103943    2.214116   -4.279625
     28          1           0        0.660175    2.520493   -2.593826
     29          6           0        0.357455    0.058659    0.783173
     30          8           0        1.047819   -1.010219    1.324361
     31          7           0        0.185755    1.058486    1.815068
     32          1           0       -0.364795    1.810488    1.407465
     33          6           0       -0.455523    0.569418    3.039842
     34          1           0       -1.102303   -0.293062    2.827586
     35          6           0        0.561171    0.192323    4.132784
     36          1           0        1.210530   -0.572703    3.694521
     37          6           0        1.422645    1.397262    4.523764
     38          1           0        1.882202    1.825852    3.629349
     39          1           0        2.212750    1.116903    5.231736
     40          1           0        0.811091    2.177803    4.999157
     41          6           0       -0.158006   -0.401376    5.349736
     42          1           0       -0.845439    0.330853    5.796187
     43          1           0        0.552525   -0.702193    6.129404
     44          1           0       -0.746967   -1.283404    5.072690
     45          8           0       -0.967487   -0.377870    0.345970
     46          1           0       -1.650139    0.556343   -0.564564
     47          1           0       -0.930354   -1.300835   -0.095514
     48          1           0       -0.900827   -4.929961   -2.013550
     49          1           0       -3.674950    2.859781   -2.410262
     50          1           0        2.094723    0.976626   -0.052010
     51          1           0       -1.103905    1.369848    3.426478
 ---------------------------------------------------------------------
 Rotational constants (GHZ):      0.2816515      0.2090991      0.1519230
 Standard basis: 6-31G(d,p) (6D, 7F)
   465 basis functions,   798 primitive gaussians,   465 cartesian basis functions
    85 alpha electrons       85 beta electrons
       nuclear repulsion energy      1951.4095073901 Hartrees.
 NAtoms=   51 NActive=   51 NUniq=   51 SFac= 1.00D+00 NAtFMM=   60 NAOKFM=F Big=F
 Integral buffers will be    131072 words long.
 Raffenetti 2 integral format.
 Two-electron integral symmetry is turned off.
 Nuclear repulsion after empirical dispersion term =     1951.3489279476 Hartrees.
 One-electron integrals computed using PRISM.
 NBasis=   465 RedAO= T EigKep=  1.77D-03  NBF=   465
 NBsUse=   465 1.00D-06 EigRej= -1.00D+00 NBFU=   465
 Initial guess from the checkpoint file:  "gas-ts1-frame31_qm-struc_-1-irc-pc.chk"
 B after Tr=     0.000528    0.000304   -0.000751
         Rot=    1.000000   -0.000043    0.000033   -0.000045 Ang=  -0.01 deg.
 ExpMin= 1.61D-01 ExpMax= 5.48D+03 ExpMxC= 8.25D+02 IAcc=2 IRadAn=         4 AccDes= 0.00D+00
 Harris functional with IExCor=  402 and IRadAn=       4 diagonalized for initial guess.
 HarFok:  IExCor=  402 AccDes= 0.00D+00 IRadAn=         4 IDoV= 1 UseB2=F ITyADJ=14
 ICtDFT=  3500011 ScaDFX=  1.000000  1.000000  1.000000  1.000000
 FoFCou: FMM=F IPFlag=           0 FMFlag=      100000 FMFlg1=           0
         NFxFlg=           0 DoJE=T BraDBF=F KetDBF=T FulRan=T
         wScrn=  0.000000 ICntrl=     500 IOpCl=  0 I1Cent=   200000004 NGrid=           0
         NMat0=    1 NMatS0=      1 NMatT0=    0 NMatD0=    1 NMtDS0=    0 NMtDT0=    0
 Symmetry not used in FoFCou.
 Requested convergence on RMS density matrix=1.00D-08 within 128 cycles.
 Requested convergence on MAX density matrix=1.00D-06.
 Requested convergence on             energy=1.00D-06.
 No special actions if energy rises.
 Integral accuracy reduced to 1.0D-05 until final iterations.
 Initial convergence to 1.0D-05 achieved.  Increase integral accuracy.
 SCF Done:  E(RB3LYP) =  -1057.91310919     A.U. after    9 cycles
            NFock=  9  Conv=0.44D-08     -V/T= 2.0092
 Calling FoFJK, ICntrl=      2127 FMM=F ISym2X=0 I1Cent= 0 IOpClX= 0 NMat=1 NMatS=1 NMatT=0.
 -------------------------------------------------------------------
 Center     Atomic                   Forces (Hartrees/Bohr)
 Number     Number              X              Y              Z
 -------------------------------------------------------------------
      1        6          -0.000018662    0.000014990   -0.000035974
      2        1           0.000018828   -0.000008002    0.000025568
      3        1          -0.000007125   -0.000015736    0.000018775
      4        6           0.000021315    0.000092420   -0.000101971
      5        8          -0.000005017   -0.000021978    0.000040249
      6        8          -0.000013650   -0.000034096    0.000023094
      7        1          -0.000003422   -0.000003655    0.000004657
      8        6          -0.000001920    0.000002167    0.000000536
      9        1          -0.000001540   -0.000001474    0.000001637
     10        1           0.000004165    0.000004019    0.000001423
     11        6          -0.000005407    0.000004342    0.000003239
     12        8           0.000008149    0.000000565   -0.000002100
     13        8          -0.000002309   -0.000006094    0.000004978
     14        6          -0.000000454   -0.000000166   -0.000001235
     15        1          -0.000001400    0.000000102    0.000001920
     16        6           0.000000219    0.000001526    0.000001750
     17        1          -0.000000109   -0.000000362   -0.000001701
     18        1           0.000000803    0.000001282    0.000001761
     19        6           0.000004319   -0.000002940   -0.000000143
     20        1           0.000001751   -0.000000723   -0.000000507
     21        6          -0.000004254   -0.000002617   -0.000000199
     22        1          -0.000003035    0.000000126    0.000000553
     23        1           0.000000595    0.000001635    0.000000103
     24        1           0.000002917    0.000001075    0.000000102
     25        6          -0.000000534    0.000004217    0.000002220
     26        1          -0.000000066   -0.000001146   -0.000001875
     27        1           0.000000747    0.000001351   -0.000000196
     28        1          -0.000000160   -0.000000442   -0.000000049
     29        6           0.000003073    0.000002574   -0.000001346
     30        8           0.000001036   -0.000003396   -0.000002298
     31        7          -0.000002993   -0.000001005   -0.000003937
     32        1          -0.000000144    0.000001777   -0.000000294
     33        6           0.000002676   -0.000000093    0.000000180
     34        1           0.000000879   -0.000000148    0.000000218
     35        6           0.000000589    0.000001871    0.000000242
     36        1          -0.000000551    0.000000085    0.000000859
     37        6          -0.000000083   -0.000000448    0.000000358
     38        1          -0.000001784   -0.000000066    0.000000415
     39        1           0.000000128   -0.000000233   -0.000001863
     40        1           0.000000967   -0.000001813    0.000000694
     41        6          -0.000001163    0.000000235   -0.000000224
     42        1          -0.000000370   -0.000000844   -0.000000758
     43        1          -0.000000868    0.000000920    0.000000114
     44        1           0.000001254    0.000000784    0.000000752
     45        8          -0.000001128   -0.000012943    0.000001857
     46        1          -0.000000283    0.000005060   -0.000007605
     47        1          -0.000003159    0.000005411    0.000009573
     48        1           0.000004258   -0.000027797    0.000022806
     49        1           0.000003978   -0.000001554   -0.000004208
     50        1          -0.000000437    0.000001954   -0.000001512
     51        1          -0.000000617   -0.000000711   -0.000000641
 -------------------------------------------------------------------
 Cartesian Forces:  Max     0.000101971 RMS     0.000013828

 GradGradGradGradGradGradGradGradGradGradGradGradGradGradGradGradGradGrad
 Berny optimization.
 Using GDIIS optimizer.
 FormGI is forming the generalized inverse of G from B-inverse, IUseBI=4.
 GSVD:  received Info=                   1 from GESDD.
 Internal  Forces:  Max     0.000045279 RMS     0.000008299
 Search for a local minimum.
 Step number   8 out of a maximum of  271
 All quantities printed in internal units (Hartrees-Bohrs-Radians)
 Swapping is turned off.
 Update second derivatives using D2CorX and points    4    5    6    7    8
 DE= -1.48D-06 DEPred=-1.32D-06 R= 1.12D+00
 TightC=F SS=  1.41D+00  RLast= 4.73D-02 DXNew= 1.5359D+00 1.4190D-01
 Trust test= 1.12D+00 RLast= 4.73D-02 DXMaxT set to 9.13D-01
 ITU=  1  0  1  1  1  1  1  0
     Eigenvalues ---    0.00024   0.00128   0.00198   0.00250   0.00308
     Eigenvalues ---    0.00314   0.00329   0.00345   0.00372   0.00399
     Eigenvalues ---    0.00443   0.00499   0.00647   0.00798   0.00965
     Eigenvalues ---    0.01141   0.01510   0.01621   0.01795   0.02008
     Eigenvalues ---    0.02406   0.02889   0.03110   0.03368   0.03595
     Eigenvalues ---    0.03600   0.03695   0.03877   0.03884   0.04021
     Eigenvalues ---    0.04139   0.04202   0.04398   0.04405   0.04500
     Eigenvalues ---    0.04552   0.04628   0.04683   0.04718   0.04725
     Eigenvalues ---    0.04778   0.04814   0.04874   0.04912   0.04968
     Eigenvalues ---    0.05008   0.05448   0.05548   0.05652   0.05749
     Eigenvalues ---    0.05829   0.06015   0.06904   0.07349   0.07941
     Eigenvalues ---    0.07979   0.08277   0.08644   0.09103   0.09615
     Eigenvalues ---    0.10286   0.11114   0.11843   0.11898   0.12025
     Eigenvalues ---    0.12057   0.12126   0.12297   0.12392   0.12443
     Eigenvalues ---    0.12598   0.13052   0.13099   0.13177   0.13262
     Eigenvalues ---    0.13685   0.13698   0.13749   0.13907   0.14405
     Eigenvalues ---    0.14476   0.14696   0.15234   0.15511   0.17497
     Eigenvalues ---    0.17890   0.18144   0.18672   0.18859   0.20309
     Eigenvalues ---    0.21914   0.22265   0.23049   0.23298   0.24032
     Eigenvalues ---    0.25435   0.25788   0.27093   0.27721   0.27975
     Eigenvalues ---    0.28405   0.28525   0.28820   0.29515   0.29832
     Eigenvalues ---    0.30606   0.31322   0.32039   0.32127   0.32518
     Eigenvalues ---    0.32618   0.32819   0.32877   0.32997   0.33179
     Eigenvalues ---    0.33225   0.33319   0.33351   0.33416   0.33453
     Eigenvalues ---    0.33494   0.33650   0.33715   0.33880   0.33906
     Eigenvalues ---    0.34023   0.34043   0.34093   0.34315   0.34522
     Eigenvalues ---    0.34560   0.34632   0.34672   0.34737   0.35132
     Eigenvalues ---    0.35846   0.39085   0.39988   0.43642   0.44293
     Eigenvalues ---    0.46069   0.47082   0.53470   0.58203   0.70861
     Eigenvalues ---    0.82106   1.66139
 DIIS coeff's:      1.12253      0.84429     -1.11530      0.15758      0.03411
 DIIS coeff's:     -0.23665      0.17478      0.01867
 Cosine:  0.836 >  0.500
 Length:  2.914
 GDIIS step was calculated using  8 of the last  8 vectors.
 Iteration  1 RMS(Cart)=  0.00617292 RMS(Int)=  0.00006767
 Iteration  2 RMS(Cart)=  0.00007119 RMS(Int)=  0.00000170
 Iteration  3 RMS(Cart)=  0.00000001 RMS(Int)=  0.00000170
 Variable       Old X    -DE/DX   Delta X   Delta X   Delta X     New X
                                 (Linear)    (Quad)   (Total)
    R1        2.07293  -0.00002  -0.00018  -0.00000  -0.00018   2.07275
    R2        2.06523   0.00001   0.00022   0.00000   0.00023   2.06546
    R3        2.90146   0.00001   0.00009   0.00001   0.00010   2.90157
    R4        2.06605   0.00000  -0.00008  -0.00000  -0.00008   2.06597
    R5        2.39233  -0.00000  -0.00010   0.00000  -0.00010   2.39223
    R6        2.38301  -0.00001   0.00007   0.00001   0.00008   2.38309
    R7        2.94299   0.00001   0.00046   0.00001   0.00047   2.94345
    R8        3.11041  -0.00000  -0.00055  -0.00000  -0.00056   3.10985
    R9        1.89582  -0.00000   0.00007   0.00000   0.00007   1.89588
   R10        2.06095  -0.00000   0.00001  -0.00000   0.00001   2.06095
   R11        2.06959   0.00000   0.00002   0.00000   0.00002   2.06961
   R12        2.87195  -0.00000  -0.00000  -0.00000  -0.00000   2.87195
   R13        2.06617  -0.00000  -0.00003  -0.00000  -0.00003   2.06614
   R14        2.31836   0.00000  -0.00000   0.00000  -0.00000   2.31835
   R15        2.48565   0.00001   0.00001  -0.00000   0.00001   2.48566
   R16        1.98476  -0.00001  -0.00005   0.00000  -0.00004   1.98472
   R17        2.06691   0.00000  -0.00000   0.00000  -0.00000   2.06691
   R18        2.89208  -0.00000  -0.00000  -0.00000  -0.00001   2.89207
   R19        2.92124   0.00000  -0.00005   0.00000  -0.00004   2.92119
   R20        2.07020  -0.00000   0.00000   0.00000   0.00000   2.07020
   R21        2.07032   0.00000   0.00001  -0.00000   0.00001   2.07033
   R22        2.06908  -0.00000   0.00000  -0.00000   0.00000   2.06909
   R23        2.90831   0.00000   0.00001  -0.00000   0.00001   2.90832
   R24        2.08208   0.00000   0.00000  -0.00000   0.00000   2.08208
   R25        2.90239  -0.00000  -0.00001   0.00000  -0.00001   2.90238
   R26        2.90671   0.00000   0.00002  -0.00000   0.00002   2.90673
   R27        2.07021  -0.00000  -0.00001   0.00000  -0.00000   2.07020
   R28        2.07383   0.00000   0.00000  -0.00000   0.00000   2.07383
   R29        2.07332  -0.00000  -0.00002  -0.00000  -0.00002   2.07330
   R30        2.07221   0.00000   0.00000   0.00000   0.00000   2.07221
   R31        2.07356   0.00000   0.00000  -0.00000   0.00000   2.07356
   R32        2.06754  -0.00000   0.00000   0.00000   0.00000   2.06754
   R33        2.61301   0.00000  -0.00004  -0.00000  -0.00004   2.61297
   R34        2.73452  -0.00000  -0.00001  -0.00000  -0.00001   2.73451
   R35        2.76260   0.00000   0.00006   0.00000   0.00006   2.76267
   R36        1.92228   0.00000  -0.00000   0.00000  -0.00000   1.92228
   R37        2.77120  -0.00000  -0.00001  -0.00000  -0.00001   2.77119
   R38        2.07633  -0.00000  -0.00000  -0.00000  -0.00000   2.07633
   R39        2.90944  -0.00000   0.00000   0.00000   0.00000   2.90944
   R40        2.07919  -0.00000  -0.00000   0.00000  -0.00000   2.07919
   R41        2.06923  -0.00000   0.00000   0.00000   0.00000   2.06924
   R42        2.89497  -0.00000  -0.00000  -0.00000  -0.00000   2.89497
   R43        2.89731  -0.00000  -0.00000   0.00000  -0.00000   2.89730
   R44        2.06565  -0.00000   0.00000   0.00000   0.00000   2.06565
   R45        2.07362  -0.00000  -0.00000   0.00000  -0.00000   2.07362
   R46        2.07805  -0.00000  -0.00000   0.00000  -0.00000   2.07804
   R47        2.07701  -0.00000  -0.00000   0.00000  -0.00000   2.07701
   R48        2.07287  -0.00000  -0.00000   0.00000   0.00000   2.07287
   R49        2.07147  -0.00000  -0.00000   0.00000  -0.00000   2.07147
   R50        2.78235   0.00000   0.00019  -0.00003   0.00016   2.78251
   R51        1.93469  -0.00000  -0.00011  -0.00000  -0.00011   1.93458
    A1        1.88839   0.00000  -0.00086  -0.00001  -0.00086   1.88753
    A2        1.89361   0.00000   0.00080   0.00000   0.00082   1.89442
    A3        1.88000   0.00002   0.00172   0.00003   0.00176   1.88176
    A4        1.93587  -0.00002  -0.00127  -0.00000  -0.00127   1.93460
    A5        1.93206  -0.00002  -0.00086  -0.00001  -0.00087   1.93119
    A6        1.93209   0.00001   0.00051  -0.00000   0.00051   1.93260
    A7        2.02493   0.00005   0.00073   0.00003   0.00076   2.02570
    A8        2.03939  -0.00004  -0.00068  -0.00002  -0.00070   2.03870
    A9        2.21787  -0.00000   0.00003  -0.00001   0.00003   2.21790
   A10        2.03794   0.00000  -0.00001  -0.00002  -0.00002   2.03791
   A11        1.98779   0.00000   0.00006   0.00003   0.00009   1.98788
   A12        1.91026   0.00000  -0.00017   0.00000  -0.00017   1.91009
   A13        1.92065  -0.00000  -0.00003   0.00001  -0.00002   1.92063
   A14        1.93146   0.00000   0.00009   0.00002   0.00010   1.93156
   A15        1.89699  -0.00000  -0.00014  -0.00001  -0.00015   1.89684
   A16        1.87555  -0.00000   0.00008  -0.00001   0.00007   1.87561
   A17        1.92803   0.00000   0.00017  -0.00000   0.00017   1.92819
   A18        2.12798  -0.00000  -0.00006   0.00001  -0.00005   2.12793
   A19        1.95514   0.00001   0.00006  -0.00001   0.00005   1.95519
   A20        2.19968  -0.00000  -0.00001  -0.00000  -0.00001   2.19967
   A21        1.97132  -0.00002  -0.00003   0.00000  -0.00002   1.97130
   A22        1.92794  -0.00000   0.00002   0.00001   0.00002   1.92796
   A23        1.87132  -0.00001   0.00001  -0.00000   0.00000   1.87132
   A24        1.86679   0.00000  -0.00002   0.00000  -0.00002   1.86677
   A25        2.00157   0.00001  -0.00000  -0.00000  -0.00001   2.00156
   A26        1.92918  -0.00000  -0.00001   0.00000  -0.00001   1.92916
   A27        1.86080  -0.00000   0.00001  -0.00000   0.00001   1.86080
   A28        1.91031   0.00000   0.00003  -0.00000   0.00003   1.91033
   A29        1.90362   0.00000   0.00001  -0.00001   0.00000   1.90362
   A30        1.99694  -0.00001  -0.00011   0.00001  -0.00009   1.99685
   A31        1.84370  -0.00000  -0.00005   0.00000  -0.00005   1.84365
   A32        1.88912   0.00000   0.00007  -0.00000   0.00007   1.88918
   A33        1.91394   0.00000   0.00005  -0.00001   0.00004   1.91398
   A34        1.89473  -0.00000  -0.00004   0.00000  -0.00003   1.89470
   A35        1.91868   0.00000   0.00006  -0.00000   0.00006   1.91874
   A36        1.95535  -0.00000   0.00001   0.00000   0.00001   1.95537
   A37        1.88449   0.00000  -0.00001   0.00000  -0.00000   1.88449
   A38        1.88573   0.00000  -0.00002   0.00000  -0.00002   1.88572
   A39        1.92298  -0.00000  -0.00001  -0.00001  -0.00002   1.92296
   A40        1.94033  -0.00000  -0.00001   0.00000  -0.00000   1.94033
   A41        1.95114  -0.00000  -0.00003  -0.00000  -0.00003   1.95111
   A42        1.92487   0.00000   0.00003  -0.00000   0.00002   1.92490
   A43        1.88846   0.00000   0.00001  -0.00000   0.00001   1.88846
   A44        1.87479  -0.00000  -0.00002   0.00001  -0.00001   1.87478
   A45        1.88151   0.00000   0.00002  -0.00001   0.00002   1.88152
   A46        1.92169  -0.00000   0.00001  -0.00001  -0.00000   1.92168
   A47        1.94253   0.00000  -0.00001   0.00000  -0.00001   1.94253
   A48        1.95332   0.00000   0.00000   0.00000   0.00001   1.95333
   A49        1.89034  -0.00000  -0.00001   0.00000  -0.00001   1.89033
   A50        1.87290   0.00000   0.00002   0.00000   0.00002   1.87291
   A51        1.88044  -0.00000  -0.00001  -0.00000  -0.00001   1.88044
   A52        1.97981   0.00001   0.00001   0.00000   0.00001   1.97982
   A53        1.88225  -0.00001   0.00003  -0.00000   0.00002   1.88227
   A54        1.90447   0.00000  -0.00004   0.00000  -0.00003   1.90443
   A55        1.89046  -0.00000   0.00002   0.00000   0.00002   1.89048
   A56        1.91635  -0.00001   0.00001  -0.00000   0.00001   1.91636
   A57        1.88814   0.00000  -0.00002  -0.00000  -0.00003   1.88811
   A58        1.93896   0.00001   0.00002   0.00001   0.00003   1.93898
   A59        1.86426  -0.00000   0.00003   0.00000   0.00003   1.86429
   A60        2.00098   0.00000  -0.00001  -0.00000  -0.00001   2.00097
   A61        1.92254   0.00000   0.00004   0.00000   0.00004   1.92258
   A62        1.93677   0.00000  -0.00000  -0.00000  -0.00001   1.93677
   A63        1.96687  -0.00000  -0.00003  -0.00000  -0.00003   1.96684
   A64        1.88448   0.00000   0.00002   0.00000   0.00003   1.88451
   A65        1.91091   0.00000  -0.00000   0.00000  -0.00000   1.91091
   A66        1.86716  -0.00000   0.00000   0.00000   0.00000   1.86717
   A67        1.89429   0.00000   0.00001   0.00000   0.00001   1.89430
   A68        1.85314  -0.00000  -0.00001  -0.00000  -0.00001   1.85312
   A69        1.93893  -0.00000  -0.00000  -0.00000  -0.00001   1.93892
   A70        1.92682   0.00000   0.00001   0.00000   0.00001   1.92684
   A71        1.89462   0.00000   0.00000   0.00000   0.00000   1.89462
   A72        1.90214  -0.00000  -0.00000  -0.00000  -0.00000   1.90214
   A73        1.94526  -0.00000   0.00000   0.00000   0.00000   1.94526
   A74        1.91344  -0.00000  -0.00001  -0.00000  -0.00001   1.91343
   A75        1.94831   0.00000   0.00000   0.00000   0.00000   1.94831
   A76        1.93466  -0.00000   0.00000   0.00000   0.00000   1.93466
   A77        1.90221   0.00000  -0.00000   0.00000  -0.00000   1.90220
   A78        1.88519   0.00000   0.00001  -0.00000   0.00001   1.88519
   A79        1.87850   0.00000   0.00000  -0.00000   0.00000   1.87850
   A80        1.93672   0.00000   0.00000  -0.00000  -0.00000   1.93672
   A81        1.94607   0.00000   0.00000   0.00000   0.00000   1.94607
   A82        1.94228   0.00000  -0.00000  -0.00000  -0.00000   1.94228
   A83        1.87456  -0.00000  -0.00000  -0.00000  -0.00000   1.87456
   A84        1.87829  -0.00000  -0.00000  -0.00000  -0.00000   1.87829
   A85        1.88284  -0.00000   0.00000   0.00000   0.00000   1.88284
   A86        1.99950  -0.00002  -0.00004  -0.00001  -0.00005   1.99945
   A87        1.94474   0.00000  -0.00002   0.00001  -0.00002   1.94472
   A88        1.89880   0.00001   0.00014  -0.00002   0.00012   1.89892
   A89        3.18918   0.00001   0.00032   0.00000   0.00032   3.18950
   A90        3.16986  -0.00002  -0.00009   0.00001  -0.00009   3.16977
   A91        3.24603  -0.00001  -0.00004   0.00002  -0.00002   3.24601
   A92        3.12467  -0.00001  -0.00067   0.00002  -0.00064   3.12402
   A93        3.24446  -0.00002  -0.00000  -0.00000  -0.00000   3.24445
   A94        3.06439   0.00002   0.00070  -0.00001   0.00069   3.06508
    D1        1.47822   0.00004   0.02794  -0.00001   0.02792   1.50614
    D2       -1.61905  -0.00001   0.02574  -0.00002   0.02571  -1.59334
    D3       -2.73309   0.00003   0.02664  -0.00002   0.02662  -2.70647
    D4        0.45283  -0.00001   0.02445  -0.00004   0.02441   0.47724
    D5       -0.58121   0.00000   0.02502  -0.00004   0.02498  -0.55623
    D6        2.60471  -0.00004   0.02282  -0.00006   0.02277   2.62748
    D7       -2.99353  -0.00004  -0.00579   0.00003  -0.00575  -2.99929
    D8        0.09849   0.00001  -0.00334   0.00004  -0.00330   0.09519
    D9        3.10943   0.00004   0.00603  -0.00010   0.00593   3.11537
   D10        0.01777  -0.00001   0.00354  -0.00012   0.00342   0.02120
   D11        0.16267   0.00000   0.00108   0.00008   0.00116   0.16383
   D12        2.35741  -0.00000   0.00139   0.00005   0.00144   2.35885
   D13       -0.68053   0.00001  -0.00191   0.00015  -0.00176  -0.68230
   D14       -0.20430  -0.00000  -0.00294   0.00004  -0.00290  -0.20720
   D15        2.96551  -0.00000  -0.00273   0.00006  -0.00267   2.96284
   D16        1.88734  -0.00001  -0.00325   0.00004  -0.00321   1.88413
   D17       -1.22604  -0.00000  -0.00304   0.00007  -0.00298  -1.22902
   D18       -2.34214  -0.00001  -0.00314   0.00002  -0.00312  -2.34527
   D19        0.82767  -0.00000  -0.00293   0.00004  -0.00289   0.82477
   D20        3.08435  -0.00000  -0.00041  -0.00002  -0.00043   3.08392
   D21       -0.02763  -0.00000  -0.00019   0.00001  -0.00019  -0.02781
   D22       -0.75437  -0.00000  -0.00008  -0.00005  -0.00012  -0.75449
   D23       -2.92275  -0.00000  -0.00012  -0.00003  -0.00015  -2.92290
   D24       -1.25507   0.00000   0.00025   0.00002   0.00027  -1.25480
   D25        3.01888  -0.00000   0.00029   0.00002   0.00031   3.01919
   D26        0.86827   0.00000   0.00029   0.00002   0.00032   0.86858
   D27        0.86165   0.00000   0.00027   0.00002   0.00029   0.86194
   D28       -1.14759  -0.00000   0.00031   0.00002   0.00033  -1.14726
   D29        2.98498  -0.00000   0.00031   0.00002   0.00033   2.98532
   D30        2.96552   0.00000   0.00027   0.00002   0.00028   2.96580
   D31        0.95628   0.00000   0.00031   0.00001   0.00032   0.95660
   D32       -1.19433   0.00000   0.00031   0.00002   0.00033  -1.19400
   D33       -2.93169   0.00000  -0.00004  -0.00000  -0.00005  -2.93174
   D34       -0.83804   0.00000   0.00000  -0.00000  -0.00000  -0.83804
   D35        1.20911   0.00000  -0.00003  -0.00001  -0.00004   1.20907
   D36        1.20405   0.00000  -0.00007  -0.00001  -0.00008   1.20397
   D37       -2.98549   0.00000  -0.00002  -0.00001  -0.00003  -2.98552
   D38       -0.93834   0.00000  -0.00006  -0.00001  -0.00007  -0.93841
   D39       -0.93716  -0.00000  -0.00006  -0.00000  -0.00006  -0.93723
   D40        1.15648  -0.00000  -0.00001  -0.00000  -0.00002   1.15647
   D41       -3.07955  -0.00000  -0.00004  -0.00001  -0.00005  -3.07961
   D42        0.94642   0.00000   0.00008   0.00007   0.00016   0.94657
   D43        3.00425   0.00000   0.00009   0.00008   0.00017   3.00442
   D44       -1.13461   0.00000   0.00013   0.00006   0.00019  -1.13442
   D45        3.08133   0.00000   0.00010   0.00008   0.00018   3.08151
   D46       -1.14402   0.00000   0.00011   0.00008   0.00019  -1.14383
   D47        1.00031   0.00000   0.00015   0.00007   0.00021   1.00052
   D48       -1.19862   0.00000   0.00011   0.00008   0.00018  -1.19844
   D49        0.85921   0.00000   0.00012   0.00008   0.00019   0.85940
   D50        3.00353   0.00000   0.00015   0.00007   0.00022   3.00375
   D51       -1.00979   0.00000   0.00011   0.00007   0.00018  -1.00961
   D52       -3.12229   0.00000   0.00012   0.00007   0.00019  -3.12210
   D53        1.06784   0.00000   0.00010   0.00008   0.00018   1.06802
   D54        1.05437   0.00000   0.00010   0.00007   0.00017   1.05454
   D55       -1.05813   0.00000   0.00011   0.00007   0.00018  -1.05795
   D56        3.13200   0.00000   0.00009   0.00008   0.00017   3.13217
   D57        3.11012   0.00000   0.00006   0.00008   0.00014   3.11025
   D58        0.99762   0.00000   0.00007   0.00008   0.00015   0.99777
   D59       -1.09543   0.00000   0.00005   0.00009   0.00014  -1.09530
   D60       -0.97532  -0.00000  -0.00005   0.00003  -0.00002  -0.97534
   D61       -3.07173  -0.00000  -0.00003   0.00003  -0.00000  -3.07173
   D62        1.10617  -0.00000  -0.00002   0.00003   0.00001   1.10618
   D63       -3.06163  -0.00000   0.00000   0.00002   0.00003  -3.06161
   D64        1.12514  -0.00000   0.00002   0.00003   0.00004   1.12518
   D65       -0.98014  -0.00000   0.00003   0.00002   0.00005  -0.98009
   D66        1.16657  -0.00000   0.00003   0.00002   0.00005   1.16662
   D67       -0.92984  -0.00000   0.00004   0.00002   0.00007  -0.92977
   D68       -3.03512  -0.00000   0.00006   0.00002   0.00008  -3.03505
   D69       -1.19182  -0.00001   0.00017  -0.00006   0.00012  -1.19170
   D70        3.00240  -0.00000   0.00013  -0.00006   0.00007   3.00246
   D71        0.94399  -0.00000   0.00014  -0.00006   0.00008   0.94408
   D72        1.04273  -0.00000   0.00011   0.00001   0.00012   1.04285
   D73       -3.10556   0.00000   0.00017   0.00002   0.00019  -3.10538
   D74       -3.09129   0.00001   0.00014   0.00001   0.00016  -3.09113
   D75       -0.95639   0.00001   0.00020   0.00002   0.00022  -0.95617
   D76       -1.01496   0.00000   0.00015   0.00001   0.00016  -1.01480
   D77        1.11993   0.00000   0.00021   0.00002   0.00023   1.12016
   D78       -0.68499   0.00001   0.00004   0.00001   0.00004  -0.68495
   D79        1.48000   0.00001   0.00018  -0.00003   0.00015   1.48015
   D80       -2.86492  -0.00001   0.00005   0.00000   0.00005  -2.86487
   D81       -0.69992  -0.00000   0.00019  -0.00004   0.00016  -0.69976
   D82        1.35842  -0.00000   0.00003   0.00000   0.00004   1.35846
   D83       -2.75976   0.00000   0.00018  -0.00004   0.00014  -2.75962
   D84       -0.46254   0.00000   0.00014   0.00003   0.00017  -0.46237
   D85        1.68763   0.00000   0.00011   0.00003   0.00014   1.68776
   D86       -2.50361   0.00000   0.00013   0.00003   0.00015  -2.50346
   D87        1.64044   0.00000   0.00019   0.00003   0.00023   1.64067
   D88       -2.49258   0.00000   0.00017   0.00003   0.00020  -2.49238
   D89       -0.40063   0.00000   0.00018   0.00003   0.00021  -0.40041
   D90       -1.01421   0.00000   0.00009   0.00001   0.00010  -1.01411
   D91        1.04247  -0.00000   0.00008   0.00001   0.00009   1.04256
   D92       -3.07347  -0.00000   0.00009   0.00001   0.00010  -3.07337
   D93        1.15029   0.00000   0.00007   0.00000   0.00007   1.15036
   D94       -3.07621  -0.00000   0.00006   0.00000   0.00006  -3.07615
   D95       -0.90897  -0.00000   0.00007   0.00001   0.00007  -0.90890
   D96       -3.10050   0.00000   0.00007   0.00001   0.00008  -3.10042
   D97       -1.04381   0.00000   0.00006   0.00001   0.00007  -1.04374
   D98        1.12343   0.00000   0.00007   0.00001   0.00008   1.12351
   D99       -0.93734   0.00000   0.00016   0.00001   0.00016  -0.93718
   D100      -3.04690   0.00000   0.00016   0.00001   0.00017  -3.04673
   D101       1.14230   0.00000   0.00016   0.00000   0.00017   1.14247
   D102       1.09401   0.00000   0.00014   0.00000   0.00014   1.09415
   D103      -1.01555   0.00000   0.00015   0.00000   0.00015  -1.01540
   D104      -3.10953   0.00000   0.00014   0.00000   0.00015  -3.10939
   D105      -3.09408   0.00000   0.00014   0.00000   0.00014  -3.09393
   D106       1.07954   0.00000   0.00015   0.00000   0.00015   1.07970
   D107      -1.01444   0.00000   0.00014   0.00000   0.00015  -1.01429
   D108      -1.07995   0.00000   0.00011   0.00000   0.00011  -1.07984
   D109       3.11433   0.00000   0.00011   0.00000   0.00012   3.11444
   D110       1.01114   0.00000   0.00011   0.00000   0.00011   1.01125
   D111      -3.10889   0.00000   0.00012   0.00000   0.00013  -3.10877
   D112       1.08539   0.00000   0.00012   0.00000   0.00013   1.08551
   D113      -1.01780   0.00000   0.00012   0.00000   0.00012  -1.01767
   D114       1.08364   0.00000   0.00012   0.00000   0.00012   1.08376
   D115      -1.00526   0.00000   0.00012   0.00000   0.00012  -1.00514
   D116      -3.10845   0.00000   0.00012   0.00000   0.00012  -3.10833
         Item               Value     Threshold  Converged?
 Maximum Force            0.000045     0.000450     YES
 RMS     Force            0.000008     0.000300     YES
 Maximum Displacement     0.047431     0.001800     NO 
 RMS     Displacement     0.006176     0.001200     NO 
 Predicted change in Energy=-3.312000D-07
 GradGradGradGradGradGradGradGradGradGradGradGradGradGradGradGradGradGrad

 Symmetry turned off by external request.
 Stoichiometry    C14H30NO6(1-)
 Framework group  C1[X(C14H30NO6)]
 Deg. of freedom   147
 Full point group                 C1      NOp   1
                          Input orientation:                          
 ---------------------------------------------------------------------
 Center     Atomic      Atomic             Coordinates (Angstroms)
 Number     Number       Type             X           Y           Z
 ---------------------------------------------------------------------
      1          6           0        0.096261   -4.499877   -1.920455
      2          1           0        0.412806   -4.143395   -2.908281
      3          1           0        0.803965   -5.265279   -1.591894
      4          6           0        0.089776   -3.309407   -0.950752
      5          8           0       -0.971763   -2.620270   -0.923174
      6          8           0        1.152035   -3.095526   -0.305633
      7          1           0        1.079047   -1.781174    0.681968
      8          6           0       -2.695621    3.264707   -2.140477
      9          1           0       -2.785111    4.303365   -1.820148
     10          1           0       -2.058476    3.211091   -3.029643
     11          6           0       -2.063186    2.432102   -1.037528
     12          8           0       -1.533246    2.947545   -0.058462
     13          8           0       -2.131934    1.143300   -1.291344
     14          6           0        1.088298    0.725877   -0.405610
     15          1           0        0.576493    1.670279   -0.611694
     16          6           0        1.162499   -0.129980   -1.672173
     17          1           0        0.166340   -0.520591   -1.907479
     18          1           0        1.784819   -1.008801   -1.474113
     19          6           0        1.693947    0.612314   -2.911182
     20          1           0        2.668751    1.060335   -2.660222
     21          6           0        1.910943   -0.380073   -4.063130
     22          1           0        2.606389   -1.175707   -3.774248
     23          1           0        2.309164    0.115116   -4.957862
     24          1           0        0.962000   -0.857177   -4.338087
     25          6           0        0.750249    1.742811   -3.355470
     26          1           0       -0.255628    1.345124   -3.535797
     27          1           0        1.104044    2.217322   -4.279424
     28          1           0        0.660173    2.522751   -2.593484
     29          6           0        0.357457    0.059022    0.782146
     30          8           0        1.048215   -1.009853    1.322781
     31          7           0        0.185450    1.058313    1.814502
     32          1           0       -0.365513    1.810250    1.407340
     33          6           0       -0.455332    0.568375    3.039183
     34          1           0       -1.101574   -0.294449    2.826696
     35          6           0        0.561801    0.191522    4.131801
     36          1           0        1.211630   -0.572845    3.693084
     37          6           0        1.422477    1.396904    4.523169
     38          1           0        1.881453    1.826304    3.628844
     39          1           0        2.213001    1.116771    5.230762
     40          1           0        0.810473    2.176732    4.999151
     41          6           0       -0.156743   -0.403236    5.348609
     42          1           0       -0.844715    0.328259    5.795429
     43          1           0        0.554126   -0.703779    6.128074
     44          1           0       -0.745021   -1.285632    5.071290
     45          8           0       -0.967394   -0.377757    0.344812
     46          1           0       -1.650373    0.556720   -0.565339
     47          1           0       -0.929987   -1.300516   -0.096948
     48          1           0       -0.907369   -4.921191   -2.022671
     49          1           0       -3.673788    2.859161   -2.412778
     50          1           0        2.094306    0.978006   -0.052756
     51          1           0       -1.104181    1.368226    3.426234
 ---------------------------------------------------------------------
 Rotational constants (GHZ):      0.2814220      0.2091397      0.1519075
 Standard basis: 6-31G(d,p) (6D, 7F)
   465 basis functions,   798 primitive gaussians,   465 cartesian basis functions
    85 alpha electrons       85 beta electrons
       nuclear repulsion energy      1951.2860945275 Hartrees.
 NAtoms=   51 NActive=   51 NUniq=   51 SFac= 1.00D+00 NAtFMM=   60 NAOKFM=F Big=F
 Integral buffers will be    131072 words long.
 Raffenetti 2 integral format.
 Two-electron integral symmetry is turned off.
 Nuclear repulsion after empirical dispersion term =     1951.2255321158 Hartrees.
 One-electron integrals computed using PRISM.
 NBasis=   465 RedAO= T EigKep=  1.77D-03  NBF=   465
 NBsUse=   465 1.00D-06 EigRej= -1.00D+00 NBFU=   465
 Initial guess from the checkpoint file:  "gas-ts1-frame31_qm-struc_-1-irc-pc.chk"
 B after Tr=    -0.000089    0.000241   -0.000526
         Rot=    1.000000   -0.000035   -0.000038   -0.000043 Ang=  -0.01 deg.
 ExpMin= 1.61D-01 ExpMax= 5.48D+03 ExpMxC= 8.25D+02 IAcc=2 IRadAn=         4 AccDes= 0.00D+00
 Harris functional with IExCor=  402 and IRadAn=       4 diagonalized for initial guess.
 HarFok:  IExCor=  402 AccDes= 0.00D+00 IRadAn=         4 IDoV= 1 UseB2=F ITyADJ=14
 ICtDFT=  3500011 ScaDFX=  1.000000  1.000000  1.000000  1.000000
 FoFCou: FMM=F IPFlag=           0 FMFlag=      100000 FMFlg1=           0
         NFxFlg=           0 DoJE=T BraDBF=F KetDBF=T FulRan=T
         wScrn=  0.000000 ICntrl=     500 IOpCl=  0 I1Cent=   200000004 NGrid=           0
         NMat0=    1 NMatS0=      1 NMatT0=    0 NMatD0=    1 NMtDS0=    0 NMtDT0=    0
 Symmetry not used in FoFCou.
 Requested convergence on RMS density matrix=1.00D-08 within 128 cycles.
 Requested convergence on MAX density matrix=1.00D-06.
 Requested convergence on             energy=1.00D-06.
 No special actions if energy rises.
 Integral accuracy reduced to 1.0D-05 until final iterations.
 Initial convergence to 1.0D-05 achieved.  Increase integral accuracy.
 SCF Done:  E(RB3LYP) =  -1057.91310944     A.U. after    8 cycles
            NFock=  8  Conv=0.54D-08     -V/T= 2.0092
 Calling FoFJK, ICntrl=      2127 FMM=F ISym2X=0 I1Cent= 0 IOpClX= 0 NMat=1 NMatS=1 NMatT=0.
 -------------------------------------------------------------------
 Center     Atomic                   Forces (Hartrees/Bohr)
 Number     Number              X              Y              Z
 -------------------------------------------------------------------
      1        6          -0.000047159   -0.000071182    0.000068447
      2        1           0.000035580   -0.000004313   -0.000022611
      3        1           0.000050958    0.000042177   -0.000043757
      4        6          -0.000106018   -0.000071377    0.000092217
      5        8           0.000030363    0.000058814   -0.000019660
      6        8           0.000017734    0.000011907   -0.000048527
      7        1           0.000001730    0.000002467   -0.000004522
      8        6          -0.000001388    0.000001698    0.000000612
      9        1          -0.000000378   -0.000000943    0.000000908
     10        1           0.000002605    0.000002187    0.000000477
     11        6          -0.000003578    0.000003729    0.000003035
     12        8           0.000005356   -0.000000076   -0.000001738
     13        8          -0.000001246   -0.000003135    0.000001925
     14        6           0.000000051   -0.000000451   -0.000000445
     15        1          -0.000000743   -0.000000218    0.000000811
     16        6          -0.000000422    0.000000645   -0.000000954
     17        1          -0.000000268   -0.000002438   -0.000000508
     18        1           0.000000728   -0.000002027    0.000002683
     19        6           0.000002618   -0.000001669    0.000001197
     20        1           0.000000950   -0.000001023   -0.000000521
     21        6          -0.000004189   -0.000001215   -0.000000968
     22        1           0.000001060   -0.000000420    0.000001242
     23        1           0.000000645   -0.000000467    0.000000147
     24        1           0.000000542    0.000001269   -0.000000198
     25        6          -0.000000469    0.000002061    0.000000662
     26        1           0.000000113   -0.000000668   -0.000000935
     27        1           0.000000611    0.000000775   -0.000000044
     28        1           0.000000379   -0.000000721   -0.000000079
     29        6          -0.000001000    0.000000077   -0.000000605
     30        8          -0.000000127   -0.000003986    0.000001187
     31        7          -0.000000848    0.000000242   -0.000002605
     32        1          -0.000000041    0.000000825   -0.000000135
     33        6           0.000001581   -0.000000332    0.000000138
     34        1           0.000000432    0.000000045   -0.000000001
     35        6           0.000000344    0.000001026    0.000000363
     36        1          -0.000000439    0.000000011    0.000000527
     37        6          -0.000000119   -0.000000283    0.000000227
     38        1          -0.000001034   -0.000000099    0.000000204
     39        1           0.000000036   -0.000000265   -0.000001007
     40        1           0.000000586   -0.000001039    0.000000400
     41        6          -0.000000833    0.000000119   -0.000000230
     42        1          -0.000000306   -0.000000418   -0.000000423
     43        1          -0.000000673    0.000000521    0.000000041
     44        1           0.000000628    0.000000547    0.000000414
     45        8          -0.000001394   -0.000003561    0.000004907
     46        1           0.000000395    0.000002366   -0.000003619
     47        1           0.000002250    0.000004704   -0.000003800
     48        1           0.000012261    0.000034615   -0.000020479
     49        1           0.000002726   -0.000001016   -0.000002909
     50        1          -0.000000227    0.000000871   -0.000001016
     51        1          -0.000000362   -0.000000356   -0.000000474
 -------------------------------------------------------------------
 Cartesian Forces:  Max     0.000106018 RMS     0.000018891

 GradGradGradGradGradGradGradGradGradGradGradGradGradGradGradGradGradGrad
 Berny optimization.
 Using GDIIS optimizer.
 FormGI is forming the generalized inverse of G from B-inverse, IUseBI=4.
 GSVD:  received Info=                   1 from GESDD.
 Internal  Forces:  Max     0.000080008 RMS     0.000010669
 Search for a local minimum.
 Step number   9 out of a maximum of  271
 All quantities printed in internal units (Hartrees-Bohrs-Radians)
 Swapping is turned off.
 Update second derivatives using D2CorX and points    4    5    6    7    8
                                                      9
 DE= -2.54D-07 DEPred=-3.31D-07 R= 7.67D-01
 Trust test= 7.67D-01 RLast= 6.36D-02 DXMaxT set to 9.13D-01
 ITU=  0  1  0  1  1  1  1  1  0
     Eigenvalues ---    0.00026   0.00127   0.00198   0.00250   0.00307
     Eigenvalues ---    0.00317   0.00329   0.00343   0.00372   0.00400
     Eigenvalues ---    0.00443   0.00493   0.00647   0.00792   0.00962
     Eigenvalues ---    0.01142   0.01508   0.01617   0.01790   0.02006
     Eigenvalues ---    0.02406   0.02890   0.03102   0.03368   0.03592
     Eigenvalues ---    0.03602   0.03815   0.03884   0.03915   0.04023
     Eigenvalues ---    0.04150   0.04202   0.04398   0.04405   0.04498
     Eigenvalues ---    0.04552   0.04628   0.04683   0.04718   0.04725
     Eigenvalues ---    0.04778   0.04814   0.04874   0.04912   0.04968
     Eigenvalues ---    0.05009   0.05449   0.05548   0.05701   0.05749
     Eigenvalues ---    0.05829   0.06014   0.06903   0.07349   0.07943
     Eigenvalues ---    0.07999   0.08288   0.08645   0.09144   0.09620
     Eigenvalues ---    0.10293   0.11113   0.11843   0.11897   0.12025
     Eigenvalues ---    0.12057   0.12126   0.12297   0.12393   0.12443
     Eigenvalues ---    0.12598   0.13052   0.13100   0.13178   0.13264
     Eigenvalues ---    0.13684   0.13698   0.13749   0.13907   0.14405
     Eigenvalues ---    0.14473   0.14678   0.15234   0.15511   0.17498
     Eigenvalues ---    0.17890   0.18144   0.18672   0.18859   0.20309
     Eigenvalues ---    0.21898   0.22262   0.23046   0.23297   0.24029
     Eigenvalues ---    0.25435   0.25787   0.27093   0.27721   0.27974
     Eigenvalues ---    0.28404   0.28526   0.28818   0.29516   0.29822
     Eigenvalues ---    0.30604   0.31321   0.32038   0.32127   0.32515
     Eigenvalues ---    0.32618   0.32810   0.32873   0.32997   0.33178
     Eigenvalues ---    0.33225   0.33319   0.33351   0.33418   0.33453
     Eigenvalues ---    0.33502   0.33656   0.33715   0.33880   0.33906
     Eigenvalues ---    0.34021   0.34043   0.34092   0.34314   0.34522
     Eigenvalues ---    0.34560   0.34630   0.34671   0.34736   0.35132
     Eigenvalues ---    0.35846   0.39086   0.39964   0.43644   0.44285
     Eigenvalues ---    0.46011   0.47077   0.53483   0.58143   0.70860
     Eigenvalues ---    0.82106   1.65440
 Cut down GDIIS temporarily because of the coefficient check. E 4
 DIIS coeff's:      0.63027      0.30645      0.06328
 Cosine:  0.839 >  0.500
 Length:  1.478
 GDIIS step was calculated using  3 of the last  9 vectors.
 Iteration  1 RMS(Cart)=  0.00218574 RMS(Int)=  0.00000733
 Iteration  2 RMS(Cart)=  0.00000783 RMS(Int)=  0.00000009
 Iteration  3 RMS(Cart)=  0.00000000 RMS(Int)=  0.00000009
 Variable       Old X    -DE/DX   Delta X   Delta X   Delta X     New X
                                 (Linear)    (Quad)   (Total)
    R1        2.07275   0.00003   0.00008   0.00000   0.00009   2.07283
    R2        2.06546  -0.00001  -0.00008   0.00000  -0.00008   2.06538
    R3        2.90157   0.00001  -0.00005   0.00001  -0.00004   2.90153
    R4        2.06597  -0.00002   0.00002  -0.00001   0.00001   2.06598
    R5        2.39223   0.00001   0.00003  -0.00001   0.00003   2.39225
    R6        2.38309  -0.00001  -0.00002   0.00001  -0.00002   2.38308
    R7        2.94345   0.00000  -0.00013   0.00001  -0.00012   2.94334
    R8        3.10985  -0.00001   0.00019  -0.00003   0.00016   3.11001
    R9        1.89588  -0.00000  -0.00002   0.00000  -0.00002   1.89587
   R10        2.06095  -0.00000  -0.00000  -0.00000  -0.00000   2.06095
   R11        2.06961   0.00000  -0.00001  -0.00000  -0.00001   2.06960
   R12        2.87195  -0.00000   0.00000  -0.00000   0.00000   2.87195
   R13        2.06614  -0.00000   0.00001   0.00000   0.00002   2.06616
   R14        2.31835   0.00000   0.00000  -0.00000   0.00000   2.31836
   R15        2.48566   0.00000  -0.00000  -0.00000  -0.00000   2.48566
   R16        1.98472  -0.00000   0.00001   0.00000   0.00002   1.98473
   R17        2.06691   0.00000   0.00000   0.00000   0.00000   2.06691
   R18        2.89207   0.00000   0.00000   0.00000   0.00000   2.89207
   R19        2.92119  -0.00000   0.00002  -0.00000   0.00002   2.92121
   R20        2.07020  -0.00000  -0.00000   0.00000  -0.00000   2.07020
   R21        2.07033   0.00000  -0.00000   0.00000  -0.00000   2.07033
   R22        2.06909   0.00000  -0.00000   0.00000  -0.00000   2.06909
   R23        2.90832  -0.00000  -0.00001   0.00000  -0.00000   2.90832
   R24        2.08208   0.00000  -0.00000   0.00000  -0.00000   2.08208
   R25        2.90238  -0.00000   0.00001  -0.00000   0.00000   2.90238
   R26        2.90673   0.00000  -0.00001   0.00000  -0.00001   2.90672
   R27        2.07020   0.00000   0.00000   0.00000   0.00000   2.07021
   R28        2.07383   0.00000  -0.00000   0.00000  -0.00000   2.07383
   R29        2.07330  -0.00000   0.00001  -0.00000   0.00001   2.07331
   R30        2.07221   0.00000  -0.00000  -0.00000  -0.00000   2.07221
   R31        2.07356   0.00000  -0.00000  -0.00000  -0.00000   2.07356
   R32        2.06754  -0.00000  -0.00000   0.00000  -0.00000   2.06754
   R33        2.61297  -0.00000   0.00001  -0.00000   0.00001   2.61298
   R34        2.73451  -0.00000   0.00000   0.00000   0.00000   2.73451
   R35        2.76267  -0.00000  -0.00002   0.00000  -0.00002   2.76265
   R36        1.92228   0.00000   0.00000   0.00000   0.00000   1.92228
   R37        2.77119  -0.00000   0.00000   0.00000   0.00000   2.77120
   R38        2.07633  -0.00000   0.00000   0.00000   0.00000   2.07633
   R39        2.90944  -0.00000  -0.00000  -0.00000  -0.00000   2.90944
   R40        2.07919  -0.00000   0.00000  -0.00000   0.00000   2.07919
   R41        2.06924  -0.00000  -0.00000  -0.00000  -0.00000   2.06923
   R42        2.89497  -0.00000   0.00000   0.00000   0.00000   2.89497
   R43        2.89730  -0.00000   0.00000   0.00000   0.00000   2.89731
   R44        2.06565  -0.00000  -0.00000  -0.00000  -0.00000   2.06565
   R45        2.07362  -0.00000   0.00000   0.00000   0.00000   2.07362
   R46        2.07804  -0.00000   0.00000   0.00000   0.00000   2.07805
   R47        2.07701  -0.00000   0.00000   0.00000   0.00000   2.07701
   R48        2.07287  -0.00000  -0.00000   0.00000  -0.00000   2.07287
   R49        2.07147  -0.00000   0.00000   0.00000   0.00000   2.07147
   R50        2.78251   0.00000  -0.00005  -0.00002  -0.00007   2.78244
   R51        1.93458  -0.00000   0.00003  -0.00000   0.00003   1.93461
    A1        1.88753  -0.00004   0.00022  -0.00009   0.00012   1.88765
    A2        1.89442  -0.00000  -0.00038   0.00000  -0.00038   1.89404
    A3        1.88176  -0.00000  -0.00062   0.00004  -0.00058   1.88118
    A4        1.93460  -0.00000   0.00045  -0.00005   0.00041   1.93501
    A5        1.93119   0.00004   0.00039   0.00005   0.00043   1.93162
    A6        1.93260   0.00001  -0.00010   0.00005  -0.00005   1.93255
    A7        2.02570   0.00008  -0.00024   0.00007  -0.00017   2.02553
    A8        2.03870  -0.00008   0.00021  -0.00007   0.00014   2.03883
    A9        2.21790  -0.00001  -0.00001   0.00000  -0.00001   2.21789
   A10        2.03791  -0.00000  -0.00002  -0.00000  -0.00002   2.03789
   A11        1.98788   0.00001  -0.00001  -0.00000  -0.00002   1.98787
   A12        1.91009   0.00000   0.00007   0.00002   0.00009   1.91018
   A13        1.92063  -0.00000   0.00001   0.00000   0.00001   1.92064
   A14        1.93156   0.00000  -0.00004  -0.00001  -0.00005   1.93151
   A15        1.89684  -0.00000   0.00006   0.00001   0.00007   1.89691
   A16        1.87561  -0.00000  -0.00003  -0.00001  -0.00004   1.87557
   A17        1.92819   0.00000  -0.00007  -0.00001  -0.00008   1.92811
   A18        2.12793  -0.00000   0.00002   0.00001   0.00003   2.12796
   A19        1.95519   0.00000  -0.00002  -0.00001  -0.00003   1.95516
   A20        2.19967  -0.00000   0.00000   0.00000   0.00000   2.19967
   A21        1.97130  -0.00001   0.00001  -0.00000   0.00001   1.97130
   A22        1.92796   0.00000  -0.00001  -0.00000  -0.00001   1.92795
   A23        1.87132   0.00000  -0.00000   0.00000   0.00000   1.87132
   A24        1.86677  -0.00000   0.00001   0.00000   0.00001   1.86678
   A25        2.00156  -0.00001   0.00000   0.00000   0.00001   2.00157
   A26        1.92916   0.00000   0.00001  -0.00000   0.00000   1.92917
   A27        1.86080   0.00000  -0.00000  -0.00000  -0.00000   1.86080
   A28        1.91033  -0.00000  -0.00001   0.00000  -0.00001   1.91032
   A29        1.90362  -0.00000  -0.00001   0.00000  -0.00000   1.90362
   A30        1.99685   0.00000   0.00005  -0.00002   0.00003   1.99688
   A31        1.84365  -0.00000   0.00002  -0.00000   0.00002   1.84367
   A32        1.88918  -0.00000  -0.00003   0.00001  -0.00003   1.88916
   A33        1.91398   0.00000  -0.00002   0.00001  -0.00001   1.91397
   A34        1.89470  -0.00000   0.00002  -0.00000   0.00001   1.89471
   A35        1.91874  -0.00000  -0.00003   0.00001  -0.00002   1.91872
   A36        1.95537   0.00000  -0.00000  -0.00000  -0.00001   1.95536
   A37        1.88449   0.00000   0.00000  -0.00000  -0.00000   1.88449
   A38        1.88572  -0.00000   0.00001  -0.00000   0.00001   1.88572
   A39        1.92296  -0.00000   0.00001   0.00000   0.00001   1.92297
   A40        1.94033  -0.00000  -0.00000  -0.00000  -0.00000   1.94033
   A41        1.95111   0.00000   0.00001  -0.00000   0.00001   1.95112
   A42        1.92490  -0.00000  -0.00001   0.00000  -0.00001   1.92489
   A43        1.88846   0.00000  -0.00000  -0.00000  -0.00001   1.88846
   A44        1.87478   0.00000   0.00001  -0.00000   0.00000   1.87479
   A45        1.88152  -0.00000  -0.00001   0.00000  -0.00000   1.88152
   A46        1.92168  -0.00000   0.00000   0.00000   0.00000   1.92169
   A47        1.94253   0.00000   0.00000  -0.00000   0.00000   1.94253
   A48        1.95333  -0.00000  -0.00000   0.00000  -0.00000   1.95333
   A49        1.89033  -0.00000   0.00000   0.00000   0.00000   1.89034
   A50        1.87291   0.00000  -0.00001  -0.00000  -0.00001   1.87290
   A51        1.88044  -0.00000   0.00000   0.00000   0.00000   1.88044
   A52        1.97982  -0.00000   0.00000  -0.00000  -0.00000   1.97982
   A53        1.88227   0.00000  -0.00001   0.00000  -0.00001   1.88226
   A54        1.90443  -0.00001   0.00001  -0.00000   0.00001   1.90444
   A55        1.89048  -0.00000  -0.00001   0.00000  -0.00000   1.89048
   A56        1.91636   0.00001  -0.00000  -0.00000  -0.00000   1.91636
   A57        1.88811  -0.00000   0.00001  -0.00000   0.00001   1.88812
   A58        1.93898  -0.00001  -0.00001  -0.00000  -0.00001   1.93898
   A59        1.86429  -0.00000  -0.00001  -0.00000  -0.00002   1.86427
   A60        2.00097   0.00000   0.00000   0.00000   0.00001   2.00097
   A61        1.92258   0.00000  -0.00001  -0.00000  -0.00002   1.92256
   A62        1.93677   0.00000   0.00000   0.00000   0.00000   1.93677
   A63        1.96684  -0.00000   0.00001   0.00000   0.00001   1.96686
   A64        1.88451   0.00000  -0.00001  -0.00000  -0.00001   1.88450
   A65        1.91091   0.00000   0.00000   0.00000   0.00000   1.91091
   A66        1.86717  -0.00000  -0.00000  -0.00000  -0.00000   1.86717
   A67        1.89430   0.00000  -0.00000  -0.00000  -0.00001   1.89429
   A68        1.85312  -0.00000   0.00001   0.00000   0.00001   1.85313
   A69        1.93892  -0.00000   0.00000   0.00000   0.00000   1.93893
   A70        1.92684   0.00000  -0.00001  -0.00000  -0.00001   1.92683
   A71        1.89462   0.00000  -0.00000  -0.00000  -0.00000   1.89462
   A72        1.90214  -0.00000   0.00000  -0.00000   0.00000   1.90214
   A73        1.94526  -0.00000  -0.00000  -0.00000  -0.00000   1.94526
   A74        1.91343  -0.00000   0.00000   0.00000   0.00000   1.91344
   A75        1.94831   0.00000  -0.00000  -0.00000  -0.00000   1.94831
   A76        1.93466  -0.00000  -0.00000  -0.00000  -0.00000   1.93466
   A77        1.90220   0.00000   0.00000   0.00000   0.00000   1.90221
   A78        1.88519   0.00000  -0.00000  -0.00000  -0.00000   1.88519
   A79        1.87850   0.00000  -0.00000  -0.00000  -0.00000   1.87850
   A80        1.93672   0.00000   0.00000   0.00000   0.00000   1.93672
   A81        1.94607   0.00000  -0.00000  -0.00000  -0.00000   1.94607
   A82        1.94228   0.00000   0.00000   0.00000   0.00000   1.94228
   A83        1.87456  -0.00000   0.00000   0.00000   0.00000   1.87456
   A84        1.87829  -0.00000   0.00000   0.00000   0.00000   1.87829
   A85        1.88284  -0.00000  -0.00000  -0.00000  -0.00000   1.88284
   A86        1.99945  -0.00001   0.00002   0.00002   0.00004   1.99949
   A87        1.94472  -0.00000   0.00001   0.00000   0.00001   1.94473
   A88        1.89892   0.00001  -0.00005   0.00002  -0.00003   1.89888
   A89        3.18950   0.00000  -0.00016   0.00001  -0.00014   3.18936
   A90        3.16977  -0.00001   0.00003   0.00001   0.00005   3.16982
   A91        3.24601  -0.00000   0.00002   0.00001   0.00002   3.24603
   A92        3.12402   0.00000   0.00031  -0.00006   0.00025   3.12427
   A93        3.24445  -0.00001  -0.00000  -0.00001  -0.00001   3.24444
   A94        3.06508  -0.00000  -0.00033   0.00005  -0.00029   3.06479
    D1        1.50614  -0.00001  -0.00921   0.00018  -0.00903   1.49711
    D2       -1.59334   0.00004  -0.00820   0.00019  -0.00801  -1.60135
    D3       -2.70647  -0.00007  -0.00891   0.00004  -0.00887  -2.71534
    D4        0.47724  -0.00002  -0.00790   0.00005  -0.00785   0.46939
    D5       -0.55623  -0.00001  -0.00817   0.00011  -0.00806  -0.56429
    D6        2.62748   0.00004  -0.00716   0.00011  -0.00705   2.62043
    D7       -2.99929   0.00003   0.00269  -0.00017   0.00253  -2.99676
    D8        0.09519  -0.00002   0.00157  -0.00018   0.00139   0.09658
    D9        3.11537  -0.00003  -0.00277   0.00024  -0.00253   3.11284
   D10        0.02120   0.00002  -0.00162   0.00025  -0.00138   0.01982
   D11        0.16383   0.00001  -0.00056  -0.00004  -0.00060   0.16323
   D12        2.35885  -0.00000  -0.00070   0.00003  -0.00067   2.35818
   D13       -0.68230  -0.00001   0.00083  -0.00020   0.00063  -0.68167
   D14       -0.20720  -0.00000   0.00122   0.00025   0.00148  -0.20572
   D15        2.96284  -0.00000   0.00113   0.00024   0.00137   2.96421
   D16        1.88413  -0.00000   0.00135   0.00028   0.00164   1.88576
   D17       -1.22902  -0.00000   0.00126   0.00027   0.00152  -1.22749
   D18       -2.34527  -0.00000   0.00132   0.00027   0.00159  -2.34368
   D19        0.82477  -0.00000   0.00122   0.00025   0.00148   0.82625
   D20        3.08392  -0.00000   0.00018   0.00003   0.00021   3.08414
   D21       -0.02781  -0.00000   0.00008   0.00002   0.00010  -0.02772
   D22       -0.75449  -0.00000   0.00003   0.00001   0.00005  -0.75445
   D23       -2.92290   0.00000   0.00005  -0.00003   0.00002  -2.92288
   D24       -1.25480   0.00000  -0.00012  -0.00004  -0.00016  -1.25495
   D25        3.01919   0.00000  -0.00014  -0.00003  -0.00017   3.01902
   D26        0.86858   0.00000  -0.00014  -0.00004  -0.00018   0.86841
   D27        0.86194  -0.00000  -0.00013  -0.00003  -0.00016   0.86178
   D28       -1.14726   0.00000  -0.00014  -0.00003  -0.00017  -1.14743
   D29        2.98532   0.00000  -0.00014  -0.00003  -0.00018   2.98514
   D30        2.96580  -0.00000  -0.00013  -0.00003  -0.00016   2.96564
   D31        0.95660   0.00000  -0.00014  -0.00003  -0.00017   0.95643
   D32       -1.19400  -0.00000  -0.00015  -0.00004  -0.00018  -1.19418
   D33       -2.93174  -0.00000   0.00000  -0.00001  -0.00001  -2.93175
   D34       -0.83804  -0.00000  -0.00001  -0.00001  -0.00002  -0.83806
   D35        1.20907  -0.00000  -0.00000  -0.00001  -0.00001   1.20906
   D36        1.20397  -0.00000   0.00001  -0.00001  -0.00000   1.20397
   D37       -2.98552  -0.00000  -0.00000  -0.00001  -0.00001  -2.98553
   D38       -0.93841  -0.00000   0.00001  -0.00001  -0.00000  -0.93841
   D39       -0.93723  -0.00000   0.00001  -0.00001  -0.00000  -0.93723
   D40        1.15647   0.00000  -0.00001  -0.00001  -0.00001   1.15646
   D41       -3.07961  -0.00000   0.00000  -0.00001  -0.00001  -3.07961
   D42        0.94657   0.00000  -0.00005  -0.00009  -0.00013   0.94644
   D43        3.00442   0.00000  -0.00005  -0.00008  -0.00014   3.00428
   D44       -1.13442   0.00000  -0.00006  -0.00008  -0.00014  -1.13456
   D45        3.08151   0.00000  -0.00005  -0.00009  -0.00014   3.08137
   D46       -1.14383   0.00000  -0.00006  -0.00009  -0.00015  -1.14398
   D47        1.00052   0.00000  -0.00007  -0.00008  -0.00015   1.00037
   D48       -1.19844   0.00000  -0.00006  -0.00009  -0.00014  -1.19858
   D49        0.85940   0.00000  -0.00006  -0.00008  -0.00015   0.85926
   D50        3.00375   0.00000  -0.00007  -0.00008  -0.00015   3.00360
   D51       -1.00961   0.00000  -0.00007  -0.00004  -0.00012  -1.00973
   D52       -3.12210   0.00000  -0.00008  -0.00004  -0.00012  -3.12222
   D53        1.06802   0.00000  -0.00007  -0.00004  -0.00012   1.06790
   D54        1.05454  -0.00000  -0.00007  -0.00004  -0.00011   1.05443
   D55       -1.05795   0.00000  -0.00008  -0.00004  -0.00011  -1.05806
   D56        3.13217   0.00000  -0.00007  -0.00004  -0.00011   3.13206
   D57        3.11025   0.00000  -0.00005  -0.00005  -0.00010   3.11015
   D58        0.99777   0.00000  -0.00006  -0.00004  -0.00010   0.99767
   D59       -1.09530   0.00000  -0.00005  -0.00005  -0.00010  -1.09540
   D60       -0.97534  -0.00000   0.00002  -0.00002  -0.00001  -0.97534
   D61       -3.07173  -0.00000   0.00001  -0.00003  -0.00002  -3.07175
   D62        1.10618  -0.00000   0.00001  -0.00003  -0.00002   1.10616
   D63       -3.06161  -0.00000  -0.00001  -0.00002  -0.00002  -3.06163
   D64        1.12518  -0.00000  -0.00001  -0.00002  -0.00003   1.12515
   D65       -0.98009  -0.00000  -0.00002  -0.00002  -0.00003  -0.98012
   D66        1.16662  -0.00000  -0.00002  -0.00001  -0.00003   1.16659
   D67       -0.92977  -0.00000  -0.00003  -0.00001  -0.00004  -0.92981
   D68       -3.03505  -0.00000  -0.00003  -0.00001  -0.00004  -3.03509
   D69       -1.19170   0.00000  -0.00006   0.00003  -0.00003  -1.19173
   D70        3.00246   0.00000  -0.00004   0.00003  -0.00001   3.00245
   D71        0.94408  -0.00000  -0.00004   0.00003  -0.00002   0.94406
   D72        1.04285  -0.00000  -0.00005  -0.00001  -0.00006   1.04279
   D73       -3.10538   0.00000  -0.00007  -0.00001  -0.00009  -3.10546
   D74       -3.09113  -0.00000  -0.00006  -0.00001  -0.00006  -3.09119
   D75       -0.95617  -0.00000  -0.00008  -0.00001  -0.00009  -0.95626
   D76       -1.01480   0.00000  -0.00006  -0.00001  -0.00007  -1.01487
   D77        1.12016   0.00001  -0.00008  -0.00001  -0.00010   1.12006
   D78       -0.68495  -0.00000  -0.00000   0.00001   0.00001  -0.68494
   D79        1.48015  -0.00001  -0.00005   0.00006   0.00001   1.48016
   D80       -2.86487   0.00000  -0.00001   0.00001   0.00000  -2.86487
   D81       -0.69976  -0.00000  -0.00006   0.00006   0.00000  -0.69976
   D82        1.35846  -0.00000  -0.00001   0.00001   0.00000   1.35846
   D83       -2.75962  -0.00000  -0.00006   0.00006   0.00000  -2.75962
   D84       -0.46237   0.00000  -0.00007  -0.00002  -0.00009  -0.46247
   D85        1.68776   0.00000  -0.00006  -0.00002  -0.00008   1.68768
   D86       -2.50346   0.00000  -0.00006  -0.00002  -0.00009  -2.50354
   D87        1.64067   0.00000  -0.00009  -0.00003  -0.00012   1.64055
   D88       -2.49238   0.00000  -0.00008  -0.00003  -0.00011  -2.49249
   D89       -0.40041   0.00000  -0.00008  -0.00003  -0.00011  -0.40053
   D90       -1.01411   0.00000  -0.00004  -0.00001  -0.00005  -1.01416
   D91        1.04256  -0.00000  -0.00004  -0.00001  -0.00004   1.04252
   D92       -3.07337  -0.00000  -0.00004  -0.00001  -0.00005  -3.07342
   D93        1.15036   0.00000  -0.00003  -0.00000  -0.00003   1.15033
   D94       -3.07615  -0.00000  -0.00003  -0.00000  -0.00003  -3.07618
   D95       -0.90890  -0.00000  -0.00003  -0.00001  -0.00003  -0.90893
   D96       -3.10042   0.00000  -0.00003  -0.00001  -0.00004  -3.10045
   D97       -1.04374   0.00000  -0.00003  -0.00000  -0.00003  -1.04378
   D98        1.12351   0.00000  -0.00003  -0.00001  -0.00004   1.12347
   D99       -0.93718   0.00000  -0.00007  -0.00002  -0.00008  -0.93726
   D100      -3.04673   0.00000  -0.00007  -0.00002  -0.00009  -3.04682
   D101       1.14247   0.00000  -0.00007  -0.00002  -0.00008   1.14238
   D102       1.09415   0.00000  -0.00006  -0.00001  -0.00007   1.09408
   D103      -1.01540   0.00000  -0.00006  -0.00001  -0.00008  -1.01548
   D104      -3.10939   0.00000  -0.00006  -0.00001  -0.00007  -3.10946
   D105      -3.09393   0.00000  -0.00006  -0.00001  -0.00007  -3.09401
   D106       1.07970   0.00000  -0.00006  -0.00002  -0.00008   1.07962
   D107      -1.01429   0.00000  -0.00006  -0.00002  -0.00008  -1.01436
   D108      -1.07984   0.00000  -0.00005  -0.00001  -0.00006  -1.07990
   D109       3.11444   0.00000  -0.00005  -0.00001  -0.00006   3.11438
   D110       1.01125   0.00000  -0.00005  -0.00001  -0.00006   1.01119
   D111      -3.10877   0.00000  -0.00005  -0.00001  -0.00006  -3.10883
   D112       1.08551   0.00000  -0.00005  -0.00001  -0.00006   1.08545
   D113      -1.01767   0.00000  -0.00005  -0.00001  -0.00006  -1.01774
   D114       1.08376   0.00000  -0.00005  -0.00001  -0.00006   1.08370
   D115      -1.00514   0.00000  -0.00005  -0.00001  -0.00006  -1.00520
   D116      -3.10833   0.00000  -0.00005  -0.00001  -0.00006  -3.10839
         Item               Value     Threshold  Converged?
 Maximum Force            0.000080     0.000450     YES
 RMS     Force            0.000011     0.000300     YES
 Maximum Displacement     0.017022     0.001800     NO 
 RMS     Displacement     0.002186     0.001200     NO 
 Predicted change in Energy=-1.928628D-07
 GradGradGradGradGradGradGradGradGradGradGradGradGradGradGradGradGradGrad

 Symmetry turned off by external request.
 Stoichiometry    C14H30NO6(1-)
 Framework group  C1[X(C14H30NO6)]
 Deg. of freedom   147
 Full point group                 C1      NOp   1
                          Input orientation:                          
 ---------------------------------------------------------------------
 Center     Atomic      Atomic             Coordinates (Angstroms)
 Number     Number       Type             X           Y           Z
 ---------------------------------------------------------------------
      1          6           0        0.097029   -4.497359   -1.923103
      2          1           0        0.405467   -4.136465   -2.911942
      3          1           0        0.810897   -5.259673   -1.600902
      4          6           0        0.089652   -3.309115   -0.950713
      5          8           0       -0.972055   -2.620234   -0.922603
      6          8           0        1.151647   -3.095811   -0.304987
      7          1           0        1.078716   -1.781448    0.682747
      8          6           0       -2.695571    3.264320   -2.140606
      9          1           0       -2.783621    4.303337   -1.821052
     10          1           0       -2.059539    3.209205   -3.030471
     11          6           0       -2.062891    2.431943   -1.037624
     12          8           0       -1.532725    2.947555   -0.058768
     13          8           0       -2.131834    1.143092   -1.291126
     14          6           0        1.088436    0.725413   -0.405298
     15          1           0        0.576787    1.669860   -0.611568
     16          6           0        1.162526   -0.130678   -1.671711
     17          1           0        0.166336   -0.521293   -1.906871
     18          1           0        1.784843   -1.009475   -1.473533
     19          6           0        1.693887    0.611339   -2.910921
     20          1           0        2.668659    1.059509   -2.660110
     21          6           0        1.910937   -0.381354   -4.062598
     22          1           0        2.606544   -1.176788   -3.773547
     23          1           0        2.308988    0.113624   -4.957522
     24          1           0        0.962041   -0.858696   -4.337317
     25          6           0        0.750075    1.741630   -3.355480
     26          1           0       -0.255767    1.343803   -3.535690
     27          1           0        1.103813    2.215947   -4.279555
     28          1           0        0.659930    2.521746   -2.593683
     29          6           0        0.357454    0.058889    0.782568
     30          8           0        1.048024   -1.010008    1.323410
     31          7           0        0.185609    1.058401    1.814739
     32          1           0       -0.365168    1.810379    1.407402
     33          6           0       -0.455381    0.568836    3.039463
     34          1           0       -1.101889   -0.293813    2.827071
     35          6           0        0.561570    0.191822    4.132195
     36          1           0        1.211160   -0.572845    3.693650
     37          6           0        1.422642    1.396975    4.523401
     38          1           0        1.881878    1.826017    3.629038
     39          1           0        2.212980    1.116705    5.231147
     40          1           0        0.810868    2.177130    4.999143
     41          6           0       -0.157247   -0.402472    5.349068
     42          1           0       -0.844944    0.329360    5.795760
     43          1           0        0.553480   -0.703182    6.128598
     44          1           0       -0.745865   -1.284678    5.071862
     45          8           0       -0.967456   -0.377748    0.345301
     46          1           0       -1.650296    0.556610   -0.565015
     47          1           0       -0.930207   -1.300608   -0.096295
     48          1           0       -0.904974   -4.923595   -2.020807
     49          1           0       -3.674498    2.859596   -2.411426
     50          1           0        2.094476    0.977438   -0.052462
     51          1           0       -1.103992    1.368952    3.426362
 ---------------------------------------------------------------------
 Rotational constants (GHZ):      0.2815147      0.2091231      0.1519140
 Standard basis: 6-31G(d,p) (6D, 7F)
   465 basis functions,   798 primitive gaussians,   465 cartesian basis functions
    85 alpha electrons       85 beta electrons
       nuclear repulsion energy      1951.3355917275 Hartrees.
 NAtoms=   51 NActive=   51 NUniq=   51 SFac= 1.00D+00 NAtFMM=   60 NAOKFM=F Big=F
 Integral buffers will be    131072 words long.
 Raffenetti 2 integral format.
 Two-electron integral symmetry is turned off.
 Nuclear repulsion after empirical dispersion term =     1951.2750224211 Hartrees.
 One-electron integrals computed using PRISM.
 NBasis=   465 RedAO= T EigKep=  1.77D-03  NBF=   465
 NBsUse=   465 1.00D-06 EigRej= -1.00D+00 NBFU=   465
 Initial guess from the checkpoint file:  "gas-ts1-frame31_qm-struc_-1-irc-pc.chk"
 B after Tr=     0.000002   -0.000087    0.000220
         Rot=    1.000000    0.000015    0.000012    0.000021 Ang=   0.00 deg.
 Requested convergence on RMS density matrix=1.00D-08 within 128 cycles.
 Requested convergence on MAX density matrix=1.00D-06.
 Requested convergence on             energy=1.00D-06.
 No special actions if energy rises.
 SCF Done:  E(RB3LYP) =  -1057.91310964     A.U. after    7 cycles
            NFock=  7  Conv=0.39D-08     -V/T= 2.0092
 Calling FoFJK, ICntrl=      2127 FMM=F ISym2X=0 I1Cent= 0 IOpClX= 0 NMat=1 NMatS=1 NMatT=0.
 -------------------------------------------------------------------
 Center     Atomic                   Forces (Hartrees/Bohr)
 Number     Number              X              Y              Z
 -------------------------------------------------------------------
      1        6          -0.000025696   -0.000031262    0.000021524
      2        1           0.000021363   -0.000003421   -0.000003144
      3        1           0.000020886    0.000014453   -0.000014909
      4        6          -0.000042818   -0.000003160    0.000008880
      5        8           0.000014680    0.000021247    0.000002797
      6        8           0.000001833   -0.000003861   -0.000013890
      7        1          -0.000000811   -0.000000587   -0.000001015
      8        6          -0.000001260    0.000001726    0.000000315
      9        1          -0.000001198   -0.000001065    0.000001248
     10        1           0.000003351    0.000003298    0.000001175
     11        6          -0.000004046    0.000003362    0.000002633
     12        8           0.000006470    0.000000428   -0.000001994
     13        8          -0.000001838   -0.000004231    0.000003435
     14        6          -0.000000066   -0.000000289   -0.000000771
     15        1          -0.000001057   -0.000000153    0.000001267
     16        6          -0.000000297    0.000000698    0.000000391
     17        1          -0.000000412   -0.000002011   -0.000001037
     18        1           0.000000628   -0.000000953    0.000002271
     19        6           0.000003388   -0.000002242    0.000000648
     20        1           0.000001278   -0.000001035   -0.000000591
     21        6          -0.000003843   -0.000002135   -0.000000175
     22        1          -0.000000719   -0.000000195    0.000001001
     23        1           0.000000483    0.000000309    0.000000066
     24        1           0.000001106    0.000001451   -0.000000416
     25        6          -0.000000513    0.000003045    0.000001497
     26        1           0.000000043   -0.000000818   -0.000001408
     27        1           0.000000695    0.000001052   -0.000000117
     28        1           0.000000156   -0.000000696   -0.000000100
     29        6           0.000000814    0.000001205   -0.000000912
     30        8           0.000000624   -0.000003378    0.000000242
     31        7          -0.000001831   -0.000000104   -0.000003354
     32        1          -0.000000109    0.000001247   -0.000000089
     33        6           0.000002152   -0.000000180    0.000000107
     34        1           0.000000627   -0.000000095    0.000000087
     35        6           0.000000421    0.000001385    0.000000457
     36        1          -0.000000489    0.000000038    0.000000661
     37        6          -0.000000113   -0.000000326    0.000000312
     38        1          -0.000001407   -0.000000072    0.000000281
     39        1           0.000000087   -0.000000266   -0.000001428
     40        1           0.000000783   -0.000001434    0.000000547
     41        6          -0.000000981    0.000000208   -0.000000227
     42        1          -0.000000337   -0.000000641   -0.000000601
     43        1          -0.000000801    0.000000734    0.000000047
     44        1           0.000000941    0.000000660    0.000000575
     45        8          -0.000001160   -0.000007687    0.000003931
     46        1          -0.000000143    0.000003589   -0.000005327
     47        1          -0.000000344    0.000004484    0.000001763
     48        1           0.000007204    0.000007865   -0.000001438
     49        1           0.000003161   -0.000001056   -0.000003342
     50        1          -0.000000376    0.000001392   -0.000001311
     51        1          -0.000000507   -0.000000528   -0.000000554
 -------------------------------------------------------------------
 Cartesian Forces:  Max     0.000042818 RMS     0.000006674

 GradGradGradGradGradGradGradGradGradGradGradGradGradGradGradGradGradGrad
 Berny optimization.
 Using GDIIS optimizer.
 FormGI is forming the generalized inverse of G from B-inverse, IUseBI=4.
 GSVD:  received Info=                   1 from GESDD.
 Internal  Forces:  Max     0.000052537 RMS     0.000005685
 Search for a local minimum.
 Step number  10 out of a maximum of  271
 All quantities printed in internal units (Hartrees-Bohrs-Radians)
 Swapping is turned off.
 Update second derivatives using D2CorX and points    4    5    6    7    8
                                                      9   10
 DE= -2.04D-07 DEPred=-1.93D-07 R= 1.06D+00
 Trust test= 1.06D+00 RLast= 2.08D-02 DXMaxT set to 9.13D-01
 ITU=  0  0  1  0  1  1  1  1  1  0
     Eigenvalues ---    0.00024   0.00128   0.00198   0.00250   0.00307
     Eigenvalues ---    0.00316   0.00329   0.00344   0.00371   0.00401
     Eigenvalues ---    0.00443   0.00498   0.00647   0.00794   0.00963
     Eigenvalues ---    0.01141   0.01509   0.01620   0.01794   0.02007
     Eigenvalues ---    0.02406   0.02890   0.03108   0.03368   0.03592
     Eigenvalues ---    0.03601   0.03767   0.03884   0.03890   0.04021
     Eigenvalues ---    0.04142   0.04202   0.04398   0.04405   0.04499
     Eigenvalues ---    0.04552   0.04628   0.04683   0.04718   0.04725
     Eigenvalues ---    0.04778   0.04814   0.04873   0.04912   0.04968
     Eigenvalues ---    0.05008   0.05448   0.05548   0.05679   0.05749
     Eigenvalues ---    0.05829   0.06014   0.06902   0.07349   0.07939
     Eigenvalues ---    0.07977   0.08277   0.08644   0.09103   0.09613
     Eigenvalues ---    0.10287   0.11113   0.11843   0.11897   0.12025
     Eigenvalues ---    0.12057   0.12126   0.12297   0.12393   0.12443
     Eigenvalues ---    0.12598   0.13052   0.13099   0.13177   0.13253
     Eigenvalues ---    0.13684   0.13698   0.13749   0.13907   0.14405
     Eigenvalues ---    0.14463   0.14654   0.15234   0.15510   0.17498
     Eigenvalues ---    0.17890   0.18144   0.18672   0.18859   0.20309
     Eigenvalues ---    0.21895   0.22264   0.23046   0.23297   0.24029
     Eigenvalues ---    0.25435   0.25786   0.27092   0.27721   0.27971
     Eigenvalues ---    0.28404   0.28525   0.28817   0.29515   0.29815
     Eigenvalues ---    0.30603   0.31320   0.32038   0.32127   0.32514
     Eigenvalues ---    0.32617   0.32806   0.32873   0.32997   0.33178
     Eigenvalues ---    0.33225   0.33319   0.33351   0.33417   0.33453
     Eigenvalues ---    0.33496   0.33646   0.33715   0.33880   0.33905
     Eigenvalues ---    0.34021   0.34043   0.34092   0.34314   0.34522
     Eigenvalues ---    0.34560   0.34630   0.34671   0.34736   0.35131
     Eigenvalues ---    0.35845   0.39084   0.39944   0.43639   0.44279
     Eigenvalues ---    0.45907   0.47076   0.53380   0.58135   0.70856
     Eigenvalues ---    0.82102   1.53895
 Cosine:  0.055 <  0.500
 Cut down GDIIS temporarily because of the cosine check. E 7
 DIIS coeff's:      1.98476     -0.10014     -0.80481     -1.84392      1.79560
 DIIS coeff's:      0.00682     -0.03832
 Cosine:  0.895 >  0.500
 Length:  3.723
 GDIIS step was calculated using  7 of the last 10 vectors.
 Iteration  1 RMS(Cart)=  0.00040305 RMS(Int)=  0.00000050
 Iteration  2 RMS(Cart)=  0.00000023 RMS(Int)=  0.00000046
 Variable       Old X    -DE/DX   Delta X   Delta X   Delta X     New X
                                 (Linear)    (Quad)   (Total)
    R1        2.07283   0.00001   0.00003   0.00000   0.00003   2.07286
    R2        2.06538  -0.00000  -0.00000  -0.00000  -0.00000   2.06538
    R3        2.90153   0.00001  -0.00000  -0.00000  -0.00000   2.90152
    R4        2.06598  -0.00001  -0.00002  -0.00000  -0.00002   2.06596
    R5        2.39225   0.00000  -0.00000  -0.00000  -0.00001   2.39225
    R6        2.38308  -0.00001   0.00001  -0.00000   0.00001   2.38308
    R7        2.94334   0.00000   0.00007  -0.00000   0.00007   2.94340
    R8        3.11001  -0.00001  -0.00005  -0.00000  -0.00005   3.10996
    R9        1.89587  -0.00000   0.00001   0.00000   0.00001   1.89587
   R10        2.06095  -0.00000   0.00000   0.00000   0.00000   2.06095
   R11        2.06960   0.00000   0.00000   0.00000   0.00000   2.06961
   R12        2.87195   0.00000  -0.00000   0.00000  -0.00000   2.87195
   R13        2.06616  -0.00000  -0.00000  -0.00000  -0.00000   2.06615
   R14        2.31836   0.00000  -0.00000  -0.00000  -0.00000   2.31835
   R15        2.48566   0.00001   0.00000  -0.00000   0.00000   2.48566
   R16        1.98473  -0.00000  -0.00001   0.00000  -0.00001   1.98473
   R17        2.06691   0.00000   0.00000  -0.00000  -0.00000   2.06691
   R18        2.89207  -0.00000  -0.00000   0.00000  -0.00000   2.89207
   R19        2.92121  -0.00000   0.00001  -0.00000   0.00000   2.92121
   R20        2.07020  -0.00000  -0.00000  -0.00000  -0.00000   2.07020
   R21        2.07033   0.00000  -0.00000   0.00000   0.00000   2.07033
   R22        2.06909   0.00000  -0.00000   0.00000  -0.00000   2.06909
   R23        2.90832   0.00000  -0.00000   0.00000  -0.00000   2.90832
   R24        2.08208   0.00000  -0.00000  -0.00000  -0.00000   2.08208
   R25        2.90238  -0.00000   0.00000  -0.00000   0.00000   2.90238
   R26        2.90672   0.00000   0.00000  -0.00000   0.00000   2.90672
   R27        2.07021  -0.00000   0.00000  -0.00000   0.00000   2.07021
   R28        2.07383   0.00000  -0.00000  -0.00000  -0.00000   2.07383
   R29        2.07331  -0.00000   0.00000   0.00000   0.00000   2.07331
   R30        2.07221   0.00000  -0.00000   0.00000   0.00000   2.07221
   R31        2.07356   0.00000   0.00000   0.00000   0.00000   2.07356
   R32        2.06754  -0.00000   0.00000  -0.00000   0.00000   2.06754
   R33        2.61298  -0.00000  -0.00001   0.00000  -0.00001   2.61297
   R34        2.73451  -0.00000  -0.00000  -0.00000  -0.00000   2.73451
   R35        2.76265  -0.00000   0.00001   0.00000   0.00001   2.76266
   R36        1.92228   0.00000   0.00000  -0.00000  -0.00000   1.92228
   R37        2.77120  -0.00000  -0.00000   0.00000  -0.00000   2.77120
   R38        2.07633  -0.00000  -0.00000  -0.00000  -0.00000   2.07633
   R39        2.90944  -0.00000  -0.00000   0.00000  -0.00000   2.90944
   R40        2.07919  -0.00000  -0.00000   0.00000  -0.00000   2.07919
   R41        2.06923  -0.00000  -0.00000   0.00000   0.00000   2.06923
   R42        2.89497  -0.00000  -0.00000  -0.00000  -0.00000   2.89497
   R43        2.89731  -0.00000   0.00000  -0.00000  -0.00000   2.89731
   R44        2.06565  -0.00000  -0.00000   0.00000   0.00000   2.06565
   R45        2.07362  -0.00000  -0.00000   0.00000  -0.00000   2.07362
   R46        2.07805  -0.00000  -0.00000  -0.00000  -0.00000   2.07805
   R47        2.07701  -0.00000  -0.00000  -0.00000  -0.00000   2.07701
   R48        2.07287  -0.00000   0.00000   0.00000   0.00000   2.07287
   R49        2.07147  -0.00000  -0.00000  -0.00000  -0.00000   2.07147
   R50        2.78244   0.00000   0.00003  -0.00001   0.00003   2.78246
   R51        1.93461  -0.00000  -0.00001  -0.00000  -0.00001   1.93459
    A1        1.88765  -0.00002  -0.00013  -0.00001  -0.00014   1.88750
    A2        1.89404  -0.00000  -0.00006  -0.00002  -0.00008   1.89396
    A3        1.88118   0.00001   0.00003  -0.00000   0.00003   1.88121
    A4        1.93501  -0.00001  -0.00002   0.00000  -0.00002   1.93498
    A5        1.93162   0.00001   0.00009   0.00002   0.00011   1.93173
    A6        1.93255   0.00001   0.00009   0.00001   0.00010   1.93265
    A7        2.02553   0.00005   0.00007  -0.00001   0.00007   2.02559
    A8        2.03883  -0.00005  -0.00008   0.00001  -0.00007   2.03876
    A9        2.21789  -0.00000  -0.00001   0.00000  -0.00001   2.21788
   A10        2.03789   0.00000  -0.00004   0.00001  -0.00003   2.03786
   A11        1.98787   0.00001   0.00004  -0.00001   0.00003   1.98790
   A12        1.91018  -0.00000  -0.00001  -0.00001  -0.00002   1.91016
   A13        1.92064  -0.00000  -0.00000  -0.00000  -0.00000   1.92064
   A14        1.93151   0.00000   0.00001   0.00000   0.00001   1.93153
   A15        1.89691  -0.00000  -0.00001  -0.00001  -0.00002   1.89689
   A16        1.87557   0.00000   0.00000   0.00000   0.00001   1.87558
   A17        1.92811   0.00000   0.00001   0.00001   0.00002   1.92813
   A18        2.12796  -0.00000  -0.00000  -0.00000  -0.00001   2.12795
   A19        1.95516   0.00001   0.00000   0.00000   0.00001   1.95517
   A20        2.19967  -0.00000  -0.00000  -0.00000  -0.00000   2.19967
   A21        1.97130  -0.00001  -0.00000   0.00000  -0.00000   1.97130
   A22        1.92795   0.00000   0.00000   0.00000   0.00000   1.92795
   A23        1.87132  -0.00000   0.00000  -0.00000  -0.00000   1.87132
   A24        1.86678  -0.00000   0.00000  -0.00000  -0.00000   1.86678
   A25        2.00157  -0.00000  -0.00000   0.00000  -0.00000   2.00157
   A26        1.92917   0.00000   0.00000   0.00000   0.00000   1.92917
   A27        1.86080   0.00000  -0.00000   0.00000  -0.00000   1.86080
   A28        1.91032   0.00000  -0.00000   0.00000  -0.00000   1.91032
   A29        1.90362   0.00000  -0.00001   0.00000  -0.00001   1.90361
   A30        1.99688  -0.00000   0.00002  -0.00000   0.00001   1.99690
   A31        1.84367  -0.00000   0.00001  -0.00000   0.00000   1.84367
   A32        1.88916   0.00000  -0.00001   0.00000  -0.00000   1.88915
   A33        1.91397   0.00000  -0.00001   0.00000  -0.00001   1.91396
   A34        1.89471  -0.00000   0.00000  -0.00000   0.00000   1.89471
   A35        1.91872  -0.00000  -0.00001   0.00000  -0.00001   1.91871
   A36        1.95536   0.00000   0.00000   0.00000   0.00000   1.95536
   A37        1.88449   0.00000   0.00000  -0.00000   0.00000   1.88449
   A38        1.88572  -0.00000   0.00000   0.00000   0.00000   1.88572
   A39        1.92297  -0.00000   0.00000  -0.00000  -0.00000   1.92297
   A40        1.94033  -0.00000  -0.00000   0.00000  -0.00000   1.94033
   A41        1.95112  -0.00000   0.00000  -0.00000   0.00000   1.95113
   A42        1.92489   0.00000  -0.00000   0.00000  -0.00000   1.92489
   A43        1.88846   0.00000  -0.00000   0.00000  -0.00000   1.88846
   A44        1.87479   0.00000   0.00000  -0.00000   0.00000   1.87479
   A45        1.88152  -0.00000  -0.00000   0.00000  -0.00000   1.88152
   A46        1.92169  -0.00000  -0.00000  -0.00000  -0.00000   1.92169
   A47        1.94253   0.00000   0.00000  -0.00000   0.00000   1.94253
   A48        1.95333  -0.00000  -0.00000   0.00000  -0.00000   1.95332
   A49        1.89034  -0.00000   0.00000  -0.00000   0.00000   1.89034
   A50        1.87290   0.00000   0.00000   0.00000   0.00000   1.87290
   A51        1.88044  -0.00000   0.00000  -0.00000  -0.00000   1.88044
   A52        1.97982   0.00000   0.00000   0.00000   0.00000   1.97982
   A53        1.88226  -0.00000  -0.00000   0.00000  -0.00000   1.88226
   A54        1.90444  -0.00000  -0.00000  -0.00000  -0.00000   1.90444
   A55        1.89048  -0.00000   0.00000   0.00000   0.00000   1.89048
   A56        1.91636   0.00000   0.00000  -0.00000  -0.00000   1.91636
   A57        1.88812   0.00000  -0.00000  -0.00000  -0.00000   1.88811
   A58        1.93898  -0.00000   0.00000  -0.00000   0.00000   1.93898
   A59        1.86427  -0.00000   0.00000   0.00000   0.00000   1.86428
   A60        2.00097   0.00000   0.00000  -0.00000  -0.00000   2.00097
   A61        1.92256   0.00000   0.00000   0.00000   0.00001   1.92256
   A62        1.93677   0.00000   0.00000  -0.00000  -0.00000   1.93677
   A63        1.96686  -0.00000   0.00000  -0.00000  -0.00000   1.96685
   A64        1.88450   0.00000  -0.00000   0.00000   0.00000   1.88450
   A65        1.91091   0.00000  -0.00000   0.00000   0.00000   1.91091
   A66        1.86717  -0.00000   0.00000  -0.00000   0.00000   1.86717
   A67        1.89429   0.00000   0.00000   0.00000   0.00000   1.89429
   A68        1.85313  -0.00000   0.00000  -0.00000  -0.00000   1.85313
   A69        1.93893  -0.00000   0.00000  -0.00000  -0.00000   1.93892
   A70        1.92683   0.00000  -0.00000   0.00000   0.00000   1.92683
   A71        1.89462   0.00000   0.00000   0.00000   0.00000   1.89462
   A72        1.90214  -0.00000  -0.00000  -0.00000  -0.00000   1.90214
   A73        1.94526  -0.00000  -0.00000   0.00000   0.00000   1.94526
   A74        1.91344  -0.00000   0.00000  -0.00000  -0.00000   1.91344
   A75        1.94831   0.00000  -0.00000   0.00000   0.00000   1.94831
   A76        1.93466  -0.00000   0.00000   0.00000   0.00000   1.93466
   A77        1.90221   0.00000  -0.00000  -0.00000  -0.00000   1.90221
   A78        1.88519   0.00000   0.00000   0.00000   0.00000   1.88519
   A79        1.87850   0.00000  -0.00000   0.00000  -0.00000   1.87850
   A80        1.93672   0.00000  -0.00000  -0.00000  -0.00000   1.93672
   A81        1.94607   0.00000  -0.00000   0.00000   0.00000   1.94607
   A82        1.94228   0.00000   0.00000  -0.00000  -0.00000   1.94228
   A83        1.87456  -0.00000   0.00000  -0.00000  -0.00000   1.87456
   A84        1.87829  -0.00000   0.00000  -0.00000   0.00000   1.87829
   A85        1.88284  -0.00000  -0.00000   0.00000   0.00000   1.88284
   A86        1.99949  -0.00002  -0.00001  -0.00001  -0.00001   1.99948
   A87        1.94473   0.00000  -0.00000  -0.00000  -0.00001   1.94473
   A88        1.89888   0.00001  -0.00001   0.00000  -0.00001   1.89887
   A89        3.18936   0.00000  -0.00003   0.00000  -0.00003   3.18933
   A90        3.16982  -0.00001  -0.00001   0.00000  -0.00001   3.16981
   A91        3.24603  -0.00000   0.00001  -0.00001   0.00000   3.24603
   A92        3.12427  -0.00000   0.00006  -0.00000   0.00006   3.12433
   A93        3.24444  -0.00001   0.00000  -0.00000   0.00000   3.24444
   A94        3.06479   0.00000  -0.00007   0.00001  -0.00006   3.06473
    D1        1.49711   0.00001   0.00124   0.00000   0.00124   1.49836
    D2       -1.60135   0.00001   0.00148   0.00001   0.00149  -1.59986
    D3       -2.71534  -0.00002   0.00102  -0.00002   0.00100  -2.71434
    D4        0.46939  -0.00001   0.00126  -0.00002   0.00125   0.47064
    D5       -0.56429  -0.00000   0.00119   0.00001   0.00120  -0.56309
    D6        2.62043   0.00001   0.00143   0.00001   0.00144   2.62188
    D7       -2.99676   0.00000   0.00054  -0.00003   0.00051  -2.99625
    D8        0.09658  -0.00001   0.00027  -0.00003   0.00023   0.09681
    D9        3.11284  -0.00000  -0.00058   0.00005  -0.00053   3.11231
   D10        0.01982   0.00000  -0.00031   0.00005  -0.00026   0.01956
   D11        0.16323   0.00001  -0.00006   0.00000  -0.00005   0.16318
   D12        2.35818  -0.00001  -0.00010   0.00000  -0.00010   2.35808
   D13       -0.68167   0.00000   0.00019  -0.00004   0.00015  -0.68152
   D14       -0.20572  -0.00000  -0.00020  -0.00016  -0.00036  -0.20608
   D15        2.96421  -0.00000  -0.00019  -0.00015  -0.00034   2.96387
   D16        1.88576  -0.00001  -0.00023  -0.00018  -0.00040   1.88536
   D17       -1.22749  -0.00000  -0.00021  -0.00016  -0.00038  -1.22787
   D18       -2.34368  -0.00000  -0.00022  -0.00017  -0.00039  -2.34407
   D19        0.82625  -0.00000  -0.00021  -0.00016  -0.00036   0.82588
   D20        3.08414  -0.00000  -0.00003  -0.00002  -0.00005   3.08409
   D21       -0.02772  -0.00000  -0.00001  -0.00001  -0.00002  -0.02774
   D22       -0.75445  -0.00000  -0.00002  -0.00000  -0.00002  -0.75446
   D23       -2.92288   0.00000   0.00000   0.00000   0.00001  -2.92287
   D24       -1.25495   0.00000   0.00001   0.00001   0.00002  -1.25494
   D25        3.01902   0.00000   0.00000   0.00001   0.00001   3.01903
   D26        0.86841   0.00000   0.00001   0.00001   0.00002   0.86842
   D27        0.86178  -0.00000   0.00001   0.00001   0.00002   0.86179
   D28       -1.14743   0.00000   0.00000   0.00001   0.00001  -1.14742
   D29        2.98514   0.00000   0.00001   0.00001   0.00002   2.98516
   D30        2.96564   0.00000   0.00000   0.00001   0.00001   2.96565
   D31        0.95643   0.00000   0.00000   0.00001   0.00001   0.95644
   D32       -1.19418   0.00000   0.00000   0.00001   0.00002  -1.19417
   D33       -2.93175   0.00000  -0.00001   0.00001  -0.00001  -2.93176
   D34       -0.83806   0.00000  -0.00001   0.00001  -0.00000  -0.83807
   D35        1.20906  -0.00000  -0.00002   0.00001  -0.00001   1.20905
   D36        1.20397   0.00000  -0.00002   0.00001  -0.00001   1.20396
   D37       -2.98553   0.00000  -0.00001   0.00001  -0.00001  -2.98554
   D38       -0.93841   0.00000  -0.00002   0.00001  -0.00001  -0.93843
   D39       -0.93723   0.00000  -0.00002   0.00000  -0.00001  -0.93724
   D40        1.15646   0.00000  -0.00001   0.00001  -0.00001   1.15645
   D41       -3.07961  -0.00000  -0.00002   0.00000  -0.00001  -3.07963
   D42        0.94644   0.00000   0.00004   0.00002   0.00006   0.94650
   D43        3.00428   0.00000   0.00004   0.00002   0.00006   3.00434
   D44       -1.13456   0.00000   0.00003   0.00002   0.00006  -1.13451
   D45        3.08137   0.00000   0.00004   0.00002   0.00006   3.08144
   D46       -1.14398   0.00000   0.00004   0.00002   0.00006  -1.14392
   D47        1.00037   0.00000   0.00004   0.00002   0.00006   1.00042
   D48       -1.19858   0.00000   0.00004   0.00002   0.00006  -1.19852
   D49        0.85926   0.00000   0.00004   0.00002   0.00006   0.85932
   D50        3.00360   0.00000   0.00004   0.00002   0.00006   3.00366
   D51       -1.00973   0.00000   0.00001   0.00001   0.00002  -1.00971
   D52       -3.12222   0.00000   0.00002   0.00001   0.00002  -3.12219
   D53        1.06790   0.00000   0.00002   0.00001   0.00002   1.06793
   D54        1.05443   0.00000   0.00001   0.00001   0.00002   1.05445
   D55       -1.05806   0.00000   0.00002   0.00001   0.00002  -1.05804
   D56        3.13206   0.00000   0.00002   0.00001   0.00002   3.13208
   D57        3.11015   0.00000   0.00002   0.00001   0.00002   3.11018
   D58        0.99767   0.00000   0.00002   0.00000   0.00003   0.99769
   D59       -1.09540   0.00000   0.00002   0.00000   0.00003  -1.09537
   D60       -0.97534  -0.00000   0.00002   0.00000   0.00002  -0.97532
   D61       -3.07175  -0.00000   0.00002   0.00000   0.00002  -3.07173
   D62        1.10616  -0.00000   0.00002   0.00000   0.00002   1.10618
   D63       -3.06163  -0.00000   0.00001   0.00000   0.00001  -3.06161
   D64        1.12515  -0.00000   0.00001   0.00000   0.00001   1.12517
   D65       -0.98012  -0.00000   0.00001   0.00000   0.00001  -0.98011
   D66        1.16659  -0.00000   0.00001   0.00000   0.00001   1.16660
   D67       -0.92981  -0.00000   0.00001   0.00000   0.00001  -0.92980
   D68       -3.03509  -0.00000   0.00001   0.00000   0.00001  -3.03508
   D69       -1.19173   0.00000  -0.00002   0.00001  -0.00001  -1.19174
   D70        3.00245  -0.00000  -0.00002   0.00001  -0.00001   3.00244
   D71        0.94406  -0.00000  -0.00002   0.00001  -0.00001   0.94405
   D72        1.04279  -0.00000   0.00000   0.00001   0.00001   1.04280
   D73       -3.10546   0.00000   0.00001   0.00001   0.00002  -3.10544
   D74       -3.09119   0.00000   0.00001   0.00001   0.00002  -3.09118
   D75       -0.95626   0.00000   0.00001   0.00001   0.00003  -0.95623
   D76       -1.01487   0.00000   0.00001   0.00001   0.00002  -1.01485
   D77        1.12006   0.00001   0.00001   0.00001   0.00003   1.12009
   D78       -0.68494  -0.00000   0.00001  -0.00000   0.00001  -0.68494
   D79        1.48016  -0.00000  -0.00002  -0.00000  -0.00002   1.48014
   D80       -2.86487  -0.00000   0.00000  -0.00000   0.00000  -2.86486
   D81       -0.69976  -0.00000  -0.00002  -0.00000  -0.00003  -0.69979
   D82        1.35846  -0.00000   0.00000   0.00000   0.00000   1.35846
   D83       -2.75962  -0.00000  -0.00002  -0.00000  -0.00003  -2.75964
   D84       -0.46247   0.00000  -0.00001   0.00003   0.00002  -0.46244
   D85        1.68768   0.00000  -0.00001   0.00003   0.00002   1.68770
   D86       -2.50354   0.00000  -0.00001   0.00003   0.00002  -2.50352
   D87        1.64055   0.00000  -0.00000   0.00004   0.00003   1.64058
   D88       -2.49249   0.00000  -0.00000   0.00003   0.00003  -2.49246
   D89       -0.40053   0.00000  -0.00000   0.00003   0.00003  -0.40050
   D90       -1.01416   0.00000  -0.00000   0.00002   0.00001  -1.01415
   D91        1.04252  -0.00000  -0.00000   0.00002   0.00001   1.04253
   D92       -3.07342  -0.00000  -0.00000   0.00002   0.00001  -3.07341
   D93        1.15033   0.00000  -0.00000   0.00001   0.00001   1.15034
   D94       -3.07618  -0.00000  -0.00000   0.00001   0.00001  -3.07617
   D95       -0.90893  -0.00000  -0.00000   0.00001   0.00001  -0.90892
   D96       -3.10045   0.00000  -0.00000   0.00001   0.00001  -3.10045
   D97       -1.04378   0.00000  -0.00000   0.00001   0.00001  -1.04377
   D98        1.12347   0.00000  -0.00000   0.00001   0.00001   1.12348
   D99       -0.93726   0.00000   0.00000   0.00002   0.00002  -0.93724
   D100      -3.04682   0.00000   0.00000   0.00002   0.00002  -3.04680
   D101       1.14238   0.00000   0.00000   0.00002   0.00002   1.14240
   D102       1.09408   0.00000   0.00000   0.00002   0.00002   1.09410
   D103      -1.01548   0.00000   0.00000   0.00002   0.00002  -1.01546
   D104      -3.10946   0.00000   0.00000   0.00002   0.00002  -3.10944
   D105      -3.09401   0.00000   0.00000   0.00002   0.00002  -3.09399
   D106       1.07962   0.00000   0.00000   0.00002   0.00002   1.07964
   D107      -1.01436   0.00000   0.00000   0.00002   0.00002  -1.01434
   D108      -1.07990   0.00000   0.00000   0.00001   0.00001  -1.07988
   D109       3.11438   0.00000   0.00000   0.00001   0.00001   3.11440
   D110       1.01119   0.00000   0.00000   0.00001   0.00001   1.01121
   D111      -3.10883   0.00000   0.00000   0.00001   0.00002  -3.10881
   D112       1.08545   0.00000   0.00000   0.00001   0.00002   1.08547
   D113      -1.01774   0.00000   0.00000   0.00001   0.00002  -1.01772
   D114       1.08370   0.00000   0.00000   0.00001   0.00002   1.08372
   D115      -1.00520   0.00000   0.00000   0.00001   0.00002  -1.00519
   D116      -3.10839   0.00000   0.00000   0.00001   0.00002  -3.10838
         Item               Value     Threshold  Converged?
 Maximum Force            0.000053     0.000450     YES
 RMS     Force            0.000006     0.000300     YES
 Maximum Displacement     0.003749     0.001800     NO 
 RMS     Displacement     0.000403     0.001200     YES
 Predicted change in Energy=-1.955198D-08
 GradGradGradGradGradGradGradGradGradGradGradGradGradGradGradGradGradGrad

 Symmetry turned off by external request.
 Stoichiometry    C14H30NO6(1-)
 Framework group  C1[X(C14H30NO6)]
 Deg. of freedom   147
 Full point group                 C1      NOp   1
                          Input orientation:                          
 ---------------------------------------------------------------------
 Center     Atomic      Atomic             Coordinates (Angstroms)
 Number     Number       Type             X           Y           Z
 ---------------------------------------------------------------------
      1          6           0        0.097319   -4.496900   -1.923628
      2          1           0        0.407236   -4.135699   -2.911907
      3          1           0        0.810443   -5.259725   -1.600995
      4          6           0        0.089566   -3.309080   -0.950725
      5          8           0       -0.972178   -2.620263   -0.922546
      6          8           0        1.151498   -3.095858   -0.304858
      7          1           0        1.078584   -1.781528    0.682876
      8          6           0       -2.695497    3.264298   -2.140606
      9          1           0       -2.783830    4.303258   -1.820943
     10          1           0       -2.059211    3.209441   -3.030308
     11          6           0       -2.062909    2.431913   -1.037578
     12          8           0       -1.532746    2.947527   -0.058723
     13          8           0       -2.131891    1.143058   -1.291055
     14          6           0        1.088359    0.725305   -0.405259
     15          1           0        0.576722    1.669753   -0.611555
     16          6           0        1.162417   -0.130835   -1.671640
     17          1           0        0.166213   -0.521430   -1.906777
     18          1           0        1.784712   -1.009639   -1.473428
     19          6           0        1.693790    0.611102   -2.910891
     20          1           0        2.668609    1.059201   -2.660134
     21          6           0        1.910712   -0.381651   -4.062541
     22          1           0        2.606248   -1.177144   -3.773479
     23          1           0        2.308792    0.113255   -4.957492
     24          1           0        0.961760   -0.858905   -4.337220
     25          6           0        0.750052    1.741454   -3.355454
     26          1           0       -0.255833    1.343704   -3.535597
     27          1           0        1.103785    2.215702   -4.279566
     28          1           0        0.660012    2.521611   -2.593685
     29          6           0        0.357384    0.058837    0.782644
     30          8           0        1.047934   -1.010058    1.323511
     31          7           0        0.185579    1.058389    1.814782
     32          1           0       -0.365200    1.810361    1.407435
     33          6           0       -0.455372    0.568874    3.039545
     34          1           0       -1.101872   -0.293795    2.827211
     35          6           0        0.561616    0.191925    4.132264
     36          1           0        1.211210   -0.572746    3.693730
     37          6           0        1.422673    1.397111    4.523399
     38          1           0        1.881860    1.826139    3.629004
     39          1           0        2.213049    1.116882    5.231119
     40          1           0        0.810899    2.177263    4.999145
     41          6           0       -0.157153   -0.402339    5.349181
     42          1           0       -0.844865    0.329491    5.795854
     43          1           0        0.553601   -0.702988    6.128709
     44          1           0       -0.745747   -1.284577    5.072028
     45          8           0       -0.967550   -0.377781    0.345416
     46          1           0       -1.650375    0.556580   -0.564930
     47          1           0       -0.930326   -1.300640   -0.096164
     48          1           0       -0.904801   -4.922497   -2.022791
     49          1           0       -3.674267    2.859411   -2.411741
     50          1           0        2.094408    0.977328   -0.052447
     51          1           0       -1.103985    1.368998    3.426425
 ---------------------------------------------------------------------
 Rotational constants (GHZ):      0.2815327      0.2091210      0.1519141
 Standard basis: 6-31G(d,p) (6D, 7F)
   465 basis functions,   798 primitive gaussians,   465 cartesian basis functions
    85 alpha electrons       85 beta electrons
       nuclear repulsion energy      1951.3451102304 Hartrees.
 NAtoms=   51 NActive=   51 NUniq=   51 SFac= 1.00D+00 NAtFMM=   60 NAOKFM=F Big=F
 Integral buffers will be    131072 words long.
 Raffenetti 2 integral format.
 Two-electron integral symmetry is turned off.
 Nuclear repulsion after empirical dispersion term =     1951.2845393523 Hartrees.
 One-electron integrals computed using PRISM.
 NBasis=   465 RedAO= T EigKep=  1.77D-03  NBF=   465
 NBsUse=   465 1.00D-06 EigRej= -1.00D+00 NBFU=   465
 Initial guess from the checkpoint file:  "gas-ts1-frame31_qm-struc_-1-irc-pc.chk"
 B after Tr=    -0.000053   -0.000028    0.000048
         Rot=    1.000000    0.000003   -0.000003    0.000003 Ang=   0.00 deg.
 Requested convergence on RMS density matrix=1.00D-08 within 128 cycles.
 Requested convergence on MAX density matrix=1.00D-06.
 Requested convergence on             energy=1.00D-06.
 No special actions if energy rises.
 SCF Done:  E(RB3LYP) =  -1057.91310966     A.U. after    6 cycles
            NFock=  6  Conv=0.24D-08     -V/T= 2.0092
 Calling FoFJK, ICntrl=      2127 FMM=F ISym2X=0 I1Cent= 0 IOpClX= 0 NMat=1 NMatS=1 NMatT=0.
 -------------------------------------------------------------------
 Center     Atomic                   Forces (Hartrees/Bohr)
 Number     Number              X              Y              Z
 -------------------------------------------------------------------
      1        6          -0.000020690   -0.000020538    0.000011213
      2        1           0.000018255   -0.000002917    0.000002610
      3        1           0.000015703    0.000007861   -0.000009863
      4        6          -0.000030652    0.000011999   -0.000008911
      5        8           0.000011080    0.000013678    0.000007235
      6        8          -0.000001868   -0.000009502   -0.000007461
      7        1          -0.000001123   -0.000001231   -0.000000310
      8        6          -0.000001161    0.000001702    0.000000446
      9        1          -0.000001028   -0.000001010    0.000001150
     10        1           0.000003148    0.000003044    0.000001070
     11        6          -0.000004055    0.000002933    0.000002229
     12        8           0.000006200    0.000000471   -0.000001696
     13        8          -0.000001684   -0.000003706    0.000003309
     14        6          -0.000000059   -0.000000245   -0.000000770
     15        1          -0.000000961   -0.000000136    0.000001213
     16        6          -0.000000308    0.000000753    0.000000484
     17        1          -0.000000240   -0.000001765   -0.000001021
     18        1           0.000000593   -0.000000701    0.000002024
     19        6           0.000003273   -0.000002129    0.000000527
     20        1           0.000001194   -0.000000912   -0.000000510
     21        6          -0.000003735   -0.000002019   -0.000000186
     22        1          -0.000000852   -0.000000200    0.000000897
     23        1           0.000000500    0.000000392    0.000000098
     24        1           0.000001268    0.000001236   -0.000000264
     25        6          -0.000000425    0.000002888    0.000001497
     26        1           0.000000067   -0.000000783   -0.000001338
     27        1           0.000000665    0.000000972   -0.000000109
     28        1           0.000000150   -0.000000641   -0.000000122
     29        6           0.000001007    0.000001477   -0.000000849
     30        8           0.000000678   -0.000002996    0.000000081
     31        7          -0.000001772   -0.000000143   -0.000003113
     32        1          -0.000000079    0.000001177   -0.000000088
     33        6           0.000002045   -0.000000117    0.000000018
     34        1           0.000000549   -0.000000111    0.000000086
     35        6           0.000000346    0.000001228    0.000000526
     36        1          -0.000000456    0.000000040    0.000000604
     37        6          -0.000000099   -0.000000291    0.000000303
     38        1          -0.000001321   -0.000000082    0.000000239
     39        1           0.000000080   -0.000000266   -0.000001324
     40        1           0.000000733   -0.000001342    0.000000509
     41        6          -0.000000902    0.000000206   -0.000000221
     42        1          -0.000000320   -0.000000600   -0.000000568
     43        1          -0.000000783    0.000000691    0.000000031
     44        1           0.000000863    0.000000641    0.000000539
     45        8          -0.000001088   -0.000007418    0.000003334
     46        1          -0.000000141    0.000003476   -0.000005136
     47        1          -0.000000728    0.000003861    0.000002683
     48        1           0.000005943    0.000001263    0.000003805
     49        1           0.000003046   -0.000001015   -0.000003204
     50        1          -0.000000360    0.000001305   -0.000001196
     51        1          -0.000000492   -0.000000480   -0.000000500
 -------------------------------------------------------------------
 Cartesian Forces:  Max     0.000030652 RMS     0.000005019

 GradGradGradGradGradGradGradGradGradGradGradGradGradGradGradGradGradGrad
 Berny optimization.
 Using GDIIS optimizer.
 FormGI is forming the generalized inverse of G from B-inverse, IUseBI=4.
 Internal  Forces:  Max     0.000047615 RMS     0.000005022
 Search for a local minimum.
 Step number  11 out of a maximum of  271
 All quantities printed in internal units (Hartrees-Bohrs-Radians)
 Swapping is turned off.
 Update second derivatives using D2CorX and points    4    5    6    7    8
                                                      9   10   11
 DE= -1.53D-08 DEPred=-1.96D-08 R= 7.81D-01
 Trust test= 7.81D-01 RLast= 3.39D-03 DXMaxT set to 9.13D-01
 ITU=  0  0  0  1  0  1  1  1  1  1  0
     Eigenvalues ---    0.00024   0.00111   0.00195   0.00248   0.00298
     Eigenvalues ---    0.00319   0.00330   0.00345   0.00370   0.00413
     Eigenvalues ---    0.00443   0.00509   0.00651   0.00784   0.00932
     Eigenvalues ---    0.01149   0.01501   0.01607   0.01764   0.02003
     Eigenvalues ---    0.02405   0.02890   0.03097   0.03368   0.03581
     Eigenvalues ---    0.03602   0.03780   0.03884   0.03918   0.04020
     Eigenvalues ---    0.04143   0.04202   0.04398   0.04405   0.04500
     Eigenvalues ---    0.04551   0.04628   0.04683   0.04718   0.04725
     Eigenvalues ---    0.04778   0.04814   0.04871   0.04912   0.04971
     Eigenvalues ---    0.05003   0.05446   0.05539   0.05637   0.05749
     Eigenvalues ---    0.05828   0.06015   0.06802   0.07004   0.07352
     Eigenvalues ---    0.07948   0.08188   0.08602   0.08681   0.09554
     Eigenvalues ---    0.10226   0.11116   0.11844   0.11894   0.12025
     Eigenvalues ---    0.12055   0.12125   0.12296   0.12391   0.12443
     Eigenvalues ---    0.12598   0.12966   0.13080   0.13146   0.13185
     Eigenvalues ---    0.13682   0.13699   0.13747   0.13905   0.14010
     Eigenvalues ---    0.14405   0.14535   0.15234   0.15510   0.17471
     Eigenvalues ---    0.17880   0.18142   0.18672   0.18858   0.20309
     Eigenvalues ---    0.21887   0.22264   0.23046   0.23296   0.24025
     Eigenvalues ---    0.25439   0.25780   0.27065   0.27695   0.27865
     Eigenvalues ---    0.28132   0.28408   0.28673   0.29034   0.29557
     Eigenvalues ---    0.30434   0.30777   0.31328   0.32047   0.32132
     Eigenvalues ---    0.32537   0.32628   0.32857   0.32992   0.33164
     Eigenvalues ---    0.33224   0.33319   0.33351   0.33415   0.33452
     Eigenvalues ---    0.33528   0.33590   0.33715   0.33877   0.33904
     Eigenvalues ---    0.34023   0.34041   0.34092   0.34314   0.34517
     Eigenvalues ---    0.34534   0.34627   0.34662   0.34731   0.35131
     Eigenvalues ---    0.35711   0.36322   0.39140   0.40513   0.43723
     Eigenvalues ---    0.44350   0.47093   0.48586   0.58040   0.59694
     Eigenvalues ---    0.70899   0.82153
 Cut down GDIIS temporarily because of the coefficient check. E 4
 DIIS coeff's:      5.38790     -0.40641     -1.06325     -2.38127     -5.63955
 DIIS coeff's:      5.13063      0.22641     -0.25446
 Cosine:  0.750 >  0.500
 Length:  3.656
 GDIIS step was calculated using  8 of the last 11 vectors.
 Iteration  1 RMS(Cart)=  0.00173977 RMS(Int)=  0.00000413
 Iteration  2 RMS(Cart)=  0.00000413 RMS(Int)=  0.00000123
 Iteration  3 RMS(Cart)=  0.00000000 RMS(Int)=  0.00000123
 Variable       Old X    -DE/DX   Delta X   Delta X   Delta X     New X
                                 (Linear)    (Quad)   (Total)
    R1        2.07286   0.00000   0.00012  -0.00003   0.00008   2.07294
    R2        2.06538   0.00000  -0.00002   0.00002   0.00000   2.06538
    R3        2.90152   0.00001   0.00002  -0.00003  -0.00001   2.90152
    R4        2.06596  -0.00001  -0.00009   0.00001  -0.00008   2.06588
    R5        2.39225   0.00000  -0.00004  -0.00001  -0.00004   2.39220
    R6        2.38308  -0.00001   0.00005  -0.00001   0.00005   2.38313
    R7        2.94340   0.00000   0.00040   0.00003   0.00043   2.94384
    R8        3.10996  -0.00001  -0.00033  -0.00001  -0.00034   3.10962
    R9        1.89587  -0.00000   0.00003   0.00001   0.00004   1.89592
   R10        2.06095  -0.00000   0.00001   0.00000   0.00001   2.06096
   R11        2.06961   0.00000   0.00002   0.00000   0.00002   2.06963
   R12        2.87195  -0.00000  -0.00000  -0.00000  -0.00001   2.87194
   R13        2.06615  -0.00000  -0.00003  -0.00000  -0.00004   2.06612
   R14        2.31835   0.00000  -0.00000   0.00000  -0.00000   2.31835
   R15        2.48566   0.00000   0.00002  -0.00001   0.00001   2.48567
   R16        1.98473  -0.00000  -0.00005   0.00001  -0.00005   1.98468
   R17        2.06691   0.00000  -0.00000  -0.00000  -0.00000   2.06691
   R18        2.89207  -0.00000  -0.00001  -0.00000  -0.00001   2.89206
   R19        2.92121  -0.00000   0.00001  -0.00000   0.00001   2.92122
   R20        2.07020  -0.00000   0.00000  -0.00000  -0.00000   2.07020
   R21        2.07033   0.00000   0.00000  -0.00000   0.00000   2.07033
   R22        2.06909   0.00000   0.00000  -0.00000   0.00000   2.06909
   R23        2.90832   0.00000  -0.00001  -0.00000  -0.00001   2.90831
   R24        2.08208   0.00000   0.00000  -0.00000  -0.00000   2.08208
   R25        2.90238  -0.00000   0.00000  -0.00000   0.00000   2.90239
   R26        2.90672   0.00000   0.00001  -0.00000   0.00001   2.90673
   R27        2.07021  -0.00000   0.00000   0.00000   0.00000   2.07021
   R28        2.07383   0.00000   0.00000  -0.00000   0.00000   2.07383
   R29        2.07331  -0.00000  -0.00000  -0.00000  -0.00000   2.07330
   R30        2.07221   0.00000   0.00000  -0.00000   0.00000   2.07221
   R31        2.07356   0.00000   0.00000   0.00000   0.00000   2.07356
   R32        2.06754  -0.00000   0.00000  -0.00000   0.00000   2.06754
   R33        2.61297  -0.00000  -0.00003   0.00000  -0.00003   2.61294
   R34        2.73451  -0.00000  -0.00002  -0.00001  -0.00002   2.73449
   R35        2.76266  -0.00000   0.00005   0.00001   0.00006   2.76272
   R36        1.92228   0.00000  -0.00000  -0.00000  -0.00000   1.92228
   R37        2.77120  -0.00000  -0.00001  -0.00000  -0.00001   2.77119
   R38        2.07633  -0.00000  -0.00001  -0.00000  -0.00001   2.07633
   R39        2.90944  -0.00000  -0.00000   0.00000   0.00000   2.90944
   R40        2.07919  -0.00000  -0.00000   0.00000  -0.00000   2.07919
   R41        2.06923  -0.00000  -0.00000   0.00000   0.00000   2.06924
   R42        2.89497  -0.00000  -0.00000   0.00000  -0.00000   2.89497
   R43        2.89731  -0.00000   0.00000  -0.00000  -0.00000   2.89730
   R44        2.06565  -0.00000  -0.00000   0.00000   0.00000   2.06565
   R45        2.07362  -0.00000  -0.00000   0.00000  -0.00000   2.07361
   R46        2.07805  -0.00000  -0.00000   0.00000  -0.00000   2.07804
   R47        2.07701  -0.00000  -0.00000  -0.00000  -0.00000   2.07701
   R48        2.07287  -0.00000   0.00000  -0.00000  -0.00000   2.07287
   R49        2.07147  -0.00000  -0.00000   0.00000  -0.00000   2.07147
   R50        2.78246   0.00000   0.00026  -0.00006   0.00020   2.78266
   R51        1.93459  -0.00000  -0.00009  -0.00001  -0.00009   1.93450
    A1        1.88750  -0.00001  -0.00059  -0.00003  -0.00063   1.88687
    A2        1.89396  -0.00000  -0.00017  -0.00012  -0.00030   1.89367
    A3        1.88121   0.00001   0.00014   0.00009   0.00023   1.88144
    A4        1.93498  -0.00000  -0.00025   0.00007  -0.00018   1.93480
    A5        1.93173   0.00001   0.00043  -0.00004   0.00039   1.93213
    A6        1.93265   0.00001   0.00043   0.00003   0.00046   1.93311
    A7        2.02559   0.00005   0.00035   0.00002   0.00036   2.02596
    A8        2.03876  -0.00004  -0.00034  -0.00004  -0.00038   2.03839
    A9        2.21788  -0.00000  -0.00005   0.00002  -0.00002   2.21786
   A10        2.03786   0.00000  -0.00011  -0.00004  -0.00015   2.03771
   A11        1.98790   0.00001   0.00017   0.00001   0.00018   1.98808
   A12        1.91016   0.00000  -0.00017  -0.00002  -0.00020   1.90996
   A13        1.92064  -0.00000  -0.00003   0.00000  -0.00002   1.92061
   A14        1.93153   0.00000   0.00010   0.00002   0.00012   1.93165
   A15        1.89689  -0.00000  -0.00015  -0.00003  -0.00017   1.89672
   A16        1.87558  -0.00000   0.00007   0.00000   0.00007   1.87565
   A17        1.92813   0.00000   0.00017   0.00002   0.00019   1.92832
   A18        2.12795  -0.00000  -0.00005  -0.00000  -0.00006   2.12789
   A19        1.95517   0.00001   0.00005   0.00000   0.00006   1.95523
   A20        2.19967  -0.00000  -0.00001  -0.00000  -0.00001   2.19967
   A21        1.97130  -0.00001  -0.00002   0.00000  -0.00002   1.97128
   A22        1.92795   0.00000   0.00002   0.00001   0.00002   1.92798
   A23        1.87132  -0.00000  -0.00000  -0.00001  -0.00001   1.87131
   A24        1.86678  -0.00000  -0.00001  -0.00000  -0.00001   1.86676
   A25        2.00157  -0.00000  -0.00001   0.00000  -0.00000   2.00156
   A26        1.92917   0.00000   0.00000   0.00000   0.00000   1.92917
   A27        1.86080   0.00000  -0.00000  -0.00000  -0.00000   1.86080
   A28        1.91032   0.00000  -0.00000   0.00000  -0.00000   1.91032
   A29        1.90361   0.00000  -0.00003  -0.00000  -0.00003   1.90358
   A30        1.99690  -0.00000   0.00005   0.00001   0.00006   1.99696
   A31        1.84367  -0.00000   0.00002  -0.00001   0.00001   1.84368
   A32        1.88915   0.00000  -0.00001  -0.00000  -0.00001   1.88914
   A33        1.91396   0.00000  -0.00003   0.00000  -0.00003   1.91393
   A34        1.89471  -0.00000   0.00001   0.00001   0.00001   1.89472
   A35        1.91871  -0.00000  -0.00003  -0.00001  -0.00003   1.91868
   A36        1.95536   0.00000   0.00002  -0.00000   0.00002   1.95538
   A37        1.88449   0.00000   0.00001  -0.00000   0.00001   1.88450
   A38        1.88572  -0.00000   0.00001   0.00000   0.00001   1.88573
   A39        1.92297  -0.00000  -0.00001   0.00000  -0.00001   1.92296
   A40        1.94033  -0.00000  -0.00001  -0.00000  -0.00001   1.94032
   A41        1.95113  -0.00000   0.00000   0.00000   0.00000   1.95113
   A42        1.92489   0.00000  -0.00000   0.00000  -0.00000   1.92488
   A43        1.88846   0.00000   0.00000  -0.00000  -0.00000   1.88846
   A44        1.87479   0.00000   0.00002  -0.00001   0.00001   1.87480
   A45        1.88152   0.00000  -0.00001   0.00001  -0.00000   1.88152
   A46        1.92169  -0.00000  -0.00001   0.00000  -0.00000   1.92168
   A47        1.94253   0.00000   0.00000  -0.00000   0.00000   1.94253
   A48        1.95332  -0.00000  -0.00001  -0.00000  -0.00001   1.95331
   A49        1.89034  -0.00000   0.00000   0.00000   0.00000   1.89034
   A50        1.87290   0.00000   0.00001  -0.00000   0.00001   1.87292
   A51        1.88044  -0.00000  -0.00000  -0.00000  -0.00000   1.88043
   A52        1.97982   0.00000   0.00002   0.00001   0.00002   1.97985
   A53        1.88226  -0.00000  -0.00000  -0.00000  -0.00000   1.88225
   A54        1.90444  -0.00000  -0.00001   0.00000  -0.00001   1.90444
   A55        1.89048  -0.00000   0.00001   0.00001   0.00001   1.89049
   A56        1.91636   0.00000   0.00001  -0.00001   0.00000   1.91636
   A57        1.88811   0.00000  -0.00002  -0.00001  -0.00003   1.88809
   A58        1.93898  -0.00000   0.00002  -0.00001   0.00001   1.93899
   A59        1.86428  -0.00000   0.00004   0.00000   0.00004   1.86432
   A60        2.00097   0.00000   0.00000  -0.00001  -0.00001   2.00096
   A61        1.92256   0.00000   0.00003   0.00002   0.00005   1.92261
   A62        1.93677   0.00000  -0.00000  -0.00000  -0.00001   1.93676
   A63        1.96685  -0.00000  -0.00002  -0.00001  -0.00003   1.96682
   A64        1.88450   0.00000   0.00001   0.00001   0.00003   1.88453
   A65        1.91091   0.00000  -0.00000   0.00000   0.00000   1.91091
   A66        1.86717  -0.00000   0.00000  -0.00000   0.00000   1.86717
   A67        1.89429   0.00000   0.00001   0.00000   0.00001   1.89431
   A68        1.85313  -0.00000  -0.00001  -0.00001  -0.00002   1.85311
   A69        1.93892  -0.00000   0.00000  -0.00001  -0.00001   1.93892
   A70        1.92683   0.00000   0.00001   0.00001   0.00001   1.92684
   A71        1.89462   0.00000   0.00000   0.00000   0.00001   1.89462
   A72        1.90214  -0.00000  -0.00000   0.00000  -0.00000   1.90214
   A73        1.94526  -0.00000  -0.00000   0.00000   0.00000   1.94526
   A74        1.91344  -0.00000  -0.00000  -0.00001  -0.00001   1.91343
   A75        1.94831   0.00000   0.00000   0.00000   0.00000   1.94831
   A76        1.93466  -0.00000   0.00000   0.00000   0.00000   1.93466
   A77        1.90221   0.00000  -0.00001   0.00000  -0.00001   1.90220
   A78        1.88519   0.00000   0.00001   0.00000   0.00001   1.88520
   A79        1.87850   0.00000  -0.00000   0.00000  -0.00000   1.87850
   A80        1.93672   0.00000  -0.00000  -0.00000  -0.00000   1.93672
   A81        1.94607   0.00000   0.00000   0.00000   0.00000   1.94607
   A82        1.94228   0.00000   0.00000  -0.00000  -0.00000   1.94228
   A83        1.87456  -0.00000  -0.00000  -0.00000  -0.00000   1.87456
   A84        1.87829  -0.00000   0.00000  -0.00000   0.00000   1.87829
   A85        1.88284  -0.00000   0.00000   0.00000   0.00000   1.88284
   A86        1.99948  -0.00001  -0.00011   0.00000  -0.00011   1.99937
   A87        1.94473   0.00000  -0.00003   0.00000  -0.00003   1.94469
   A88        1.89887   0.00001  -0.00004  -0.00002  -0.00006   1.89881
   A89        3.18933   0.00000  -0.00002  -0.00004  -0.00005   3.18928
   A90        3.16981  -0.00001  -0.00012   0.00003  -0.00009   3.16972
   A91        3.24603  -0.00000  -0.00002   0.00001  -0.00001   3.24603
   A92        3.12433  -0.00000   0.00016   0.00005   0.00021   3.12454
   A93        3.24444  -0.00001   0.00005  -0.00002   0.00002   3.24446
   A94        3.06473   0.00000  -0.00011  -0.00005  -0.00015   3.06458
    D1        1.49836   0.00001   0.00556   0.00002   0.00558   1.50393
    D2       -1.59986   0.00001   0.00637  -0.00002   0.00635  -1.59351
    D3       -2.71434  -0.00001   0.00456  -0.00005   0.00451  -2.70982
    D4        0.47064  -0.00001   0.00537  -0.00008   0.00529   0.47593
    D5       -0.56309  -0.00000   0.00525  -0.00003   0.00521  -0.55788
    D6        2.62188  -0.00000   0.00606  -0.00007   0.00599   2.62787
    D7       -2.99625  -0.00000   0.00122   0.00012   0.00134  -2.99491
    D8        0.09681  -0.00000   0.00031   0.00015   0.00046   0.09727
    D9        3.11231   0.00000  -0.00147  -0.00010  -0.00156   3.11074
   D10        0.01956   0.00000  -0.00056  -0.00014  -0.00070   0.01886
   D11        0.16318   0.00001   0.00024  -0.00006   0.00018   0.16336
   D12        2.35808  -0.00000   0.00000  -0.00009  -0.00008   2.35800
   D13       -0.68152   0.00000   0.00054   0.00004   0.00058  -0.68094
   D14       -0.20608  -0.00000  -0.00291  -0.00045  -0.00336  -0.20944
   D15        2.96387  -0.00000  -0.00268  -0.00041  -0.00309   2.96079
   D16        1.88536  -0.00000  -0.00322  -0.00049  -0.00372   1.88164
   D17       -1.22787  -0.00000  -0.00300  -0.00045  -0.00345  -1.23132
   D18       -2.34407  -0.00000  -0.00313  -0.00049  -0.00363  -2.34770
   D19        0.82588  -0.00000  -0.00290  -0.00045  -0.00335   0.82253
   D20        3.08409  -0.00000  -0.00041  -0.00005  -0.00047   3.08362
   D21       -0.02774  -0.00000  -0.00017  -0.00001  -0.00018  -0.02791
   D22       -0.75446  -0.00000  -0.00014   0.00002  -0.00013  -0.75459
   D23       -2.92287  -0.00000   0.00003   0.00002   0.00005  -2.92282
   D24       -1.25494   0.00000   0.00024  -0.00005   0.00019  -1.25475
   D25        3.01903   0.00000   0.00023  -0.00004   0.00019   3.01923
   D26        0.86842   0.00000   0.00025  -0.00004   0.00021   0.86864
   D27        0.86179  -0.00000   0.00024  -0.00005   0.00019   0.86198
   D28       -1.14742   0.00000   0.00023  -0.00004   0.00019  -1.14723
   D29        2.98516   0.00000   0.00026  -0.00004   0.00021   2.98537
   D30        2.96565   0.00000   0.00023  -0.00005   0.00019   2.96584
   D31        0.95644   0.00000   0.00023  -0.00004   0.00019   0.95663
   D32       -1.19417   0.00000   0.00025  -0.00004   0.00021  -1.19396
   D33       -2.93176   0.00000  -0.00000  -0.00004  -0.00004  -2.93180
   D34       -0.83807   0.00000   0.00001  -0.00002  -0.00001  -0.83808
   D35        1.20905   0.00000  -0.00002  -0.00003  -0.00005   1.20899
   D36        1.20396   0.00000  -0.00002  -0.00004  -0.00006   1.20390
   D37       -2.98554   0.00000  -0.00000  -0.00003  -0.00003  -2.98557
   D38       -0.93843   0.00000  -0.00004  -0.00004  -0.00007  -0.93850
   D39       -0.93724  -0.00000  -0.00002  -0.00004  -0.00006  -0.93730
   D40        1.15645   0.00000  -0.00000  -0.00003  -0.00003   1.15642
   D41       -3.07963  -0.00000  -0.00003  -0.00004  -0.00007  -3.07970
   D42        0.94650   0.00000   0.00042   0.00002   0.00043   0.94694
   D43        3.00434   0.00000   0.00041   0.00002   0.00043   3.00477
   D44       -1.13451   0.00000   0.00039   0.00001   0.00041  -1.13410
   D45        3.08144   0.00000   0.00044   0.00002   0.00046   3.08190
   D46       -1.14392   0.00000   0.00043   0.00002   0.00046  -1.14346
   D47        1.00042   0.00000   0.00041   0.00002   0.00043   1.00086
   D48       -1.19852   0.00000   0.00044   0.00001   0.00045  -1.19807
   D49        0.85932   0.00000   0.00044   0.00001   0.00045   0.85976
   D50        3.00366   0.00000   0.00042   0.00001   0.00042   3.00408
   D51       -1.00971   0.00000   0.00022  -0.00005   0.00016  -1.00955
   D52       -3.12219   0.00000   0.00022  -0.00005   0.00017  -3.12203
[truncated: 625,532 more chars]
