# Supplementary material for: Selective Protonation of Catalytic Dyad for γ-Secretase-Mediated Hydrolysis Revealed by Multiscale Simulations
Source: J Phys Chem B. 2024 Nov 7;128(46):11345–58. doi: 10.1021/acs.jpcb.4c04085 (PMC11586911; doi:10.1021/acs.jpcb.4c04085)
Supplement: Supplementary file 2 — jp4c04085_si_002.zip [file jp4c04085_si_002.zip › Figure S16 D257-protonated QM structures/IRC.log]

 Entering Gaussian System, Link 0=g09
 Input=gas-ts1-frame31_qm-struc_-1-irc.gjf
 Output=gas-ts1-frame31_qm-struc_-1-irc.log
 Initial command:
 /share/home/wubh/software/g09/l1.exe "/share4/home/wubh/qmmm/ASH257/new-choosen-model/qm-cal/step1-brided_wat/qm_region/ts/gas/irc/Gau-20331.inp" -scrdir="/share4/home/wubh/qmmm/ASH257/new-choosen-model/qm-cal/step1-brided_wat/qm_region/ts/gas/irc/"
 Entering Link 1 = /share/home/wubh/software/g09/l1.exe PID=     20332.
  
 Copyright (c) 1988,1990,1992,1993,1995,1998,2003,2009,2015,
            Gaussian, Inc.  All Rights Reserved.
  
 This is part of the Gaussian(R) 09 program.  It is based on
 the Gaussian(R) 03 system (copyright 2003, Gaussian, Inc.),
 the Gaussian(R) 98 system (copyright 1998, Gaussian, Inc.),
 the Gaussian(R) 94 system (copyright 1995, Gaussian, Inc.),
 the Gaussian 92(TM) system (copyright 1992, Gaussian, Inc.),
 the Gaussian 90(TM) system (copyright 1990, Gaussian, Inc.),
 the Gaussian 88(TM) system (copyright 1988, Gaussian, Inc.),
 the Gaussian 86(TM) system (copyright 1986, Carnegie Mellon
 University), and the Gaussian 82(TM) system (copyright 1983,
 Carnegie Mellon University). Gaussian is a federally registered
 trademark of Gaussian, Inc.
  
 This software contains proprietary and confidential information,
 including trade secrets, belonging to Gaussian, Inc.
  
 This software is provided under written license and may be
 used, copied, transmitted, or stored only in accord with that
 written license.
  
 The following legend is applicable only to US Government
 contracts under FAR:
  
                    RESTRICTED RIGHTS LEGEND
  
 Use, reproduction and disclosure by the US Government is
 subject to restrictions as set forth in subparagraphs (a)
 and (c) of the Commercial Computer Software - Restricted
 Rights clause in FAR 52.227-19.
  
 Gaussian, Inc.
 340 Quinnipiac St., Bldg. 40, Wallingford CT 06492
  
  
 ---------------------------------------------------------------
 Warning -- This program may not be used in any manner that
 competes with the business of Gaussian, Inc. or will provide
 assistance to any competitor of Gaussian, Inc.  The licensee
 of this program is prohibited from giving any competitor of
 Gaussian, Inc. access to this program.  By using this program,
 the user acknowledges that Gaussian, Inc. is engaged in the
 business of creating and licensing software in the field of
 computational chemistry and represents and warrants to the
 licensee that it is not a competitor of Gaussian, Inc. and that
 it will not use this program in any manner prohibited above.
 ---------------------------------------------------------------
  

 Cite this work as:
 Gaussian 09, Revision E.01,
 M. J. Frisch, G. W. Trucks, H. B. Schlegel, G. E. Scuseria, 
 M. A. Robb, J. R. Cheeseman, G. Scalmani, V. Barone, B. Mennucci, 
 G. A. Petersson, H. Nakatsuji, M. Caricato, X. Li, H. P. Hratchian, 
 A. F. Izmaylov, J. Bloino, G. Zheng, J. L. Sonnenberg, M. Hada, 
 M. Ehara, K. Toyota, R. Fukuda, J. Hasegawa, M. Ishida, T. Nakajima, 
 Y. Honda, O. Kitao, H. Nakai, T. Vreven, J. A. Montgomery, Jr., 
 J. E. Peralta, F. Ogliaro, M. Bearpark, J. J. Heyd, E. Brothers, 
 K. N. Kudin, V. N. Staroverov, T. Keith, R. Kobayashi, J. Normand, 
 K. Raghavachari, A. Rendell, J. C. Burant, S. S. Iyengar, J. Tomasi, 
 M. Cossi, N. Rega, J. M. Millam, M. Klene, J. E. Knox, J. B. Cross, 
 V. Bakken, C. Adamo, J. Jaramillo, R. Gomperts, R. E. Stratmann, 
 O. Yazyev, A. J. Austin, R. Cammi, C. Pomelli, J. W. Ochterski, 
 R. L. Martin, K. Morokuma, V. G. Zakrzewski, G. A. Voth, 
 P. Salvador, J. J. Dannenberg, S. Dapprich, A. D. Daniels, 
 O. Farkas, J. B. Foresman, J. V. Ortiz, J. Cioslowski, 
 and D. J. Fox, Gaussian, Inc., Wallingford CT, 2013.
 
 ******************************************
 Gaussian 09:  ES64L-G09RevE.01 30-Nov-2015
                17-Aug-2023 
 ******************************************
 %NprocShared=24
 Will use up to   24 processors via shared memory.
 %chk=ts1-frame31_qm.chk
 %mem=10GB
 ----------------------------------------------------------------------
 # irc(calcfc,maxpoints=200,LQA,Stepsize=10) b3lyp/6-31G** em=gd3 int=u
 ltrafine nosymm guess=read
 ----------------------------------------------------------------------
 1/10=4,14=-1,18=10,26=4,38=1,39=10,42=200,44=3,45=2/1,23;
 2/12=2,15=1,17=6,18=5,29=1,40=1/2;
 3/5=1,6=6,7=101,11=2,16=1,25=1,30=1,71=2,74=-5,75=-5,116=-2,124=31,140=1/1,2,3;
 4/5=1/1;
 5/5=2,38=6/2;
 8/6=4,10=90,11=11/1;
 11/6=1,8=1,9=11,15=111,16=1,31=1/1,2,10;
 10/6=1,13=1,31=1/2;
 6/7=2,8=2,9=2,10=2,28=1/1;
 7/10=1,18=20,25=1,30=1/1,2,3,16;
 1/10=4,14=-1,18=10,26=4,39=10,42=200,44=3,45=2/23(2);
 2/15=1,29=1/2;
 99/5=20/99;
 2/15=1,29=1/2;
 3/5=1,6=6,7=101,11=2,16=1,25=1,30=1,71=2,74=-5,75=-5,124=31,140=1/1,2,3;
 4/5=5,16=3,69=1/1;
 5/5=2,38=5/2;
 8/6=4,10=90,11=11/1;
 11/6=1,8=1,9=11,15=111,16=1,31=1/1,2,10;
 10/6=1,13=1,31=1/2;
 7/10=1,18=20,25=1,30=1/1,2,3,16;
 1/14=-1,18=10,26=4,39=10,42=200,44=3,45=2/23(-8);
 2/15=1,29=1/2;
 6/7=2,8=2,9=2,10=2,19=2,28=1/1;
 99/5=20,9=1/99;
 -----
 Title
 -----
 Symbolic Z-matrix:
 Charge = -1 Multiplicity = 1
 C                     55.0922   30.57497   48.56463 
 H                     55.61964   30.84004   47.64041 
 H                     55.69614   29.83163   49.09138 
 C                     54.93236   31.84018   49.41323 
 O                     53.85521   32.483    49.2806 
 O                     55.92386   32.15163   50.13865 
 H                     55.80171   33.38776   50.97277 
 C                     51.95024   38.8748   48.87658 
 H                     51.84804   39.7988   49.45029 
 H                     52.49615   39.08818   47.95003 
 C                     52.71806   37.81019   49.67602 
 O                     53.3196   38.17886   50.71227 
 O                     52.69334   36.6411   49.16708 
 C                     55.81726   35.90038   49.8941 
 H                     55.20121   36.75745   49.61541 
 C                     56.03376   34.97552   48.69385 
 H                     55.12049   34.41163   48.4864 
 H                     56.79731   34.23122   48.9415 
 C                     56.42764   35.74982   47.42022 
 H                     57.12548   36.55328   47.70511 
 C                     57.15101   34.83022   46.42651 
 H                     58.07645   34.42736   46.85379 
 H                     57.40455   35.35787   45.4985 
 H                     56.51148   33.97883   46.16187 
 C                     55.19497   36.3889   46.75935 
 H                     54.56334   35.60824   46.31765 
 H                     55.48335   37.08115   45.95839 
 H                     54.56643   36.91882   47.47968 
 C                     55.18915   35.27782   51.14136 
 O                     55.7249   34.16901   51.6482 
 N                     54.87056   36.22596   52.09236 
 H                     54.36265   37.01189   51.66059 
 C                     54.25544   35.75522   53.33194 
 H                     53.6807   34.84018   53.14271 
 C                     55.27585   35.50305   54.45604 
 H                     55.98215   34.75807   54.0722 
 C                     56.05057   36.7799   54.79878 
 H                     56.51249   37.19312   53.89807 
 H                     56.83513   36.58727   55.54088 
 H                     55.37862   37.54403   55.21325 
 C                     54.57308   34.9265   55.69084 
 H                     53.83259   35.63495   56.0864 
 H                     55.28726   34.71326   56.49518 
 H                     54.0473   33.99521   55.45128 
 O                     53.61989   34.73358   50.55946 
 H                     53.22283   35.49689   49.97425 
 H                     53.6983   33.85648   50.0492 
 H                     54.11724   30.16191   48.29616 
 H                     50.96605   38.49266   48.58924 
 H                     56.7843   36.29706   50.2292 
 H                     53.5447   36.52713   53.65611 
 
 IRC-IRC-IRC-IRC-IRC-IRC-IRC-IRC-IRC-IRC-IRC-IRC-IRC-IRC-IRC-IRC-IRC-IRC
 ------------------------------------------------------------------------
 INPUT DATA FOR L123
 ------------------------------------------------------------------------
 GENERAL PARAMETERS:
 Follow reaction path in both directions.
 Maximum points per path      = 200
 Step size                    =   0.100 bohr
 Integration scheme           = LQA                                 
 Initial Hessian              = CalcFC
 Hessian evaluation           = All updating
 Hessian updating method      = Bofill                              
 ------------------------------------------------------------------------
 IRC-IRC-IRC-IRC-IRC-IRC-IRC-IRC-IRC-IRC-IRC-IRC-IRC-IRC-IRC-IRC-IRC-IRC
 Symmetry turned off by external request.
 Stoichiometry    C14H30NO6(1-)
 Framework group  C1[X(C14H30NO6)]
 Deg. of freedom   147
 Full point group                 C1      NOp   1
                          Input orientation:                          
 ---------------------------------------------------------------------
 Center     Atomic      Atomic             Coordinates (Angstroms)
 Number     Number       Type             X           Y           Z
 ---------------------------------------------------------------------
      1          6           0       55.092202   30.574968   48.564629
      2          1           0       55.619640   30.840038   47.640411
      3          1           0       55.696140   29.831626   49.091381
      4          6           0       54.932363   31.840179   49.413226
      5          8           0       53.855207   32.483002   49.280596
      6          8           0       55.923858   32.151635   50.138652
      7          1           0       55.801711   33.387761   50.972774
      8          6           0       51.950242   38.874798   48.876577
      9          1           0       51.848043   39.798802   49.450290
     10          1           0       52.496149   39.088179   47.950026
     11          6           0       52.718064   37.810186   49.676023
     12          8           0       53.319599   38.178857   50.712267
     13          8           0       52.693337   36.641101   49.167081
     14          6           0       55.817256   35.900383   49.894104
     15          1           0       55.201215   36.757450   49.615415
     16          6           0       56.033760   34.975523   48.693845
     17          1           0       55.120485   34.411634   48.486405
     18          1           0       56.797314   34.231216   48.941502
     19          6           0       56.427639   35.749820   47.420218
     20          1           0       57.125477   36.553283   47.705115
     21          6           0       57.151008   34.830219   46.426514
     22          1           0       58.076453   34.427361   46.853793
     23          1           0       57.404548   35.357875   45.498496
     24          1           0       56.511479   33.978833   46.161871
     25          6           0       55.194970   36.388903   46.759352
     26          1           0       54.563341   35.608242   46.317652
     27          1           0       55.483354   37.081149   45.958391
     28          1           0       54.566426   36.918823   47.479682
     29          6           0       55.189151   35.277822   51.141359
     30          8           0       55.724903   34.169013   51.648197
     31          7           0       54.870559   36.225959   52.092363
     32          1           0       54.362645   37.011887   51.660586
     33          6           0       54.255441   35.755223   53.331941
     34          1           0       53.680701   34.840183   53.142713
     35          6           0       55.275849   35.503047   54.456041
     36          1           0       55.982148   34.758068   54.072201
     37          6           0       56.050566   36.779900   54.798780
     38          1           0       56.512486   37.193124   53.898068
     39          1           0       56.835127   36.587273   55.540884
     40          1           0       55.378615   37.544030   55.213247
     41          6           0       54.573084   34.926496   55.690843
     42          1           0       53.832586   35.634945   56.086402
     43          1           0       55.287259   34.713261   56.495183
     44          1           0       54.047304   33.995211   55.451282
     45          8           0       53.619889   34.733582   50.559457
     46          1           0       53.222828   35.496886   49.974248
     47          1           0       53.698300   33.856484   50.049200
     48          1           0       54.117235   30.161912   48.296159
     49          1           0       50.966054   38.492656   48.589245
     50          1           0       56.784296   36.297062   50.229204
     51          1           0       53.544696   36.527131   53.656108
 ---------------------------------------------------------------------
 Rotational constants (GHZ):      0.2743620      0.2109529      0.1498341
 Standard basis: 6-31G(d,p) (6D, 7F)
   465 basis functions,   798 primitive gaussians,   465 cartesian basis functions
    85 alpha electrons       85 beta electrons
       nuclear repulsion energy      1943.9292403516 Hartrees.
 NAtoms=   51 NActive=   51 NUniq=   51 SFac= 1.00D+00 NAtFMM=   60 NAOKFM=F Big=F
 Integral buffers will be    131072 words long.
 Raffenetti 2 integral format.
 Two-electron integral symmetry is turned off.
 Nuclear repulsion after empirical dispersion term =     1943.8690081447 Hartrees.
 One-electron integrals computed using PRISM.
 NBasis=   465 RedAO= T EigKep=  1.89D-03  NBF=   465
 NBsUse=   465 1.00D-06 EigRej= -1.00D+00 NBFU=   465
 Initial guess from the checkpoint file:  "ts1-frame31_qm.chk"
 B after Tr=    -0.000002    0.000001    0.000001
         Rot=    1.000000    0.000000   -0.000000    0.000000 Ang=   0.00 deg.
 Requested convergence on RMS density matrix=1.00D-08 within 128 cycles.
 Requested convergence on MAX density matrix=1.00D-06.
 Requested convergence on             energy=1.00D-06.
 No special actions if energy rises.
 SCF Done:  E(RB3LYP) =  -1057.90599175     A.U. after    1 cycles
            NFock=  1  Conv=0.90D-08     -V/T= 2.0092
 DoSCS=F DFT=T ScalE2(SS,OS)=  1.000000  1.000000
 Range of M.O.s used for correlation:     1   465
 NBasis=   465 NAE=    85 NBE=    85 NFC=     0 NFV=     0
 NROrb=    465 NOA=    85 NOB=    85 NVA=   380 NVB=   380
 Symmetrizing basis deriv contribution to polar:
 IMax=3 JMax=2 DiffMx= 0.00D+00
 G2DrvN: will do    52 centers at a time, making    1 passes.
 Calling FoFCou, ICntrl=  3107 FMM=F I1Cent=   0 AccDes= 0.00D+00.
 End of G2Drv F.D. properties file   721 does not exist.
 End of G2Drv F.D. properties file   722 does not exist.
 End of G2Drv F.D. properties file   788 does not exist.
          IDoAtm=11111111111111111111111111111111111111111111111111
          IDoAtm=1
          Differentiating once with respect to nuclear coordinates.
          There are   156 degrees of freedom in the 1st order CPHF.  IDoFFX=6 NUNeed=     0.
    150 vectors produced by pass  0 Test12= 3.23D-14 1.00D-09 XBig12= 1.93D-01 7.34D-02.
 AX will form   150 AO Fock derivatives at one time.
    150 vectors produced by pass  1 Test12= 3.23D-14 1.00D-09 XBig12= 8.30D-03 3.95D-02.
    150 vectors produced by pass  2 Test12= 3.23D-14 1.00D-09 XBig12= 9.66D-05 1.31D-03.
    150 vectors produced by pass  3 Test12= 3.23D-14 1.00D-09 XBig12= 2.65D-07 5.71D-05.
    150 vectors produced by pass  4 Test12= 3.23D-14 1.00D-09 XBig12= 3.05D-10 1.61D-06.
     95 vectors produced by pass  5 Test12= 3.23D-14 1.00D-09 XBig12= 2.57D-13 4.63D-08.
      4 vectors produced by pass  6 Test12= 3.23D-14 1.00D-09 XBig12= 2.24D-16 1.39D-09.
 InvSVY:  IOpt=1 It=  1 EMax= 5.55D-16
 Solved reduced A of dimension   849 with   156 vectors.
 End of Minotr F.D. properties file   721 does not exist.
 End of Minotr F.D. properties file   722 does not exist.
 End of Minotr F.D. properties file   788 does not exist.

 **********************************************************************

            Population analysis using the SCF density.

 **********************************************************************

 Alpha  occ. eigenvalues --  -19.01736 -19.01459 -18.97863 -18.97757 -18.96706
 Alpha  occ. eigenvalues --  -18.96414 -14.19622 -10.19199 -10.16007 -10.14888
 Alpha  occ. eigenvalues --  -10.08740 -10.08099 -10.07759 -10.07585 -10.07427
 Alpha  occ. eigenvalues --  -10.06836 -10.06580 -10.06241 -10.06072 -10.05812
 Alpha  occ. eigenvalues --  -10.05557  -0.93076  -0.90761  -0.89723  -0.86059
 Alpha  occ. eigenvalues --   -0.82092  -0.80878  -0.78204  -0.70038  -0.68736
 Alpha  occ. eigenvalues --   -0.63467  -0.60417  -0.59442  -0.58072  -0.57621
 Alpha  occ. eigenvalues --   -0.57056  -0.51880  -0.48218  -0.45059  -0.44628
 Alpha  occ. eigenvalues --   -0.41992  -0.39858  -0.38667  -0.38060  -0.36017
 Alpha  occ. eigenvalues --   -0.35544  -0.34656  -0.34356  -0.33220  -0.32724
 Alpha  occ. eigenvalues --   -0.32508  -0.31787  -0.31601  -0.30900  -0.30738
 Alpha  occ. eigenvalues --   -0.30589  -0.29861  -0.29487  -0.28555  -0.28378
 Alpha  occ. eigenvalues --   -0.28187  -0.27690  -0.26504  -0.26096  -0.25243
 Alpha  occ. eigenvalues --   -0.24998  -0.24304  -0.23750  -0.23139  -0.22728
 Alpha  occ. eigenvalues --   -0.22534  -0.22309  -0.21179  -0.20836  -0.20603
 Alpha  occ. eigenvalues --   -0.20385  -0.19516  -0.15558  -0.13498  -0.13227
 Alpha  occ. eigenvalues --   -0.12572  -0.12379  -0.11685  -0.11456  -0.10242
 Alpha virt. eigenvalues --    0.16736   0.17666   0.17904   0.19151   0.19810
 Alpha virt. eigenvalues --    0.21550   0.22419   0.23298   0.23845   0.24500
 Alpha virt. eigenvalues --    0.24762   0.24823   0.25533   0.26190   0.26331
 Alpha virt. eigenvalues --    0.26711   0.27247   0.27424   0.27949   0.28051
 Alpha virt. eigenvalues --    0.28476   0.28621   0.28843   0.29461   0.29965
 Alpha virt. eigenvalues --    0.30708   0.31628   0.31965   0.32591   0.33165
 Alpha virt. eigenvalues --    0.34015   0.34337   0.34956   0.35352   0.36090
 Alpha virt. eigenvalues --    0.36152   0.37633   0.37866   0.38540   0.38871
 Alpha virt. eigenvalues --    0.41174   0.41390   0.42983   0.44330   0.46031
 Alpha virt. eigenvalues --    0.47676   0.48729   0.50278   0.56649   0.57391
 Alpha virt. eigenvalues --    0.60578   0.60995   0.61408   0.61740   0.61974
 Alpha virt. eigenvalues --    0.62887   0.63713   0.64765   0.66053   0.67006
 Alpha virt. eigenvalues --    0.67599   0.67772   0.69411   0.69500   0.70288
 Alpha virt. eigenvalues --    0.70659   0.72488   0.72593   0.73111   0.73745
 Alpha virt. eigenvalues --    0.74095   0.75635   0.75911   0.76570   0.77657
 Alpha virt. eigenvalues --    0.78561   0.78777   0.79174   0.79982   0.79995
 Alpha virt. eigenvalues --    0.80730   0.81485   0.83293   0.83760   0.84823
 Alpha virt. eigenvalues --    0.85823   0.86640   0.87537   0.88381   0.89363
 Alpha virt. eigenvalues --    0.90674   0.91261   0.92775   0.93399   0.94230
 Alpha virt. eigenvalues --    0.94388   0.95099   0.95844   0.96025   0.96904
 Alpha virt. eigenvalues --    0.97445   0.97719   0.97916   0.98211   0.98393
 Alpha virt. eigenvalues --    0.99335   0.99467   0.99729   1.01154   1.01608
 Alpha virt. eigenvalues --    1.02096   1.02196   1.02648   1.03572   1.04159
 Alpha virt. eigenvalues --    1.04758   1.04885   1.05419   1.05856   1.06581
 Alpha virt. eigenvalues --    1.07734   1.08338   1.09105   1.09323   1.11258
 Alpha virt. eigenvalues --    1.12610   1.13358   1.13892   1.16619   1.18259
 Alpha virt. eigenvalues --    1.19764   1.20455   1.22512   1.23030   1.25028
 Alpha virt. eigenvalues --    1.25467   1.27075   1.27860   1.29404   1.29653
 Alpha virt. eigenvalues --    1.32377   1.34404   1.35838   1.36988   1.40383
 Alpha virt. eigenvalues --    1.41035   1.42061   1.44089   1.45885   1.47536
 Alpha virt. eigenvalues --    1.49267   1.49480   1.50356   1.51791   1.52024
 Alpha virt. eigenvalues --    1.52957   1.54680   1.55520   1.56421   1.58022
 Alpha virt. eigenvalues --    1.58384   1.59854   1.60640   1.62169   1.64094
 Alpha virt. eigenvalues --    1.64584   1.64958   1.65975   1.67458   1.67843
 Alpha virt. eigenvalues --    1.68574   1.69772   1.71400   1.72243   1.73942
 Alpha virt. eigenvalues --    1.75997   1.78186   1.79670   1.80887   1.81680
 Alpha virt. eigenvalues --    1.83907   1.84790   1.86455   1.86611   1.87725
 Alpha virt. eigenvalues --    1.88232   1.89812   1.90911   1.91386   1.93674
 Alpha virt. eigenvalues --    1.93828   1.94310   1.94810   1.95057   1.95540
 Alpha virt. eigenvalues --    1.96705   1.96799   1.97517   1.98399   1.98514
 Alpha virt. eigenvalues --    1.99217   2.00335   2.01258   2.01776   2.02634
 Alpha virt. eigenvalues --    2.03981   2.04292   2.06356   2.07680   2.08070
 Alpha virt. eigenvalues --    2.08737   2.09640   2.12109   2.12842   2.14071
 Alpha virt. eigenvalues --    2.14227   2.14504   2.14893   2.15195   2.15253
 Alpha virt. eigenvalues --    2.16371   2.17141   2.17974   2.18101   2.18468
 Alpha virt. eigenvalues --    2.18706   2.19487   2.19932   2.20108   2.20287
 Alpha virt. eigenvalues --    2.21014   2.21619   2.23249   2.23403   2.23941
 Alpha virt. eigenvalues --    2.24103   2.25873   2.26066   2.26480   2.30070
 Alpha virt. eigenvalues --    2.32718   2.33161   2.33689   2.35023   2.37049
 Alpha virt. eigenvalues --    2.38177   2.38750   2.39837   2.40004   2.40775
 Alpha virt. eigenvalues --    2.41509   2.42670   2.43081   2.43678   2.44896
 Alpha virt. eigenvalues --    2.45567   2.46413   2.47559   2.48103   2.49291
 Alpha virt. eigenvalues --    2.49851   2.50952   2.52386   2.53943   2.55401
 Alpha virt. eigenvalues --    2.57852   2.58988   2.60791   2.65044   2.65676
 Alpha virt. eigenvalues --    2.66805   2.68497   2.69803   2.72064   2.72911
 Alpha virt. eigenvalues --    2.74325   2.74744   2.76346   2.76928   2.77981
 Alpha virt. eigenvalues --    2.78449   2.79269   2.79346   2.80062   2.80682
 Alpha virt. eigenvalues --    2.81369   2.81570   2.81824   2.82455   2.82877
 Alpha virt. eigenvalues --    2.84102   2.84371   2.85106   2.85970   2.86728
 Alpha virt. eigenvalues --    2.87213   2.89418   2.90980   2.92746   2.94767
 Alpha virt. eigenvalues --    2.95981   2.96291   2.97336   2.98103   2.98483
 Alpha virt. eigenvalues --    2.98643   2.98849   2.99219   2.99571   3.00133
 Alpha virt. eigenvalues --    3.00395   3.01693   3.02012   3.03086   3.04051
 Alpha virt. eigenvalues --    3.04883   3.06963   3.07386   3.07958   3.08237
 Alpha virt. eigenvalues --    3.09393   3.12267   3.13711   3.19215   3.21442
 Alpha virt. eigenvalues --    3.22216   3.24327   3.27383   3.27909   3.29962
 Alpha virt. eigenvalues --    3.31126   3.33108   3.34235   3.36199   3.37082
 Alpha virt. eigenvalues --    3.41594   3.42499   3.42824   3.45749   3.51770
 Alpha virt. eigenvalues --    3.52712   3.53531   3.54070   3.54198   3.54613
 Alpha virt. eigenvalues --    3.55328   3.56026   3.56364   3.58849   3.59058
 Alpha virt. eigenvalues --    3.60330   3.61470   3.63362   3.64620   3.65734
 Alpha virt. eigenvalues --    3.69204   3.72814   3.76037   3.80761   4.20300
 Alpha virt. eigenvalues --    4.28945   4.29662   4.32177   4.33453   4.39828
 Alpha virt. eigenvalues --    4.41447   4.43642   4.46376   4.47624   4.56448
 Alpha virt. eigenvalues --    4.61775   4.62396   4.63646   4.69199   4.70828
 Alpha virt. eigenvalues --    4.71451   4.79868   4.83249   4.87098   4.92636
          Condensed to atoms (all electrons):
 Mulliken charges:
               1
     1  C   -0.366972
     2  H    0.105301
     3  H    0.095966
     4  C    0.578488
     5  O   -0.594569
     6  O   -0.605259
     7  H    0.393300
     8  C   -0.366802
     9  H    0.088252
    10  H    0.099433
    11  C    0.575105
    12  O   -0.582207
    13  O   -0.619489
    14  C   -0.205623
    15  H    0.123015
    16  C   -0.185844
    17  H    0.112605
    18  H    0.096889
    19  C   -0.050183
    20  H    0.062156
    21  C   -0.307860
    22  H    0.086416
    23  H    0.070617
    24  H    0.098639
    25  C   -0.314854
    26  H    0.095379
    27  H    0.060933
    28  H    0.137011
    29  C    0.591100
    30  O   -0.583701
    31  N   -0.527633
    32  H    0.300484
    33  C   -0.021952
    34  H    0.105764
    35  C   -0.038973
    36  H    0.112452
    37  C   -0.305420
    38  H    0.118432
    39  H    0.067280
    40  H    0.075412
    41  C   -0.310794
    42  H    0.080358
    43  H    0.075365
    44  H    0.095913
    45  O   -0.640353
    46  H    0.393628
    47  H    0.376418
    48  H    0.097264
    49  H    0.095588
    50  H    0.089627
    51  H    0.073900
 Sum of Mulliken charges =  -1.00000
 Mulliken charges with hydrogens summed into heavy atoms:
               1
     1  C   -0.068441
     4  C    0.578488
     5  O   -0.594569
     6  O   -0.605259
     8  C   -0.083530
    11  C    0.575105
    12  O   -0.582207
    13  O   -0.619489
    14  C    0.007019
    16  C    0.023650
    19  C    0.011973
    21  C   -0.052188
    25  C   -0.021531
    29  C    0.591100
    30  O   -0.190401
    31  N   -0.227149
    33  C    0.157712
    35  C    0.073479
    37  C   -0.044296
    41  C   -0.059159
    45  O    0.129693
 APT charges:
               1
     1  C    2.399390
     2  H   -0.591764
     3  H    4.889509
     4  C   -4.779945
     5  O   -9.106217
     6  O   14.461307
     7  H   -6.803980
     8  C    2.066699
     9  H    7.383955
    10  H   -0.706580
    11  C   -7.125348
    12  O   16.954846
    13  O  -10.741180
    14  C   -9.860281
    15  H   -1.944401
    16  C    6.552661
    17  H   -8.344407
    18  H    3.446197
    19  C  -10.985336
    20  H    8.656582
    21  C    2.965196
    22  H    7.271666
    23  H   -0.830479
    24  H   -8.774163
    25  C    6.990220
    26  H   -9.530725
    27  H    0.777280
    28  H    2.663560
    29  C   -5.148263
    30  O    7.303556
    31  N    4.514956
    32  H   -2.664876
    33  C    9.309601
    34  H   -8.373013
    35  C    0.895310
    36  H   -0.625528
    37  C  -10.163948
    38  H   -0.548955
    39  H    8.817213
    40  H    1.843009
    41  C   -1.533519
    42  H    0.954089
    43  H    8.904048
    44  H   -8.538517
    45  O   12.340721
    46  H   -1.536476
    47  H   -5.983941
    48  H   -9.042813
    49  H   -9.286625
    50  H    9.664392
    51  H    0.545315
 Sum of APT charges =  -1.00000
 APT charges with hydrogens summed into heavy atoms:
               1
     1  C   -2.345680
     4  C   -4.779945
     5  O   -9.106217
     6  O   14.461307
     8  C   -0.542550
    11  C   -7.125348
    12  O   16.954846
    13  O  -10.741180
    14  C   -2.140290
    16  C    1.654452
    19  C   -2.328753
    21  C    0.632220
    25  C    0.900336
    29  C   -5.148263
    30  O    0.499576
    31  N    1.850080
    33  C    1.481903
    35  C    0.269782
    37  C   -0.052681
    41  C   -0.213899
    45  O    4.820305
 Electronic spatial extent (au):  <R**2>=        4125915.0400
 Charge=             -1.0000 electrons
 Dipole moment (field-independent basis, Debye):
    X=           -260.7109    Y=           -168.5522    Z=           -242.1278  Tot=            393.7079
 Quadrupole moment (field-independent basis, Debye-Ang):
   XX=         -14297.4376   YY=          -6079.7386   ZZ=         -12357.6607
   XY=          -9139.8932   XZ=         -13147.5317   YZ=          -8500.0398
 Traceless Quadrupole moment (field-independent basis, Debye-Ang):
   XX=          -3385.8253   YY=           4831.8737   ZZ=          -1446.0484
   XY=          -9139.8932   XZ=         -13147.5317   YZ=          -8500.0398
 Octapole moment (field-independent basis, Debye-Ang**2):
  XXX=        -792172.0751  YYY=        -225005.3990  ZZZ=        -638295.5536  XYY=        -329451.0863
  XXY=        -500770.8260  XXZ=        -721283.3193  XZZ=        -671369.7418  YZZ=        -434023.1045
  YYZ=        -306715.0276  XYZ=        -461107.8303
 Hexadecapole moment (field-independent basis, Debye-Ang**3):
 XXXX=      -44331909.5196 YYYY=       -8517613.5438 ZZZZ=      -33344368.9575 XXXY=      -27721984.1844
 XXXZ=      -39977450.9247 YYYX=      -12187514.3230 YYYZ=      -11355246.5165 ZZZX=      -34698945.4116
 ZZZY=      -22429657.4263 XXYY=      -18034674.9316 XXZZ=      -36846873.6981 YYZZ=      -15664482.1496
 XXYZ=      -25273557.0340 YYXZ=      -16627018.8928 ZZXY=      -23557354.7163
 N-N= 1.943869008145D+03 E-N=-6.379026943411D+03  KE= 1.048243631592D+03
  Exact polarizability:   0.000   0.000   0.000   0.000   0.000   0.000
 Approx polarizability: 251.463  -7.123 261.680  20.413  15.697 255.245
 Calling FoFJK, ICntrl=    100147 FMM=F ISym2X=0 I1Cent= 0 IOpClX= 0 NMat=1 NMatS=1 NMatT=0.
 -------------------------------------------------------------------
 Center     Atomic                   Forces (Hartrees/Bohr)
 Number     Number              X              Y              Z
 -------------------------------------------------------------------
      1        6          -0.000001696    0.000003867   -0.000002844
      2        1           0.000000219   -0.000000030   -0.000000164
      3        1          -0.000001049   -0.000002377    0.000001061
      4        6          -0.000003020   -0.000001669    0.000003058
      5        8           0.000002776   -0.000003504   -0.000001972
      6        8           0.000001259    0.000002264   -0.000000540
      7        1           0.000000794   -0.000006024   -0.000002335
      8        6           0.000003589   -0.000004287   -0.000008406
      9        1          -0.000002608    0.000000777    0.000001080
     10        1           0.000002108    0.000002942    0.000003549
     11        6           0.000008679   -0.000001278   -0.000009656
     12        8          -0.000005404    0.000002332    0.000001611
     13        8          -0.000005037   -0.000002042    0.000002661
     14        6           0.000001077    0.000000621    0.000000773
     15        1           0.000001244   -0.000000416    0.000000529
     16        6           0.000000272    0.000000598   -0.000000270
     17        1           0.000000339   -0.000000125   -0.000000241
     18        1          -0.000000498   -0.000000383    0.000000482
     19        6           0.000000334   -0.000000666   -0.000000359
     20        1           0.000000300   -0.000000020    0.000000097
     21        6           0.000000338    0.000000035   -0.000000086
     22        1           0.000000326   -0.000000505    0.000000312
     23        1           0.000000209   -0.000000502    0.000000464
     24        1           0.000000128   -0.000000118   -0.000000027
     25        6           0.000000757    0.000000728    0.000000568
     26        1           0.000000054    0.000000012    0.000000148
     27        1           0.000000516   -0.000000431   -0.000000619
     28        1          -0.000000321   -0.000001372   -0.000000777
     29        6          -0.000005752    0.000006146   -0.000002320
     30        8          -0.000002051    0.000003825    0.000002021
     31        7           0.000004769    0.000004080    0.000006887
     32        1          -0.000000680    0.000000982   -0.000000927
     33        6           0.000000430    0.000000318   -0.000001402
     34        1          -0.000000183    0.000000257    0.000000246
     35        6          -0.000000368    0.000000042    0.000000397
     36        1          -0.000000090    0.000000285    0.000000035
     37        6          -0.000000377    0.000000031   -0.000000287
     38        1          -0.000000116    0.000000165   -0.000000165
     39        1          -0.000000133    0.000000287    0.000000331
     40        1          -0.000000274    0.000000381   -0.000000086
     41        6           0.000000011    0.000000835   -0.000000179
     42        1          -0.000000293    0.000000342   -0.000000020
     43        1          -0.000000265    0.000000210    0.000000098
     44        1          -0.000000496    0.000000183    0.000000013
     45        8           0.000002192   -0.000020211    0.000003746
     46        1           0.000001225    0.000007743   -0.000005408
     47        1          -0.000001313    0.000001625    0.000000855
     48        1           0.000001166    0.000000940    0.000002525
     49        1          -0.000002790    0.000002686    0.000006227
     50        1           0.000000222   -0.000000130   -0.000000692
     51        1          -0.000000517    0.000000555    0.000000009
 -------------------------------------------------------------------
 Cartesian Forces:  Max     0.000020211 RMS     0.000002916
 IRC-IRC-IRC-IRC-IRC-IRC-IRC-IRC-IRC-IRC-IRC-IRC-IRC-IRC-IRC-IRC-IRC-IRC
          ******** Start new reaction path calculation ********
 Supplied step size of   0.1000 bohr.
    Integration on MW PES will use step size of   0.2590 sqrt(amu)*bohr.
 Point Number:   0          Path Number:   1
 Calculating another point on the path.
 IRC-IRC-IRC-IRC-IRC-IRC-IRC-IRC-IRC-IRC-IRC-IRC-IRC-IRC-IRC-IRC-IRC-IRC
 Symmetry turned off by external request.
 Stoichiometry    C14H30NO6(1-)
 Framework group  C1[X(C14H30NO6)]
 Deg. of freedom   147
 Full point group                 C1      NOp   1
                          Input orientation:                          
 ---------------------------------------------------------------------
 Center     Atomic      Atomic             Coordinates (Angstroms)
 Number     Number       Type             X           Y           Z
 ---------------------------------------------------------------------
      1          6           0        0.331164   -4.637051   -1.840775
      2          1           0        0.858784   -4.371386   -2.764729
      3          1           0        0.937014   -5.377608   -1.312216
      4          6           0        0.163304   -3.370893   -0.995087
      5          8           0       -0.915347   -2.734458   -1.132620
      6          8           0        1.152341   -3.053419   -0.266468
      7          1           0        1.031715   -1.824635    0.559772
      8          6           0       -2.818991    3.672549   -1.526987
      9          1           0       -2.919578    4.595313   -0.950833
     10          1           0       -2.274762    3.887854   -2.454108
     11          6           0       -2.050895    2.603286   -0.733301
     12          8           0       -1.447465    2.967195    0.304896
     13          8           0       -2.077200    1.438500   -1.248269
     14          6           0        1.047553    0.691797   -0.514372
     15          1           0        0.423730    1.543606   -0.791263
     16          6           0        1.263185   -0.234921   -1.713029
     17          1           0        0.349313   -0.798496   -1.918218
     18          1           0        2.027152   -0.978783   -1.465293
     19          6           0        1.657050    0.539328   -2.986932
     20          1           0        2.354860    1.342821   -2.701912
     21          6           0        2.381046   -0.380050   -3.980425
     22          1           0        3.306534   -0.782695   -3.552994
     23          1           0        2.634667    0.147912   -4.908233
     24          1           0        1.741840   -1.231541   -4.245449
     25          6           0        0.424683    1.178485   -3.648254
     26          1           0       -0.206322    0.397861   -4.090884
     27          1           0        0.713684    1.871113   -4.448672
     28          1           0       -0.204903    1.707663   -2.928286
     29          6           0        0.436153    0.072521    0.740902
     30          8           0        0.958814   -1.040668    1.239857
     31          7           0        0.102266    1.015487    1.684262
     32          1           0       -0.405089    1.801174    1.248730
     33          6           0       -0.512373    0.544995    2.924183
     34          1           0       -1.085954   -0.369990    2.732328
     35          6           0        0.507439    0.293574    4.048635
     36          1           0        1.214185   -0.451652    3.666003
     37          6           0        1.281693    1.570642    4.391711
     38          1           0        1.745258    1.984031    3.491880
     39          1           0        2.065216    1.378210    5.134903
     40          1           0        0.609195    2.334875    4.804936
     41          6           0       -0.196269   -0.282854    5.282975
     42          1           0       -0.936942    0.425665    5.677963
     43          1           0        0.517517   -0.495997    6.087636
     44          1           0       -0.721837   -1.214115    5.043063
     45          8           0       -1.168711   -0.483642    0.151277
     46          1           0       -1.556362    0.274066   -0.433851
     47          1           0       -1.088429   -1.354290   -0.360843
     48          1           0       -0.641984   -5.053858   -2.109981
     49          1           0       -3.804031    3.292005   -1.813611
     50          1           0        2.014928    1.096321   -0.188095
     51          1           0       -1.223562    1.316973    3.246534
 ---------------------------------------------------------------------
 Rotational constants (GHZ):      0.2739581      0.2108678      0.1497336
 Standard basis: 6-31G(d,p) (6D, 7F)
   465 basis functions,   798 primitive gaussians,   465 cartesian basis functions
    85 alpha electrons       85 beta electrons
       nuclear repulsion energy      1942.8581256607 Hartrees.
 NAtoms=   51 NActive=   51 NUniq=   51 SFac= 1.00D+00 NAtFMM=   60 NAOKFM=F Big=F
 Integral buffers will be    131072 words long.
 Raffenetti 2 integral format.
 Two-electron integral symmetry is turned off.
 Nuclear repulsion after empirical dispersion term =     1942.7978678486 Hartrees.
 One-electron integrals computed using PRISM.
 NBasis=   465 RedAO= T EigKep=  1.91D-03  NBF=   465
 NBsUse=   465 1.00D-06 EigRej= -1.00D+00 NBFU=   465
 Initial guess from the checkpoint file:  "ts1-frame31_qm.chk"
 B after Tr=  -103.497695  -66.541215  -95.255083
         Rot=    1.000000    0.000000   -0.000008   -0.000022 Ang=   0.00 deg.
 ExpMin= 1.61D-01 ExpMax= 5.48D+03 ExpMxC= 8.25D+02 IAcc=2 IRadAn=         4 AccDes= 0.00D+00
 Harris functional with IExCor=  402 and IRadAn=       4 diagonalized for initial guess.
 HarFok:  IExCor=  402 AccDes= 0.00D+00 IRadAn=         4 IDoV= 1 UseB2=F ITyADJ=14
 ICtDFT=  3500011 ScaDFX=  1.000000  1.000000  1.000000  1.000000
 FoFCou: FMM=F IPFlag=           0 FMFlag=      100000 FMFlg1=           0
         NFxFlg=           0 DoJE=T BraDBF=F KetDBF=T FulRan=T
         wScrn=  0.000000 ICntrl=     500 IOpCl=  0 I1Cent=   200000004 NGrid=           0
         NMat0=    1 NMatS0=      1 NMatT0=    0 NMatD0=    1 NMtDS0=    0 NMtDT0=    0
 Symmetry not used in FoFCou.
 Requested convergence on RMS density matrix=1.00D-08 within 128 cycles.
 Requested convergence on MAX density matrix=1.00D-06.
 Requested convergence on             energy=1.00D-06.
 No special actions if energy rises.
 Integral accuracy reduced to 1.0D-05 until final iterations.
 Initial convergence to 1.0D-05 achieved.  Increase integral accuracy.
 SCF Done:  E(RB3LYP) =  -1057.90604343     A.U. after   10 cycles
            NFock= 10  Conv=0.96D-08     -V/T= 2.0092
 DoSCS=F DFT=T ScalE2(SS,OS)=  1.000000  1.000000
 Range of M.O.s used for correlation:     1   465
 NBasis=   465 NAE=    85 NBE=    85 NFC=     0 NFV=     0
 NROrb=    465 NOA=    85 NOB=    85 NVA=   380 NVB=   380
 Symmetrizing basis deriv contribution to polar:
 IMax=3 JMax=2 DiffMx= 0.00D+00
 Calling FoFJK, ICntrl=      2147 FMM=F ISym2X=0 I1Cent= 0 IOpClX= 0 NMat=1 NMatS=1 NMatT=0.
 -------------------------------------------------------------------
 Center     Atomic                   Forces (Hartrees/Bohr)
 Number     Number              X              Y              Z
 -------------------------------------------------------------------
      1        6           0.000267360   -0.000066711    0.000083143
      2        1           0.000023130   -0.000004083    0.000007733
      3        1           0.000023943    0.000002400    0.000011271
      4        6           0.000007430   -0.000043272   -0.000010606
      5        8          -0.000023090   -0.000331363   -0.000223796
      6        8          -0.000110701    0.000199274    0.000101101
      7        1           0.000002559   -0.000077544   -0.000061389
      8        6           0.000009377    0.000228582    0.000132967
      9        1           0.000002865    0.000013792    0.000018225
     10        1          -0.000002381    0.000027616    0.000016255
     11        6           0.000028796    0.000105117   -0.000046009
     12        8           0.000083304   -0.000097029   -0.000003398
     13        8          -0.000031640    0.000289146   -0.000309188
     14        6           0.000028748    0.000059705    0.000024669
     15        1          -0.000008763   -0.000028225    0.000012950
     16        6          -0.000035848   -0.000024959    0.000029083
     17        1          -0.000005661   -0.000001248    0.000007725
     18        1          -0.000002639   -0.000000949    0.000002511
     19        6          -0.000041185   -0.000030505    0.000018375
     20        1          -0.000003898   -0.000003040    0.000002313
     21        6          -0.000020477   -0.000020410    0.000026047
     22        1          -0.000001454   -0.000001464    0.000003162
     23        1          -0.000001182   -0.000001541    0.000003000
     24        1          -0.000000669   -0.000002152    0.000001080
     25        6          -0.000030123   -0.000025813    0.000004675
     26        1          -0.000000656   -0.000002013   -0.000002151
     27        1          -0.000000777   -0.000001559    0.000001466
     28        1          -0.000004779   -0.000004993   -0.000001571
     29        6           0.000712644    0.000213504    0.000199423
     30        8           0.000134152    0.000045091    0.000023792
     31        7           0.000033737   -0.000031038    0.000000774
     32        1          -0.000005287    0.000005833   -0.000011471
     33        6           0.000041134   -0.000011070    0.000004215
     34        1           0.000005837   -0.000002839   -0.000008422
     35        6           0.000031395    0.000004224    0.000011699
     36        1           0.000002928    0.000000611    0.000003476
     37        6           0.000014849    0.000013409    0.000022038
     38        1           0.000004919    0.000000815    0.000004177
     39        1          -0.000002282    0.000001932    0.000004775
     40        1          -0.000000338    0.000001498   -0.000001737
     41        6          -0.000000523    0.000010830   -0.000004036
     42        1          -0.000000773    0.000001322   -0.000001979
     43        1          -0.000001265    0.000001337    0.000000713
     44        1           0.000000129    0.000001193   -0.000001437
     45        8          -0.000922655   -0.000473842    0.000077810
     46        1          -0.000131187    0.000118190   -0.000115812
     47        1          -0.000064860   -0.000086433   -0.000039927
     48        1           0.000033916   -0.000013550    0.000009109
     49        1          -0.000004040    0.000027581    0.000020511
     50        1          -0.000035167    0.000016846   -0.000044884
     51        1           0.000001149   -0.000002204   -0.000002453
 -------------------------------------------------------------------
 Cartesian Forces:  Max     0.000922655 RMS     0.000124776
 IRC-IRC-IRC-IRC-IRC-IRC-IRC-IRC-IRC-IRC-IRC-IRC-IRC-IRC-IRC-IRC-IRC-IRC
 Pt  1 Step number   1 out of a maximum of  20
 Point Number:   1          Path Number:   1
   CHANGE IN THE REACTION COORDINATE =    0.25900
   NET REACTION COORDINATE UP TO THIS POINT =    0.25900
  # OF POINTS ALONG THE PATH =   1
  # OF STEPS =   1

 Calculating another point on the path.
 IRC-IRC-IRC-IRC-IRC-IRC-IRC-IRC-IRC-IRC-IRC-IRC-IRC-IRC-IRC-IRC-IRC-IRC
 Symmetry turned off by external request.
 Stoichiometry    C14H30NO6(1-)
 Framework group  C1[X(C14H30NO6)]
 Deg. of freedom   147
 Full point group                 C1      NOp   1
                          Input orientation:                          
 ---------------------------------------------------------------------
 Center     Atomic      Atomic             Coordinates (Angstroms)
 Number     Number       Type             X           Y           Z
 ---------------------------------------------------------------------
      1          6           0        0.338874   -4.639134   -1.838478
      2          1           0        0.866655   -4.372954   -2.762202
      3          1           0        0.946414   -5.377204   -1.308294
      4          6           0        0.163513   -3.372128   -0.995546
      5          8           0       -0.916417   -2.741852   -1.137719
      6          8           0        1.150320   -3.048948   -0.263872
      7          1           0        1.030988   -1.827915    0.554131
      8          6           0       -2.818868    3.679181   -1.523145
      9          1           0       -2.918053    4.600848   -0.944830
     10          1           0       -2.276180    3.896246   -2.450780
     11          6           0       -2.050483    2.605767   -0.734723
     12          8           0       -1.445347    2.965299    0.305296
     13          8           0       -2.078247    1.445031   -1.255278
     14          6           0        1.047726    0.692972   -0.514965
     15          1           0        0.416144    1.539510   -0.789905
     16          6           0        1.262142   -0.235603   -1.712115
     17          1           0        0.347491   -0.798656   -1.914796
     18          1           0        2.026433   -0.979158   -1.464437
     19          6           0        1.655923    0.538521   -2.986369
     20          1           0        2.353738    1.342049   -2.701312
     21          6           0        2.380479   -0.380669   -3.979667
     22          1           0        3.306003   -0.783126   -3.552094
     23          1           0        2.634180    0.147571   -4.907282
     24          1           0        1.741565   -1.232251   -4.245035
     25          6           0        0.423840    1.177753   -3.648110
     26          1           0       -0.206624    0.397159   -4.091534
     27          1           0        0.713417    1.870680   -4.448071
     28          1           0       -0.206672    1.706288   -2.928479
     29          6           0        0.453275    0.077088    0.748231
     30          8           0        0.962063   -1.040792    1.239128
     31          7           0        0.103397    1.014691    1.683880
     32          1           0       -0.403472    1.800081    1.244556
     33          6           0       -0.510934    0.544404    2.924073
     34          1           0       -1.083316   -0.370507    2.729381
     35          6           0        0.508260    0.293719    4.048912
     36          1           0        1.215433   -0.451759    3.667461
     37          6           0        1.282081    1.570995    4.392313
     38          1           0        1.747253    1.984549    3.493345
     39          1           0        2.064589    1.378746    5.136563
     40          1           0        0.609059    2.335335    4.804327
     41          6           0       -0.196336   -0.282566    5.282824
     42          1           0       -0.937148    0.426044    5.677276
     43          1           0        0.517099   -0.495621    6.087772
     44          1           0       -0.721730   -1.213789    5.042590
     45          8           0       -1.188789   -0.491117    0.150608
     46          1           0       -1.567397    0.261839   -0.434799
     47          1           0       -1.106785   -1.355509   -0.363162
     48          1           0       -0.632632   -5.059292   -2.108301
     49          1           0       -3.804683    3.300034   -1.809024
     50          1           0        2.015425    1.105341   -0.197847
     51          1           0       -1.222585    1.316449    3.244576
 ---------------------------------------------------------------------
 Rotational constants (GHZ):      0.2735671      0.2107784      0.1496451
 Standard basis: 6-31G(d,p) (6D, 7F)
   465 basis functions,   798 primitive gaussians,   465 cartesian basis functions
    85 alpha electrons       85 beta electrons
       nuclear repulsion energy      1941.7889270933 Hartrees.
 NAtoms=   51 NActive=   51 NUniq=   51 SFac= 1.00D+00 NAtFMM=   60 NAOKFM=F Big=F
 Integral buffers will be    131072 words long.
 Raffenetti 2 integral format.
 Two-electron integral symmetry is turned off.
 Nuclear repulsion after empirical dispersion term =     1941.7286135334 Hartrees.
 One-electron integrals computed using PRISM.
 NBasis=   465 RedAO= T EigKep=  1.93D-03  NBF=   465
 NBsUse=   465 1.00D-06 EigRej= -1.00D+00 NBFU=   465
 Initial guess from the checkpoint file:  "ts1-frame31_qm.chk"
 B after Tr=    -0.000062   -0.000010    0.000031
         Rot=    1.000000    0.000003   -0.000006   -0.000021 Ang=   0.00 deg.
 ExpMin= 1.61D-01 ExpMax= 5.48D+03 ExpMxC= 8.25D+02 IAcc=2 IRadAn=         4 AccDes= 0.00D+00
 Harris functional with IExCor=  402 and IRadAn=       4 diagonalized for initial guess.
 HarFok:  IExCor=  402 AccDes= 0.00D+00 IRadAn=         4 IDoV= 1 UseB2=F ITyADJ=14
 ICtDFT=  3500011 ScaDFX=  1.000000  1.000000  1.000000  1.000000
 FoFCou: FMM=F IPFlag=           0 FMFlag=      100000 FMFlg1=           0
         NFxFlg=           0 DoJE=T BraDBF=F KetDBF=T FulRan=T
         wScrn=  0.000000 ICntrl=     500 IOpCl=  0 I1Cent=   200000004 NGrid=           0
         NMat0=    1 NMatS0=      1 NMatT0=    0 NMatD0=    1 NMtDS0=    0 NMtDT0=    0
 Symmetry not used in FoFCou.
 Requested convergence on RMS density matrix=1.00D-08 within 128 cycles.
 Requested convergence on MAX density matrix=1.00D-06.
 Requested convergence on             energy=1.00D-06.
 No special actions if energy rises.
 Integral accuracy reduced to 1.0D-05 until final iterations.
 Initial convergence to 1.0D-05 achieved.  Increase integral accuracy.
 SCF Done:  E(RB3LYP) =  -1057.90620801     A.U. after   11 cycles
            NFock= 11  Conv=0.50D-08     -V/T= 2.0092
 DoSCS=F DFT=T ScalE2(SS,OS)=  1.000000  1.000000
 Range of M.O.s used for correlation:     1   465
 NBasis=   465 NAE=    85 NBE=    85 NFC=     0 NFV=     0
 NROrb=    465 NOA=    85 NOB=    85 NVA=   380 NVB=   380
 Symmetrizing basis deriv contribution to polar:
 IMax=3 JMax=2 DiffMx= 0.00D+00
 Calling FoFJK, ICntrl=      2147 FMM=F ISym2X=0 I1Cent= 0 IOpClX= 0 NMat=1 NMatS=1 NMatT=0.
 -------------------------------------------------------------------
 Center     Atomic                   Forces (Hartrees/Bohr)
 Number     Number              X              Y              Z
 -------------------------------------------------------------------
      1        6           0.000556921   -0.000140061    0.000182081
      2        1           0.000045269   -0.000007543    0.000015896
      3        1           0.000050354    0.000008851    0.000020801
      4        6           0.000021818   -0.000085930   -0.000027297
      5        8          -0.000062263   -0.000675123   -0.000459542
      6        8          -0.000227866    0.000430424    0.000225956
      7        1           0.000005200   -0.000160541   -0.000134174
      8        6           0.000010323    0.000470738    0.000284717
      9        1           0.000009896    0.000026506    0.000033489
     10        1          -0.000008991    0.000047358    0.000024421
     11        6           0.000040843    0.000214214   -0.000076365
     12        8           0.000188043   -0.000206104   -0.000000443
     13        8          -0.000051102    0.000595874   -0.000646551
     14        6           0.000092142    0.000137759    0.000058018
     15        1          -0.000019571   -0.000056685    0.000027075
     16        6          -0.000068973   -0.000050243    0.000069398
     17        1          -0.000011812   -0.000001373    0.000016289
     18        1          -0.000003767   -0.000001365    0.000004041
     19        6          -0.000082391   -0.000061433    0.000038578
     20        1          -0.000008115   -0.000005969    0.000004078
     21        6          -0.000041890   -0.000044232    0.000054133
     22        1          -0.000003299   -0.000001971    0.000005260
     23        1          -0.000002865   -0.000001914    0.000004755
     24        1          -0.000001797   -0.000004240    0.000001917
     25        6          -0.000061437   -0.000053635    0.000011134
     26        1          -0.000001902   -0.000003840   -0.000004027
     27        1          -0.000002614   -0.000002114    0.000003984
     28        1          -0.000008721   -0.000006669   -0.000001074
     29        6           0.001445676    0.000401356    0.000402060
     30        8           0.000300514    0.000094996    0.000035333
     31        7           0.000079885   -0.000067898   -0.000018427
     32        1          -0.000006152    0.000005833   -0.000019637
     33        6           0.000088684   -0.000029672   -0.000006407
     34        1           0.000011053   -0.000007705   -0.000016925
     35        6           0.000062985    0.000007175    0.000020119
     36        1           0.000006293    0.000000114    0.000006399
     37        6           0.000028274    0.000027083    0.000042894
     38        1           0.000010133    0.000000958    0.000008251
     39        1          -0.000004226    0.000003085    0.000009447
     40        1          -0.000000449    0.000002423   -0.000003487
     41        6          -0.000005976    0.000021667   -0.000012052
     42        1          -0.000001303    0.000001870   -0.000004028
     43        1          -0.000002139    0.000001775    0.000001168
     44        1           0.000000652    0.000001420   -0.000003242
     45        8          -0.001973657   -0.000860640    0.000162628
     46        1          -0.000247066    0.000180438   -0.000188542
     47        1          -0.000134377   -0.000195247   -0.000093264
     48        1           0.000063048   -0.000028132    0.000013171
     49        1          -0.000002548    0.000047574    0.000028173
     50        1          -0.000073442    0.000036708   -0.000094041
     51        1           0.000002703   -0.000005919   -0.000006139
 -------------------------------------------------------------------
 Cartesian Forces:  Max     0.001973657 RMS     0.000256820
 IRC-IRC-IRC-IRC-IRC-IRC-IRC-IRC-IRC-IRC-IRC-IRC-IRC-IRC-IRC-IRC-IRC-IRC
 Pt  2 Step number   1 out of a maximum of  20
 Point Number:   2          Path Number:   1
   CHANGE IN THE REACTION COORDINATE =    0.25869
   NET REACTION COORDINATE UP TO THIS POINT =    0.51769
  # OF POINTS ALONG THE PATH =   2
  # OF STEPS =   1

 Calculating another point on the path.
 IRC-IRC-IRC-IRC-IRC-IRC-IRC-IRC-IRC-IRC-IRC-IRC-IRC-IRC-IRC-IRC-IRC-IRC
 Symmetry turned off by external request.
 Stoichiometry    C14H30NO6(1-)
 Framework group  C1[X(C14H30NO6)]
 Deg. of freedom   147
 Full point group                 C1      NOp   1
                          Input orientation:                          
 ---------------------------------------------------------------------
 Center     Atomic      Atomic             Coordinates (Angstroms)
 Number     Number       Type             X           Y           Z
 ---------------------------------------------------------------------
      1          6           0        0.346352   -4.640979   -1.836140
      2          1           0        0.874256   -4.374284   -2.759654
      3          1           0        0.955566   -5.376586   -1.304390
      4          6           0        0.163656   -3.373190   -0.995935
      5          8           0       -0.917398   -2.748891   -1.142532
      6          8           0        1.148333   -3.044491   -0.261261
      7          1           0        1.030129   -1.831982    0.548002
      8          6           0       -2.818736    3.685353   -1.519443
      9          1           0       -2.916582    4.605985   -0.939112
     10          1           0       -2.277517    3.904047   -2.447570
     11          6           0       -2.050042    2.608116   -0.735998
     12          8           0       -1.443298    2.963458    0.305681
     13          8           0       -2.079060    1.451189   -1.261870
     14          6           0        1.048280    0.694246   -0.515424
     15          1           0        0.408913    1.535410   -0.788315
     16          6           0        1.261254   -0.236184   -1.711152
     17          1           0        0.345698   -0.798582   -1.911132
     18          1           0        2.025851   -0.979489   -1.463646
     19          6           0        1.654852    0.537739   -2.985833
     20          1           0        2.352686    1.341311   -2.700819
     21          6           0        2.379914   -0.381273   -3.978962
     22          1           0        3.305492   -0.783532   -3.551277
     23          1           0        2.633660    0.147231   -4.906404
     24          1           0        1.741282   -1.232952   -4.244643
     25          6           0        0.423031    1.177059   -3.647937
     26          1           0       -0.207001    0.396516   -4.092035
     27          1           0        0.713135    1.870230   -4.447507
     28          1           0       -0.208259    1.705065   -2.928597
     29          6           0        0.470771    0.081674    0.755325
     30          8           0        0.965327   -1.041014    1.238169
     31          7           0        0.104556    1.013853    1.683419
     32          1           0       -0.401962    1.798886    1.240410
     33          6           0       -0.509563    0.543752    2.923847
     34          1           0       -1.080713   -0.371110    2.726264
     35          6           0        0.509022    0.293827    4.049115
     36          1           0        1.216608   -0.451891    3.668796
     37          6           0        1.282430    1.571306    4.392846
     38          1           0        1.749142    1.985012    3.494706
     39          1           0        2.063964    1.379224    5.138110
     40          1           0        0.608912    2.335750    4.803703
     41          6           0       -0.196420   -0.282312    5.282631
     42          1           0       -0.937362    0.426384    5.676572
     43          1           0        0.516691   -0.495282    6.087849
     44          1           0       -0.721641   -1.213500    5.042088
     45          8           0       -1.209444   -0.498398    0.149869
     46          1           0       -1.579775    0.250788   -0.436224
     47          1           0       -1.126131   -1.357085   -0.365386
     48          1           0       -0.623536   -5.064410   -2.106535
     49          1           0       -3.805259    3.307492   -1.804627
     50          1           0        2.016115    1.114553   -0.207721
     51          1           0       -1.221712    1.315822    3.242538
 ---------------------------------------------------------------------
 Rotational constants (GHZ):      0.2731869      0.2106908      0.1495667
 Standard basis: 6-31G(d,p) (6D, 7F)
   465 basis functions,   798 primitive gaussians,   465 cartesian basis functions
    85 alpha electrons       85 beta electrons
       nuclear repulsion energy      1940.7335523161 Hartrees.
 NAtoms=   51 NActive=   51 NUniq=   51 SFac= 1.00D+00 NAtFMM=   60 NAOKFM=F Big=F
 Integral buffers will be    131072 words long.
 Raffenetti 2 integral format.
 Two-electron integral symmetry is turned off.
 Nuclear repulsion after empirical dispersion term =     1940.6731577190 Hartrees.
 One-electron integrals computed using PRISM.
 NBasis=   465 RedAO= T EigKep=  1.95D-03  NBF=   465
 NBsUse=   465 1.00D-06 EigRej= -1.00D+00 NBFU=   465
 Initial guess from the checkpoint file:  "ts1-frame31_qm.chk"
 B after Tr=    -0.000077   -0.000013    0.000021
         Rot=    1.000000    0.000002   -0.000007   -0.000020 Ang=   0.00 deg.
 ExpMin= 1.61D-01 ExpMax= 5.48D+03 ExpMxC= 8.25D+02 IAcc=2 IRadAn=         4 AccDes= 0.00D+00
 Harris functional with IExCor=  402 and IRadAn=       4 diagonalized for initial guess.
 HarFok:  IExCor=  402 AccDes= 0.00D+00 IRadAn=         4 IDoV= 1 UseB2=F ITyADJ=14
 ICtDFT=  3500011 ScaDFX=  1.000000  1.000000  1.000000  1.000000
 FoFCou: FMM=F IPFlag=           0 FMFlag=      100000 FMFlg1=           0
         NFxFlg=           0 DoJE=T BraDBF=F KetDBF=T FulRan=T
         wScrn=  0.000000 ICntrl=     500 IOpCl=  0 I1Cent=   200000004 NGrid=           0
         NMat0=    1 NMatS0=      1 NMatT0=    0 NMatD0=    1 NMtDS0=    0 NMtDT0=    0
 Symmetry not used in FoFCou.
 Requested convergence on RMS density matrix=1.00D-08 within 128 cycles.
 Requested convergence on MAX density matrix=1.00D-06.
 Requested convergence on             energy=1.00D-06.
 No special actions if energy rises.
 Integral accuracy reduced to 1.0D-05 until final iterations.
 Initial convergence to 1.0D-05 achieved.  Increase integral accuracy.
 SCF Done:  E(RB3LYP) =  -1057.90648208     A.U. after   11 cycles
            NFock= 11  Conv=0.53D-08     -V/T= 2.0092
 DoSCS=F DFT=T ScalE2(SS,OS)=  1.000000  1.000000
 Range of M.O.s used for correlation:     1   465
 NBasis=   465 NAE=    85 NBE=    85 NFC=     0 NFV=     0
 NROrb=    465 NOA=    85 NOB=    85 NVA=   380 NVB=   380
 Symmetrizing basis deriv contribution to polar:
 IMax=3 JMax=2 DiffMx= 0.00D+00
 Calling FoFJK, ICntrl=      2147 FMM=F ISym2X=0 I1Cent= 0 IOpClX= 0 NMat=1 NMatS=1 NMatT=0.
 -------------------------------------------------------------------
 Center     Atomic                   Forces (Hartrees/Bohr)
 Number     Number              X              Y              Z
 -------------------------------------------------------------------
      1        6           0.000847127   -0.000197542    0.000280151
      2        1           0.000067039   -0.000010043    0.000024305
      3        1           0.000077079    0.000011596    0.000032897
      4        6           0.000027760   -0.000123079   -0.000039042
      5        8          -0.000118352   -0.001021774   -0.000698316
      6        8          -0.000325726    0.000679582    0.000377805
      7        1           0.000005716   -0.000203554   -0.000183233
      8        6           0.000014443    0.000689805    0.000424197
      9        1           0.000013413    0.000040744    0.000048857
     10        1          -0.000012476    0.000067657    0.000032155
     11        6           0.000062981    0.000295800   -0.000116773
     12        8           0.000295811   -0.000297452    0.000027788
     13        8          -0.000081279    0.000899184   -0.000974661
     14        6           0.000155916    0.000206230    0.000052244
     15        1          -0.000038705   -0.000071456    0.000035445
     16        6          -0.000097082   -0.000065457    0.000120637
     17        1          -0.000016033    0.000000003    0.000027539
     18        1          -0.000004771   -0.000002118    0.000006387
     19        6          -0.000121847   -0.000090027    0.000057911
     20        1          -0.000010832   -0.000008452    0.000005195
     21        6          -0.000065535   -0.000067837    0.000078904
     22        1          -0.000004677   -0.000003355    0.000007339
     23        1          -0.000004647   -0.000003349    0.000007226
     24        1          -0.000002692   -0.000006496    0.000003113
     25        6          -0.000092065   -0.000078981    0.000021011
     26        1          -0.000003450   -0.000005987   -0.000004713
     27        1          -0.000003302   -0.000004080    0.000005286
     28        1          -0.000012771   -0.000009695   -0.000001081
     29        6           0.001868335    0.000479848    0.000596638
     30        8           0.000474398    0.000114627   -0.000024052
     31        7           0.000150782   -0.000105274   -0.000051721
     32        1           0.000005234   -0.000007290   -0.000030176
     33        6           0.000152954   -0.000070003   -0.000056882
     34        1           0.000017697   -0.000010799   -0.000024475
     35        6           0.000088837    0.000007484    0.000021248
     36        1           0.000009374   -0.000000213    0.000010030
     37        6           0.000038590    0.000035771    0.000057788
     38        1           0.000014716    0.000001942    0.000011705
     39        1          -0.000006501    0.000004197    0.000013779
     40        1          -0.000001530    0.000003571   -0.000005638
     41        6          -0.000010149    0.000028955   -0.000024409
     42        1          -0.000002285    0.000002982   -0.000006439
     43        1          -0.000003598    0.000002835    0.000001144
     44        1           0.000000433    0.000002294   -0.000004989
     45        8          -0.002919533   -0.001051909    0.000160479
     46        1          -0.000241129    0.000060172   -0.000120311
     47        1          -0.000199083   -0.000198818   -0.000100797
     48        1           0.000088860   -0.000041904    0.000019212
     49        1          -0.000004303    0.000066175    0.000039976
     50        1          -0.000077572    0.000064217   -0.000127234
     51        1           0.000004429   -0.000008728   -0.000013449
 -------------------------------------------------------------------
 Cartesian Forces:  Max     0.002919533 RMS     0.000364613
 IRC-IRC-IRC-IRC-IRC-IRC-IRC-IRC-IRC-IRC-IRC-IRC-IRC-IRC-IRC-IRC-IRC-IRC
 Pt  3 Step number   1 out of a maximum of  20
 Point Number:   3          Path Number:   1
   CHANGE IN THE REACTION COORDINATE =    0.25865
   NET REACTION COORDINATE UP TO THIS POINT =    0.77634
  # OF POINTS ALONG THE PATH =   3
  # OF STEPS =   1

 Calculating another point on the path.
 IRC-IRC-IRC-IRC-IRC-IRC-IRC-IRC-IRC-IRC-IRC-IRC-IRC-IRC-IRC-IRC-IRC-IRC
 Symmetry turned off by external request.
 Stoichiometry    C14H30NO6(1-)
 Framework group  C1[X(C14H30NO6)]
 Deg. of freedom   147
 Full point group                 C1      NOp   1
                          Input orientation:                          
 ---------------------------------------------------------------------
 Center     Atomic      Atomic             Coordinates (Angstroms)
 Number     Number       Type             X           Y           Z
 ---------------------------------------------------------------------
      1          6           0        0.354229   -4.642756   -1.833577
      2          1           0        0.882247   -4.375493   -2.756864
      3          1           0        0.965182   -5.375734   -1.300141
      4          6           0        0.163812   -3.374197   -0.996259
      5          8           0       -0.918430   -2.756025   -1.147395
      6          8           0        1.146205   -3.039747   -0.258470
      7          1           0        1.029115   -1.836814    0.541340
      8          6           0       -2.818582    3.691652   -1.515579
      9          1           0       -2.915053    4.611190   -0.933162
     10          1           0       -2.278908    3.912005   -2.444231
     11          6           0       -2.049504    2.610565   -0.737250
     12          8           0       -1.441176    2.961539    0.306075
     13          8           0       -2.079716    1.457415   -1.268561
     14          6           0        1.048883    0.695572   -0.515791
     15          1           0        0.401837    1.531340   -0.786660
     16          6           0        1.260418   -0.236692   -1.710098
     17          1           0        0.343945   -0.798442   -1.907350
     18          1           0        2.025348   -0.979726   -1.462782
     19          6           0        1.653749    0.536923   -2.985283
     20          1           0        2.351614    1.340552   -2.700372
     21          6           0        2.379298   -0.381924   -3.978239
     22          1           0        3.304940   -0.783972   -3.550451
     23          1           0        2.633081    0.146827   -4.905525
     24          1           0        1.740953   -1.233709   -4.244224
     25          6           0        0.422183    1.176326   -3.647732
     26          1           0       -0.207465    0.395837   -4.092442
     27          1           0        0.712806    1.869689   -4.446962
     28          1           0       -0.209812    1.703875   -2.928679
     29          6           0        0.487685    0.085921    0.761951
     30          8           0        0.968618   -1.041312    1.236837
     31          7           0        0.105780    1.012897    1.682832
     32          1           0       -0.400470    1.797558    1.236346
     33          6           0       -0.508128    0.542966    2.923424
     34          1           0       -1.078015   -0.371915    2.723106
     35          6           0        0.509802    0.293892    4.049240
     36          1           0        1.217833   -0.452043    3.670066
     37          6           0        1.282751    1.571601    4.393331
     38          1           0        1.750983    1.985438    3.496002
     39          1           0        2.063298    1.379712    5.139632
     40          1           0        0.608706    2.336135    4.803012
     41          6           0       -0.196516   -0.282062    5.282366
     42          1           0       -0.937595    0.426738    5.675760
     43          1           0        0.516239   -0.494931    6.087890
     44          1           0       -0.721578   -1.213217    5.041535
     45          8           0       -1.230176   -0.505497    0.149570
     46          1           0       -1.592767    0.240183   -0.437312
     47          1           0       -1.146103   -1.358929   -0.367225
     48          1           0       -0.613943   -5.069639   -2.104583
     49          1           0       -3.805820    3.315055   -1.800025
     50          1           0        2.016596    1.123731   -0.217293
     51          1           0       -1.220876    1.314965    3.240377
 ---------------------------------------------------------------------
 Rotational constants (GHZ):      0.2728091      0.2106129      0.1494928
 Standard basis: 6-31G(d,p) (6D, 7F)
   465 basis functions,   798 primitive gaussians,   465 cartesian basis functions
    85 alpha electrons       85 beta electrons
       nuclear repulsion energy      1939.7083524526 Hartrees.
 NAtoms=   51 NActive=   51 NUniq=   51 SFac= 1.00D+00 NAtFMM=   60 NAOKFM=F Big=F
 Integral buffers will be    131072 words long.
 Raffenetti 2 integral format.
 Two-electron integral symmetry is turned off.
 Nuclear repulsion after empirical dispersion term =     1939.6478779452 Hartrees.
 One-electron integrals computed using PRISM.
 NBasis=   465 RedAO= T EigKep=  1.97D-03  NBF=   465
 NBsUse=   465 1.00D-06 EigRej= -1.00D+00 NBFU=   465
 Initial guess from the checkpoint file:  "ts1-frame31_qm.chk"
 B after Tr=    -0.000079   -0.000017    0.000030
         Rot=    1.000000    0.000001   -0.000007   -0.000021 Ang=   0.00 deg.
 ExpMin= 1.61D-01 ExpMax= 5.48D+03 ExpMxC= 8.25D+02 IAcc=2 IRadAn=         4 AccDes= 0.00D+00
 Harris functional with IExCor=  402 and IRadAn=       4 diagonalized for initial guess.
 HarFok:  IExCor=  402 AccDes= 0.00D+00 IRadAn=         4 IDoV= 1 UseB2=F ITyADJ=14
 ICtDFT=  3500011 ScaDFX=  1.000000  1.000000  1.000000  1.000000
 FoFCou: FMM=F IPFlag=           0 FMFlag=      100000 FMFlg1=           0
         NFxFlg=           0 DoJE=T BraDBF=F KetDBF=T FulRan=T
         wScrn=  0.000000 ICntrl=     500 IOpCl=  0 I1Cent=   200000004 NGrid=           0
         NMat0=    1 NMatS0=      1 NMatT0=    0 NMatD0=    1 NMtDS0=    0 NMtDT0=    0
 Symmetry not used in FoFCou.
 Requested convergence on RMS density matrix=1.00D-08 within 128 cycles.
 Requested convergence on MAX density matrix=1.00D-06.
 Requested convergence on             energy=1.00D-06.
 No special actions if energy rises.
 Integral accuracy reduced to 1.0D-05 until final iterations.
 Initial convergence to 1.0D-05 achieved.  Increase integral accuracy.
 SCF Done:  E(RB3LYP) =  -1057.90683776     A.U. after   11 cycles
            NFock= 11  Conv=0.55D-08     -V/T= 2.0092
 DoSCS=F DFT=T ScalE2(SS,OS)=  1.000000  1.000000
 Range of M.O.s used for correlation:     1   465
 NBasis=   465 NAE=    85 NBE=    85 NFC=     0 NFV=     0
 NROrb=    465 NOA=    85 NOB=    85 NVA=   380 NVB=   380
 Symmetrizing basis deriv contribution to polar:
 IMax=3 JMax=2 DiffMx= 0.00D+00
 Calling FoFJK, ICntrl=      2147 FMM=F ISym2X=0 I1Cent= 0 IOpClX= 0 NMat=1 NMatS=1 NMatT=0.
 -------------------------------------------------------------------
 Center     Atomic                   Forces (Hartrees/Bohr)
 Number     Number              X              Y              Z
 -------------------------------------------------------------------
      1        6           0.001110044   -0.000233997    0.000381257
      2        1           0.000092051   -0.000011740    0.000034436
      3        1           0.000105537    0.000018234    0.000047263
      4        6           0.000025329   -0.000138709   -0.000039836
      5        8          -0.000155284   -0.001296739   -0.000877066
      6        8          -0.000427874    0.000877295    0.000496102
      7        1           0.000002000   -0.000243236   -0.000227390
      8        6           0.000025807    0.000872775    0.000550964
      9        1           0.000019163    0.000053292    0.000067121
     10        1          -0.000016791    0.000090468    0.000042856
     11        6           0.000094150    0.000369332   -0.000143936
     12        8           0.000376987   -0.000374074    0.000034721
     13        8          -0.000081065    0.001134292   -0.001224333
     14        6           0.000176693    0.000245598    0.000041798
     15        1          -0.000056324   -0.000081423    0.000039934
     16        6          -0.000117844   -0.000070364    0.000163529
     17        1          -0.000019061    0.000000313    0.000037357
     18        1          -0.000004922   -0.000001756    0.000008925
     19        6          -0.000154550   -0.000115537    0.000073084
     20        1          -0.000013763   -0.000010555    0.000005805
     21        6          -0.000088373   -0.000092326    0.000100445
     22        1          -0.000006579   -0.000004965    0.000009615
     23        1          -0.000006661   -0.000005259    0.000009533
     24        1          -0.000004137   -0.000009075    0.000004517
     25        6          -0.000119863   -0.000104298    0.000029035
     26        1          -0.000005584   -0.000008352   -0.000004959
     27        1          -0.000004749   -0.000006558    0.000006280
     28        1          -0.000016512   -0.000012188   -0.000001446
     29        6           0.002042317    0.000483293    0.000669927
     30        8           0.000590947    0.000121618   -0.000106589
     31        7           0.000193706   -0.000134742   -0.000078727
     32        1           0.000016124   -0.000023131   -0.000037591
     33        6           0.000207576   -0.000115959   -0.000111725
     34        1           0.000025478   -0.000014814   -0.000030146
     35        6           0.000110981    0.000003781    0.000014180
     36        1           0.000013118   -0.000000732    0.000013480
     37        6           0.000043875    0.000041357    0.000063068
     38        1           0.000018619    0.000002728    0.000014671
     39        1          -0.000008546    0.000005574    0.000017461
     40        1          -0.000002654    0.000004195   -0.000007954
     41        6          -0.000013170    0.000034708   -0.000040484
     42        1          -0.000003078    0.000004013   -0.000009614
     43        1          -0.000005222    0.000003803    0.000001132
     44        1           0.000000366    0.000002776   -0.000006792
     45        8          -0.003503017   -0.001223171    0.000253668
     46        1          -0.000260530    0.000041833   -0.000112956
     47        1          -0.000243287   -0.000183671   -0.000085966
     48        1           0.000120874   -0.000056331    0.000026343
     49        1          -0.000005545    0.000087409    0.000054273
     50        1          -0.000072915    0.000087786   -0.000145259
     51        1           0.000006157   -0.000012773   -0.000020011
 -------------------------------------------------------------------
 Cartesian Forces:  Max     0.003503017 RMS     0.000437630
 IRC-IRC-IRC-IRC-IRC-IRC-IRC-IRC-IRC-IRC-IRC-IRC-IRC-IRC-IRC-IRC-IRC-IRC
 Pt  4 Step number   1 out of a maximum of  20
 Point Number:   4          Path Number:   1
   CHANGE IN THE REACTION COORDINATE =    0.25880
   NET REACTION COORDINATE UP TO THIS POINT =    1.03514
  # OF POINTS ALONG THE PATH =   4
  # OF STEPS =   1

 Calculating another point on the path.
 IRC-IRC-IRC-IRC-IRC-IRC-IRC-IRC-IRC-IRC-IRC-IRC-IRC-IRC-IRC-IRC-IRC-IRC
 Symmetry turned off by external request.
 Stoichiometry    C14H30NO6(1-)
 Framework group  C1[X(C14H30NO6)]
 Deg. of freedom   147
 Full point group                 C1      NOp   1
                          Input orientation:                          
 ---------------------------------------------------------------------
 Center     Atomic      Atomic             Coordinates (Angstroms)
 Number     Number       Type             X           Y           Z
 ---------------------------------------------------------------------
      1          6           0        0.363019   -4.644546   -1.830604
      2          1           0        0.891328   -4.376622   -2.753531
      3          1           0        0.976001   -5.374345   -1.295076
      4          6           0        0.163976   -3.375203   -0.996522
      5          8           0       -0.919568   -2.763445   -1.152417
      6          8           0        1.143819   -3.034643   -0.255442
      7          1           0        1.027790   -1.842561    0.534055
      8          6           0       -2.818344    3.698417   -1.511283
      9          1           0       -2.913144    4.616613   -0.926342
     10          1           0       -2.280435    3.920786   -2.440494
     11          6           0       -2.048809    2.613243   -0.738515
     12          8           0       -1.438927    2.959495    0.306442
     13          8           0       -2.080172    1.463819   -1.275483
     14          6           0        1.049295    0.696913   -0.516127
     15          1           0        0.394608    1.527181   -0.785117
     16          6           0        1.259581   -0.237152   -1.708943
     17          1           0        0.342243   -0.798370   -1.903474
     18          1           0        2.024922   -0.979818   -1.461762
     19          6           0        1.652562    0.536026   -2.984711
     20          1           0        2.350446    1.339732   -2.699955
     21          6           0        2.378594   -0.382680   -3.977462
     22          1           0        3.304294   -0.784502   -3.549540
     23          1           0        2.632431    0.146279   -4.904608
     24          1           0        1.740541   -1.234586   -4.243735
     25          6           0        0.421246    1.175488   -3.647516
     26          1           0       -0.208041    0.395043   -4.092800
     27          1           0        0.712385    1.868995   -4.446448
     28          1           0       -0.211417    1.702645   -2.928773
     29          6           0        0.503395    0.089589    0.767853
     30          8           0        0.971871   -1.041722    1.235008
     31          7           0        0.107053    1.011786    1.682108
     32          1           0       -0.399019    1.796031    1.232442
     33          6           0       -0.506576    0.541964    2.922759
     34          1           0       -1.075081   -0.373081    2.719944
     35          6           0        0.510647    0.293907    4.049272
     36          1           0        1.219199   -0.452209    3.671311
     37          6           0        1.283050    1.571893    4.393773
     38          1           0        1.752874    1.985804    3.497271
     39          1           0        2.062516    1.380263    5.141233
     40          1           0        0.608398    2.336518    4.802163
     41          6           0       -0.196621   -0.281803    5.282003
     42          1           0       -0.937874    0.427125    5.674751
     43          1           0        0.515701   -0.494531    6.087918
     44          1           0       -0.721521   -1.212937    5.040903
     45          8           0       -1.250693   -0.512199    0.149886
     46          1           0       -1.606265    0.230588   -0.438165
     47          1           0       -1.166596   -1.360898   -0.368389
     48          1           0       -0.603061   -5.075569   -2.102422
     49          1           0       -3.806444    3.323373   -1.794846
     50          1           0        2.016531    1.132974   -0.226466
     51          1           0       -1.220104    1.313710    3.238097
 ---------------------------------------------------------------------
 Rotational constants (GHZ):      0.2724329      0.2105522      0.1494210
 Standard basis: 6-31G(d,p) (6D, 7F)
   465 basis functions,   798 primitive gaussians,   465 cartesian basis functions
    85 alpha electrons       85 beta electrons
       nuclear repulsion energy      1938.7320905028 Hartrees.
 NAtoms=   51 NActive=   51 NUniq=   51 SFac= 1.00D+00 NAtFMM=   60 NAOKFM=F Big=F
 Integral buffers will be    131072 words long.
 Raffenetti 2 integral format.
 Two-electron integral symmetry is turned off.
 Nuclear repulsion after empirical dispersion term =     1938.6715605007 Hartrees.
 One-electron integrals computed using PRISM.
 NBasis=   465 RedAO= T EigKep=  1.98D-03  NBF=   465
 NBsUse=   465 1.00D-06 EigRej= -1.00D+00 NBFU=   465
 Initial guess from the checkpoint file:  "ts1-frame31_qm.chk"
 B after Tr=    -0.000072   -0.000017    0.000052
         Rot=    1.000000    0.000001   -0.000007   -0.000023 Ang=   0.00 deg.
 ExpMin= 1.61D-01 ExpMax= 5.48D+03 ExpMxC= 8.25D+02 IAcc=2 IRadAn=         4 AccDes= 0.00D+00
 Harris functional with IExCor=  402 and IRadAn=       4 diagonalized for initial guess.
 HarFok:  IExCor=  402 AccDes= 0.00D+00 IRadAn=         4 IDoV= 1 UseB2=F ITyADJ=14
 ICtDFT=  3500011 ScaDFX=  1.000000  1.000000  1.000000  1.000000
 FoFCou: FMM=F IPFlag=           0 FMFlag=      100000 FMFlg1=           0
         NFxFlg=           0 DoJE=T BraDBF=F KetDBF=T FulRan=T
         wScrn=  0.000000 ICntrl=     500 IOpCl=  0 I1Cent=   200000004 NGrid=           0
         NMat0=    1 NMatS0=      1 NMatT0=    0 NMatD0=    1 NMtDS0=    0 NMtDT0=    0
 Symmetry not used in FoFCou.
 Requested convergence on RMS density matrix=1.00D-08 within 128 cycles.
 Requested convergence on MAX density matrix=1.00D-06.
 Requested convergence on             energy=1.00D-06.
 No special actions if energy rises.
 Integral accuracy reduced to 1.0D-05 until final iterations.
 Initial convergence to 1.0D-05 achieved.  Increase integral accuracy.
 SCF Done:  E(RB3LYP) =  -1057.90724776     A.U. after   11 cycles
            NFock= 11  Conv=0.56D-08     -V/T= 2.0092
 DoSCS=F DFT=T ScalE2(SS,OS)=  1.000000  1.000000
 Range of M.O.s used for correlation:     1   465
 NBasis=   465 NAE=    85 NBE=    85 NFC=     0 NFV=     0
 NROrb=    465 NOA=    85 NOB=    85 NVA=   380 NVB=   380
 Symmetrizing basis deriv contribution to polar:
 IMax=3 JMax=2 DiffMx= 0.00D+00
 Calling FoFJK, ICntrl=      2147 FMM=F ISym2X=0 I1Cent= 0 IOpClX= 0 NMat=1 NMatS=1 NMatT=0.
 -------------------------------------------------------------------
 Center     Atomic                   Forces (Hartrees/Bohr)
 Number     Number              X              Y              Z
 -------------------------------------------------------------------
      1        6           0.001355648   -0.000255971    0.000486164
      2        1           0.000111425   -0.000010649    0.000043945
      3        1           0.000122924    0.000031078    0.000058820
      4        6           0.000020296   -0.000148995   -0.000036347
      5        8          -0.000182343   -0.001480759   -0.000983331
      6        8          -0.000519905    0.001009420    0.000579625
      7        1           0.000002111   -0.000290410   -0.000265724
      8        6           0.000044673    0.001025412    0.000673149
      9        1           0.000026261    0.000055196    0.000080261
     10        1          -0.000020206    0.000105923    0.000052388
     11        6           0.000126628    0.000419217   -0.000162847
     12        8           0.000432719   -0.000425783    0.000031662
     13        8          -0.000061242    0.001293550   -0.001375872
     14        6           0.000137429    0.000265129    0.000009970
     15        1          -0.000061618   -0.000085205    0.000037467
     16        6          -0.000128669   -0.000069111    0.000181893
     17        1          -0.000018089   -0.000000781    0.000040572
     18        1          -0.000003273    0.000000462    0.000011246
     19        6          -0.000181810   -0.000138297    0.000081338
     20        1          -0.000015547   -0.000011637    0.000005420
     21        6          -0.000110481   -0.000118649    0.000117930
     22        1          -0.000008139   -0.000006604    0.000011159
     23        1          -0.000008007   -0.000007690    0.000010530
     24        1          -0.000005560   -0.000011221    0.000005724
     25        6          -0.000145727   -0.000131754    0.000031677
     26        1          -0.000007502   -0.000010484   -0.000004524
     27        1          -0.000006215   -0.000009235    0.000005827
     28        1          -0.000018357   -0.000013477   -0.000002063
     29        6           0.002150749    0.000472209    0.000694433
     30        8           0.000620504    0.000131370   -0.000206433
     31        7           0.000211218   -0.000163082   -0.000105832
     32        1           0.000021278   -0.000031628   -0.000034902
     33        6           0.000238963   -0.000163933   -0.000140544
     34        1           0.000030490   -0.000019210   -0.000029156
     35        6           0.000130320   -0.000004005    0.000000594
     36        1           0.000015736   -0.000000826    0.000014691
     37        6           0.000043483    0.000044678    0.000060179
     38        1           0.000019968    0.000002146    0.000015687
     39        1          -0.000010909    0.000006970    0.000018918
     40        1          -0.000003942    0.000004046   -0.000010882
     41        6          -0.000014271    0.000038465   -0.000059477
     42        1          -0.000003684    0.000004492   -0.000012869
     43        1          -0.000006744    0.000004729    0.000001049
     44        1           0.000000457    0.000002713   -0.000007938
     45        8          -0.003944829   -0.001202115    0.000232206
     46        1          -0.000205566   -0.000054943   -0.000022087
     47        1          -0.000251553   -0.000161937   -0.000068830
     48        1           0.000151504   -0.000065543    0.000032730
     49        1          -0.000005220    0.000101917    0.000065699
     50        1          -0.000071690    0.000093364   -0.000139718
     51        1           0.000006315   -0.000018549   -0.000023580
 -------------------------------------------------------------------
 Cartesian Forces:  Max     0.003944829 RMS     0.000487994
 IRC-IRC-IRC-IRC-IRC-IRC-IRC-IRC-IRC-IRC-IRC-IRC-IRC-IRC-IRC-IRC-IRC-IRC
 Pt  5 Step number   1 out of a maximum of  20
 Point Number:   5          Path Number:   1
   CHANGE IN THE REACTION COORDINATE =    0.25882
   NET REACTION COORDINATE UP TO THIS POINT =    1.29396
  # OF POINTS ALONG THE PATH =   5
  # OF STEPS =   1

 Calculating another point on the path.
 IRC-IRC-IRC-IRC-IRC-IRC-IRC-IRC-IRC-IRC-IRC-IRC-IRC-IRC-IRC-IRC-IRC-IRC
 Symmetry turned off by external request.
 Stoichiometry    C14H30NO6(1-)
 Framework group  C1[X(C14H30NO6)]
 Deg. of freedom   147
 Full point group                 C1      NOp   1
                          Input orientation:                          
 ---------------------------------------------------------------------
 Center     Atomic      Atomic             Coordinates (Angstroms)
 Number     Number       Type             X           Y           Z
 ---------------------------------------------------------------------
      1          6           0        0.372569   -4.646269   -1.827247
      2          1           0        0.901333   -4.377581   -2.749683
      3          1           0        0.987712   -5.372453   -1.289261
      4          6           0        0.164131   -3.376192   -0.996713
      5          8           0       -0.920737   -2.770993   -1.157452
      6          8           0        1.141246   -3.029323   -0.252216
      7          1           0        1.026193   -1.849311    0.526101
      8          6           0       -2.818013    3.705520   -1.506611
      9          1           0       -2.910935    4.622171   -0.918844
     10          1           0       -2.282034    3.930125   -2.436412
     11          6           0       -2.047976    2.616075   -0.739774
     12          8           0       -1.436580    2.957404    0.306799
     13          8           0       -2.080438    1.470383   -1.282513
     14          6           0        1.049526    0.698256   -0.516483
     15          1           0        0.387461    1.523089   -0.783693
     16          6           0        1.258764   -0.237569   -1.707772
     17          1           0        0.340668   -0.798413   -1.899676
     18          1           0        2.024630   -0.979730   -1.460660
     19          6           0        1.651312    0.535069   -2.984165
     20          1           0        2.349211    1.338876   -2.699621
     21          6           0        2.377813   -0.383547   -3.976660
     22          1           0        3.303565   -0.785128   -3.548579
     23          1           0        2.631719    0.145560   -4.903700
     24          1           0        1.740045   -1.235581   -4.243189
     25          6           0        0.420226    1.174545   -3.647319
     26          1           0       -0.208741    0.394124   -4.093087
     27          1           0        0.711857    1.868119   -4.446030
     28          1           0       -0.213043    1.701403   -2.928903
     29          6           0        0.518204    0.092845    0.773194
     30          8           0        0.974948   -1.042243    1.232710
     31          7           0        0.108291    1.010559    1.681303
     32          1           0       -0.397682    1.794386    1.228750
     33          6           0       -0.504974    0.540752    2.921951
     34          1           0       -1.072016   -0.374578    2.716896
     35          6           0        0.511542    0.293858    4.049221
     36          1           0        1.220669   -0.452400    3.672496
     37          6           0        1.283308    1.572176    4.394137
     38          1           0        1.754712    1.986118    3.498444
     39          1           0        2.061663    1.380882    5.142810
     40          1           0        0.607985    2.336870    4.801173
     41          6           0       -0.196717   -0.281554    5.281559
     42          1           0       -0.938181    0.427517    5.673570
     43          1           0        0.515109   -0.494089    6.087941
     44          1           0       -0.721441   -1.212688    5.040225
     45          8           0       -1.271018   -0.518567    0.150568
     46          1           0       -1.619767    0.221486   -0.438505
     47          1           0       -1.187165   -1.362889   -0.369194
     48          1           0       -0.591103   -5.081927   -2.100104
     49          1           0       -3.807062    3.332193   -1.789206
     50          1           0        2.016046    1.141972   -0.235162
     51          1           0       -1.219419    1.312090    3.235801
 ---------------------------------------------------------------------
 Rotational constants (GHZ):      0.2720612      0.2105068      0.1493514
 Standard basis: 6-31G(d,p) (6D, 7F)
   465 basis functions,   798 primitive gaussians,   465 cartesian basis functions
    85 alpha electrons       85 beta electrons
       nuclear repulsion energy      1937.8057772746 Hartrees.
 NAtoms=   51 NActive=   51 NUniq=   51 SFac= 1.00D+00 NAtFMM=   60 NAOKFM=F Big=F
 Integral buffers will be    131072 words long.
 Raffenetti 2 integral format.
 Two-electron integral symmetry is turned off.
 Nuclear repulsion after empirical dispersion term =     1937.7452189044 Hartrees.
 One-electron integrals computed using PRISM.
 NBasis=   465 RedAO= T EigKep=  1.99D-03  NBF=   465
 NBsUse=   465 1.00D-06 EigRej= -1.00D+00 NBFU=   465
 Initial guess from the checkpoint file:  "ts1-frame31_qm.chk"
 B after Tr=    -0.000061   -0.000021    0.000070
         Rot=    1.000000    0.000000   -0.000007   -0.000025 Ang=   0.00 deg.
 ExpMin= 1.61D-01 ExpMax= 5.48D+03 ExpMxC= 8.25D+02 IAcc=2 IRadAn=         4 AccDes= 0.00D+00
 Harris functional with IExCor=  402 and IRadAn=       4 diagonalized for initial guess.
 HarFok:  IExCor=  402 AccDes= 0.00D+00 IRadAn=         4 IDoV= 1 UseB2=F ITyADJ=14
 ICtDFT=  3500011 ScaDFX=  1.000000  1.000000  1.000000  1.000000
 FoFCou: FMM=F IPFlag=           0 FMFlag=      100000 FMFlg1=           0
         NFxFlg=           0 DoJE=T BraDBF=F KetDBF=T FulRan=T
         wScrn=  0.000000 ICntrl=     500 IOpCl=  0 I1Cent=   200000004 NGrid=           0
         NMat0=    1 NMatS0=      1 NMatT0=    0 NMatD0=    1 NMtDS0=    0 NMtDT0=    0
 Symmetry not used in FoFCou.
 Requested convergence on RMS density matrix=1.00D-08 within 128 cycles.
 Requested convergence on MAX density matrix=1.00D-06.
 Requested convergence on             energy=1.00D-06.
 No special actions if energy rises.
 Integral accuracy reduced to 1.0D-05 until final iterations.
 Initial convergence to 1.0D-05 achieved.  Increase integral accuracy.
 SCF Done:  E(RB3LYP) =  -1057.90769820     A.U. after   11 cycles
            NFock= 11  Conv=0.57D-08     -V/T= 2.0092
 DoSCS=F DFT=T ScalE2(SS,OS)=  1.000000  1.000000
 Range of M.O.s used for correlation:     1   465
 NBasis=   465 NAE=    85 NBE=    85 NFC=     0 NFV=     0
 NROrb=    465 NOA=    85 NOB=    85 NVA=   380 NVB=   380
 Symmetrizing basis deriv contribution to polar:
 IMax=3 JMax=2 DiffMx= 0.00D+00
 Calling FoFJK, ICntrl=      2147 FMM=F ISym2X=0 I1Cent= 0 IOpClX= 0 NMat=1 NMatS=1 NMatT=0.
 -------------------------------------------------------------------
 Center     Atomic                   Forces (Hartrees/Bohr)
 Number     Number              X              Y              Z
 -------------------------------------------------------------------
      1        6           0.001557304   -0.000259618    0.000578319
      2        1           0.000131727   -0.000008934    0.000054269
      3        1           0.000141700    0.000041636    0.000072302
      4        6           0.000018847   -0.000155947   -0.000027885
      5        8          -0.000201509   -0.001598824   -0.001042499
      6        8          -0.000584026    0.001102612    0.000654279
      7        1           0.000002569   -0.000363804   -0.000319930
      8        6           0.000062707    0.001140851    0.000773386
      9        1           0.000032711    0.000059412    0.000094788
     10        1          -0.000022741    0.000121210    0.000060976
     11        6           0.000159606    0.000479719   -0.000162123
     12        8           0.000477059   -0.000459559    0.000029518
     13        8          -0.000023701    0.001388445   -0.001476945
     14        6           0.000109698    0.000271197   -0.000004276
     15        1          -0.000071826   -0.000081757    0.000033448
     16        6          -0.000130051   -0.000064574    0.000189092
     17        1          -0.000018387   -0.000002051    0.000043885
     18        1          -0.000001969    0.000002828    0.000013437
     19        6          -0.000202564   -0.000156746    0.000080800
     20        1          -0.000017575   -0.000012877    0.000004521
     21        6          -0.000129823   -0.000144168    0.000127100
     22        1          -0.000009849   -0.000008353    0.000012524
     23        1          -0.000009328   -0.000010630    0.000010901
     24        1          -0.000007101   -0.000013745    0.000006824
     25        6          -0.000168142   -0.000157461    0.000028739
     26        1          -0.000009845   -0.000013157   -0.000004070
     27        1          -0.000008176   -0.000012286    0.000004621
     28        1          -0.000019848   -0.000014450   -0.000002687
     29        6           0.002259004    0.000461608    0.000698144
     30        8           0.000615364    0.000165515   -0.000288317
     31        7           0.000219808   -0.000190072   -0.000128591
     32        1           0.000021482   -0.000034611   -0.000032231
     33        6           0.000253061   -0.000204949   -0.000156637
     34        1           0.000034498   -0.000025135   -0.000029044
     35        6           0.000145271   -0.000015191   -0.000012845
     36        1           0.000018164   -0.000001195    0.000014933
     37        6           0.000039117    0.000045172    0.000050045
     38        1           0.000020631    0.000001736    0.000015135
     39        1          -0.000012398    0.000008390    0.000019983
     40        1          -0.000005661    0.000003907   -0.000013536
     41        6          -0.000012064    0.000038090   -0.000075086
     42        1          -0.000004231    0.000004712   -0.000015926
     43        1          -0.000007841    0.000005590    0.000001181
     44        1           0.000000928    0.000002348   -0.000008990
     45        8          -0.004265121   -0.001330052    0.000307698
     46        1          -0.000236039    0.000022690   -0.000074292
     47        1          -0.000256465   -0.000148838   -0.000054029
     48        1           0.000178703   -0.000074985    0.000037600
     49        1          -0.000005668    0.000116064    0.000076535
     50        1          -0.000063521    0.000104818   -0.000139556
     51        1           0.000005510   -0.000024579   -0.000025484
 -------------------------------------------------------------------
 Cartesian Forces:  Max     0.004265121 RMS     0.000528777
 IRC-IRC-IRC-IRC-IRC-IRC-IRC-IRC-IRC-IRC-IRC-IRC-IRC-IRC-IRC-IRC-IRC-IRC
 Pt  6 Step number   1 out of a maximum of  20
 Point Number:   6          Path Number:   1
   CHANGE IN THE REACTION COORDINATE =    0.25886
   NET REACTION COORDINATE UP TO THIS POINT =    1.55282
  # OF POINTS ALONG THE PATH =   6
  # OF STEPS =   1

 Calculating another point on the path.
 IRC-IRC-IRC-IRC-IRC-IRC-IRC-IRC-IRC-IRC-IRC-IRC-IRC-IRC-IRC-IRC-IRC-IRC
 Symmetry turned off by external request.
 Stoichiometry    C14H30NO6(1-)
 Framework group  C1[X(C14H30NO6)]
 Deg. of freedom   147
 Full point group                 C1      NOp   1
                          Input orientation:                          
 ---------------------------------------------------------------------
 Center     Atomic      Atomic             Coordinates (Angstroms)
 Number     Number       Type             X           Y           Z
 ---------------------------------------------------------------------
      1          6           0        0.382695   -4.647872   -1.823563
      2          1           0        0.912171   -4.378344   -2.745335
      3          1           0        1.000114   -5.370042   -1.282762
      4          6           0        0.164253   -3.377143   -0.996830
      5          8           0       -0.921870   -2.778532   -1.162375
      6          8           0        1.138590   -3.023937   -0.248827
      7          1           0        1.024288   -1.857336    0.517405
      8          6           0       -2.817587    3.712773   -1.501658
      9          1           0       -2.908414    4.627683   -0.910753
     10          1           0       -2.283662    3.939878   -2.432043
     11          6           0       -2.047013    2.619013   -0.740956
     12          8           0       -1.434194    2.955339    0.307143
     13          8           0       -2.080484    1.476905   -1.289440
     14          6           0        1.049681    0.699627   -0.516860
     15          1           0        0.380324    1.519001   -0.782385
     16          6           0        1.258003   -0.237926   -1.706611
     17          1           0        0.339206   -0.798507   -1.895893
     18          1           0        2.024481   -0.979477   -1.459514
     19          6           0        1.650029    0.534067   -2.983683
     20          1           0        2.347933    1.337997   -2.699413
     21          6           0        2.376973   -0.384516   -3.975875
     22          1           0        3.302767   -0.785845   -3.547599
     23          1           0        2.630964    0.144662   -4.902846
     24          1           0        1.739478   -1.236691   -4.242606
     25          6           0        0.419145    1.173508   -3.647171
     26          1           0       -0.209553    0.393081   -4.093309
     27          1           0        0.711223    1.867063   -4.445752
     28          1           0       -0.214649    1.700172   -2.929096
     29          6           0        0.532363    0.095749    0.778063
     30          8           0        0.977832   -1.042884    1.229990
     31          7           0        0.109517    1.009253    1.680466
     32          1           0       -0.396435    1.792624    1.225299
     33          6           0       -0.503383    0.539362    2.921045
     34          1           0       -1.068863   -0.376367    2.713921
     35          6           0        0.512453    0.293742    4.049099
     36          1           0        1.222189   -0.452617    3.673597
     37          6           0        1.283514    1.572438    4.394409
     38          1           0        1.756474    1.986362    3.499498
     39          1           0        2.060738    1.381562    5.144344
     40          1           0        0.607468    2.337193    4.800035
     41          6           0       -0.196792   -0.281334    5.281060
     42          1           0       -0.938510    0.427884    5.672258
     43          1           0        0.514490   -0.493616    6.087972
     44          1           0       -0.721323   -1.212491    5.039524
     45          8           0       -1.291369   -0.524508    0.151391
     46          1           0       -1.633475    0.213685   -0.439108
     47          1           0       -1.207859   -1.364731   -0.369706
     48          1           0       -0.578251   -5.088626   -2.097704
     49          1           0       -3.807685    3.341376   -1.783190
     50          1           0        2.015287    1.151006   -0.243669
     51          1           0       -1.218864    1.310154    3.233524
 ---------------------------------------------------------------------
 Rotational constants (GHZ):      0.2716956      0.2104732      0.1492846
 Standard basis: 6-31G(d,p) (6D, 7F)
   465 basis functions,   798 primitive gaussians,   465 cartesian basis functions
    85 alpha electrons       85 beta electrons
       nuclear repulsion energy      1936.9156108405 Hartrees.
 NAtoms=   51 NActive=   51 NUniq=   51 SFac= 1.00D+00 NAtFMM=   60 NAOKFM=F Big=F
 Integral buffers will be    131072 words long.
 Raffenetti 2 integral format.
 Two-electron integral symmetry is turned off.
 Nuclear repulsion after empirical dispersion term =     1936.8550476795 Hartrees.
 One-electron integrals computed using PRISM.
 NBasis=   465 RedAO= T EigKep=  2.00D-03  NBF=   465
 NBsUse=   465 1.00D-06 EigRej= -1.00D+00 NBFU=   465
 Initial guess from the checkpoint file:  "ts1-frame31_qm.chk"
 B after Tr=    -0.000054   -0.000022    0.000078
         Rot=    1.000000   -0.000000   -0.000007   -0.000027 Ang=  -0.00 deg.
 ExpMin= 1.61D-01 ExpMax= 5.48D+03 ExpMxC= 8.25D+02 IAcc=2 IRadAn=         4 AccDes= 0.00D+00
 Harris functional with IExCor=  402 and IRadAn=       4 diagonalized for initial guess.
 HarFok:  IExCor=  402 AccDes= 0.00D+00 IRadAn=         4 IDoV= 1 UseB2=F ITyADJ=14
 ICtDFT=  3500011 ScaDFX=  1.000000  1.000000  1.000000  1.000000
 FoFCou: FMM=F IPFlag=           0 FMFlag=      100000 FMFlg1=           0
         NFxFlg=           0 DoJE=T BraDBF=F KetDBF=T FulRan=T
         wScrn=  0.000000 ICntrl=     500 IOpCl=  0 I1Cent=   200000004 NGrid=           0
         NMat0=    1 NMatS0=      1 NMatT0=    0 NMatD0=    1 NMtDS0=    0 NMtDT0=    0
 Symmetry not used in FoFCou.
 Requested convergence on RMS density matrix=1.00D-08 within 128 cycles.
 Requested convergence on MAX density matrix=1.00D-06.
 Requested convergence on             energy=1.00D-06.
 No special actions if energy rises.
 Integral accuracy reduced to 1.0D-05 until final iterations.
 Initial convergence to 1.0D-05 achieved.  Increase integral accuracy.
 SCF Done:  E(RB3LYP) =  -1057.90818424     A.U. after   11 cycles
            NFock= 11  Conv=0.57D-08     -V/T= 2.0092
 DoSCS=F DFT=T ScalE2(SS,OS)=  1.000000  1.000000
 Range of M.O.s used for correlation:     1   465
 NBasis=   465 NAE=    85 NBE=    85 NFC=     0 NFV=     0
 NROrb=    465 NOA=    85 NOB=    85 NVA=   380 NVB=   380
 Symmetrizing basis deriv contribution to polar:
 IMax=3 JMax=2 DiffMx= 0.00D+00
 Calling FoFJK, ICntrl=      2147 FMM=F ISym2X=0 I1Cent= 0 IOpClX= 0 NMat=1 NMatS=1 NMatT=0.
 -------------------------------------------------------------------
 Center     Atomic                   Forces (Hartrees/Bohr)
 Number     Number              X              Y              Z
 -------------------------------------------------------------------
      1        6           0.001745629   -0.000255200    0.000668738
      2        1           0.000146364   -0.000005480    0.000063478
      3        1           0.000151962    0.000052312    0.000082545
      4        6           0.000015191   -0.000169097   -0.000023460
      5        8          -0.000211389   -0.001684005   -0.001073503
      6        8          -0.000624489    0.001175970    0.000735479
      7        1           0.000008353   -0.000464282   -0.000396324
      8        6           0.000080763    0.001234610    0.000864915
      9        1           0.000037594    0.000058512    0.000103210
     10        1          -0.000024209    0.000129252    0.000066997
     11        6           0.000185849    0.000509884   -0.000167786
     12        8           0.000516513   -0.000473933    0.000039572
     13        8           0.000012354    0.001478696   -0.001540692
     14        6           0.000107022    0.000301478   -0.000018933
     15        1          -0.000070512   -0.000085338    0.000033287
     16        6          -0.000125597   -0.000056521    0.000197052
     17        1          -0.000016685   -0.000001852    0.000044493
     18        1           0.000000493    0.000005610    0.000014581
     19        6          -0.000220493   -0.000173725    0.000073479
     20        1          -0.000018626   -0.000013677    0.000002533
     21        6          -0.000147558   -0.000170675    0.000130653
     22        1          -0.000010944   -0.000009935    0.000012802
     23        1          -0.000010358   -0.000013569    0.000010262
     24        1          -0.000008431   -0.000015880    0.000007291
     25        6          -0.000188877   -0.000183119    0.000020996
     26        1          -0.000012031   -0.000015414   -0.000003138
     27        1          -0.000009725   -0.000015505    0.000002293
     28        1          -0.000020346   -0.000014956   -0.000003391
     29        6           0.002332333    0.000442508    0.000702831
     30        8           0.000599065    0.000223117   -0.000358904
     31        7           0.000235472   -0.000216031   -0.000149661
     32        1           0.000023886   -0.000039452   -0.000026872
     33        6           0.000264951   -0.000247664   -0.000178088
     34        1           0.000036191   -0.000029990   -0.000027344
     35        6           0.000155084   -0.000027817   -0.000025370
     36        1           0.000019433   -0.000001665    0.000014078
     37        6           0.000031784    0.000044315    0.000037221
     38        1           0.000019840    0.000000706    0.000013521
     39        1          -0.000013882    0.000009438    0.000019583
     40        1          -0.000007265    0.000003376   -0.000016260
     41        6          -0.000008661    0.000034818   -0.000087523
     42        1          -0.000004536    0.000004215   -0.000018118
     43        1          -0.000008309    0.000006157    0.000001231
     44        1           0.000001571    0.000001448   -0.000009325
     45        8          -0.004665447   -0.001166573    0.000222833
     46        1          -0.000163360   -0.000120904    0.000049100
     47        1          -0.000261197   -0.000161774   -0.000069776
     48        1           0.000199699   -0.000079095    0.000041242
     49        1          -0.000004898    0.000122936    0.000083913
     50        1          -0.000073760    0.000104019   -0.000138743
     51        1           0.000004186   -0.000030248   -0.000026995
 -------------------------------------------------------------------
 Cartesian Forces:  Max     0.004665447 RMS     0.000565276
 IRC-IRC-IRC-IRC-IRC-IRC-IRC-IRC-IRC-IRC-IRC-IRC-IRC-IRC-IRC-IRC-IRC-IRC
 Pt  7 Step number   1 out of a maximum of  20
 Point Number:   7          Path Number:   1
   CHANGE IN THE REACTION COORDINATE =    0.25884
   NET REACTION COORDINATE UP TO THIS POINT =    1.81165
  # OF POINTS ALONG THE PATH =   7
  # OF STEPS =   1

 Calculating another point on the path.
 IRC-IRC-IRC-IRC-IRC-IRC-IRC-IRC-IRC-IRC-IRC-IRC-IRC-IRC-IRC-IRC-IRC-IRC
 Symmetry turned off by external request.
 Stoichiometry    C14H30NO6(1-)
 Framework group  C1[X(C14H30NO6)]
 Deg. of freedom   147
 Full point group                 C1      NOp   1
                          Input orientation:                          
 ---------------------------------------------------------------------
 Center     Atomic      Atomic             Coordinates (Angstroms)
 Number     Number       Type             X           Y           Z
 ---------------------------------------------------------------------
      1          6           0        0.393123   -4.649280   -1.819631
      2          1           0        0.923470   -4.378835   -2.740611
      3          1           0        1.012714   -5.367287   -1.275813
      4          6           0        0.164345   -3.378041   -0.996864
      5          8           0       -0.922903   -2.785918   -1.167074
      6          8           0        1.135934   -3.018568   -0.245274
      7          1           0        1.022193   -1.866868    0.507775
      8          6           0       -2.817102    3.720032   -1.496567
      9          1           0       -2.905814    4.633141   -0.902490
     10          1           0       -2.285269    3.949666   -2.427539
     11          6           0       -2.045968    2.621978   -0.742076
     12          8           0       -1.431795    2.953361    0.307513
     13          8           0       -2.080382    1.483453   -1.296234
     14          6           0        1.049873    0.701059   -0.517231
     15          1           0        0.373454    1.515049   -0.781081
     16          6           0        1.257337   -0.238193   -1.705471
     17          1           0        0.337888   -0.798572   -1.892192
     18          1           0        2.024511   -0.979051   -1.458381
     19          6           0        1.648746    0.533046   -2.983289
     20          1           0        2.346661    1.337119   -2.699377
     21          6           0        2.376094   -0.385571   -3.975137
     22          1           0        3.301934   -0.786636   -3.546663
     23          1           0        2.630167    0.143609   -4.902083
     24          1           0        1.738853   -1.237893   -4.242024
     25          6           0        0.418022    1.172398   -3.647079
     26          1           0       -0.210466    0.391935   -4.093458
     27          1           0        0.710498    1.865839   -4.445631
     28          1           0       -0.216211    1.698963   -2.929340
     29          6           0        0.546183    0.098429    0.782638
     30          8           0        0.980508   -1.043625    1.226860
     31          7           0        0.110710    1.007888    1.679602
     32          1           0       -0.395278    1.790806    1.222031
     33          6           0       -0.501830    0.537833    2.920064
     34          1           0       -1.065722   -0.378366    2.711056
     35          6           0        0.513350    0.293556    4.048915
     36          1           0        1.223706   -0.452871    3.674592
     37          6           0        1.283659    1.572671    4.394577
     38          1           0        1.758070    1.986551    3.500387
     39          1           0        2.059797    1.382275    5.145741
     40          1           0        0.606868    2.337461    4.798806
     41          6           0       -0.196841   -0.281157    5.280530
     42          1           0       -0.938839    0.428200    5.670882
     43          1           0        0.513888   -0.493134    6.087998
     44          1           0       -0.721161   -1.212366    5.038843
     45          8           0       -1.311835   -0.530236    0.152255
     46          1           0       -1.647074    0.205904   -0.439131
     47          1           0       -1.228545   -1.366564   -0.370343
     48          1           0       -0.564953   -5.095219   -2.095247
     49          1           0       -3.808243    3.350545   -1.777023
     50          1           0        2.014411    1.159843   -0.251885
     51          1           0       -1.218418    1.307992    3.231265
 ---------------------------------------------------------------------
 Rotational constants (GHZ):      0.2713347      0.2104481      0.1492213
 Standard basis: 6-31G(d,p) (6D, 7F)
   465 basis functions,   798 primitive gaussians,   465 cartesian basis functions
    85 alpha electrons       85 beta electrons
       nuclear repulsion energy      1936.0545309731 Hartrees.
 NAtoms=   51 NActive=   51 NUniq=   51 SFac= 1.00D+00 NAtFMM=   60 NAOKFM=F Big=F
 Integral buffers will be    131072 words long.
 Raffenetti 2 integral format.
 Two-electron integral symmetry is turned off.
 Nuclear repulsion after empirical dispersion term =     1935.9939824987 Hartrees.
 One-electron integrals computed using PRISM.
 NBasis=   465 RedAO= T EigKep=  2.01D-03  NBF=   465
 NBsUse=   465 1.00D-06 EigRej= -1.00D+00 NBFU=   465
 Initial guess from the checkpoint file:  "ts1-frame31_qm.chk"
 B after Tr=    -0.000049   -0.000033    0.000080
         Rot=    1.000000   -0.000000   -0.000007   -0.000027 Ang=  -0.00 deg.
 ExpMin= 1.61D-01 ExpMax= 5.48D+03 ExpMxC= 8.25D+02 IAcc=2 IRadAn=         4 AccDes= 0.00D+00
 Harris functional with IExCor=  402 and IRadAn=       4 diagonalized for initial guess.
 HarFok:  IExCor=  402 AccDes= 0.00D+00 IRadAn=         4 IDoV= 1 UseB2=F ITyADJ=14
 ICtDFT=  3500011 ScaDFX=  1.000000  1.000000  1.000000  1.000000
 FoFCou: FMM=F IPFlag=           0 FMFlag=      100000 FMFlg1=           0
         NFxFlg=           0 DoJE=T BraDBF=F KetDBF=T FulRan=T
         wScrn=  0.000000 ICntrl=     500 IOpCl=  0 I1Cent=   200000004 NGrid=           0
         NMat0=    1 NMatS0=      1 NMatT0=    0 NMatD0=    1 NMtDS0=    0 NMtDT0=    0
 Symmetry not used in FoFCou.
 Requested convergence on RMS density matrix=1.00D-08 within 128 cycles.
 Requested convergence on MAX density matrix=1.00D-06.
 Requested convergence on             energy=1.00D-06.
 No special actions if energy rises.
 Integral accuracy reduced to 1.0D-05 until final iterations.
 Initial convergence to 1.0D-05 achieved.  Increase integral accuracy.
 SCF Done:  E(RB3LYP) =  -1057.90870360     A.U. after   11 cycles
            NFock= 11  Conv=0.59D-08     -V/T= 2.0092
 DoSCS=F DFT=T ScalE2(SS,OS)=  1.000000  1.000000
 Range of M.O.s used for correlation:     1   465
 NBasis=   465 NAE=    85 NBE=    85 NFC=     0 NFV=     0
 NROrb=    465 NOA=    85 NOB=    85 NVA=   380 NVB=   380
 Symmetrizing basis deriv contribution to polar:
 IMax=3 JMax=2 DiffMx= 0.00D+00
 Calling FoFJK, ICntrl=      2147 FMM=F ISym2X=0 I1Cent= 0 IOpClX= 0 NMat=1 NMatS=1 NMatT=0.
 -------------------------------------------------------------------
 Center     Atomic                   Forces (Hartrees/Bohr)
 Number     Number              X              Y              Z
 -------------------------------------------------------------------
      1        6           0.001898671   -0.000232980    0.000748816
      2        1           0.000164311   -0.000002316    0.000073757
      3        1           0.000168541    0.000057730    0.000096276
      4        6           0.000001348   -0.000170904   -0.000015989
      5        8          -0.000203278   -0.001751823   -0.001086555
      6        8          -0.000641165    0.001224605    0.000819278
      7        1           0.000010118   -0.000605897   -0.000507365
      8        6           0.000092953    0.001304577    0.000934502
      9        1           0.000041208    0.000064753    0.000115788
     10        1          -0.000025340    0.000140210    0.000072481
     11        6           0.000215763    0.000576740   -0.000147569
     12        8           0.000547061   -0.000484013    0.000042689
     13        8           0.000059768    0.001531492   -0.001603760
     14        6           0.000133028    0.000323280   -0.000012241
     15        1          -0.000079850   -0.000082549    0.000032595
     16        6          -0.000114757   -0.000039842    0.000207809
     17        1          -0.000016718   -0.000001825    0.000046055
     18        1           0.000002566    0.000008488    0.000016183
     19        6          -0.000232777   -0.000187135    0.000062358
     20        1          -0.000020199   -0.000014692    0.000000238
     21        6          -0.000163718   -0.000195548    0.000127967
     22        1          -0.000012389   -0.000011596    0.000013127
     23        1          -0.000011721   -0.000016784    0.000009509
     24        1          -0.000009918   -0.000018518    0.000007826
     25        6          -0.000207194   -0.000207200    0.000011652
     26        1          -0.000014406   -0.000018243   -0.000002608
     27        1          -0.000012069   -0.000018766    0.000000271
     28        1          -0.000021038   -0.000015501   -0.000004193
     29        6           0.002382308    0.000395788    0.000691189
     30        8           0.000592792    0.000325440   -0.000399342
     31        7           0.000247883   -0.000230790   -0.000161596
     32        1           0.000025523   -0.000046457   -0.000024047
     33        6           0.000274133   -0.000285459   -0.000207115
     34        1           0.000039032   -0.000035803   -0.000028162
     35        6           0.000160755   -0.000041937   -0.000038287
     36        1           0.000020823   -0.000002335    0.000013464
     37        6           0.000022553    0.000040602    0.000020377
     38        1           0.000019157    0.000000265    0.000011550
     39        1          -0.000014396    0.000010445    0.000019802
     40        1          -0.000009270    0.000003163   -0.000018240
     41        6          -0.000003421    0.000028431   -0.000097613
     42        1          -0.000004930    0.000003871   -0.000020051
     43        1          -0.000008443    0.000006589    0.000001521
     44        1           0.000002335    0.000000553   -0.000009832
     45        8          -0.004892982   -0.001453364    0.000404234
     46        1          -0.000276228    0.000116489   -0.000136974
     47        1          -0.000275295   -0.000124514   -0.000038479
     48        1           0.000216943   -0.000085183    0.000043672
     49        1          -0.000006155    0.000132638    0.000091476
     50        1          -0.000064810    0.000120978   -0.000148006
     51        1           0.000002895   -0.000035155   -0.000028440
 -------------------------------------------------------------------
 Cartesian Forces:  Max     0.004892982 RMS     0.000597545
 IRC-IRC-IRC-IRC-IRC-IRC-IRC-IRC-IRC-IRC-IRC-IRC-IRC-IRC-IRC-IRC-IRC-IRC
 Pt  8 Step number   1 out of a maximum of  20
 Point Number:   8          Path Number:   1
   CHANGE IN THE REACTION COORDINATE =    0.25882
   NET REACTION COORDINATE UP TO THIS POINT =    2.07047
  # OF POINTS ALONG THE PATH =   8
  # OF STEPS =   1

 Calculating another point on the path.
 IRC-IRC-IRC-IRC-IRC-IRC-IRC-IRC-IRC-IRC-IRC-IRC-IRC-IRC-IRC-IRC-IRC-IRC
 Symmetry turned off by external request.
 Stoichiometry    C14H30NO6(1-)
 Framework group  C1[X(C14H30NO6)]
 Deg. of freedom   147
 Full point group                 C1      NOp   1
                          Input orientation:                          
 ---------------------------------------------------------------------
 Center     Atomic      Atomic             Coordinates (Angstroms)
 Number     Number       Type             X           Y           Z
 ---------------------------------------------------------------------
      1          6           0        0.403954   -4.650523   -1.815432
      2          1           0        0.935544   -4.379098   -2.735384
      3          1           0        1.025816   -5.364017   -1.268247
      4          6           0        0.164353   -3.378903   -0.996844
      5          8           0       -0.923828   -2.793207   -1.171561
      6          8           0        1.133317   -3.013289   -0.241554
      7          1           0        1.019714   -1.878525    0.496963
      8          6           0       -2.816547    3.727283   -1.491325
      9          1           0       -2.902931    4.638417   -0.893761
     10          1           0       -2.286895    3.959755   -2.422841
     11          6           0       -2.044817    2.625033   -0.743066
     12          8           0       -1.429436    2.951481    0.307857
     13          8           0       -2.080054    1.489793   -1.302780
     14          6           0        1.050117    0.702579   -0.517582
     15          1           0        0.366521    1.511025   -0.779860
     16          6           0        1.256784   -0.238339   -1.704322
     17          1           0        0.336692   -0.798579   -1.888424
     18          1           0        2.024720   -0.978432   -1.457201
     19          6           0        1.647467    0.531994   -2.982985
     20          1           0        2.345381    1.336240   -2.699519
     21          6           0        2.375174   -0.386720   -3.974456
     22          1           0        3.301048   -0.787515   -3.545751
     23          1           0        2.629331    0.142373   -4.901423
     24          1           0        1.738166   -1.239205   -4.241423
     25          6           0        0.416867    1.171201   -3.647058
     26          1           0       -0.211466    0.390669   -4.093556
     27          1           0        0.709671    1.864446   -4.445677
     28          1           0       -0.217717    1.697769   -2.929656
     29          6           0        0.559388    0.100661    0.786780
     30          8           0        0.983068   -1.044487    1.223281
     31          7           0        0.111958    1.006480    1.678747
     32          1           0       -0.394151    1.788819    1.219029
     33          6           0       -0.500308    0.536163    2.918968
     34          1           0       -1.062493   -0.380626    2.708203
     35          6           0        0.514223    0.293303    4.048667
     36          1           0        1.225223   -0.453148    3.675481
     37          6           0        1.283741    1.572869    4.394655
     38          1           0        1.759586    1.986640    3.501152
     39          1           0        2.058770    1.383032    5.147106
     40          1           0        0.606167    2.337703    4.797428
     41          6           0       -0.196869   -0.281024    5.279967
     42          1           0       -0.939191    0.428467    5.669421
     43          1           0        0.513278   -0.492640    6.088038
     44          1           0       -0.720960   -1.212306    5.038157
     45          8           0       -1.332503   -0.535382    0.153220
     46          1           0       -1.661124    0.200271   -0.440070
     47          1           0       -1.249586   -1.367940   -0.370543
     48          1           0       -0.550935   -5.102055   -2.092782
     49          1           0       -3.808847    3.359963   -1.770590
     50          1           0        2.013351    1.169057   -0.260114
     51          1           0       -1.218131    1.305545    3.229006
 ---------------------------------------------------------------------
 Rotational constants (GHZ):      0.2709780      0.2104319      0.1491611
 Standard basis: 6-31G(d,p) (6D, 7F)
   465 basis functions,   798 primitive gaussians,   465 cartesian basis functions
    85 alpha electrons       85 beta electrons
       nuclear repulsion energy      1935.2144776906 Hartrees.
 NAtoms=   51 NActive=   51 NUniq=   51 SFac= 1.00D+00 NAtFMM=   60 NAOKFM=F Big=F
 Integral buffers will be    131072 words long.
 Raffenetti 2 integral format.
 Two-electron integral symmetry is turned off.
 Nuclear repulsion after empirical dispersion term =     1935.1539640290 Hartrees.
 One-electron integrals computed using PRISM.
 NBasis=   465 RedAO= T EigKep=  2.02D-03  NBF=   465
 NBsUse=   465 1.00D-06 EigRej= -1.00D+00 NBFU=   465
 Initial guess from the checkpoint file:  "ts1-frame31_qm.chk"
 B after Tr=    -0.000046   -0.000031    0.000078
         Rot=    1.000000   -0.000001   -0.000007   -0.000028 Ang=  -0.00 deg.
 ExpMin= 1.61D-01 ExpMax= 5.48D+03 ExpMxC= 8.25D+02 IAcc=2 IRadAn=         4 AccDes= 0.00D+00
 Harris functional with IExCor=  402 and IRadAn=       4 diagonalized for initial guess.
 HarFok:  IExCor=  402 AccDes= 0.00D+00 IRadAn=         4 IDoV= 1 UseB2=F ITyADJ=14
 ICtDFT=  3500011 ScaDFX=  1.000000  1.000000  1.000000  1.000000
 FoFCou: FMM=F IPFlag=           0 FMFlag=      100000 FMFlg1=           0
         NFxFlg=           0 DoJE=T BraDBF=F KetDBF=T FulRan=T
         wScrn=  0.000000 ICntrl=     500 IOpCl=  0 I1Cent=   200000004 NGrid=           0
         NMat0=    1 NMatS0=      1 NMatT0=    0 NMatD0=    1 NMtDS0=    0 NMtDT0=    0
 Symmetry not used in FoFCou.
 Requested convergence on RMS density matrix=1.00D-08 within 128 cycles.
 Requested convergence on MAX density matrix=1.00D-06.
 Requested convergence on             energy=1.00D-06.
 No special actions if energy rises.
 Integral accuracy reduced to 1.0D-05 until final iterations.
 Initial convergence to 1.0D-05 achieved.  Increase integral accuracy.
 SCF Done:  E(RB3LYP) =  -1057.90925562     A.U. after   11 cycles
            NFock= 11  Conv=0.57D-08     -V/T= 2.0092
 DoSCS=F DFT=T ScalE2(SS,OS)=  1.000000  1.000000
 Range of M.O.s used for correlation:     1   465
 NBasis=   465 NAE=    85 NBE=    85 NFC=     0 NFV=     0
 NROrb=    465 NOA=    85 NOB=    85 NVA=   380 NVB=   380
 Symmetrizing basis deriv contribution to polar:
 IMax=3 JMax=2 DiffMx= 0.00D+00
 Calling FoFJK, ICntrl=      2147 FMM=F ISym2X=0 I1Cent= 0 IOpClX= 0 NMat=1 NMatS=1 NMatT=0.
 -------------------------------------------------------------------
 Center     Atomic                   Forces (Hartrees/Bohr)
 Number     Number              X              Y              Z
 -------------------------------------------------------------------
      1        6           0.002081692   -0.000215992    0.000845582
      2        1           0.000168136    0.000003970    0.000080737
      3        1           0.000161330    0.000069979    0.000099077
      4        6          -0.000017895   -0.000197844   -0.000025088
      5        8          -0.000192462   -0.001799461   -0.001075416
      6        8          -0.000645830    0.001239323    0.000906536
      7        1           0.000024929   -0.000794400   -0.000659374
      8        6           0.000107914    0.001377330    0.001014263
      9        1           0.000043240    0.000053718    0.000111918
     10        1          -0.000025796    0.000136042    0.000074043
     11        6           0.000231482    0.000563429   -0.000167549
     12        8           0.000568805   -0.000469167    0.000060552
     13        8           0.000086134    0.001631021   -0.001624459
     14        6           0.000140489    0.000380533   -0.000036830
     15        1          -0.000062416   -0.000091521    0.000034011
     16        6          -0.000096886   -0.000016539    0.000219279
     17        1          -0.000011115    0.000000727    0.000039245
     18        1           0.000008077    0.000012809    0.000016245
     19        6          -0.000244964   -0.000200800    0.000047104
     20        1          -0.000019105   -0.000014132   -0.000003491
     21        6          -0.000180350   -0.000223844    0.000124689
     22        1          -0.000012222   -0.000012721    0.000011488
     23        1          -0.000012250   -0.000019516    0.000007187
     24        1          -0.000010927   -0.000019668    0.000007401
     25        6          -0.000226195   -0.000234258   -0.000000661
     26        1          -0.000015746   -0.000019572   -0.000000957
     27        1          -0.000012909   -0.000021692   -0.000003410
     28        1          -0.000019930   -0.000015435   -0.000004802
     29        6           0.002414312    0.000351480    0.000709330
     30        8           0.000564861    0.000473097   -0.000429177
     31        7           0.000268948   -0.000252034   -0.000175119
     32        1           0.000031231   -0.000055900   -0.000014117
     33        6           0.000286441   -0.000333342   -0.000236678
     34        1           0.000038057   -0.000037850   -0.000023415
     35        6           0.000163691   -0.000056416   -0.000051800
     36        1           0.000020038   -0.000002631    0.000011218
     37        6           0.000010534    0.000037134    0.000004765
     38        1           0.000015948   -0.000001769    0.000008842
     39        1          -0.000015995    0.000010878    0.000017048
     40        1          -0.000010397    0.000001813   -0.000020865
     41        6           0.000000385    0.000021337   -0.000108160
     42        1          -0.000004819    0.000002348   -0.000020818
     43        1          -0.000008146    0.000006545    0.000001424
     44        1           0.000002959   -0.000000990   -0.000009065
     45        8          -0.005407818   -0.000847660    0.000125782
     46        1          -0.000052605   -0.000341355    0.000247629
     47        1          -0.000271585   -0.000188887   -0.000107800
     48        1           0.000229051   -0.000078736    0.000045762
     49        1          -0.000003576    0.000127562    0.000092338
     50        1          -0.000087842    0.000102993   -0.000135114
     51        1           0.000001096   -0.000039934   -0.000029332
 -------------------------------------------------------------------
 Cartesian Forces:  Max     0.005407818 RMS     0.000633108
 IRC-IRC-IRC-IRC-IRC-IRC-IRC-IRC-IRC-IRC-IRC-IRC-IRC-IRC-IRC-IRC-IRC-IRC
 Pt  9 Step number   1 out of a maximum of  20
 Point Number:   9          Path Number:   1
   CHANGE IN THE REACTION COORDINATE =    0.25872
   NET REACTION COORDINATE UP TO THIS POINT =    2.32919
  # OF POINTS ALONG THE PATH =   9
  # OF STEPS =   1

 Calculating another point on the path.
 IRC-IRC-IRC-IRC-IRC-IRC-IRC-IRC-IRC-IRC-IRC-IRC-IRC-IRC-IRC-IRC-IRC-IRC
 Symmetry turned off by external request.
 Stoichiometry    C14H30NO6(1-)
 Framework group  C1[X(C14H30NO6)]
 Deg. of freedom   147
 Full point group                 C1      NOp   1
                          Input orientation:                          
 ---------------------------------------------------------------------
 Center     Atomic      Atomic             Coordinates (Angstroms)
 Number     Number       Type             X           Y           Z
 ---------------------------------------------------------------------
      1          6           0        0.414827   -4.651497   -1.811057
      2          1           0        0.947742   -4.378994   -2.729881
      3          1           0        1.038606   -5.360568   -1.260429
      4          6           0        0.164283   -3.379744   -0.996779
      5          8           0       -0.924584   -2.800185   -1.175694
      6          8           0        1.130803   -3.008219   -0.237662
      7          1           0        1.017099   -1.892613    0.484535
      8          6           0       -2.815984    3.734445   -1.486111
      9          1           0       -2.900219    4.643683   -0.885324
     10          1           0       -2.288473    3.969535   -2.418193
     11          6           0       -2.043663    2.628035   -0.744054
     12          8           0       -1.427116    2.949770    0.308248
     13          8           0       -2.079707    1.496287   -1.309203
     14          6           0        1.050463    0.704204   -0.517900
     15          1           0        0.360081    1.507275   -0.778548
     16          6           0        1.256386   -0.238338   -1.703197
     17          1           0        0.335728   -0.798466   -1.884924
     18          1           0        2.025200   -0.977561   -1.456062
     19          6           0        1.646238    0.530965   -2.982792
     20          1           0        2.344177    1.335398   -2.699890
     21          6           0        2.374237   -0.387941   -3.973849
     22          1           0        3.300173   -0.788455   -3.544955
     23          1           0        2.628452    0.140993   -4.900891
     24          1           0        1.737429   -1.240584   -4.240851
     25          6           0        0.415695    1.169955   -3.647089
     26          1           0       -0.212526    0.389312   -4.093580
     27          1           0        0.708766    1.862911   -4.445879
     28          1           0       -0.219176    1.696570   -2.929994
     29          6           0        0.572563    0.102755    0.790867
     30          8           0        0.985426   -1.045408    1.219256
     31          7           0        0.113138    1.005061    1.677888
     32          1           0       -0.393164    1.786817    1.216139
     33          6           0       -0.498838    0.534396    2.917820
     34          1           0       -1.059342   -0.383025    2.705520
     35          6           0        0.515054    0.292983    4.048365
     36          1           0        1.226684   -0.453469    3.676242
     37          6           0        1.283752    1.573027    4.394625
     38          1           0        1.760854    1.986678    3.501722
     39          1           0        2.057772    1.383789    5.148261
     40          1           0        0.605400    2.337866    4.796010
     41          6           0       -0.196877   -0.280946    5.279391
     42          1           0       -0.939530    0.428664    5.667955
     43          1           0        0.512712   -0.492164    6.088060
     44          1           0       -0.720731   -1.212328    5.037520
     45          8           0       -1.353257   -0.540511    0.154221
     46          1           0       -1.674666    0.192890   -0.438956
     47          1           0       -1.270504   -1.369409   -0.371430
     48          1           0       -0.536887   -5.108331   -2.090310
     49          1           0       -3.809329    3.369031   -1.764254
     50          1           0        2.012282    1.177801   -0.267875
     51          1           0       -1.217932    1.302946    3.226768
 ---------------------------------------------------------------------
 Rotational constants (GHZ):      0.2706205      0.2104207      0.1491033
 Standard basis: 6-31G(d,p) (6D, 7F)
   465 basis functions,   798 primitive gaussians,   465 cartesian basis functions
    85 alpha electrons       85 beta electrons
       nuclear repulsion energy      1934.3959114725 Hartrees.
 NAtoms=   51 NActive=   51 NUniq=   51 SFac= 1.00D+00 NAtFMM=   60 NAOKFM=F Big=F
 Integral buffers will be    131072 words long.
 Raffenetti 2 integral format.
 Two-electron integral symmetry is turned off.
 Nuclear repulsion after empirical dispersion term =     1934.3354540481 Hartrees.
 One-electron integrals computed using PRISM.
 NBasis=   465 RedAO= T EigKep=  2.02D-03  NBF=   465
 NBsUse=   465 1.00D-06 EigRej= -1.00D+00 NBFU=   465
 Initial guess from the checkpoint file:  "ts1-frame31_qm.chk"
 B after Tr=    -0.000043   -0.000057    0.000074
         Rot=    1.000000   -0.000001   -0.000008   -0.000028 Ang=  -0.00 deg.
 ExpMin= 1.61D-01 ExpMax= 5.48D+03 ExpMxC= 8.25D+02 IAcc=2 IRadAn=         4 AccDes= 0.00D+00
 Harris functional with IExCor=  402 and IRadAn=       4 diagonalized for initial guess.
 HarFok:  IExCor=  402 AccDes= 0.00D+00 IRadAn=         4 IDoV= 1 UseB2=F ITyADJ=14
 ICtDFT=  3500011 ScaDFX=  1.000000  1.000000  1.000000  1.000000
 FoFCou: FMM=F IPFlag=           0 FMFlag=      100000 FMFlg1=           0
         NFxFlg=           0 DoJE=T BraDBF=F KetDBF=T FulRan=T
         wScrn=  0.000000 ICntrl=     500 IOpCl=  0 I1Cent=   200000004 NGrid=           0
         NMat0=    1 NMatS0=      1 NMatT0=    0 NMatD0=    1 NMtDS0=    0 NMtDT0=    0
 Symmetry not used in FoFCou.
 Requested convergence on RMS density matrix=1.00D-08 within 128 cycles.
 Requested convergence on MAX density matrix=1.00D-06.
 Requested convergence on             energy=1.00D-06.
 No special actions if energy rises.
 Integral accuracy reduced to 1.0D-05 until final iterations.
 Initial convergence to 1.0D-05 achieved.  Increase integral accuracy.
 SCF Done:  E(RB3LYP) =  -1057.90984139     A.U. after   11 cycles
            NFock= 11  Conv=0.59D-08     -V/T= 2.0092
 DoSCS=F DFT=T ScalE2(SS,OS)=  1.000000  1.000000
 Range of M.O.s used for correlation:     1   465
 NBasis=   465 NAE=    85 NBE=    85 NFC=     0 NFV=     0
 NROrb=    465 NOA=    85 NOB=    85 NVA=   380 NVB=   380
 Symmetrizing basis deriv contribution to polar:
 IMax=3 JMax=2 DiffMx= 0.00D+00
 Calling FoFJK, ICntrl=      2147 FMM=F ISym2X=0 I1Cent= 0 IOpClX= 0 NMat=1 NMatS=1 NMatT=0.
 -------------------------------------------------------------------
 Center     Atomic                   Forces (Hartrees/Bohr)
 Number     Number              X              Y              Z
 -------------------------------------------------------------------
      1        6           0.002202618   -0.000168710    0.000916318
      2        1           0.000186028    0.000007398    0.000090463
      3        1           0.000181027    0.000066894    0.000115703
      4        6          -0.000060337   -0.000197886   -0.000026889
      5        8          -0.000158802   -0.001843124   -0.001055500
      6        8          -0.000615201    0.001200394    0.000986601
      7        1           0.000025209   -0.001081000   -0.000884976
      8        6           0.000108607    0.001421709    0.001053779
      9        1           0.000044249    0.000066953    0.000127258
     10        1          -0.000025791    0.000146094    0.000075498
     11        6           0.000265841    0.000704233   -0.000099947
     12        8           0.000572018   -0.000470719    0.000040742
     13        8           0.000142965    0.001612476   -0.001695020
     14        6           0.000189226    0.000386519    0.000004788
     15        1          -0.000086023   -0.000073669    0.000030045
     16        6          -0.000070660    0.000021054    0.000234250
     17        1          -0.000013453   -0.000000911    0.000038672
     18        1           0.000010374    0.000016915    0.000018635
     19        6          -0.000246518   -0.000207126    0.000030388
     20        1          -0.000020669   -0.000014685   -0.000006502
     21        6          -0.000194807   -0.000246774    0.000113652
     22        1          -0.000013687   -0.000013973    0.000011335
     23        1          -0.000013578   -0.000022837    0.000005454
     24        1          -0.000012452   -0.000022382    0.000007935
     25        6          -0.000241723   -0.000258229   -0.000011758
     26        1          -0.000017530   -0.000022870   -0.000001162
     27        1          -0.000016555   -0.000024005   -0.000004843
     28        1          -0.000019793   -0.000015325   -0.000005566
     29        6           0.002441943    0.000250745    0.000679289
     30        8           0.000570577    0.000746265   -0.000374767
     31        7           0.000276102   -0.000238356   -0.000167594
     32        1           0.000030671   -0.000067226   -0.000008544
     33        6           0.000290963   -0.000364917   -0.000276194
     34        1           0.000040988   -0.000045294   -0.000023949
     35        6           0.000164476   -0.000073286   -0.000065405
     36        1           0.000020739   -0.000003253    0.000010057
     37        6          -0.000002056    0.000029335   -0.000016844
     38        1           0.000014158   -0.000002132    0.000005675
     39        1          -0.000014781    0.000011624    0.000018045
     40        1          -0.000012993    0.000002084   -0.000021238
     41        6           0.000007881    0.000010584   -0.000116218
     42        1          -0.000005411    0.000002130   -0.000021803
     43        1          -0.000007812    0.000006375    0.000002439
     44        1           0.000003637   -0.000001998   -0.000009645
     45        8          -0.005353096   -0.001937000    0.000782093
     46        1          -0.000459873    0.000594710   -0.000489942
     47        1          -0.000283141   -0.000038277    0.000024129
     48        1           0.000233768   -0.000085801    0.000043658
     49        1          -0.000008597    0.000136990    0.000096214
     50        1          -0.000046996    0.000143521   -0.000151405
     51        1          -0.000001727   -0.000043236   -0.000027405
 -------------------------------------------------------------------
 Cartesian Forces:  Max     0.005353096 RMS     0.000664889
 IRC-IRC-IRC-IRC-IRC-IRC-IRC-IRC-IRC-IRC-IRC-IRC-IRC-IRC-IRC-IRC-IRC-IRC
 Pt 10 Step number   1 out of a maximum of  20
 Point Number:  10          Path Number:   1
   CHANGE IN THE REACTION COORDINATE =    0.25856
   NET REACTION COORDINATE UP TO THIS POINT =    2.58775
  # OF POINTS ALONG THE PATH =  10
  # OF STEPS =   1

 Calculating another point on the path.
 IRC-IRC-IRC-IRC-IRC-IRC-IRC-IRC-IRC-IRC-IRC-IRC-IRC-IRC-IRC-IRC-IRC-IRC
 Symmetry turned off by external request.
 Stoichiometry    C14H30NO6(1-)
 Framework group  C1[X(C14H30NO6)]
 Deg. of freedom   147
 Full point group                 C1      NOp   1
                          Input orientation:                          
 ---------------------------------------------------------------------
 Center     Atomic      Atomic             Coordinates (Angstroms)
 Number     Number       Type             X           Y           Z
 ---------------------------------------------------------------------
      1          6           0        0.426276   -4.652377   -1.806402
      2          1           0        0.961411   -4.378728   -2.723572
      3          1           0        1.052478   -5.356184   -1.251595
      4          6           0        0.163936   -3.380638   -0.996797
      5          8           0       -0.925211   -2.807123   -1.179587
      6          8           0        1.128437   -3.003547   -0.233659
      7          1           0        1.013603   -1.910869    0.469971
      8          6           0       -2.815335    3.741578   -1.480748
      9          1           0       -2.896796    4.648516   -0.875852
     10          1           0       -2.290152    3.980174   -2.413251
     11          6           0       -2.042385    2.631240   -0.744807
     12          8           0       -1.424983    2.948206    0.308480
     13          8           0       -2.079034    1.502119   -1.315152
     14          6           0        1.050822    0.705960   -0.518166
     15          1           0        0.352947    1.503073   -0.777470
     16          6           0        1.256140   -0.238148   -1.702017
     17          1           0        0.334889   -0.798276   -1.881168
     18          1           0        2.025913   -0.976391   -1.454744
     19          6           0        1.645041    0.529901   -2.982689
     20          1           0        2.342958    1.334566   -2.700446
     21          6           0        2.373266   -0.389263   -3.973306
     22          1           0        3.299213   -0.789512   -3.544136
     23          1           0        2.627542    0.139357   -4.900500
     24          1           0        1.736619   -1.242102   -4.240203
     25          6           0        0.414519    1.168604   -3.647214
     26          1           0       -0.213640    0.387797   -4.093582
     27          1           0        0.707726    1.861201   -4.446275
     28          1           0       -0.220550    1.695373   -2.930442
     29          6           0        0.584579    0.103947    0.794311
     30          8           0        0.987830   -1.046425    1.214729
     31          7           0        0.114484    1.003692    1.677146
     32          1           0       -0.392193    1.784431    1.213725
     33          6           0       -0.497396    0.532499    2.916504
     34          1           0       -1.055880   -0.385818    2.702724
     35          6           0        0.515845    0.292610    4.048006
     36          1           0        1.228147   -0.453774    3.676878
     37          6           0        1.283701    1.573145    4.394533
     38          1           0        1.762186    1.986519    3.502229
     39          1           0        2.056556    1.384643    5.149588
     40          1           0        0.604491    2.338066    4.794318
     41          6           0       -0.196881   -0.280904    5.278780
     42          1           0       -0.939951    0.428821    5.666338
     43          1           0        0.512058   -0.491661    6.088155
     44          1           0       -0.720474   -1.212403    5.036824
     45          8           0       -1.374137   -0.544320    0.155454
     46          1           0       -1.689342    0.191730   -0.441477
     47          1           0       -1.292398   -1.369463   -0.370790
     48          1           0       -0.521542   -5.115602   -2.088004
     49          1           0       -3.810100    3.378918   -1.757439
     50          1           0        2.010836    1.187967   -0.276191
     51          1           0       -1.218043    1.299903    3.224575
 ---------------------------------------------------------------------
 Rotational constants (GHZ):      0.2702652      0.2104191      0.1490463
 Standard basis: 6-31G(d,p) (6D, 7F)
   465 basis functions,   798 primitive gaussians,   465 cartesian basis functions
    85 alpha electrons       85 beta electrons
       nuclear repulsion energy      1933.5848840297 Hartrees.
 NAtoms=   51 NActive=   51 NUniq=   51 SFac= 1.00D+00 NAtFMM=   60 NAOKFM=F Big=F
 Integral buffers will be    131072 words long.
 Raffenetti 2 integral format.
 Two-electron integral symmetry is turned off.
 Nuclear repulsion after empirical dispersion term =     1933.5245156118 Hartrees.
 One-electron integrals computed using PRISM.
 NBasis=   465 RedAO= T EigKep=  2.02D-03  NBF=   465
 NBsUse=   465 1.00D-06 EigRej= -1.00D+00 NBFU=   465
 Initial guess from the checkpoint file:  "ts1-frame31_qm.chk"
 B after Tr=    -0.000044   -0.000035    0.000065
         Rot=    1.000000   -0.000002   -0.000007   -0.000029 Ang=  -0.00 deg.
 ExpMin= 1.61D-01 ExpMax= 5.48D+03 ExpMxC= 8.25D+02 IAcc=2 IRadAn=         4 AccDes= 0.00D+00
 Harris functional with IExCor=  402 and IRadAn=       4 diagonalized for initial guess.
 HarFok:  IExCor=  402 AccDes= 0.00D+00 IRadAn=         4 IDoV= 1 UseB2=F ITyADJ=14
 ICtDFT=  3500011 ScaDFX=  1.000000  1.000000  1.000000  1.000000
 FoFCou: FMM=F IPFlag=           0 FMFlag=      100000 FMFlg1=           0
         NFxFlg=           0 DoJE=T BraDBF=F KetDBF=T FulRan=T
         wScrn=  0.000000 ICntrl=     500 IOpCl=  0 I1Cent=   200000004 NGrid=           0
         NMat0=    1 NMatS0=      1 NMatT0=    0 NMatD0=    1 NMtDS0=    0 NMtDT0=    0
 Symmetry not used in FoFCou.
 Requested convergence on RMS density matrix=1.00D-08 within 128 cycles.
 Requested convergence on MAX density matrix=1.00D-06.
 Requested convergence on             energy=1.00D-06.
 No special actions if energy rises.
 Integral accuracy reduced to 1.0D-05 until final iterations.
 Initial convergence to 1.0D-05 achieved.  Increase integral accuracy.
 SCF Done:  E(RB3LYP) =  -1057.91046779     A.U. after   11 cycles
            NFock= 11  Conv=0.53D-08     -V/T= 2.0092
 DoSCS=F DFT=T ScalE2(SS,OS)=  1.000000  1.000000
 Range of M.O.s used for correlation:     1   465
 NBasis=   465 NAE=    85 NBE=    85 NFC=     0 NFV=     0
 NROrb=    465 NOA=    85 NOB=    85 NVA=   380 NVB=   380
 Symmetrizing basis deriv contribution to polar:
 IMax=3 JMax=2 DiffMx= 0.00D+00
 Calling FoFJK, ICntrl=      2147 FMM=F ISym2X=0 I1Cent= 0 IOpClX= 0 NMat=1 NMatS=1 NMatT=0.
 -------------------------------------------------------------------
 Center     Atomic                   Forces (Hartrees/Bohr)
 Number     Number              X              Y              Z
 -------------------------------------------------------------------
      1        6           0.002496414   -0.000172887    0.001063655
      2        1           0.000150512    0.000018725    0.000087210
      3        1           0.000108663    0.000093853    0.000085595
      4        6          -0.000112957   -0.000312042   -0.000102945
      5        8          -0.000151319   -0.001863458   -0.000999224
      6        8          -0.000589339    0.001153535    0.001123218
      7        1           0.000086938   -0.001544757   -0.001261830
      8        6           0.000125643    0.001536920    0.001171990
      9        1           0.000041354    0.000012476    0.000079495
     10        1          -0.000025114    0.000104642    0.000065941
     11        6           0.000242527    0.000529005   -0.000221734
     12        8           0.000572180   -0.000402010    0.000089008
     13        8           0.000112869    0.001827113   -0.001643335
     14        6           0.000141375    0.000526289   -0.000083360
     15        1          -0.000009137   -0.000108325    0.000035480
     16        6          -0.000034728    0.000064771    0.000253363
     17        1           0.000003508    0.000009506    0.000017547
     18        1           0.000023036    0.000023805    0.000015263
     19        6          -0.000260204   -0.000221383    0.000007179
     20        1          -0.000012704   -0.000009684   -0.000012392
     21        6          -0.000214811   -0.000285282    0.000112126
     22        1          -0.000009082   -0.000012807    0.000005233
     23        1          -0.000011451   -0.000023133   -0.000000440
     24        1          -0.000011682   -0.000018775    0.000005445
     25        6          -0.000265895   -0.000295902   -0.000029554
     26        1          -0.000015299   -0.000019715    0.000002926
     27        1          -0.000013249   -0.000024326   -0.000011581
     28        1          -0.000014275   -0.000013604   -0.000004963
     29        6           0.002541294    0.000244112    0.000813791
     30        8           0.000503259    0.001132951   -0.000297152
     31        7           0.000312105   -0.000274938   -0.000181007
     32        1           0.000038229   -0.000076387    0.000014241
     33        6           0.000311169   -0.000438186   -0.000302913
     34        1           0.000031277   -0.000036225   -0.000007932
     35        6           0.000164853   -0.000087492   -0.000078655
     36        1           0.000014487   -0.000002329    0.000004324
     37        6          -0.000020545    0.000028460   -0.000027622
     38        1           0.000005858   -0.000007237    0.000001659
     39        1          -0.000018187    0.000010778    0.000009116
     40        1          -0.000011292   -0.000001391   -0.000024312
     41        6           0.000008233    0.000002595   -0.000128466
     42        1          -0.000004186   -0.000002051   -0.000019038
     43        1          -0.000006600    0.000005180    0.000001980
     44        1           0.000003901   -0.000004578   -0.000005823
     45        8          -0.006523644    0.000613381   -0.000465610
     46        1           0.000453641   -0.001367928    0.001128345
     47        1          -0.000240445   -0.000356801   -0.000293587
     48        1           0.000230354   -0.000048364    0.000042933
     49        1           0.000002707    0.000096849    0.000078608
     50        1          -0.000144758    0.000043155   -0.000087700
     51        1          -0.000005485   -0.000046104   -0.000024495
 -------------------------------------------------------------------
 Cartesian Forces:  Max     0.006523644 RMS     0.000753440
 IRC-IRC-IRC-IRC-IRC-IRC-IRC-IRC-IRC-IRC-IRC-IRC-IRC-IRC-IRC-IRC-IRC-IRC
 Pt 11 Step number   1 out of a maximum of  20
 Point Number:  11          Path Number:   1
   CHANGE IN THE REACTION COORDINATE =    0.25808
   NET REACTION COORDINATE UP TO THIS POINT =    2.84583
  # OF POINTS ALONG THE PATH =  11
  # OF STEPS =   1

 Calculating another point on the path.
 IRC-IRC-IRC-IRC-IRC-IRC-IRC-IRC-IRC-IRC-IRC-IRC-IRC-IRC-IRC-IRC-IRC-IRC
 Symmetry turned off by external request.
 Stoichiometry    C14H30NO6(1-)
 Framework group  C1[X(C14H30NO6)]
 Deg. of freedom   147
 Full point group                 C1      NOp   1
                          Input orientation:                          
 ---------------------------------------------------------------------
 Center     Atomic      Atomic             Coordinates (Angstroms)
 Number     Number       Type             X           Y           Z
 ---------------------------------------------------------------------
      1          6           0        0.437193   -4.652810   -1.801708
      2          1           0        0.974614   -4.377839   -2.717064
      3          1           0        1.064961   -5.351691   -1.242703
      4          6           0        0.163306   -3.381559   -0.996914
      5          8           0       -0.925614   -2.813201   -1.182765
      6          8           0        1.126276   -2.999400   -0.229509
      7          1           0        1.010083   -1.934154    0.451727
      8          6           0       -2.814728    3.748542   -1.475717
      9          1           0       -2.893932    4.653511   -0.867567
     10          1           0       -2.291723    3.989964   -2.408712
     11          6           0       -2.041332    2.633991   -0.745862
     12          8           0       -1.422962    2.947008    0.308839
     13          8           0       -2.078841    1.508586   -1.320986
     14          6           0        1.051200    0.707863   -0.518418
     15          1           0        0.346554    1.499287   -0.776109
     16          6           0        1.256139   -0.237760   -1.700884
     17          1           0        0.334474   -0.797834   -1.878163
     18          1           0        2.027168   -0.974767   -1.453526
     19          6           0        1.644000    0.528937   -2.982720
     20          1           0        2.341977    1.333809   -2.701295
     21          6           0        2.372351   -0.390640   -3.972853
     22          1           0        3.298378   -0.790650   -3.543546
     23          1           0        2.626616    0.137557   -4.900282
     24          1           0        1.735781   -1.243636   -4.239616
     25          6           0        0.413395    1.167260   -3.647360
     26          1           0       -0.214700    0.386212   -4.093482
     27          1           0        0.706684    1.859366   -4.446831
     28          1           0       -0.221914    1.694071   -2.930842
     29          6           0        0.597748    0.105504    0.798447
     30          8           0        0.989782   -1.047507    1.209640
     31          7           0        0.115511    1.002438    1.676394
     32          1           0       -0.391681    1.782267    1.211059
     33          6           0       -0.496059    0.530596    2.915238
     34          1           0       -1.052569   -0.388659    2.700292
     35          6           0        0.516543    0.292196    4.047627
     36          1           0        1.229436   -0.454128    3.677355
     37          6           0        1.283563    1.573219    4.394337
     38          1           0        1.763193    1.986281    3.502502
     39          1           0        2.055394    1.385472    5.150633
     40          1           0        0.603530    2.338194    4.792562
     41          6           0       -0.196906   -0.280911    5.278187
     42          1           0       -0.940396    0.428892    5.664768
     43          1           0        0.511436   -0.491171    6.088231
     44          1           0       -0.720219   -1.212569    5.036238
     45          8           0       -1.394325   -0.548798    0.156460
     46          1           0       -1.702377    0.180945   -0.435318
     47          1           0       -1.314156   -1.370586   -0.373138
     48          1           0       -0.506905   -5.121516   -2.085835
     49          1           0       -3.810617    3.387974   -1.751164
     50          1           0        2.009263    1.196848   -0.283543
     51          1           0       -1.218296    1.296799    3.222407
 ---------------------------------------------------------------------
 Rotational constants (GHZ):      0.2699032      0.2104176      0.1489911
 Standard basis: 6-31G(d,p) (6D, 7F)
   465 basis functions,   798 primitive gaussians,   465 cartesian basis functions
    85 alpha electrons       85 beta electrons
       nuclear repulsion energy      1932.8162314898 Hartrees.
 NAtoms=   51 NActive=   51 NUniq=   51 SFac= 1.00D+00 NAtFMM=   60 NAOKFM=F Big=F
 Integral buffers will be    131072 words long.
 Raffenetti 2 integral format.
 Two-electron integral symmetry is turned off.
 Nuclear repulsion after empirical dispersion term =     1932.7559810146 Hartrees.
 One-electron integrals computed using PRISM.
 NBasis=   465 RedAO= T EigKep=  2.03D-03  NBF=   465
 NBsUse=   465 1.00D-06 EigRej= -1.00D+00 NBFU=   465
 Initial guess from the checkpoint file:  "ts1-frame31_qm.chk"
 B after Tr=    -0.000046   -0.000125    0.000060
         Rot=    1.000000   -0.000002   -0.000008   -0.000030 Ang=  -0.00 deg.
 ExpMin= 1.61D-01 ExpMax= 5.48D+03 ExpMxC= 8.25D+02 IAcc=2 IRadAn=         4 AccDes= 0.00D+00
 Harris functional with IExCor=  402 and IRadAn=       4 diagonalized for initial guess.
 HarFok:  IExCor=  402 AccDes= 0.00D+00 IRadAn=         4 IDoV= 1 UseB2=F ITyADJ=14
 ICtDFT=  3500011 ScaDFX=  1.000000  1.000000  1.000000  1.000000
 FoFCou: FMM=F IPFlag=           0 FMFlag=      100000 FMFlg1=           0
         NFxFlg=           0 DoJE=T BraDBF=F KetDBF=T FulRan=T
         wScrn=  0.000000 ICntrl=     500 IOpCl=  0 I1Cent=   200000004 NGrid=           0
         NMat0=    1 NMatS0=      1 NMatT0=    0 NMatD0=    1 NMtDS0=    0 NMtDT0=    0
 Symmetry not used in FoFCou.
 Requested convergence on RMS density matrix=1.00D-08 within 128 cycles.
 Requested convergence on MAX density matrix=1.00D-06.
 Requested convergence on             energy=1.00D-06.
 No special actions if energy rises.
 Integral accuracy reduced to 1.0D-05 until final iterations.
 Initial convergence to 1.0D-05 achieved.  Increase integral accuracy.
 SCF Done:  E(RB3LYP) =  -1057.91116168     A.U. after   11 cycles
            NFock= 11  Conv=0.60D-08     -V/T= 2.0092
 DoSCS=F DFT=T ScalE2(SS,OS)=  1.000000  1.000000
 Range of M.O.s used for correlation:     1   465
 NBasis=   465 NAE=    85 NBE=    85 NFC=     0 NFV=     0
 NROrb=    465 NOA=    85 NOB=    85 NVA=   380 NVB=   380
 Symmetrizing basis deriv contribution to polar:
 IMax=3 JMax=2 DiffMx= 0.00D+00
 Calling FoFJK, ICntrl=      2147 FMM=F ISym2X=0 I1Cent= 0 IOpClX= 0 NMat=1 NMatS=1 NMatT=0.
 -------------------------------------------------------------------
 Center     Atomic                   Forces (Hartrees/Bohr)
 Number     Number              X              Y              Z
 -------------------------------------------------------------------
      1        6           0.002700435   -0.000057849    0.001177296
      2        1           0.000149461    0.000019719    0.000083596
      3        1           0.000124219    0.000056377    0.000100878
      4        6          -0.000285811   -0.000289381   -0.000149150
      5        8          -0.000072006   -0.001975337   -0.000971727
      6        8          -0.000516904    0.001213928    0.001376458
      7        1           0.000117075   -0.002604981   -0.002057464
      8        6           0.000098553    0.001624598    0.001217077
      9        1           0.000031815    0.000045543    0.000099209
     10        1          -0.000018968    0.000100669    0.000048450
     11        6           0.000306443    0.001049379    0.000050155
     12        8           0.000525449   -0.000445941   -0.000023104
     13        8           0.000185283    0.001552651   -0.001879741
     14        6           0.000242160    0.000489697    0.000079031
     15        1          -0.000086412   -0.000041521    0.000022478
     16        6           0.000021323    0.000152966    0.000299422
     17        1          -0.000009641   -0.000004571    0.000018056
     18        1           0.000019675    0.000027373    0.000019906
     19        6          -0.000251038   -0.000223277   -0.000010998
     20        1          -0.000014390   -0.000008228   -0.000012895
     21        6          -0.000235644   -0.000314576    0.000094685
     22        1          -0.000009770   -0.000009884    0.000004744
     23        1          -0.000010166   -0.000022313   -0.000004229
     24        1          -0.000011117   -0.000018797    0.000005930
     25        6          -0.000290429   -0.000336614   -0.000041423
     26        1          -0.000012835   -0.000022053   -0.000000888
     27        1          -0.000019908   -0.000018706   -0.000007850
     28        1          -0.000009789   -0.000007893   -0.000004487
     29        6           0.002701364   -0.000072011    0.000801321
     30        8           0.000563826    0.002081988    0.000067025
     31        7           0.000305587   -0.000158617   -0.000133686
     32        1           0.000027012   -0.000098060    0.000036979
     33        6           0.000316896   -0.000471044   -0.000394377
     34        1           0.000031743   -0.000046892    0.000000879
     35        6           0.000167083   -0.000107444   -0.000092671
     36        1           0.000011104   -0.000001262    0.000001412
     37        6          -0.000039690    0.000020302   -0.000056758
     38        1           0.000001937   -0.000007821   -0.000003218
     39        1          -0.000010878    0.000010848    0.000015461
     40        1          -0.000014394    0.000002779   -0.000017996
     41        6           0.000018747   -0.000011370   -0.000138319
     42        1          -0.000006508   -0.000000800   -0.000014766
     43        1          -0.000004611    0.000003800    0.000006795
     44        1           0.000004417   -0.000005138   -0.000006159
     45        8          -0.005323167   -0.004587058    0.002432115
     46        1          -0.001333793    0.002960687   -0.002319568
     47        1          -0.000226856    0.000379746    0.000346731
     48        1           0.000168640   -0.000057929    0.000019966
     49        1          -0.000016577    0.000099947    0.000062075
     50        1           0.000005780    0.000172177   -0.000141265
     51        1          -0.000014727   -0.000037806   -0.000005390
 -------------------------------------------------------------------
 Cartesian Forces:  Max     0.005323167 RMS     0.000907848
 IRC-IRC-IRC-IRC-IRC-IRC-IRC-IRC-IRC-IRC-IRC-IRC-IRC-IRC-IRC-IRC-IRC-IRC
 Pt 12 Step number   1 out of a maximum of  20
 Point Number:  12          Path Number:   1
   CHANGE IN THE REACTION COORDINATE =    0.25671
   NET REACTION COORDINATE UP TO THIS POINT =    3.10254
  # OF POINTS ALONG THE PATH =  12
  # OF STEPS =   1

 Calculating another point on the path.
 IRC-IRC-IRC-IRC-IRC-IRC-IRC-IRC-IRC-IRC-IRC-IRC-IRC-IRC-IRC-IRC-IRC-IRC
 Symmetry turned off by external request.
 Stoichiometry    C14H30NO6(1-)
 Framework group  C1[X(C14H30NO6)]
 Deg. of freedom   147
 Full point group                 C1      NOp   1
                          Input orientation:                          
 ---------------------------------------------------------------------
 Center     Atomic      Atomic             Coordinates (Angstroms)
 Number     Number       Type             X           Y           Z
 ---------------------------------------------------------------------
      1          6           0        0.448618   -4.653111   -1.796757
      2          1           0        0.992320   -4.376789   -2.708085
      3          1           0        1.080558   -5.343841   -1.230882
      4          6           0        0.161503   -3.382362   -0.997592
      5          8           0       -0.925884   -2.818973   -1.185541
      6          8           0        1.124487   -2.995727   -0.225410
      7          1           0        1.003156   -1.972082    0.426437
      8          6           0       -2.813882    3.755153   -1.470752
      9          1           0       -2.888403    4.656946   -0.855998
     10          1           0       -2.293611    4.003245   -2.403435
     11          6           0       -2.040063    2.637324   -0.746109
     12          8           0       -1.421643    2.946123    0.308531
     13          8           0       -2.078063    1.512247   -1.325198
     14          6           0        1.051419    0.709826   -0.518510
     15          1           0        0.336661    1.493103   -0.775395
     16          6           0        1.256323   -0.237084   -1.699634
     17          1           0        0.333987   -0.797340   -1.873882
     18          1           0        2.028902   -0.972412   -1.451693
     19          6           0        1.643109    0.527947   -2.982808
     20          1           0        2.340943    1.333054   -2.702199
     21          6           0        2.371488   -0.392053   -3.972477
     22          1           0        3.297316   -0.792046   -3.542671
     23          1           0        2.625748    0.135168   -4.900387
     24          1           0        1.734863   -1.245377   -4.238657
     25          6           0        0.412449    1.165863   -3.647654
     26          1           0       -0.215640    0.384361   -4.093365
     27          1           0        0.705363    1.857318   -4.447766
     28          1           0       -0.223106    1.692758   -2.931481
     29          6           0        0.607372    0.104107    0.800990
     30          8           0        0.992073   -1.049024    1.203920
     31          7           0        0.116845    1.001670    1.676057
     32          1           0       -0.391352    1.778817    1.209402
     33          6           0       -0.494856    0.528782    2.913656
     34          1           0       -1.047863   -0.392451    2.697302
     35          6           0        0.517117    0.291890    4.047230
     36          1           0        1.230675   -0.454234    3.677586
     37          6           0        1.283392    1.573313    4.394180
     38          1           0        1.764853    1.985486    3.502917
     39          1           0        2.053487    1.386753    5.152684
     40          1           0        0.602241    2.338696    4.789915
     41          6           0       -0.197019   -0.280822    5.277575
     42          1           0       -0.941267    0.429054    5.662673
     43          1           0        0.510355   -0.490420    6.088682
     44          1           0       -0.719932   -1.212666    5.035366
     45          8           0       -1.412290   -0.550244    0.158070
     46          1           0       -1.720515    0.192757   -0.444374
     47          1           0       -1.340104   -1.367678   -0.369603
     48          1           0       -0.489025   -5.131368   -2.084461
     49          1           0       -3.812499    3.400450   -1.743407
     50          1           0        2.006437    1.211551   -0.294314
     51          1           0       -1.219657    1.292682    3.220448
 ---------------------------------------------------------------------
 Rotational constants (GHZ):      0.2695784      0.2104384      0.1489409
 Standard basis: 6-31G(d,p) (6D, 7F)
   465 basis functions,   798 primitive gaussians,   465 cartesian basis functions
    85 alpha electrons       85 beta electrons
       nuclear repulsion energy      1932.0856323177 Hartrees.
 NAtoms=   51 NActive=   51 NUniq=   51 SFac= 1.00D+00 NAtFMM=   60 NAOKFM=F Big=F
 Integral buffers will be    131072 words long.
 Raffenetti 2 integral format.
 Two-electron integral symmetry is turned off.
 Nuclear repulsion after empirical dispersion term =     1932.0255056165 Hartrees.
 One-electron integrals computed using PRISM.
 NBasis=   465 RedAO= T EigKep=  2.03D-03  NBF=   465
 NBsUse=   465 1.00D-06 EigRej= -1.00D+00 NBFU=   465
 Initial guess from the checkpoint file:  "ts1-frame31_qm.chk"
 B after Tr=    -0.000083   -0.000029    0.000013
         Rot=    1.000000   -0.000006   -0.000003   -0.000027 Ang=  -0.00 deg.
 ExpMin= 1.61D-01 ExpMax= 5.48D+03 ExpMxC= 8.25D+02 IAcc=2 IRadAn=         4 AccDes= 0.00D+00
 Harris functional with IExCor=  402 and IRadAn=       4 diagonalized for initial guess.
 HarFok:  IExCor=  402 AccDes= 0.00D+00 IRadAn=         4 IDoV= 1 UseB2=F ITyADJ=14
 ICtDFT=  3500011 ScaDFX=  1.000000  1.000000  1.000000  1.000000
 FoFCou: FMM=F IPFlag=           0 FMFlag=      100000 FMFlg1=           0
         NFxFlg=           0 DoJE=T BraDBF=F KetDBF=T FulRan=T
         wScrn=  0.000000 ICntrl=     500 IOpCl=  0 I1Cent=   200000004 NGrid=           0
         NMat0=    1 NMatS0=      1 NMatT0=    0 NMatD0=    1 NMtDS0=    0 NMtDT0=    0
 Symmetry not used in FoFCou.
 Requested convergence on RMS density matrix=1.00D-08 within 128 cycles.
 Requested convergence on MAX density matrix=1.00D-06.
 Requested convergence on             energy=1.00D-06.
 No special actions if energy rises.
 Integral accuracy reduced to 1.0D-05 until final iterations.
 Initial convergence to 1.0D-05 achieved.  Increase integral accuracy.
 SCF Done:  E(RB3LYP) =  -1057.91201409     A.U. after   11 cycles
            NFock= 11  Conv=0.51D-08     -V/T= 2.0092
 DoSCS=F DFT=T ScalE2(SS,OS)=  1.000000  1.000000
 Range of M.O.s used for correlation:     1   465
 NBasis=   465 NAE=    85 NBE=    85 NFC=     0 NFV=     0
 NROrb=    465 NOA=    85 NOB=    85 NVA=   380 NVB=   380
 Symmetrizing basis deriv contribution to polar:
 IMax=3 JMax=2 DiffMx= 0.00D+00
 Calling FoFJK, ICntrl=      2147 FMM=F ISym2X=0 I1Cent= 0 IOpClX= 0 NMat=1 NMatS=1 NMatT=0.
 -------------------------------------------------------------------
 Center     Atomic                   Forces (Hartrees/Bohr)
 Number     Number              X              Y              Z
 -------------------------------------------------------------------
      1        6           0.004166222   -0.000080328    0.001894403
      2        1          -0.000154992    0.000038286    0.000011420
      3        1          -0.000344069    0.000160177   -0.000143386
      4        6          -0.000728030   -0.000738643   -0.000644313
      5        8          -0.000125600   -0.002145774   -0.000874377
      6        8          -0.000551469    0.001361981    0.001962432
      7        1           0.000443171   -0.004801881   -0.003872216
      8        6           0.000168868    0.002276566    0.001797538
      9        1           0.000013532   -0.000286938   -0.000184820
     10        1          -0.000009678   -0.000160709   -0.000044130
     11        6           0.000128435    0.000179280   -0.000571902
     12        8           0.000459689   -0.000214649    0.000118070
     13        8          -0.000125909    0.002304895   -0.001559058
     14        6          -0.000086577    0.001076103   -0.000305472
     15        1           0.000266153   -0.000214123    0.000022822
     16        6           0.000133759    0.000294444    0.000425464
     17        1           0.000054059    0.000035607   -0.000053463
     18        1           0.000047464    0.000024323   -0.000004125
     19        6          -0.000333791   -0.000292175   -0.000063508
     20        1           0.000031151    0.000025035   -0.000010470
     21        6          -0.000314099   -0.000455589    0.000129634
     22        1           0.000020679    0.000015032   -0.000020356
     23        1           0.000015275    0.000005549   -0.000030300
     24        1           0.000007269    0.000024355   -0.000005316
     25        6          -0.000392699   -0.000491811   -0.000089747
     26        1           0.000018496    0.000017829    0.000015698
     27        1           0.000009434    0.000013657   -0.000024687
     28        1           0.000029244    0.000015417    0.000004804
     29        6           0.003635003   -0.000203276    0.001710094
     30        8           0.000328856    0.004069573    0.000678023
     31        7           0.000456363   -0.000334695   -0.000206472
     32        1           0.000011919   -0.000095778    0.000143376
     33        6           0.000407642   -0.000741182   -0.000504637
     34        1          -0.000031465    0.000031901    0.000082956
     35        6           0.000186384   -0.000102684   -0.000118585
     36        1          -0.000032379    0.000013915   -0.000026593
     37        6          -0.000091634    0.000055213   -0.000038793
     38        1          -0.000024757   -0.000029622   -0.000011931
     39        1          -0.000019783    0.000003533   -0.000012642
     40        1           0.000006800   -0.000004366   -0.000017274
     41        6          -0.000004266   -0.000001481   -0.000186070
     42        1          -0.000001634   -0.000016976    0.000012382
     43        1           0.000001708   -0.000001275    0.000011064
     44        1           0.000004391   -0.000009215    0.000013666
     45        8          -0.009878440    0.006705398   -0.003223205
     46        1           0.002679772   -0.005754672    0.004813338
     47        1           0.000048953   -0.001195681   -0.001106128
     48        1          -0.000023813    0.000112408   -0.000029474
     49        1           0.000020134   -0.000138585   -0.000079005
     50        1          -0.000481367   -0.000334557    0.000174427
     51        1          -0.000044373   -0.000013811    0.000040844
 -------------------------------------------------------------------
 Cartesian Forces:  Max     0.009878440 RMS     0.001504120
 IRC-IRC-IRC-IRC-IRC-IRC-IRC-IRC-IRC-IRC-IRC-IRC-IRC-IRC-IRC-IRC-IRC-IRC
 Pt 13 Step number   1 out of a maximum of  20
 Point Number:  13          Path Number:   1
   CHANGE IN THE REACTION COORDINATE =    0.25327
   NET REACTION COORDINATE UP TO THIS POINT =    3.35581
  # OF POINTS ALONG THE PATH =  13
  # OF STEPS =   1

 Calculating another point on the path.
 IRC-IRC-IRC-IRC-IRC-IRC-IRC-IRC-IRC-IRC-IRC-IRC-IRC-IRC-IRC-IRC-IRC-IRC
 Symmetry turned off by external request.
 Stoichiometry    C14H30NO6(1-)
 Framework group  C1[X(C14H30NO6)]
 Deg. of freedom   147
 Full point group                 C1      NOp   1
                          Input orientation:                          
 ---------------------------------------------------------------------
 Center     Atomic      Atomic             Coordinates (Angstroms)
 Number     Number       Type             X           Y           Z
 ---------------------------------------------------------------------
      1          6           0        0.457836   -4.652789   -1.792290
      2          1           0        1.008841   -4.374831   -2.698655
      3          1           0        1.093008   -5.334720   -1.218974
      4          6           0        0.158725   -3.383374   -0.999063
      5          8           0       -0.925896   -2.822464   -1.186719
      6          8           0        1.123282   -2.992929   -0.221563
      7          1           0        0.995686   -2.030096    0.388386
      8          6           0       -2.813124    3.760614   -1.466843
      9          1           0       -2.882814    4.659127   -0.846018
     10          1           0       -2.295431    4.015214   -2.399110
     11          6           0       -2.039510    2.638190   -0.747456
     12          8           0       -1.420651    2.945942    0.308578
     13          8           0       -2.078443    1.516740   -1.328403
     14          6           0        1.050869    0.711607   -0.518872
     15          1           0        0.326778    1.485984   -0.775196
     16          6           0        1.256822   -0.236437   -1.698532
     17          1           0        0.334027   -0.796398   -1.870898
     18          1           0        2.031758   -0.969371   -1.450039
     19          6           0        1.642527    0.527136   -2.983000
     20          1           0        2.340366    1.332286   -2.703113
     21          6           0        2.370901   -0.393356   -3.972182
     22          1           0        3.296588   -0.793508   -3.542055
     23          1           0        2.625108    0.132550   -4.900778
     24          1           0        1.734050   -1.246949   -4.237787
     25          6           0        0.411783    1.164700   -3.647875
     26          1           0       -0.216273    0.382636   -4.093075
     27          1           0        0.704383    1.855168   -4.448931
     28          1           0       -0.224222    1.691316   -2.931934
     29          6           0        0.618842    0.103606    0.805492
     30          8           0        0.992878   -1.050034    1.198235
     31          7           0        0.117313    1.001282    1.675750
     32          1           0       -0.392503    1.776196    1.207532
     33          6           0       -0.493881    0.527275    2.912471
     34          1           0       -1.043088   -0.396290    2.695402
     35          6           0        0.517519    0.291683    4.046959
     36          1           0        1.231434   -0.454204    3.677342
     37          6           0        1.283221    1.573376    4.394036
     38          1           0        1.766667    1.984124    3.503216
     39          1           0        2.051275    1.388116    5.155000
     40          1           0        0.600978    2.339444    4.786638
     41          6           0       -0.197157   -0.280723    5.277124
     42          1           0       -0.942329    0.429101    5.660594
     43          1           0        0.509148   -0.489551    6.089396
     44          1           0       -0.719609   -1.212827    5.034684
     45          8           0       -1.425519   -0.550657    0.157610
     46          1           0       -1.731250    0.172517   -0.425105
     47          1           0       -1.368652   -1.367861   -0.374147
     48          1           0       -0.472803   -5.140060   -2.083682
     49          1           0       -3.814488    3.411890   -1.736681
     50          1           0        2.001119    1.224067   -0.302625
     51          1           0       -1.221710    1.288384    3.218768
 ---------------------------------------------------------------------
 Rotational constants (GHZ):      0.2693101      0.2104589      0.1489020
 Standard basis: 6-31G(d,p) (6D, 7F)
   465 basis functions,   798 primitive gaussians,   465 cartesian basis functions
    85 alpha electrons       85 beta electrons
       nuclear repulsion energy      1931.6663952682 Hartrees.
 NAtoms=   51 NActive=   51 NUniq=   51 SFac= 1.00D+00 NAtFMM=   60 NAOKFM=F Big=F
 Integral buffers will be    131072 words long.
 Raffenetti 2 integral format.
 Two-electron integral symmetry is turned off.
 Nuclear repulsion after empirical dispersion term =     1931.6061971041 Hartrees.
 One-electron integrals computed using PRISM.
 NBasis=   465 RedAO= T EigKep=  2.03D-03  NBF=   465
 NBsUse=   465 1.00D-06 EigRej= -1.00D+00 NBFU=   465
 Initial guess from the checkpoint file:  "ts1-frame31_qm.chk"
 B after Tr=    -0.000103   -0.000347    0.000038
         Rot=    1.000000   -0.000008   -0.000008   -0.000031 Ang=  -0.00 deg.
 ExpMin= 1.61D-01 ExpMax= 5.48D+03 ExpMxC= 8.25D+02 IAcc=2 IRadAn=         4 AccDes= 0.00D+00
 Harris functional with IExCor=  402 and IRadAn=       4 diagonalized for initial guess.
 HarFok:  IExCor=  402 AccDes= 0.00D+00 IRadAn=         4 IDoV= 1 UseB2=F ITyADJ=14
 ICtDFT=  3500011 ScaDFX=  1.000000  1.000000  1.000000  1.000000
 FoFCou: FMM=F IPFlag=           0 FMFlag=      100000 FMFlg1=           0
         NFxFlg=           0 DoJE=T BraDBF=F KetDBF=T FulRan=T
         wScrn=  0.000000 ICntrl=     500 IOpCl=  0 I1Cent=   200000004 NGrid=           0
         NMat0=    1 NMatS0=      1 NMatT0=    0 NMatD0=    1 NMtDS0=    0 NMtDT0=    0
 Symmetry not used in FoFCou.
 Requested convergence on RMS density matrix=1.00D-08 within 128 cycles.
 Requested convergence on MAX density matrix=1.00D-06.
 Requested convergence on             energy=1.00D-06.
 No special actions if energy rises.
 Integral accuracy reduced to 1.0D-05 until final iterations.
 Initial convergence to 1.0D-05 achieved.  Increase integral accuracy.
 SCF Done:  E(RB3LYP) =  -1057.91338799     A.U. after   11 cycles
            NFock= 11  Conv=0.97D-08     -V/T= 2.0091
 DoSCS=F DFT=T ScalE2(SS,OS)=  1.000000  1.000000
 Range of M.O.s used for correlation:     1   465
 NBasis=   465 NAE=    85 NBE=    85 NFC=     0 NFV=     0
 NROrb=    465 NOA=    85 NOB=    85 NVA=   380 NVB=   380
 Symmetrizing basis deriv contribution to polar:
 IMax=3 JMax=2 DiffMx= 0.00D+00
 Calling FoFJK, ICntrl=      2147 FMM=F ISym2X=0 I1Cent= 0 IOpClX= 0 NMat=1 NMatS=1 NMatT=0.
 -------------------------------------------------------------------
 Center     Atomic                   Forces (Hartrees/Bohr)
 Number     Number              X              Y              Z
 -------------------------------------------------------------------
      1        6           0.005944030    0.000335249    0.002804735
      2        1          -0.000463945    0.000054287   -0.000126729
      3        1          -0.000634607    0.000008537   -0.000274338
      4        6          -0.002238877   -0.000895287   -0.001533775
      5        8           0.000206668   -0.002710195   -0.000683260
      6        8           0.000085335   -0.001966890    0.000707705
      7        1           0.000228644   -0.005848294   -0.005322962
      8        6           0.000159707    0.003094555    0.002456309
      9        1          -0.000099943   -0.000322568   -0.000362622
     10        1           0.000018272   -0.000413581   -0.000182006
     11        6           0.000301181    0.001639253    0.000157926
     12        8           0.000171154   -0.000316562   -0.000330748
     13        8          -0.000218652    0.001544295   -0.002496207
     14        6          -0.000431162    0.001141041   -0.000013699
     15        1           0.000139031    0.000000074   -0.000017797
     16        6           0.000392944    0.000613286    0.000721922
     17        1           0.000037182   -0.000031004   -0.000148697
     18        1           0.000037802    0.000008056   -0.000014051
     19        6          -0.000375998   -0.000365050   -0.000112574
     20        1           0.000049949    0.000043749    0.000009244
     21        6          -0.000396029   -0.000622597    0.000133912
     22        1           0.000043555    0.000050923   -0.000041016
     23        1           0.000038730    0.000047767   -0.000044206
     24        1           0.000027861    0.000061916   -0.000022387
     25        6          -0.000506053   -0.000682781   -0.000138270
     26        1           0.000045585    0.000046199    0.000009618
     27        1           0.000016964    0.000061048   -0.000000875
     28        1           0.000050273    0.000054117    0.000025972
     29        6           0.005877135   -0.001717824    0.002668856
     30        8           0.000293889    0.008676869    0.002323437
     31        7           0.000006593    0.000524131    0.000152954
     32        1          -0.000072678   -0.000097048    0.000201631
     33        6           0.000528610   -0.000958197   -0.000886911
     34        1          -0.000075405    0.000050395    0.000196867
     35        6           0.000227214   -0.000099178   -0.000127829
     36        1          -0.000070794    0.000018344   -0.000052692
     37        6          -0.000165647    0.000078121   -0.000063617
     38        1          -0.000047751   -0.000042559   -0.000022194
     39        1           0.000006529   -0.000005791   -0.000011051
     40        1           0.000017178    0.000009833    0.000005812
     41        6          -0.000028874    0.000009673   -0.000242886
     42        1          -0.000002837   -0.000022103    0.000054359
     43        1           0.000019781   -0.000010963    0.000028014
     44        1           0.000008502   -0.000015777    0.000033352
     45        8          -0.005844305   -0.010949287    0.006008541
     46        1          -0.003063161    0.008497492   -0.006447917
     47        1           0.000353351    0.001612228    0.001074436
     48        1          -0.000490159    0.000269434   -0.000130805
     49        1          -0.000004863   -0.000338887   -0.000260152
     50        1          -0.000033855   -0.000183545    0.000208395
     51        1          -0.000068054    0.000065097    0.000128275
 -------------------------------------------------------------------
 Cartesian Forces:  Max     0.010949287 RMS     0.001988177
 IRC-IRC-IRC-IRC-IRC-IRC-IRC-IRC-IRC-IRC-IRC-IRC-IRC-IRC-IRC-IRC-IRC-IRC
 Pt 14 Step number   1 out of a maximum of  20
 Point Number:  14          Path Number:   1
   CHANGE IN THE REACTION COORDINATE =    0.24831
   NET REACTION COORDINATE UP TO THIS POINT =    3.60412
  # OF POINTS ALONG THE PATH =  14
  # OF STEPS =   1

 Calculating another point on the path.
 IRC-IRC-IRC-IRC-IRC-IRC-IRC-IRC-IRC-IRC-IRC-IRC-IRC-IRC-IRC-IRC-IRC-IRC
 Symmetry turned off by external request.
 Stoichiometry    C14H30NO6(1-)
 Framework group  C1[X(C14H30NO6)]
 Deg. of freedom   147
 Full point group                 C1      NOp   1
                          Input orientation:                          
 ---------------------------------------------------------------------
 Center     Atomic      Atomic             Coordinates (Angstroms)
 Number     Number       Type             X           Y           Z
 ---------------------------------------------------------------------
      1          6           0        0.466110   -4.652273   -1.788328
      2          1           0        1.022951   -4.372696   -2.690458
      3          1           0        1.102581   -5.327587   -1.208567
      4          6           0        0.154261   -3.384805   -1.001960
      5          8           0       -0.925487   -2.826038   -1.187878
      6          8           0        1.123483   -2.994113   -0.219899
      7          1           0        0.985292   -2.101167    0.338251
      8          6           0       -2.812412    3.765231   -1.463663
      9          1           0       -2.878025    4.661128   -0.838096
     10          1           0       -2.296871    4.024723   -2.395545
     11          6           0       -2.038677    2.641128   -0.747206
     12          8           0       -1.420351    2.945901    0.307888
     13          8           0       -2.078351    1.518317   -1.330969
     14          6           0        1.050367    0.713284   -0.518804
     15          1           0        0.317833    1.479617   -0.774960
     16          6           0        1.257390   -0.235439   -1.697435
     17          1           0        0.334127   -0.795493   -1.867995
     18          1           0        2.034782   -0.965933   -1.448312
     19          6           0        1.642145    0.526524   -2.983155
     20          1           0        2.339935    1.331712   -2.703954
     21          6           0        2.370445   -0.394331   -3.972001
     22          1           0        3.296041   -0.794547   -3.541582
     23          1           0        2.624736    0.130348   -4.901225
     24          1           0        1.733444   -1.248223   -4.237167
     25          6           0        0.411320    1.163787   -3.648146
     26          1           0       -0.216747    0.381273   -4.092992
     27          1           0        0.703553    1.853581   -4.449876
     28          1           0       -0.224733    1.690363   -2.932288
     29          6           0        0.627698    0.101027    0.809619
     30          8           0        0.994495   -1.047183    1.195280
     31          7           0        0.117393    1.002399    1.676122
     32          1           0       -0.394636    1.772553    1.207262
     33          6           0       -0.493106    0.526264    2.911159
     34          1           0       -1.038569   -0.399704    2.694000
     35          6           0        0.517786    0.291728    4.046707
     36          1           0        1.231796   -0.453924    3.676708
     37          6           0        1.283042    1.573588    4.393932
     38          1           0        1.768222    1.982633    3.503327
     39          1           0        2.049202    1.389678    5.157324
     40          1           0        0.599874    2.340524    4.783509
     41          6           0       -0.197323   -0.280431    5.276729
     42          1           0       -0.943440    0.429262    5.658855
     43          1           0        0.507924   -0.488577    6.090236
     44          1           0       -0.719322   -1.212817    5.034101
     45          8           0       -1.436209   -0.552584    0.159532
     46          1           0       -1.751702    0.193488   -0.437279
     47          1           0       -1.396343   -1.359759   -0.371951
     48          1           0       -0.458879   -5.145796   -2.082983
     49          1           0       -3.815862    3.421603   -1.731260
     50          1           0        1.996758    1.236585   -0.311292
     51          1           0       -1.223668    1.284619    3.218204
 ---------------------------------------------------------------------
 Rotational constants (GHZ):      0.2690375      0.2104389      0.1488426
 Standard basis: 6-31G(d,p) (6D, 7F)
   465 basis functions,   798 primitive gaussians,   465 cartesian basis functions
    85 alpha electrons       85 beta electrons
       nuclear repulsion energy      1931.1376915944 Hartrees.
 NAtoms=   51 NActive=   51 NUniq=   51 SFac= 1.00D+00 NAtFMM=   60 NAOKFM=F Big=F
 Integral buffers will be    131072 words long.
 Raffenetti 2 integral format.
 Two-electron integral symmetry is turned off.
 Nuclear repulsion after empirical dispersion term =     1931.0773147687 Hartrees.
 One-electron integrals computed using PRISM.
 NBasis=   465 RedAO= T EigKep=  2.04D-03  NBF=   465
 NBsUse=   465 1.00D-06 EigRej= -1.00D+00 NBFU=   465
 Initial guess from the checkpoint file:  "ts1-frame31_qm.chk"
 B after Tr=    -0.000199   -0.000134   -0.000190
         Rot=    1.000000   -0.000015    0.000001   -0.000002 Ang=  -0.00 deg.
 ExpMin= 1.61D-01 ExpMax= 5.48D+03 ExpMxC= 8.25D+02 IAcc=2 IRadAn=         4 AccDes= 0.00D+00
 Harris functional with IExCor=  402 and IRadAn=       4 diagonalized for initial guess.
 HarFok:  IExCor=  402 AccDes= 0.00D+00 IRadAn=         4 IDoV= 1 UseB2=F ITyADJ=14
 ICtDFT=  3500011 ScaDFX=  1.000000  1.000000  1.000000  1.000000
 FoFCou: FMM=F IPFlag=           0 FMFlag=      100000 FMFlg1=           0
         NFxFlg=           0 DoJE=T BraDBF=F KetDBF=T FulRan=T
         wScrn=  0.000000 ICntrl=     500 IOpCl=  0 I1Cent=   200000004 NGrid=           0
         NMat0=    1 NMatS0=      1 NMatT0=    0 NMatD0=    1 NMtDS0=    0 NMtDT0=    0
 Symmetry not used in FoFCou.
 Requested convergence on RMS density matrix=1.00D-08 within 128 cycles.
 Requested convergence on MAX density matrix=1.00D-06.
 Requested convergence on             energy=1.00D-06.
 No special actions if energy rises.
 Integral accuracy reduced to 1.0D-05 until final iterations.
 Initial convergence to 1.0D-05 achieved.  Increase integral accuracy.
 SCF Done:  E(RB3LYP) =  -1057.91451112     A.U. after   12 cycles
            NFock= 12  Conv=0.37D-08     -V/T= 2.0091
 DoSCS=F DFT=T ScalE2(SS,OS)=  1.000000  1.000000
 Range of M.O.s used for correlation:     1   465
 NBasis=   465 NAE=    85 NBE=    85 NFC=     0 NFV=     0
 NROrb=    465 NOA=    85 NOB=    85 NVA=   380 NVB=   380
 Symmetrizing basis deriv contribution to polar:
 IMax=3 JMax=2 DiffMx= 0.00D+00
 Calling FoFJK, ICntrl=      2147 FMM=F ISym2X=0 I1Cent= 0 IOpClX= 0 NMat=1 NMatS=1 NMatT=0.
 -------------------------------------------------------------------
 Center     Atomic                   Forces (Hartrees/Bohr)
 Number     Number              X              Y              Z
 -------------------------------------------------------------------
      1        6           0.007055724    0.000457562    0.003231278
      2        1          -0.000610313    0.000040273   -0.000244963
      3        1          -0.000776006   -0.000079747   -0.000339548
      4        6          -0.002762177   -0.003062146   -0.003314266
      5        8          -0.000188763   -0.002684829   -0.000575637
      6        8           0.002114669   -0.014147053   -0.006220450
      7        1          -0.001099760    0.003974186    0.001196087
      8        6           0.000275825    0.003454636    0.002765478
      9        1          -0.000123846   -0.000454116   -0.000494081
     10        1           0.000082252   -0.000604762   -0.000346819
     11        6           0.000128879    0.000582480   -0.000474675
     12        8          -0.000196296    0.000032723   -0.000429214
     13        8          -0.000722252    0.002330427   -0.001912164
     14        6          -0.000580113    0.001376505    0.000116969
     15        1           0.000261634    0.000046210   -0.000046028
     16        6           0.000559199    0.000887824    0.001002428
     17        1           0.000060682   -0.000019266   -0.000165648
     18        1           0.000025618    0.000004734   -0.000003430
     19        6          -0.000433124   -0.000474307   -0.000184077
     20        1           0.000073241    0.000074503    0.000021076
     21        6          -0.000451597   -0.000764803    0.000112108
     22        1           0.000053099    0.000077485   -0.000054046
     23        1           0.000054768    0.000083949   -0.000066383
     24        1           0.000049878    0.000100816   -0.000031848
     25        6          -0.000562251   -0.000854931   -0.000181774
     26        1           0.000065190    0.000087557    0.000016299
     27        1           0.000027968    0.000100552   -0.000011118
     28        1           0.000099463    0.000076640    0.000028701
     29        6           0.006732066   -0.000499706    0.003389242
     30        8           0.001498137    0.009627423    0.003110655
     31        7          -0.000025514    0.001181486    0.000667000
     32        1          -0.000200963   -0.000121550    0.000299134
     33        6           0.000556160   -0.000995612   -0.001072021
     34        1          -0.000162503    0.000057458    0.000207482
     35        6           0.000215930   -0.000074857   -0.000151480
     36        1          -0.000092572    0.000035140   -0.000068798
     37        6          -0.000205450    0.000078474   -0.000051714
     38        1          -0.000082876   -0.000056339   -0.000051996
     39        1           0.000018235   -0.000007298   -0.000023492
     40        1           0.000027225    0.000005100    0.000025736
     41        6          -0.000018743    0.000018746   -0.000253150
     42        1           0.000005423   -0.000033331    0.000074244
     43        1           0.000025162   -0.000021190    0.000032476
     44        1           0.000006661   -0.000015538    0.000039465
     45        8          -0.014429790    0.010558696   -0.003522042
     46        1           0.004223585   -0.006750379    0.006216184
     47        1           0.000647768   -0.002934580   -0.002141382
     48        1          -0.000950726    0.000176575   -0.000347904
     49        1          -0.000079178   -0.000588735   -0.000384331
     50        1          -0.000068826   -0.000346053    0.000363871
     51        1          -0.000120805    0.000062967    0.000248568
 -------------------------------------------------------------------
 Cartesian Forces:  Max     0.014429790 RMS     0.002572955
 IRC-IRC-IRC-IRC-IRC-IRC-IRC-IRC-IRC-IRC-IRC-IRC-IRC-IRC-IRC-IRC-IRC-IRC
 Pt 15 Step number   1 out of a maximum of  20
 Point Number:  15          Path Number:   1
   CHANGE IN THE REACTION COORDINATE =    0.24767
   NET REACTION COORDINATE UP TO THIS POINT =    3.85179
  # OF POINTS ALONG THE PATH =  15
  # OF STEPS =   1

 Calculating another point on the path.
 IRC-IRC-IRC-IRC-IRC-IRC-IRC-IRC-IRC-IRC-IRC-IRC-IRC-IRC-IRC-IRC-IRC-IRC
 Symmetry turned off by external request.
 Stoichiometry    C14H30NO6(1-)
 Framework group  C1[X(C14H30NO6)]
 Deg. of freedom   147
 Full point group                 C1      NOp   1
                          Input orientation:                          
 ---------------------------------------------------------------------
 Center     Atomic      Atomic             Coordinates (Angstroms)
 Number     Number       Type             X           Y           Z
 ---------------------------------------------------------------------
      1          6           0        0.473489   -4.653616   -1.786375
      2          1           0        1.027419   -4.372800   -2.689482
      3          1           0        1.104008   -5.330038   -1.204687
      4          6           0        0.152082   -3.390804   -1.006291
      5          8           0       -0.925959   -2.829746   -1.188867
      6          8           0        1.125691   -3.009784   -0.225875
      7          1           0        0.979884   -2.094917    0.334701
      8          6           0       -2.812271    3.769679   -1.460558
      9          1           0       -2.879138    4.665567   -0.837842
     10          1           0       -2.297117    4.023073   -2.394606
     11          6           0       -2.038788    2.642786   -0.748215
     12          8           0       -1.419950    2.945928    0.307972
     13          8           0       -2.079027    1.522876   -1.334419
     14          6           0        1.050136    0.715645   -0.518187
     15          1           0        0.315759    1.479884   -0.773796
     16          6           0        1.258263   -0.234236   -1.695752
     17          1           0        0.335666   -0.795362   -1.866741
     18          1           0        2.036508   -0.964005   -1.446592
     19          6           0        1.641652    0.525880   -2.983281
     20          1           0        2.339744    1.331573   -2.705361
     21          6           0        2.369854   -0.395510   -3.971834
     22          1           0        3.296112   -0.794775   -3.541929
     23          1           0        2.624236    0.129769   -4.900930
     24          1           0        1.733174   -1.249199   -4.237491
     25          6           0        0.410559    1.162583   -3.648323
     26          1           0       -0.217636    0.380512   -4.093093
     27          1           0        0.703265    1.852700   -4.449833
     28          1           0       -0.224525    1.690085   -2.932271
     29          6           0        0.638596    0.106760    0.815588
     30          8           0        0.997751   -1.037326    1.199242
     31          7           0        0.117146    1.004477    1.677102
     32          1           0       -0.398935    1.772422    1.207694
     33          6           0       -0.492430    0.524946    2.910572
     34          1           0       -1.037909   -0.400898    2.693460
     35          6           0        0.518119    0.291519    4.046533
     36          1           0        1.232330   -0.454018    3.677030
     37          6           0        1.282749    1.573723    4.393725
     38          1           0        1.767987    1.982050    3.502850
     39          1           0        2.048685    1.390253    5.157419
     40          1           0        0.599489    2.340910    4.782490
     41          6           0       -0.197269   -0.280450    5.276442
     42          1           0       -0.943555    0.428996    5.658680
     43          1           0        0.507813   -0.488307    6.090258
     44          1           0       -0.719036   -1.213081    5.034300
     45          8           0       -1.452093   -0.552069    0.159837
     46          1           0       -1.748627    0.186240   -0.427467
     47          1           0       -1.407252   -1.358990   -0.378946
     48          1           0       -0.452560   -5.145719   -2.086303
     49          1           0       -3.814053    3.421554   -1.730560
     50          1           0        1.996191    1.240040   -0.312314
     51          1           0       -1.223923    1.282109    3.219458
 ---------------------------------------------------------------------
 Rotational constants (GHZ):      0.2685703      0.2102651      0.1486891
 Standard basis: 6-31G(d,p) (6D, 7F)
   465 basis functions,   798 primitive gaussians,   465 cartesian basis functions
    85 alpha electrons       85 beta electrons
       nuclear repulsion energy      1930.0994588815 Hartrees.
 NAtoms=   51 NActive=   51 NUniq=   51 SFac= 1.00D+00 NAtFMM=   60 NAOKFM=F Big=F
 Integral buffers will be    131072 words long.
 Raffenetti 2 integral format.
 Two-electron integral symmetry is turned off.
 Nuclear repulsion after empirical dispersion term =     1930.0391129810 Hartrees.
 One-electron integrals computed using PRISM.
 NBasis=   465 RedAO= T EigKep=  2.04D-03  NBF=   465
 NBsUse=   465 1.00D-06 EigRej= -1.00D+00 NBFU=   465
 Initial guess from the checkpoint file:  "ts1-frame31_qm.chk"
 B after Tr=    -0.000034   -0.000012    0.000022
         Rot=    1.000000   -0.000000    0.000002   -0.000015 Ang=  -0.00 deg.
 ExpMin= 1.61D-01 ExpMax= 5.48D+03 ExpMxC= 8.25D+02 IAcc=2 IRadAn=         4 AccDes= 0.00D+00
 Harris functional with IExCor=  402 and IRadAn=       4 diagonalized for initial guess.
 HarFok:  IExCor=  402 AccDes= 0.00D+00 IRadAn=         4 IDoV= 1 UseB2=F ITyADJ=14
 ICtDFT=  3500011 ScaDFX=  1.000000  1.000000  1.000000  1.000000
 FoFCou: FMM=F IPFlag=           0 FMFlag=      100000 FMFlg1=           0
         NFxFlg=           0 DoJE=T BraDBF=F KetDBF=T FulRan=T
         wScrn=  0.000000 ICntrl=     500 IOpCl=  0 I1Cent=   200000004 NGrid=           0
         NMat0=    1 NMatS0=      1 NMatT0=    0 NMatD0=    1 NMtDS0=    0 NMtDT0=    0
 Symmetry not used in FoFCou.
 Requested convergence on RMS density matrix=1.00D-08 within 128 cycles.
 Requested convergence on MAX density matrix=1.00D-06.
 Requested convergence on             energy=1.00D-06.
 No special actions if energy rises.
 Integral accuracy reduced to 1.0D-05 until final iterations.
 Initial convergence to 1.0D-05 achieved.  Increase integral accuracy.
 SCF Done:  E(RB3LYP) =  -1057.91574018     A.U. after   11 cycles
            NFock= 11  Conv=0.46D-08     -V/T= 2.0091
 DoSCS=F DFT=T ScalE2(SS,OS)=  1.000000  1.000000
 Range of M.O.s used for correlation:     1   465
 NBasis=   465 NAE=    85 NBE=    85 NFC=     0 NFV=     0
 NROrb=    465 NOA=    85 NOB=    85 NVA=   380 NVB=   380
 Symmetrizing basis deriv contribution to polar:
 IMax=3 JMax=2 DiffMx= 0.00D+00
 Calling FoFJK, ICntrl=      2147 FMM=F ISym2X=0 I1Cent= 0 IOpClX= 0 NMat=1 NMatS=1 NMatT=0.
 -------------------------------------------------------------------
 Center     Atomic                   Forces (Hartrees/Bohr)
 Number     Number              X              Y              Z
 -------------------------------------------------------------------
      1        6           0.002535840   -0.001607759   -0.000338090
      2        1           0.000081213   -0.000060689   -0.000102886
      3        1           0.000037118   -0.000238234    0.000054405
      4        6          -0.000082881   -0.003650674   -0.002096253
      5        8          -0.000999630   -0.002133381   -0.000938233
      6        8          -0.000151579   -0.000572002    0.001584664
      7        1           0.001641059   -0.003463167   -0.001806264
      8        6           0.000025895    0.001729835    0.001199399
      9        1          -0.000091755    0.000222584    0.000022352
     10        1           0.000066854   -0.000089507   -0.000117724
     11        6           0.000094519    0.001496136    0.000117731
     12        8           0.000054035   -0.000222224   -0.000217734
     13        8          -0.000332271    0.002186274   -0.002259736
     14        6           0.000464337    0.001386639    0.000684262
     15        1           0.000035532    0.000118333    0.000104819
     16        6           0.000394582    0.000531035    0.000879191
     17        1           0.000027232   -0.000086126   -0.000011870
     18        1          -0.000027138    0.000005807    0.000038143
     19        6          -0.000233367   -0.000275280   -0.000021814
     20        1          -0.000019974   -0.000005669   -0.000027562
     21        6          -0.000296737   -0.000507121    0.000060438
     22        1          -0.000006666   -0.000001851   -0.000012464
     23        1          -0.000027183    0.000016645    0.000018841
     24        1           0.000001400   -0.000016722   -0.000008556
     25        6          -0.000354877   -0.000527227   -0.000077510
     26        1          -0.000027253   -0.000013627   -0.000001571
     27        1          -0.000011864   -0.000018611    0.000015829
     28        1          -0.000010577    0.000004654   -0.000001175
     29        6           0.002726331    0.005739703   -0.000131622
     30        8           0.003698978   -0.000383388    0.002554470
     31        7          -0.000114513    0.001600097    0.000886301
     32        1           0.000040844    0.000027918   -0.000043952
     33        6           0.000206967   -0.000483422   -0.000256898
     34        1          -0.000047757   -0.000035386   -0.000005984
     35        6           0.000126124   -0.000160597   -0.000051593
     36        1           0.000030995   -0.000012755    0.000040250
     37        6          -0.000169150    0.000048015   -0.000144874
     38        1          -0.000029511    0.000020106   -0.000011572
     39        1           0.000016658   -0.000009462   -0.000034235
     40        1          -0.000002881   -0.000014625    0.000020292
     41        6           0.000010952   -0.000057291   -0.000124763
     42        1           0.000013122   -0.000009284    0.000014451
     43        1           0.000020331   -0.000013226   -0.000016931
     44        1           0.000003869   -0.000014275    0.000007991
     45        8          -0.009728570   -0.002136136    0.001253067
     46        1          -0.000005339    0.001506512   -0.000689242
     47        1           0.000426677    0.000418485    0.000313802
     48        1          -0.000003843   -0.000125580   -0.000252378
     49        1          -0.000068048   -0.000132948   -0.000063472
     50        1           0.000067563    0.000049949   -0.000068921
     51        1          -0.000005662   -0.000030480    0.000065181
 -------------------------------------------------------------------
 Cartesian Forces:  Max     0.009728570 RMS     0.001264103
 IRC-IRC-IRC-IRC-IRC-IRC-IRC-IRC-IRC-IRC-IRC-IRC-IRC-IRC-IRC-IRC-IRC-IRC
 Pt 16 Step number   1 out of a maximum of  20
 Point Number:  16          Path Number:   1
   CHANGE IN THE REACTION COORDINATE =    0.24163
   NET REACTION COORDINATE UP TO THIS POINT =    4.09342
  # OF POINTS ALONG THE PATH =  16
  # OF STEPS =   1

 Calculating another point on the path.
 IRC-IRC-IRC-IRC-IRC-IRC-IRC-IRC-IRC-IRC-IRC-IRC-IRC-IRC-IRC-IRC-IRC-IRC
 Symmetry turned off by external request.
 Stoichiometry    C14H30NO6(1-)
 Framework group  C1[X(C14H30NO6)]
 Deg. of freedom   147
 Full point group                 C1      NOp   1
                          Input orientation:                          
 ---------------------------------------------------------------------
 Center     Atomic      Atomic             Coordinates (Angstroms)
 Number     Number       Type             X           Y           Z
 ---------------------------------------------------------------------
      1          6           0        0.480927   -4.658577   -1.787349
      2          1           0        1.041371   -4.376290   -2.686389
      3          1           0        1.106085   -5.335597   -1.200139
      4          6           0        0.150129   -3.398143   -1.010856
      5          8           0       -0.926206   -2.835883   -1.191186
      6          8           0        1.125405   -3.015528   -0.225751
      7          1           0        0.988533   -2.126592    0.310563
      8          6           0       -2.812325    3.774723   -1.457871
      9          1           0       -2.880857    4.672858   -0.838393
     10          1           0       -2.297298    4.023164   -2.393308
     11          6           0       -2.038751    2.646351   -0.748690
     12          8           0       -1.419450    2.945886    0.307997
     13          8           0       -2.079421    1.528446   -1.339021
     14          6           0        1.051579    0.720155   -0.516980
     15          1           0        0.313933    1.481602   -0.771126
     16          6           0        1.259345   -0.232553   -1.693166
     17          1           0        0.337743   -0.795919   -1.862379
     18          1           0        2.039643   -0.959865   -1.442497
     19          6           0        1.640928    0.524838   -2.983317
     20          1           0        2.339162    1.331173   -2.707891
     21          6           0        2.368893   -0.397141   -3.971661
     22          1           0        3.295773   -0.795782   -3.542475
     23          1           0        2.622600    0.128536   -4.900666
     24          1           0        1.732597   -1.251144   -4.237664
     25          6           0        0.409500    1.160920   -3.648461
     26          1           0       -0.219336    0.378937   -4.092737
     27          1           0        0.702385    1.850493   -4.450297
     28          1           0       -0.224958    1.689146   -2.932401
     29          6           0        0.650238    0.114273    0.820527
     30          8           0        1.004315   -1.033989    1.201371
     31          7           0        0.116645    1.008464    1.678653
     32          1           0       -0.403812    1.773184    1.208395
     33          6           0       -0.491831    0.523620    2.910143
     34          1           0       -1.035087   -0.403205    2.690710
     35          6           0        0.518593    0.290986    4.046321
     36          1           0        1.233460   -0.454338    3.677641
     37          6           0        1.282385    1.573799    4.393227
     38          1           0        1.767018    1.981806    3.501929
     39          1           0        2.048519    1.391129    5.156840
     40          1           0        0.598792    2.340959    4.781447
     41          6           0       -0.197076   -0.280652    5.276145
     42          1           0       -0.943490    0.428619    5.658415
     43          1           0        0.508047   -0.488230    6.090052
     44          1           0       -0.718533   -1.213587    5.034402
     45          8           0       -1.471618   -0.553539    0.161704
     46          1           0       -1.752807    0.190008   -0.423292
     47          1           0       -1.424921   -1.352695   -0.384664
     48          1           0       -0.441883   -5.150389   -2.097036
     49          1           0       -3.812705    3.423004   -1.728439
     50          1           0        1.996813    1.248758   -0.317326
     51          1           0       -1.225213    1.277711    3.222050
 ---------------------------------------------------------------------
 Rotational constants (GHZ):      0.2679743      0.2100565      0.1485066
 Standard basis: 6-31G(d,p) (6D, 7F)
   465 basis functions,   798 primitive gaussians,   465 cartesian basis functions
    85 alpha electrons       85 beta electrons
       nuclear repulsion energy      1928.5091293649 Hartrees.
 NAtoms=   51 NActive=   51 NUniq=   51 SFac= 1.00D+00 NAtFMM=   60 NAOKFM=F Big=F
 Integral buffers will be    131072 words long.
 Raffenetti 2 integral format.
 Two-electron integral symmetry is turned off.
 Nuclear repulsion after empirical dispersion term =     1928.4488269124 Hartrees.
 One-electron integrals computed using PRISM.
 NBasis=   465 RedAO= T EigKep=  2.05D-03  NBF=   465
 NBsUse=   465 1.00D-06 EigRej= -1.00D+00 NBFU=   465
 Initial guess from the checkpoint file:  "ts1-frame31_qm.chk"
 B after Tr=     0.000043   -0.000158   -0.000138
         Rot=    1.000000   -0.000008    0.000001   -0.000021 Ang=  -0.00 deg.
 ExpMin= 1.61D-01 ExpMax= 5.48D+03 ExpMxC= 8.25D+02 IAcc=2 IRadAn=         4 AccDes= 0.00D+00
 Harris functional with IExCor=  402 and IRadAn=       4 diagonalized for initial guess.
 HarFok:  IExCor=  402 AccDes= 0.00D+00 IRadAn=         4 IDoV= 1 UseB2=F ITyADJ=14
 ICtDFT=  3500011 ScaDFX=  1.000000  1.000000  1.000000  1.000000
 FoFCou: FMM=F IPFlag=           0 FMFlag=      100000 FMFlg1=           0
         NFxFlg=           0 DoJE=T BraDBF=F KetDBF=T FulRan=T
         wScrn=  0.000000 ICntrl=     500 IOpCl=  0 I1Cent=   200000004 NGrid=           0
         NMat0=    1 NMatS0=      1 NMatT0=    0 NMatD0=    1 NMtDS0=    0 NMtDT0=    0
 Symmetry not used in FoFCou.
 Requested convergence on RMS density matrix=1.00D-08 within 128 cycles.
 Requested convergence on MAX density matrix=1.00D-06.
 Requested convergence on             energy=1.00D-06.
 No special actions if energy rises.
 Integral accuracy reduced to 1.0D-05 until final iterations.
 Initial convergence to 1.0D-05 achieved.  Increase integral accuracy.
 SCF Done:  E(RB3LYP) =  -1057.91657873     A.U. after   11 cycles
            NFock= 11  Conv=0.43D-08     -V/T= 2.0091
 DoSCS=F DFT=T ScalE2(SS,OS)=  1.000000  1.000000
 Range of M.O.s used for correlation:     1   465
 NBasis=   465 NAE=    85 NBE=    85 NFC=     0 NFV=     0
 NROrb=    465 NOA=    85 NOB=    85 NVA=   380 NVB=   380
 Symmetrizing basis deriv contribution to polar:
 IMax=3 JMax=2 DiffMx= 0.00D+00
 Calling FoFJK, ICntrl=      2147 FMM=F ISym2X=0 I1Cent= 0 IOpClX= 0 NMat=1 NMatS=1 NMatT=0.
 -------------------------------------------------------------------
 Center     Atomic                   Forces (Hartrees/Bohr)
 Number     Number              X              Y              Z
 -------------------------------------------------------------------
      1        6           0.002198609   -0.001788409   -0.000806950
      2        1           0.000203463   -0.000091576    0.000270538
      3        1          -0.000022428    0.000006407   -0.000111636
      4        6          -0.000312123   -0.001690311   -0.000874342
      5        8           0.000230339   -0.003117223   -0.001160653
      6        8           0.001514381   -0.009622195   -0.004320197
      7        1          -0.001228922    0.004017917    0.002863803
      8        6          -0.000094748    0.001250804    0.000546502
      9        1           0.000064491   -0.000003878    0.000103607
     10        1           0.000018738    0.000274967   -0.000103951
     11        6           0.000087914    0.001367188    0.000118992
     12        8           0.000048152   -0.000059082   -0.000035371
     13        8          -0.000112618    0.002415325   -0.002001401
     14        6           0.001135464    0.001703712    0.000672835
     15        1          -0.000072333    0.000088668   -0.000024106
     16        6           0.000498969    0.000704466    0.001063152
     17        1          -0.000060475   -0.000013244    0.000086218
     18        1          -0.000042968    0.000028121    0.000003013
     19        6          -0.000255373   -0.000317878    0.000053656
     20        1          -0.000013156   -0.000009044    0.000045000
     21        6          -0.000340639   -0.000516937    0.000087029
     22        1          -0.000026369   -0.000017273    0.000023160
     23        1          -0.000017170   -0.000005866   -0.000028168
     24        1           0.000004987    0.000019596    0.000044150
     25        6          -0.000380995   -0.000574819    0.000013788
     26        1           0.000023028    0.000002892    0.000037205
     27        1          -0.000019451   -0.000012594   -0.000034258
     28        1          -0.000044081   -0.000007901   -0.000006824
     29        6           0.003209392   -0.000350696    0.001878867
     30        8           0.003048886    0.005648727    0.000767494
     31        7          -0.000191574    0.001577430    0.000595762
     32        1           0.000236398   -0.000035994   -0.000054561
     33        6           0.000140202   -0.000455402   -0.000056199
     34        1           0.000102864    0.000025129   -0.000045091
     35        6           0.000151033   -0.000220476   -0.000013879
     36        1          -0.000017282    0.000010442   -0.000012723
     37        6          -0.000200352    0.000024472   -0.000198377
     38        1           0.000004407    0.000045103   -0.000004287
     39        1           0.000043824   -0.000010337    0.000011326
     40        1          -0.000020257   -0.000018030    0.000043129
     41        6           0.000092699   -0.000129502   -0.000046442
     42        1          -0.000003574    0.000014031   -0.000007063
     43        1           0.000011234   -0.000016671    0.000007852
     44        1          -0.000006049    0.000003166   -0.000019421
     45        8          -0.009100839   -0.002081420    0.002221002
     46        1          -0.000622715    0.002115941   -0.001317880
     47        1           0.000458009   -0.000267419    0.000119389
     48        1          -0.000094463   -0.000225337   -0.000117896
     49        1          -0.000226844    0.000138308    0.000029353
     50        1           0.000056931    0.000123585   -0.000251424
     51        1          -0.000056615    0.000053114   -0.000053726
 -------------------------------------------------------------------
 Cartesian Forces:  Max     0.009622195 RMS     0.001496655
 IRC-IRC-IRC-IRC-IRC-IRC-IRC-IRC-IRC-IRC-IRC-IRC-IRC-IRC-IRC-IRC-IRC-IRC
 Pt 17 Step number   1 out of a maximum of  20
 Point Number:  17          Path Number:   1
   CHANGE IN THE REACTION COORDINATE =    0.25403
   NET REACTION COORDINATE UP TO THIS POINT =    4.34745
  # OF POINTS ALONG THE PATH =  17
  # OF STEPS =   1

 Calculating another point on the path.
 IRC-IRC-IRC-IRC-IRC-IRC-IRC-IRC-IRC-IRC-IRC-IRC-IRC-IRC-IRC-IRC-IRC-IRC
 Symmetry turned off by external request.
 Stoichiometry    C14H30NO6(1-)
 Framework group  C1[X(C14H30NO6)]
 Deg. of freedom   147
 Full point group                 C1      NOp   1
                          Input orientation:                          
 ---------------------------------------------------------------------
 Center     Atomic      Atomic             Coordinates (Angstroms)
 Number     Number       Type             X           Y           Z
 ---------------------------------------------------------------------
      1          6           0        0.484921   -4.665122   -1.791154
      2          1           0        1.055274   -4.382301   -2.684054
      3          1           0        1.103201   -5.344854   -1.200228
      4          6           0        0.150261   -3.405482   -1.014154
      5          8           0       -0.925695   -2.842473   -1.193767
      6          8           0        1.127190   -3.027369   -0.229358
      7          1           0        0.990403   -2.123156    0.315494
      8          6           0       -2.812890    3.778672   -1.456862
      9          1           0       -2.881764    4.677517   -0.838345
     10          1           0       -2.298538    4.026480   -2.393289
     11          6           0       -2.038670    2.650326   -0.749009
     12          8           0       -1.419250    2.946224    0.308225
     13          8           0       -2.079066    1.533643   -1.342956
     14          6           0        1.054204    0.724890   -0.515311
     15          1           0        0.315777    1.485769   -0.769036
     16          6           0        1.260384   -0.230528   -1.690147
     17          1           0        0.338845   -0.795342   -1.856471
     18          1           0        2.041077   -0.957116   -1.438673
     19          6           0        1.640199    0.524087   -2.982877
     20          1           0        2.338599    1.330993   -2.709330
     21          6           0        2.367726   -0.398559   -3.971167
     22          1           0        3.294960   -0.796876   -3.542483
     23          1           0        2.620631    0.127217   -4.900386
     24          1           0        1.731508   -1.252672   -4.236645
     25          6           0        0.408363    1.159354   -3.648253
     26          1           0       -0.220590    0.376995   -4.091487
     27          1           0        0.701149    1.848034   -4.450949
     28          1           0       -0.225994    1.688462   -2.932716
     29          6           0        0.656478    0.120287    0.823970
     30          8           0        1.011805   -1.025305    1.205310
     31          7           0        0.116677    1.011787    1.679959
     32          1           0       -0.403180    1.776279    1.208861
     33          6           0       -0.491622    0.523239    2.910262
     34          1           0       -1.032749   -0.403980    2.687651
     35          6           0        0.518871    0.290667    4.046329
     36          1           0        1.234040   -0.454448    3.678055
     37          6           0        1.281970    1.573987    4.392851
     38          1           0        1.764953    1.983351    3.501286
     39          1           0        2.049584    1.391405    5.154996
     40          1           0        0.598292    2.340071    4.782902
     41          6           0       -0.196777   -0.280918    5.276129
     42          1           0       -0.942819    0.428545    5.658748
     43          1           0        0.508627   -0.488912    6.089698
     44          1           0       -0.718535   -1.213665    5.034337
     45          8           0       -1.490548   -0.554709    0.164736
     46          1           0       -1.757101    0.199852   -0.426164
     47          1           0       -1.431444   -1.348758   -0.386233
     48          1           0       -0.436032   -5.155401   -2.111359
     49          1           0       -3.813483    3.426019   -1.726893
     50          1           0        1.999856    1.254346   -0.319797
     51          1           0       -1.226677    1.275456    3.223182
 ---------------------------------------------------------------------
 Rotational constants (GHZ):      0.2673577      0.2098026      0.1482957
 Standard basis: 6-31G(d,p) (6D, 7F)
   465 basis functions,   798 primitive gaussians,   465 cartesian basis functions
    85 alpha electrons       85 beta electrons
       nuclear repulsion energy      1926.8433049653 Hartrees.
 NAtoms=   51 NActive=   51 NUniq=   51 SFac= 1.00D+00 NAtFMM=   60 NAOKFM=F Big=F
 Integral buffers will be    131072 words long.
 Raffenetti 2 integral format.
 Two-electron integral symmetry is turned off.
 Nuclear repulsion after empirical dispersion term =     1926.7830893882 Hartrees.
 One-electron integrals computed using PRISM.
 NBasis=   465 RedAO= T EigKep=  2.05D-03  NBF=   465
 NBsUse=   465 1.00D-06 EigRej= -1.00D+00 NBFU=   465
 Initial guess from the checkpoint file:  "ts1-frame31_qm.chk"
 B after Tr=     0.000035    0.000065   -0.000015
         Rot=    1.000000   -0.000002    0.000003   -0.000007 Ang=  -0.00 deg.
 ExpMin= 1.61D-01 ExpMax= 5.48D+03 ExpMxC= 8.25D+02 IAcc=2 IRadAn=         4 AccDes= 0.00D+00
 Harris functional with IExCor=  402 and IRadAn=       4 diagonalized for initial guess.
 HarFok:  IExCor=  402 AccDes= 0.00D+00 IRadAn=         4 IDoV= 1 UseB2=F ITyADJ=14
 ICtDFT=  3500011 ScaDFX=  1.000000  1.000000  1.000000  1.000000
 FoFCou: FMM=F IPFlag=           0 FMFlag=      100000 FMFlg1=           0
         NFxFlg=           0 DoJE=T BraDBF=F KetDBF=T FulRan=T
         wScrn=  0.000000 ICntrl=     500 IOpCl=  0 I1Cent=   200000004 NGrid=           0
         NMat0=    1 NMatS0=      1 NMatT0=    0 NMatD0=    1 NMtDS0=    0 NMtDT0=    0
 Symmetry not used in FoFCou.
 Requested convergence on RMS density matrix=1.00D-08 within 128 cycles.
 Requested convergence on MAX density matrix=1.00D-06.
 Requested convergence on             energy=1.00D-06.
 No special actions if energy rises.
 Integral accuracy reduced to 1.0D-05 until final iterations.
 Initial convergence to 1.0D-05 achieved.  Increase integral accuracy.
 SCF Done:  E(RB3LYP) =  -1057.91741868     A.U. after   11 cycles
            NFock= 11  Conv=0.35D-08     -V/T= 2.0091
 DoSCS=F DFT=T ScalE2(SS,OS)=  1.000000  1.000000
 Range of M.O.s used for correlation:     1   465
 NBasis=   465 NAE=    85 NBE=    85 NFC=     0 NFV=     0
 NROrb=    465 NOA=    85 NOB=    85 NVA=   380 NVB=   380
 Symmetrizing basis deriv contribution to polar:
 IMax=3 JMax=2 DiffMx= 0.00D+00
 Calling FoFJK, ICntrl=      2147 FMM=F ISym2X=0 I1Cent= 0 IOpClX= 0 NMat=1 NMatS=1 NMatT=0.
 -------------------------------------------------------------------
 Center     Atomic                   Forces (Hartrees/Bohr)
 Number     Number              X              Y              Z
 -------------------------------------------------------------------
      1        6           0.001340675   -0.002021948   -0.001496768
      2        1           0.000081247   -0.000079024    0.000369561
      3        1           0.000013872   -0.000045363    0.000048881
      4        6           0.000124729   -0.002098262   -0.001015404
      5        8           0.000403773   -0.002770104   -0.001009725
      6        8           0.000324941   -0.000212818    0.001458674
      7        1           0.000015148   -0.002251342   -0.000830390
      8        6          -0.000190279    0.001332981    0.000297605
      9        1           0.000106075   -0.000067611    0.000144585
     10        1          -0.000102978    0.000246098    0.000124177
     11        6           0.000051106    0.000766599   -0.000357787
     12        8           0.000053935    0.000211977    0.000095285
     13        8           0.000136820    0.002466831   -0.001504551
     14        6           0.001073208    0.001535054    0.000444374
     15        1          -0.000116014    0.000020688   -0.000058344
     16        6           0.000302288    0.000574810    0.000951576
     17        1           0.000011687    0.000081477    0.000104724
     18        1          -0.000013496    0.000004764   -0.000002996
     19        6          -0.000224208   -0.000232250    0.000165999
     20        1          -0.000016088   -0.000007471    0.000021833
     21        6          -0.000375988   -0.000490341    0.000204656
     22        1          -0.000020981   -0.000013981    0.000029155
     23        1          -0.000016048   -0.000038539    0.000003687
     24        1          -0.000025498   -0.000008743    0.000050481
     25        6          -0.000364596   -0.000553867    0.000088341
     26        1           0.000002178   -0.000037227    0.000029551
     27        1          -0.000025336   -0.000036606   -0.000016670
     28        1          -0.000021970   -0.000011301   -0.000012901
     29        6           0.002097542    0.002228902    0.000709540
     30        8           0.003299452    0.000756368   -0.000288074
     31        7          -0.000068570    0.001165581    0.000446212
     32        1           0.000037208   -0.000002024   -0.000024793
     33        6           0.000048853   -0.000216151    0.000002910
     34        1           0.000064477    0.000039650   -0.000028712
     35        6           0.000096345   -0.000116490   -0.000011839
     36        1           0.000005737    0.000005769   -0.000013350
     37        6          -0.000129181    0.000000067   -0.000105119
     38        1           0.000004328    0.000034652   -0.000007079
     39        1           0.000025953   -0.000004276    0.000027089
     40        1          -0.000032052    0.000006223    0.000037550
     41        6           0.000113856   -0.000151014   -0.000024192
     42        1           0.000000188    0.000005565   -0.000011721
     43        1          -0.000006597   -0.000011690    0.000006901
     44        1          -0.000007985    0.000007692   -0.000020108
     45        8          -0.009369466    0.003186218   -0.000562822
     46        1           0.000771113   -0.002671855    0.002021126
     47        1           0.000236089   -0.000855185   -0.000404962
     48        1           0.000271909    0.000008519    0.000015492
     49        1          -0.000005223    0.000239372    0.000120465
     50        1           0.000012923    0.000106184   -0.000112837
     51        1           0.000004898   -0.000026559   -0.000099286
 -------------------------------------------------------------------
 Cartesian Forces:  Max     0.009369466 RMS     0.001091278
 IRC-IRC-IRC-IRC-IRC-IRC-IRC-IRC-IRC-IRC-IRC-IRC-IRC-IRC-IRC-IRC-IRC-IRC
 Pt 18 Step number   1 out of a maximum of  20
 Point Number:  18          Path Number:   1
   CHANGE IN THE REACTION COORDINATE =    0.24838
   NET REACTION COORDINATE UP TO THIS POINT =    4.59582
  # OF POINTS ALONG THE PATH =  18
  # OF STEPS =   1

 Calculating another point on the path.
 IRC-IRC-IRC-IRC-IRC-IRC-IRC-IRC-IRC-IRC-IRC-IRC-IRC-IRC-IRC-IRC-IRC-IRC
 Symmetry turned off by external request.
 Stoichiometry    C14H30NO6(1-)
 Framework group  C1[X(C14H30NO6)]
 Deg. of freedom   147
 Full point group                 C1      NOp   1
                          Input orientation:                          
 ---------------------------------------------------------------------
 Center     Atomic      Atomic             Coordinates (Angstroms)
 Number     Number       Type             X           Y           Z
 ---------------------------------------------------------------------
      1          6           0        0.489655   -4.671830   -1.794961
      2          1           0        1.073706   -4.389691   -2.679041
      3          1           0        1.096190   -5.358089   -1.199805
      4          6           0        0.150977   -3.412842   -1.017326
      5          8           0       -0.923945   -2.849729   -1.195849
      6          8           0        1.128159   -3.033332   -0.228612
      7          1           0        0.985295   -2.146456    0.306506
      8          6           0       -2.813656    3.784031   -1.454958
      9          1           0       -2.880912    4.681527   -0.833769
     10          1           0       -2.301888    4.035282   -2.392047
     11          6           0       -2.038497    2.653543   -0.750311
     12          8           0       -1.419308    2.946798    0.308300
     13          8           0       -2.078781    1.539659   -1.347422
     14          6           0        1.057713    0.730369   -0.513777
     15          1           0        0.317780    1.489992   -0.767414
     16          6           0        1.261380   -0.228304   -1.686649
     17          1           0        0.338724   -0.792464   -1.848830
     18          1           0        2.041875   -0.954737   -1.434202
     19          6           0        1.639316    0.523127   -2.982168
     20          1           0        2.337735    1.330650   -2.710545
     21          6           0        2.366145   -0.400553   -3.970133
     22          1           0        3.293629   -0.798597   -3.541750
     23          1           0        2.618001    0.124340   -4.900082
     24          1           0        1.729435   -1.254827   -4.234038
     25          6           0        0.406885    1.157091   -3.647807
     26          1           0       -0.222044    0.373532   -4.089053
     27          1           0        0.699007    1.844037   -4.452204
     28          1           0       -0.227546    1.687298   -2.933123
     29          6           0        0.665160    0.126198    0.827665
     30          8           0        1.019049   -1.019716    1.205278
     31          7           0        0.116793    1.014796    1.681036
     32          1           0       -0.402506    1.779374    1.209284
     33          6           0       -0.491332    0.522880    2.909995
     34          1           0       -1.030242   -0.404730    2.684384
     35          6           0        0.519145    0.290215    4.046196
     36          1           0        1.234447   -0.454508    3.677554
     37          6           0        1.281594    1.573909    4.392755
     38          1           0        1.761321    1.986097    3.500731
     39          1           0        2.051786    1.391013    5.152245
     40          1           0        0.597898    2.338046    4.786655
     41          6           0       -0.196286   -0.281619    5.276021
     42          1           0       -0.941474    0.428283    5.659459
     43          1           0        0.509341   -0.490851    6.089124
     44          1           0       -0.719043   -1.213694    5.033788
     45          8           0       -1.511296   -0.555485    0.166562
     46          1           0       -1.763153    0.195717   -0.420997
     47          1           0       -1.440109   -1.347253   -0.389382
     48          1           0       -0.429114   -5.156632   -2.128729
     49          1           0       -3.815579    3.433557   -1.723343
     50          1           0        2.003493    1.261301   -0.323271
     51          1           0       -1.228234    1.273162    3.223193
 ---------------------------------------------------------------------
 Rotational constants (GHZ):      0.2667297      0.2095943      0.1481017
 Standard basis: 6-31G(d,p) (6D, 7F)
   465 basis functions,   798 primitive gaussians,   465 cartesian basis functions
    85 alpha electrons       85 beta electrons
       nuclear repulsion energy      1925.2939259096 Hartrees.
 NAtoms=   51 NActive=   51 NUniq=   51 SFac= 1.00D+00 NAtFMM=   60 NAOKFM=F Big=F
 Integral buffers will be    131072 words long.
 Raffenetti 2 integral format.
 Two-electron integral symmetry is turned off.
 Nuclear repulsion after empirical dispersion term =     1925.2337832234 Hartrees.
 One-electron integrals computed using PRISM.
 NBasis=   465 RedAO= T EigKep=  2.06D-03  NBF=   465
 NBsUse=   465 1.00D-06 EigRej= -1.00D+00 NBFU=   465
 Initial guess from the checkpoint file:  "ts1-frame31_qm.chk"
 B after Tr=    -0.000056   -0.000159    0.000003
         Rot=    1.000000   -0.000011   -0.000005    0.000004 Ang=  -0.00 deg.
 ExpMin= 1.61D-01 ExpMax= 5.48D+03 ExpMxC= 8.25D+02 IAcc=2 IRadAn=         4 AccDes= 0.00D+00
 Harris functional with IExCor=  402 and IRadAn=       4 diagonalized for initial guess.
 HarFok:  IExCor=  402 AccDes= 0.00D+00 IRadAn=         4 IDoV= 1 UseB2=F ITyADJ=14
 ICtDFT=  3500011 ScaDFX=  1.000000  1.000000  1.000000  1.000000
 FoFCou: FMM=F IPFlag=           0 FMFlag=      100000 FMFlg1=           0
         NFxFlg=           0 DoJE=T BraDBF=F KetDBF=T FulRan=T
         wScrn=  0.000000 ICntrl=     500 IOpCl=  0 I1Cent=   200000004 NGrid=           0
         NMat0=    1 NMatS0=      1 NMatT0=    0 NMatD0=    1 NMtDS0=    0 NMtDT0=    0
 Symmetry not used in FoFCou.
 Requested convergence on RMS density matrix=1.00D-08 within 128 cycles.
 Requested convergence on MAX density matrix=1.00D-06.
 Requested convergence on             energy=1.00D-06.
 No special actions if energy rises.
 Integral accuracy reduced to 1.0D-05 until final iterations.
 Initial convergence to 1.0D-05 achieved.  Increase integral accuracy.
 SCF Done:  E(RB3LYP) =  -1057.91815483     A.U. after   11 cycles
            NFock= 11  Conv=0.42D-08     -V/T= 2.0091
 DoSCS=F DFT=T ScalE2(SS,OS)=  1.000000  1.000000
 Range of M.O.s used for correlation:     1   465
 NBasis=   465 NAE=    85 NBE=    85 NFC=     0 NFV=     0
 NROrb=    465 NOA=    85 NOB=    85 NVA=   380 NVB=   380
 Symmetrizing basis deriv contribution to polar:
 IMax=3 JMax=2 DiffMx= 0.00D+00
 Calling FoFJK, ICntrl=      2147 FMM=F ISym2X=0 I1Cent= 0 IOpClX= 0 NMat=1 NMatS=1 NMatT=0.
 -------------------------------------------------------------------
 Center     Atomic                   Forces (Hartrees/Bohr)
 Number     Number              X              Y              Z
 -------------------------------------------------------------------
      1        6           0.001386215   -0.001510796   -0.001241287
      2        1           0.000084099    0.000053939    0.000357881
      3        1           0.000138705    0.000031420    0.000320681
      4        6           0.000418593   -0.002090824   -0.000907730
      5        8           0.000687159   -0.002730115   -0.000843382
      6        8           0.000154240   -0.005283681   -0.001637545
      7        1          -0.000340776    0.002082673    0.001175812
      8        6          -0.000223847    0.001768835    0.000605865
      9        1           0.000096261   -0.000152146    0.000048814
     10        1          -0.000067289    0.000088918    0.000209806
     11        6           0.000047732    0.001331771   -0.000246032
     12        8          -0.000045877    0.000332981   -0.000090956
     13        8           0.000355157    0.001832156   -0.001733504
     14        6           0.001107683    0.001576644    0.000436587
     15        1          -0.000169985   -0.000049453   -0.000033072
     16        6           0.000224979    0.000729210    0.000963159
     17        1          -0.000011165    0.000017328   -0.000025767
     18        1           0.000028917   -0.000003404   -0.000001912
     19        6          -0.000232013   -0.000197663    0.000236108
     20        1          -0.000001493   -0.000004262   -0.000015449
     21        6          -0.000467728   -0.000560408    0.000370460
     22        1           0.000005462   -0.000007563    0.000012024
     23        1           0.000005236   -0.000044074   -0.000003747
     24        1          -0.000004415   -0.000018547    0.000020530
     25        6          -0.000419191   -0.000645818    0.000147445
     26        1          -0.000005841   -0.000018676    0.000014507
     27        1          -0.000010992   -0.000027338   -0.000017435
     28        1           0.000009867   -0.000010499    0.000004537
     29        6           0.002242676    0.001571960    0.000745849
     30        8           0.002810736    0.001544939   -0.000306898
     31        7          -0.000015367    0.001102824    0.000336195
     32        1          -0.000143400   -0.000101638    0.000002638
     33        6           0.000063364   -0.000004016   -0.000121154
     34        1           0.000014647   -0.000060878    0.000041805
     35        6           0.000043842   -0.000037052   -0.000062654
     36        1           0.000014682   -0.000003573   -0.000021881
     37        6          -0.000125371    0.000021117    0.000008506
     38        1          -0.000003329   -0.000010485   -0.000012779
     39        1           0.000017231   -0.000010089    0.000041974
     40        1          -0.000018764    0.000022651    0.000010266
     41        6           0.000136756   -0.000157588   -0.000053161
     42        1          -0.000008683    0.000000889   -0.000009304
     43        1          -0.000011829   -0.000006404   -0.000001762
     44        1          -0.000006390   -0.000001732   -0.000014915
     45        8          -0.006964991   -0.003496460    0.001713999
     46        1          -0.000901175    0.001720500   -0.001472288
     47        1          -0.000117515    0.001023356    0.000953598
     48        1           0.000105781    0.000152405    0.000052082
     49        1           0.000082580    0.000142843    0.000130957
     50        1           0.000025594    0.000140500   -0.000058535
     51        1           0.000009230   -0.000044679   -0.000028932
 -------------------------------------------------------------------
 Cartesian Forces:  Max     0.006964991 RMS     0.001044850
 IRC-IRC-IRC-IRC-IRC-IRC-IRC-IRC-IRC-IRC-IRC-IRC-IRC-IRC-IRC-IRC-IRC-IRC
 Pt 19 Step number   1 out of a maximum of  20
 Point Number:  19          Path Number:   1
   CHANGE IN THE REACTION COORDINATE =    0.25395
   NET REACTION COORDINATE UP TO THIS POINT =    4.84977
  # OF POINTS ALONG THE PATH =  19
  # OF STEPS =   1

 Calculating another point on the path.
 IRC-IRC-IRC-IRC-IRC-IRC-IRC-IRC-IRC-IRC-IRC-IRC-IRC-IRC-IRC-IRC-IRC-IRC
 Symmetry turned off by external request.
 Stoichiometry    C14H30NO6(1-)
 Framework group  C1[X(C14H30NO6)]
 Deg. of freedom   147
 Full point group                 C1      NOp   1
                          Input orientation:                          
 ---------------------------------------------------------------------
 Center     Atomic      Atomic             Coordinates (Angstroms)
 Number     Number       Type             X           Y           Z
 ---------------------------------------------------------------------
      1          6           0        0.493462   -4.677831   -1.798925
      2          1           0        1.084154   -4.394294   -2.677331
      3          1           0        1.092068   -5.367506   -1.199166
      4          6           0        0.152538   -3.420829   -1.020745
      5          8           0       -0.921774   -2.857494   -1.198330
      6          8           0        1.129001   -3.042994   -0.229434
      7          1           0        0.987404   -2.149380    0.302478
      8          6           0       -2.814415    3.789433   -1.452738
      9          1           0       -2.880854    4.685399   -0.830068
     10          1           0       -2.303645    4.040913   -2.389916
     11          6           0       -2.038330    2.657641   -0.751464
     12          8           0       -1.419558    2.947923    0.308203
     13          8           0       -2.077427    1.545275   -1.352225
     14          6           0        1.061107    0.736077   -0.512322
     15          1           0        0.319363    1.494092   -0.766361
     16          6           0        1.262230   -0.225728   -1.683359
     17          1           0        0.338793   -0.789559   -1.843378
     18          1           0        2.042204   -0.952848   -1.431021
     19          6           0        1.638564    0.522587   -2.981290
     20          1           0        2.337232    1.330820   -2.712192
     21          6           0        2.364621   -0.402467   -3.968614
     22          1           0        3.292620   -0.799822   -3.540621
     23          1           0        2.616145    0.121720   -4.899118
     24          1           0        1.727904   -1.256920   -4.231644
     25          6           0        0.405464    1.155000   -3.647188
     26          1           0       -0.223511    0.370803   -4.087050
     27          1           0        0.697338    1.840844   -4.452701
     28          1           0       -0.228456    1.686465   -2.933027
     29          6           0        0.672909    0.133121    0.830660
     30          8           0        1.026799   -1.013989    1.205259
     31          7           0        0.116398    1.018028    1.681876
     32          1           0       -0.406424    1.780127    1.209077
     33          6           0       -0.491245    0.523029    2.910009
     34          1           0       -1.029474   -0.404590    2.683042
     35          6           0        0.519313    0.290206    4.045987
     36          1           0        1.234845   -0.454171    3.677074
     37          6           0        1.281243    1.574096    4.392915
     38          1           0        1.759402    1.987597    3.500620
     39          1           0        2.052757    1.390690    5.151061
     40          1           0        0.597650    2.337359    4.788800
     41          6           0       -0.195833   -0.282174    5.275758
     42          1           0       -0.940561    0.427805    5.659966
     43          1           0        0.510045   -0.492185    6.088419
     44          1           0       -0.719142   -1.213861    5.033223
     45          8           0       -1.532190   -0.558043    0.170320
     46          1           0       -1.770327    0.196976   -0.424762
     47          1           0       -1.446736   -1.344858   -0.384677
     48          1           0       -0.426190   -5.155372   -2.138677
     49          1           0       -3.816097    3.438339   -1.720366
     50          1           0        2.006869    1.267305   -0.324344
     51          1           0       -1.228688    1.272350    3.223838
 ---------------------------------------------------------------------
 Rotational constants (GHZ):      0.2660882      0.2093711      0.1478990
 Standard basis: 6-31G(d,p) (6D, 7F)
   465 basis functions,   798 primitive gaussians,   465 cartesian basis functions
    85 alpha electrons       85 beta electrons
       nuclear repulsion energy      1923.6841556653 Hartrees.
 NAtoms=   51 NActive=   51 NUniq=   51 SFac= 1.00D+00 NAtFMM=   60 NAOKFM=F Big=F
 Integral buffers will be    131072 words long.
 Raffenetti 2 integral format.
 Two-electron integral symmetry is turned off.
 Nuclear repulsion after empirical dispersion term =     1923.6240999303 Hartrees.
 One-electron integrals computed using PRISM.
 NBasis=   465 RedAO= T EigKep=  2.07D-03  NBF=   465
 NBsUse=   465 1.00D-06 EigRej= -1.00D+00 NBFU=   465
 Initial guess from the checkpoint file:  "ts1-frame31_qm.chk"
 B after Tr=    -0.000062    0.000020    0.000055
         Rot=    1.000000   -0.000005   -0.000005    0.000002 Ang=  -0.00 deg.
 ExpMin= 1.61D-01 ExpMax= 5.48D+03 ExpMxC= 8.25D+02 IAcc=2 IRadAn=         4 AccDes= 0.00D+00
 Harris functional with IExCor=  402 and IRadAn=       4 diagonalized for initial guess.
 HarFok:  IExCor=  402 AccDes= 0.00D+00 IRadAn=         4 IDoV= 1 UseB2=F ITyADJ=14
 ICtDFT=  3500011 ScaDFX=  1.000000  1.000000  1.000000  1.000000
 FoFCou: FMM=F IPFlag=           0 FMFlag=      100000 FMFlg1=           0
         NFxFlg=           0 DoJE=T BraDBF=F KetDBF=T FulRan=T
         wScrn=  0.000000 ICntrl=     500 IOpCl=  0 I1Cent=   200000004 NGrid=           0
         NMat0=    1 NMatS0=      1 NMatT0=    0 NMatD0=    1 NMtDS0=    0 NMtDT0=    0
 Symmetry not used in FoFCou.
 Requested convergence on RMS density matrix=1.00D-08 within 128 cycles.
 Requested convergence on MAX density matrix=1.00D-06.
 Requested convergence on             energy=1.00D-06.
 No special actions if energy rises.
 Integral accuracy reduced to 1.0D-05 until final iterations.
 Initial convergence to 1.0D-05 achieved.  Increase integral accuracy.
 SCF Done:  E(RB3LYP) =  -1057.91885250     A.U. after   10 cycles
            NFock= 10  Conv=0.54D-08     -V/T= 2.0091
 DoSCS=F DFT=T ScalE2(SS,OS)=  1.000000  1.000000
 Range of M.O.s used for correlation:     1   465
 NBasis=   465 NAE=    85 NBE=    85 NFC=     0 NFV=     0
 NROrb=    465 NOA=    85 NOB=    85 NVA=   380 NVB=   380
 Symmetrizing basis deriv contribution to polar:
 IMax=3 JMax=2 DiffMx= 0.00D+00
 Calling FoFJK, ICntrl=      2147 FMM=F ISym2X=0 I1Cent= 0 IOpClX= 0 NMat=1 NMatS=1 NMatT=0.
 -------------------------------------------------------------------
 Center     Atomic                   Forces (Hartrees/Bohr)
 Number     Number              X              Y              Z
 -------------------------------------------------------------------
      1        6           0.001104005   -0.001511621   -0.000711114
      2        1           0.000356663   -0.000072790    0.000085421
      3        1           0.000095091    0.000072082   -0.000009988
      4        6           0.000675030   -0.001622295   -0.000391464
      5        8           0.000399004   -0.002121565   -0.000836981
      6        8           0.000076127   -0.001648123    0.000337810
      7        1          -0.000046614   -0.000523618   -0.000042510
      8        6          -0.000101956    0.001313971    0.000607667
      9        1           0.000063264    0.000084262    0.000164099
     10        1          -0.000019490    0.000243857    0.000044728
     11        6           0.000096125    0.000893317   -0.000352847
     12        8          -0.000036808    0.000333688   -0.000031285
     13        8           0.000522645    0.001935812   -0.001388912
     14        6           0.000840567    0.001378594    0.000412457
     15        1          -0.000050772   -0.000052149    0.000064086
     16        6           0.000194114    0.000630792    0.000806626
     17        1          -0.000005219    0.000027212    0.000086408
     18        1           0.000033874    0.000061404    0.000067481
     19        6          -0.000184568   -0.000166379    0.000208812
     20        1          -0.000028327   -0.000020460   -0.000023246
     21        6          -0.000363031   -0.000516004    0.000396611
     22        1          -0.000028736   -0.000035366    0.000030901
     23        1          -0.000035051   -0.000060272    0.000017016
     24        1          -0.000027305   -0.000046479    0.000046232
     25        6          -0.000327822   -0.000512556    0.000160673
     26        1          -0.000028179   -0.000048613    0.000028608
     27        1          -0.000035597   -0.000061551   -0.000012833
     28        1          -0.000027000   -0.000024184   -0.000006257
     29        6           0.001622894    0.000830496    0.000438254
     30        8           0.002364071    0.001446340   -0.000995730
     31        7          -0.000059953    0.000645803    0.000172509
     32        1           0.000064083   -0.000076808   -0.000057835
     33        6           0.000063965    0.000075205   -0.000045395
     34        1           0.000045113   -0.000064556   -0.000059724
     35        6           0.000049241   -0.000029359   -0.000043703
     36        1           0.000017151    0.000007001    0.000000674
     37        6          -0.000050013    0.000015992    0.000059565
     38        1           0.000007890    0.000000582    0.000025884
     39        1          -0.000024938    0.000016762    0.000008508
     40        1          -0.000004496   -0.000005061   -0.000016795
     41        6           0.000107021   -0.000160275   -0.000073419
     42        1          -0.000002879   -0.000003222   -0.000017134
     43        1          -0.000001443   -0.000004589   -0.000005305
     44        1           0.000005569   -0.000002542   -0.000019308
     45        8          -0.007171723    0.001631948    0.001322200
     46        1          -0.000138017   -0.000812664    0.000693898
     47        1          -0.000035615   -0.001575648   -0.000832909
     48        1           0.000002293   -0.000349819   -0.000251051
     49        1          -0.000063993    0.000189769    0.000114598
     50        1           0.000139846    0.000325004   -0.000188786
     51        1          -0.000046101   -0.000031328    0.000012801
 -------------------------------------------------------------------
 Cartesian Forces:  Max     0.007171723 RMS     0.000821962
 IRC-IRC-IRC-IRC-IRC-IRC-IRC-IRC-IRC-IRC-IRC-IRC-IRC-IRC-IRC-IRC-IRC-IRC
 Pt 20 Step number   1 out of a maximum of  20
 Point Number:  20          Path Number:   1
   CHANGE IN THE REACTION COORDINATE =    0.25442
   NET REACTION COORDINATE UP TO THIS POINT =    5.10419
  # OF POINTS ALONG THE PATH =  20
  # OF STEPS =   1

 Calculating another point on the path.
 IRC-IRC-IRC-IRC-IRC-IRC-IRC-IRC-IRC-IRC-IRC-IRC-IRC-IRC-IRC-IRC-IRC-IRC
 Symmetry turned off by external request.
 Stoichiometry    C14H30NO6(1-)
 Framework group  C1[X(C14H30NO6)]
 Deg. of freedom   147
 Full point group                 C1      NOp   1
                          Input orientation:                          
 ---------------------------------------------------------------------
 Center     Atomic      Atomic             Coordinates (Angstroms)
 Number     Number       Type             X           Y           Z
 ---------------------------------------------------------------------
      1          6           0        0.498387   -4.684519   -1.802338
      2          1           0        1.100542   -4.400139   -2.673181
      3          1           0        1.090517   -5.376371   -1.198608
      4          6           0        0.153980   -3.428467   -1.023456
      5          8           0       -0.919886   -2.864036   -1.200410
      6          8           0        1.129859   -3.051149   -0.229693
      7          1           0        0.987523   -2.163022    0.295491
      8          6           0       -2.814910    3.795836   -1.449844
      9          1           0       -2.879526    4.689985   -0.824047
     10          1           0       -2.306257    4.050648   -2.387417
     11          6           0       -2.037803    2.661793   -0.752857
     12          8           0       -1.419781    2.949172    0.308056
     13          8           0       -2.075719    1.551329   -1.356822
     14          6           0        1.064407    0.742392   -0.510866
     15          1           0        0.319319    1.497521   -0.764722
     16          6           0        1.263424   -0.222681   -1.679637
     17          1           0        0.339409   -0.786776   -1.836168
     18          1           0        2.043916   -0.948987   -1.426059
     19          6           0        1.637674    0.521724   -2.980410
     20          1           0        2.336480    1.330737   -2.714204
     21          6           0        2.362867   -0.405112   -3.966670
     22          1           0        3.291111   -0.801969   -3.538716
     23          1           0        2.613663    0.117593   -4.898154
     24          1           0        1.725860   -1.259957   -4.227963
     25          6           0        0.403825    1.152452   -3.646448
     26          1           0       -0.225368    0.367172   -4.084210
     27          1           0        0.694914    1.836529   -4.453720
     28          1           0       -0.229805    1.685130   -2.932953
     29          6           0        0.678620    0.137832    0.832037
     30          8           0        1.034568   -1.007376    1.204088
     31          7           0        0.116240    1.020288    1.682288
     32          1           0       -0.408035    1.780710    1.208612
     33          6           0       -0.491055    0.523051    2.909583
     34          1           0       -1.027652   -0.405276    2.681047
     35          6           0        0.519529    0.290132    4.045745
     36          1           0        1.235475   -0.453723    3.676614
     37          6           0        1.280977    1.574156    4.393219
     38          1           0        1.758472    1.988537    3.500980
     39          1           0        2.052932    1.390732    5.150958
     40          1           0        0.597157    2.336861    4.789891
     41          6           0       -0.195357   -0.282912    5.275369
     42          1           0       -0.939916    0.426960    5.660130
     43          1           0        0.510710   -0.493498    6.087741
     44          1           0       -0.718885   -1.214360    5.032348
     45          8           0       -1.553364   -0.560556    0.173918
     46          1           0       -1.780948    0.194830   -0.421506
     47          1           0       -1.454517   -1.349962   -0.385712
     48          1           0       -0.418535   -5.161630   -2.154005
     49          1           0       -3.817738    3.446501   -1.715864
     50          1           0        2.009657    1.277939   -0.328243
     51          1           0       -1.230019    1.270553    3.224512
 ---------------------------------------------------------------------
 Rotational constants (GHZ):      0.2654525      0.2091806      0.1477040
 Standard basis: 6-31G(d,p) (6D, 7F)
   465 basis functions,   798 primitive gaussians,   465 cartesian basis functions
    85 alpha electrons       85 beta electrons
       nuclear repulsion energy      1922.1355768683 Hartrees.
 NAtoms=   51 NActive=   51 NUniq=   51 SFac= 1.00D+00 NAtFMM=   60 NAOKFM=F Big=F
 Integral buffers will be    131072 words long.
 Raffenetti 2 integral format.
 Two-electron integral symmetry is turned off.
 Nuclear repulsion after empirical dispersion term =     1922.0756238856 Hartrees.
 One-electron integrals computed using PRISM.
 NBasis=   465 RedAO= T EigKep=  2.07D-03  NBF=   465
 NBsUse=   465 1.00D-06 EigRej= -1.00D+00 NBFU=   465
 Initial guess from the checkpoint file:  "ts1-frame31_qm.chk"
 B after Tr=    -0.000034   -0.000117    0.000065
         Rot=    1.000000   -0.000008   -0.000005   -0.000010 Ang=  -0.00 deg.
 ExpMin= 1.61D-01 ExpMax= 5.48D+03 ExpMxC= 8.25D+02 IAcc=2 IRadAn=         4 AccDes= 0.00D+00
 Harris functional with IExCor=  402 and IRadAn=       4 diagonalized for initial guess.
 HarFok:  IExCor=  402 AccDes= 0.00D+00 IRadAn=         4 IDoV= 1 UseB2=F ITyADJ=14
 ICtDFT=  3500011 ScaDFX=  1.000000  1.000000  1.000000  1.000000
 FoFCou: FMM=F IPFlag=           0 FMFlag=      100000 FMFlg1=           0
         NFxFlg=           0 DoJE=T BraDBF=F KetDBF=T FulRan=T
         wScrn=  0.000000 ICntrl=     500 IOpCl=  0 I1Cent=   200000004 NGrid=           0
         NMat0=    1 NMatS0=      1 NMatT0=    0 NMatD0=    1 NMtDS0=    0 NMtDT0=    0
 Symmetry not used in FoFCou.
 Requested convergence on RMS density matrix=1.00D-08 within 128 cycles.
 Requested convergence on MAX density matrix=1.00D-06.
 Requested convergence on             energy=1.00D-06.
 No special actions if energy rises.
 Integral accuracy reduced to 1.0D-05 until final iterations.
 Initial convergence to 1.0D-05 achieved.  Increase integral accuracy.
 SCF Done:  E(RB3LYP) =  -1057.91945567     A.U. after   10 cycles
            NFock= 10  Conv=0.82D-08     -V/T= 2.0092
 DoSCS=F DFT=T ScalE2(SS,OS)=  1.000000  1.000000
 Range of M.O.s used for correlation:     1   465
 NBasis=   465 NAE=    85 NBE=    85 NFC=     0 NFV=     0
 NROrb=    465 NOA=    85 NOB=    85 NVA=   380 NVB=   380
 Symmetrizing basis deriv contribution to polar:
 IMax=3 JMax=2 DiffMx= 0.00D+00
 Calling FoFJK, ICntrl=      2147 FMM=F ISym2X=0 I1Cent= 0 IOpClX= 0 NMat=1 NMatS=1 NMatT=0.
 -------------------------------------------------------------------
 Center     Atomic                   Forces (Hartrees/Bohr)
 Number     Number              X              Y              Z
 -------------------------------------------------------------------
      1        6           0.000873122   -0.001569721   -0.000990308
      2        1           0.000094852   -0.000063652    0.000240626
      3        1          -0.000010146    0.000026690    0.000074530
      4        6          -0.000320039   -0.001344600   -0.000772280
      5        8           0.001159372   -0.002437529   -0.000696191
      6        8           0.000499415   -0.002906265   -0.000291835
      7        1          -0.000326911    0.001007366    0.000745440
      8        6          -0.000108099    0.001471278    0.000672383
      9        1           0.000057748    0.000004258    0.000100261
     10        1          -0.000056218    0.000149180    0.000094098
     11        6           0.000073432    0.000843708   -0.000380947
     12        8           0.000017436    0.000431397    0.000073641
     13        8           0.000559209    0.001798627   -0.001324699
     14        6           0.000583424    0.001564523   -0.000022032
     15        1           0.000021775   -0.000117402    0.000019989
     16        6           0.000291798    0.000673068    0.000720399
     17        1           0.000019063    0.000014597    0.000087214
     18        1           0.000008439    0.000058229    0.000041783
     19        6          -0.000174070   -0.000137102    0.000186788
     20        1          -0.000001573    0.000000902   -0.000023377
     21        6          -0.000392956   -0.000601519    0.000451413
     22        1          -0.000015941   -0.000026498    0.000023551
     23        1          -0.000021642   -0.000059147   -0.000000790
     24        1          -0.000019736   -0.000026582    0.000054132
     25        6          -0.000376579   -0.000559084    0.000156573
     26        1          -0.000011080   -0.000034783    0.000041412
     27        1          -0.000030330   -0.000049023   -0.000022650
     28        1          -0.000017889   -0.000012115   -0.000004597
     29        6           0.001844745    0.002259939    0.000608143
     30        8           0.002220297   -0.000177351   -0.001056509
     31        7          -0.000273189    0.000482909   -0.000031187
     32        1          -0.000027949    0.000050773   -0.000043055
     33        6           0.000029472   -0.000052724    0.000026621
     34        1           0.000049094    0.000001672   -0.000032399
     35        6           0.000056922    0.000013142   -0.000076097
     36        1           0.000012172   -0.000000556    0.000000358
     37        6          -0.000058878    0.000052020    0.000081684
     38        1           0.000016292   -0.000000936    0.000030082
     39        1          -0.000037451    0.000012228   -0.000002034
     40        1           0.000005410   -0.000019469   -0.000026895
     41        6           0.000091346   -0.000160001   -0.000106449
     42        1           0.000000853   -0.000011730   -0.000016523
     43        1          -0.000007428   -0.000003121   -0.000011950
     44        1           0.000007460   -0.000003825   -0.000010961
     45        8          -0.005608768   -0.004181291   -0.000989227
     46        1          -0.000306968   -0.000121842   -0.000217459
     47        1          -0.000744205    0.003482518    0.002417942
     48        1           0.000644250    0.000273874    0.000165621
     49        1           0.000006593    0.000154109    0.000088921
     50        1          -0.000311613   -0.000098240    0.000008503
     51        1           0.000015666   -0.000050899   -0.000061656
 -------------------------------------------------------------------
 Cartesian Forces:  Max     0.005608768 RMS     0.000899694
 IRC-IRC-IRC-IRC-IRC-IRC-IRC-IRC-IRC-IRC-IRC-IRC-IRC-IRC-IRC-IRC-IRC-IRC
 Pt 21 Step number   1 out of a maximum of  20
 Point Number:  21          Path Number:   1
   CHANGE IN THE REACTION COORDINATE =    0.25721
   NET REACTION COORDINATE UP TO THIS POINT =    5.36140
  # OF POINTS ALONG THE PATH =  21
  # OF STEPS =   1

 Calculating another point on the path.
 IRC-IRC-IRC-IRC-IRC-IRC-IRC-IRC-IRC-IRC-IRC-IRC-IRC-IRC-IRC-IRC-IRC-IRC
 Symmetry turned off by external request.
 Stoichiometry    C14H30NO6(1-)
 Framework group  C1[X(C14H30NO6)]
 Deg. of freedom   147
 Full point group                 C1      NOp   1
                          Input orientation:                          
 ---------------------------------------------------------------------
 Center     Atomic      Atomic             Coordinates (Angstroms)
 Number     Number       Type             X           Y           Z
 ---------------------------------------------------------------------
      1          6           0        0.502384   -4.690804   -1.806379
      2          1           0        1.113742   -4.406971   -2.670649
      3          1           0        1.083901   -5.388824   -1.199986
      4          6           0        0.155510   -3.435609   -1.026337
      5          8           0       -0.916921   -2.871921   -1.202871
      6          8           0        1.131273   -3.058839   -0.229682
      7          1           0        0.985481   -2.169544    0.291559
      8          6           0       -2.815637    3.801406   -1.447262
      9          1           0       -2.879213    4.693734   -0.819148
     10          1           0       -2.308969    4.058400   -2.385304
     11          6           0       -2.037358    2.665470   -0.754140
     12          8           0       -1.419933    2.950589    0.308183
     13          8           0       -2.073817    1.557014   -1.361166
     14          6           0        1.067387    0.748671   -0.510061
     15          1           0        0.322716    1.503440   -0.763199
     16          6           0        1.264561   -0.219688   -1.676351
     17          1           0        0.340364   -0.784754   -1.829213
     18          1           0        2.045298   -0.945151   -1.421157
     19          6           0        1.636926    0.521321   -2.979604
     20          1           0        2.336005    1.331156   -2.716378
     21          6           0        2.361033   -0.407826   -3.964489
     22          1           0        3.289625   -0.803928   -3.536561
     23          1           0        2.610856    0.112638   -4.897486
     24          1           0        1.723537   -1.263151   -4.222906
     25          6           0        0.402081    1.150003   -3.645692
     26          1           0       -0.227524    0.363186   -4.080013
     27          1           0        0.691961    1.831576   -4.455546
     28          1           0       -0.230769    1.684729   -2.933033
     29          6           0        0.687404    0.145438    0.834880
     30          8           0        1.040514   -1.003190    1.202536
     31          7           0        0.115224    1.022392    1.682375
     32          1           0       -0.408421    1.783342    1.208006
     33          6           0       -0.491052    0.523206    2.909502
     34          1           0       -1.026915   -0.404992    2.679307
     35          6           0        0.519730    0.290249    4.045358
     36          1           0        1.235868   -0.453229    3.675892
     37          6           0        1.280674    1.574383    4.393536
     38          1           0        1.757622    1.990194    3.501689
     39          1           0        2.053185    1.390438    5.150472
     40          1           0        0.596770    2.336190    4.791552
     41          6           0       -0.194831   -0.283698    5.274819
     42          1           0       -0.939063    0.425870    5.660645
     43          1           0        0.511749   -0.495088    6.086502
     44          1           0       -0.718480   -1.214935    5.031320
     45          8           0       -1.574122   -0.562738    0.177258
     46          1           0       -1.791011    0.189585   -0.423005
     47          1           0       -1.464574   -1.343436   -0.372421
     48          1           0       -0.413740   -5.160210   -2.167313
     49          1           0       -3.818909    3.452627   -1.712419
     50          1           0        2.012286    1.282377   -0.328367
     51          1           0       -1.230661    1.269906    3.224420
 ---------------------------------------------------------------------
 Rotational constants (GHZ):      0.2648507      0.2089851      0.1475165
 Standard basis: 6-31G(d,p) (6D, 7F)
   465 basis functions,   798 primitive gaussians,   465 cartesian basis functions
    85 alpha electrons       85 beta electrons
       nuclear repulsion energy      1920.6904187372 Hartrees.
 NAtoms=   51 NActive=   51 NUniq=   51 SFac= 1.00D+00 NAtFMM=   60 NAOKFM=F Big=F
 Integral buffers will be    131072 words long.
 Raffenetti 2 integral format.
 Two-electron integral symmetry is turned off.
 Nuclear repulsion after empirical dispersion term =     1920.6305502438 Hartrees.
 One-electron integrals computed using PRISM.
 NBasis=   465 RedAO= T EigKep=  2.07D-03  NBF=   465
 NBsUse=   465 1.00D-06 EigRej= -1.00D+00 NBFU=   465
 Initial guess from the checkpoint file:  "ts1-frame31_qm.chk"
 B after Tr=    -0.000099   -0.000045    0.000136
         Rot=    1.000000   -0.000003   -0.000009    0.000008 Ang=  -0.00 deg.
 ExpMin= 1.61D-01 ExpMax= 5.48D+03 ExpMxC= 8.25D+02 IAcc=2 IRadAn=         4 AccDes= 0.00D+00
 Harris functional with IExCor=  402 and IRadAn=       4 diagonalized for initial guess.
 HarFok:  IExCor=  402 AccDes= 0.00D+00 IRadAn=         4 IDoV= 1 UseB2=F ITyADJ=14
 ICtDFT=  3500011 ScaDFX=  1.000000  1.000000  1.000000  1.000000
 FoFCou: FMM=F IPFlag=           0 FMFlag=      100000 FMFlg1=           0
         NFxFlg=           0 DoJE=T BraDBF=F KetDBF=T FulRan=T
         wScrn=  0.000000 ICntrl=     500 IOpCl=  0 I1Cent=   200000004 NGrid=           0
         NMat0=    1 NMatS0=      1 NMatT0=    0 NMatD0=    1 NMtDS0=    0 NMtDT0=    0
 Symmetry not used in FoFCou.
 Requested convergence on RMS density matrix=1.00D-08 within 128 cycles.
 Requested convergence on MAX density matrix=1.00D-06.
 Requested convergence on             energy=1.00D-06.
 No special actions if energy rises.
 Integral accuracy reduced to 1.0D-05 until final iterations.
 Initial convergence to 1.0D-05 achieved.  Increase integral accuracy.
 SCF Done:  E(RB3LYP) =  -1057.91998319     A.U. after   11 cycles
            NFock= 11  Conv=0.37D-08     -V/T= 2.0091
 DoSCS=F DFT=T ScalE2(SS,OS)=  1.000000  1.000000
 Range of M.O.s used for correlation:     1   465
 NBasis=   465 NAE=    85 NBE=    85 NFC=     0 NFV=     0
 NROrb=    465 NOA=    85 NOB=    85 NVA=   380 NVB=   380
 Symmetrizing basis deriv contribution to polar:
 IMax=3 JMax=2 DiffMx= 0.00D+00
 Calling FoFJK, ICntrl=      2147 FMM=F ISym2X=0 I1Cent= 0 IOpClX= 0 NMat=1 NMatS=1 NMatT=0.
 -------------------------------------------------------------------
 Center     Atomic                   Forces (Hartrees/Bohr)
 Number     Number              X              Y              Z
 -------------------------------------------------------------------
      1        6           0.000905614   -0.001090164   -0.000760498
      2        1           0.000241735   -0.000017387    0.000201565
      3        1           0.000189679    0.000005193    0.000233749
      4        6           0.001417660   -0.002093905   -0.000436287
      5        8          -0.000195883   -0.001150382   -0.000587792
      6        8          -0.000097618   -0.001654899    0.000120832
      7        1           0.000101530    0.000028773    0.000231123
      8        6          -0.000086586    0.001263898    0.000611707
      9        1           0.000042399    0.000122239    0.000159601
     10        1          -0.000023289    0.000151852    0.000108483
     11        6           0.000204525    0.000943020   -0.000127720
     12        8           0.000009845    0.000395893   -0.000043789
     13        8           0.000625818    0.001523970   -0.001303782
     14        6           0.000747319    0.000921754    0.000562129
     15        1          -0.000388397    0.000141018   -0.000055307
     16        6           0.000223593    0.000636484    0.000782692
     17        1           0.000016696    0.000040347    0.000020444
     18        1           0.000023037    0.000052371    0.000017709
     19        6          -0.000161272   -0.000137627    0.000164917
     20        1          -0.000031028   -0.000025832   -0.000015287
     21        6          -0.000403604   -0.000641973    0.000494885
     22        1          -0.000012107   -0.000013968    0.000015840
     23        1          -0.000025096   -0.000059266    0.000008235
     24        1          -0.000016793   -0.000039913    0.000030787
     25        6          -0.000367178   -0.000550689    0.000161054
     26        1          -0.000030904   -0.000031606    0.000023508
     27        1          -0.000027784   -0.000062598   -0.000015040
     28        1          -0.000005768   -0.000012471   -0.000011222
     29        6           0.000956699   -0.000074034    0.000241475
     30        8           0.001711385    0.001437005   -0.001437447
     31        7           0.000035166    0.000593589    0.000072839
     32        1          -0.000094779   -0.000006795    0.000008111
     33        6           0.000004216    0.000054744   -0.000182596
     34        1           0.000053718   -0.000071402   -0.000032851
     35        6           0.000043887    0.000007830   -0.000088544
     36        1           0.000020780   -0.000000126   -0.000003931
     37        6          -0.000043903    0.000022884    0.000081700
     38        1           0.000012686   -0.000006098    0.000009384
     39        1          -0.000015252    0.000011815    0.000037396
     40        1          -0.000021447    0.000015621   -0.000021063
     41        6           0.000125460   -0.000179669   -0.000134293
     42        1          -0.000011771    0.000003749   -0.000022090
     43        1          -0.000006700    0.000001632    0.000004533
     44        1           0.000002632   -0.000001421   -0.000020250
     45        8          -0.006192004    0.003731713    0.005535793
     46        1          -0.000410361    0.000880762   -0.000513193
     47        1           0.000374753   -0.005568980   -0.003913971
     48        1           0.000152198   -0.000110816   -0.000089172
     49        1          -0.000002690    0.000150274    0.000113377
     50        1           0.000445985    0.000504143   -0.000236499
     51        1          -0.000016803   -0.000040555   -0.000001246
 -------------------------------------------------------------------
 Cartesian Forces:  Max     0.006192004 RMS     0.001040180
 IRC-IRC-IRC-IRC-IRC-IRC-IRC-IRC-IRC-IRC-IRC-IRC-IRC-IRC-IRC-IRC-IRC-IRC
 Pt 22 Step number   1 out of a maximum of  20
 Point Number:  22          Path Number:   1
   CHANGE IN THE REACTION COORDINATE =    0.25387
   NET REACTION COORDINATE UP TO THIS POINT =    5.61528
  # OF POINTS ALONG THE PATH =  22
  # OF STEPS =   1

 Calculating another point on the path.
 IRC-IRC-IRC-IRC-IRC-IRC-IRC-IRC-IRC-IRC-IRC-IRC-IRC-IRC-IRC-IRC-IRC-IRC
 Symmetry turned off by external request.
 Stoichiometry    C14H30NO6(1-)
 Framework group  C1[X(C14H30NO6)]
 Deg. of freedom   147
 Full point group                 C1      NOp   1
                          Input orientation:                          
 ---------------------------------------------------------------------
 Center     Atomic      Atomic             Coordinates (Angstroms)
 Number     Number       Type             X           Y           Z
 ---------------------------------------------------------------------
      1          6           0        0.507715   -4.696349   -1.809333
      2          1           0        1.142935   -4.416512   -2.659629
      3          1           0        1.069982   -5.404162   -1.193504
      4          6           0        0.158517   -3.442427   -1.028732
      5          8           0       -0.915314   -2.876437   -1.204717
      6          8           0        1.131671   -3.065440   -0.229833
      7          1           0        0.986278   -2.175912    0.287974
      8          6           0       -2.816086    3.808264   -1.443490
      9          1           0       -2.877438    4.698252   -0.810548
     10          1           0       -2.312372    4.070992   -2.381366
     11          6           0       -2.036526    2.669431   -0.755354
     12          8           0       -1.419891    2.951911    0.307901
     13          8           0       -2.071620    1.562224   -1.365584
     14          6           0        1.070350    0.755057   -0.508718
     15          1           0        0.321813    1.507883   -0.761697
     16          6           0        1.266345   -0.216058   -1.672681
     17          1           0        0.342161   -0.782169   -1.820884
     18          1           0        2.048593   -0.939120   -1.414950
     19          6           0        1.636265    0.520736   -2.979062
     20          1           0        2.335324    1.331770   -2.719818
     21          6           0        2.359037   -0.411505   -3.961905
     22          1           0        3.288196   -0.806047   -3.533680
     23          1           0        2.606363    0.104180   -4.897956
     24          1           0        1.720948   -1.268522   -4.214316
     25          6           0        0.400118    1.146700   -3.645078
     26          1           0       -0.231359    0.357024   -4.072139
     27          1           0        0.687413    1.822617   -4.460438
     28          1           0       -0.230844    1.685412   -2.933764
     29          6           0        0.689404    0.148486    0.834299
     30          8           0        1.046892   -0.998657    1.200027
     31          7           0        0.115127    1.024479    1.682329
     32          1           0       -0.411568    1.783685    1.208003
     33          6           0       -0.490946    0.523029    2.908546
     34          1           0       -1.024876   -0.406011    2.676766
     35          6           0        0.519912    0.290413    4.044678
     36          1           0        1.236802   -0.452261    3.674873
     37          6           0        1.280158    1.574725    4.393900
     38          1           0        1.756199    1.992401    3.502469
     39          1           0        2.053099    1.390453    5.150378
     40          1           0        0.595719    2.335388    4.793418
     41          6           0       -0.194257   -0.284625    5.273883
     42          1           0       -0.938223    0.424482    5.660910
     43          1           0        0.512848   -0.497368    6.084776
     44          1           0       -0.718008   -1.215560    5.029251
     45          8           0       -1.592509   -0.565636    0.182930
     46          1           0       -1.801000    0.189957   -0.422279
     47          1           0       -1.471409   -1.357767   -0.379225
     48          1           0       -0.405518   -5.154948   -2.192255
     49          1           0       -3.820995    3.462816   -1.706259
     50          1           0        2.015199    1.294448   -0.332310
     51          1           0       -1.232242    1.267684    3.224364
 ---------------------------------------------------------------------
 Rotational constants (GHZ):      0.2643280      0.2088570      0.1473558
 Standard basis: 6-31G(d,p) (6D, 7F)
   465 basis functions,   798 primitive gaussians,   465 cartesian basis functions
    85 alpha electrons       85 beta electrons
       nuclear repulsion energy      1919.3103683178 Hartrees.
 NAtoms=   51 NActive=   51 NUniq=   51 SFac= 1.00D+00 NAtFMM=   60 NAOKFM=F Big=F
 Integral buffers will be    131072 words long.
 Raffenetti 2 integral format.
 Two-electron integral symmetry is turned off.
 Nuclear repulsion after empirical dispersion term =     1919.2506087479 Hartrees.
 One-electron integrals computed using PRISM.
 NBasis=   465 RedAO= T EigKep=  2.07D-03  NBF=   465
 NBsUse=   465 1.00D-06 EigRej= -1.00D+00 NBFU=   465
 Initial guess from the checkpoint file:  "ts1-frame31_qm.chk"
 B after Tr=    -0.000048   -0.000123    0.000105
         Rot=    1.000000   -0.000005   -0.000002   -0.000008 Ang=  -0.00 deg.
 ExpMin= 1.61D-01 ExpMax= 5.48D+03 ExpMxC= 8.25D+02 IAcc=2 IRadAn=         4 AccDes= 0.00D+00
 Harris functional with IExCor=  402 and IRadAn=       4 diagonalized for initial guess.
 HarFok:  IExCor=  402 AccDes= 0.00D+00 IRadAn=         4 IDoV= 1 UseB2=F ITyADJ=14
 ICtDFT=  3500011 ScaDFX=  1.000000  1.000000  1.000000  1.000000
 FoFCou: FMM=F IPFlag=           0 FMFlag=      100000 FMFlg1=           0
         NFxFlg=           0 DoJE=T BraDBF=F KetDBF=T FulRan=T
         wScrn=  0.000000 ICntrl=     500 IOpCl=  0 I1Cent=   200000004 NGrid=           0
         NMat0=    1 NMatS0=      1 NMatT0=    0 NMatD0=    1 NMtDS0=    0 NMtDT0=    0
 Symmetry not used in FoFCou.
 Requested convergence on RMS density matrix=1.00D-08 within 128 cycles.
 Requested convergence on MAX density matrix=1.00D-06.
 Requested convergence on             energy=1.00D-06.
 No special actions if energy rises.
 Integral accuracy reduced to 1.0D-05 until final iterations.
 Initial convergence to 1.0D-05 achieved.  Increase integral accuracy.
 SCF Done:  E(RB3LYP) =  -1057.92038352     A.U. after   10 cycles
            NFock= 10  Conv=0.83D-08     -V/T= 2.0092
 DoSCS=F DFT=T ScalE2(SS,OS)=  1.000000  1.000000
 Range of M.O.s used for correlation:     1   465
 NBasis=   465 NAE=    85 NBE=    85 NFC=     0 NFV=     0
 NROrb=    465 NOA=    85 NOB=    85 NVA=   380 NVB=   380
 Symmetrizing basis deriv contribution to polar:
 IMax=3 JMax=2 DiffMx= 0.00D+00
 Calling FoFJK, ICntrl=      2147 FMM=F ISym2X=0 I1Cent= 0 IOpClX= 0 NMat=1 NMatS=1 NMatT=0.
 -------------------------------------------------------------------
 Center     Atomic                   Forces (Hartrees/Bohr)
 Number     Number              X              Y              Z
 -------------------------------------------------------------------
      1        6           0.001560941   -0.001512660   -0.001135987
      2        1          -0.000421060   -0.000069763    0.001055584
      3        1          -0.000365319    0.000574128   -0.000205541
      4        6          -0.001477081   -0.000018603   -0.000830756
      5        8           0.002389120   -0.002941343   -0.000532815
      6        8           0.000510239   -0.001470679    0.000462818
      7        1          -0.000030545    0.000083690    0.000251037
      8        6          -0.000076341    0.001689628    0.001138883
      9        1           0.000093698   -0.000260176   -0.000074722
     10        1           0.000035062   -0.000030567    0.000001187
     11        6           0.000061677    0.000610483   -0.000504348
     12        8           0.000115343    0.000413554    0.000169290
     13        8           0.000580395    0.001898294   -0.000980309
     14        6           0.000288587    0.001854930   -0.000165414
     15        1           0.000151469   -0.000412749   -0.000014955
     16        6           0.000499806    0.000884521    0.000765644
     17        1          -0.000017452   -0.000069664   -0.000123274
     18        1          -0.000021566   -0.000051144   -0.000122932
     19        6          -0.000180960   -0.000080153    0.000120818
     20        1           0.000019337   -0.000001787    0.000034391
     21        6          -0.000620813   -0.001052616    0.000696417
     22        1           0.000033258    0.000052575   -0.000049634
     23        1           0.000024355    0.000040559   -0.000042396
     24        1           0.000079312    0.000073558   -0.000027016
     25        6          -0.000614615   -0.000904524    0.000151172
     26        1           0.000048930    0.000106236    0.000024327
     27        1           0.000029092    0.000005313   -0.000005234
     28        1           0.000052056    0.000045660   -0.000029358
     29        6           0.001871374    0.001436422    0.000755470
     30        8           0.001176083    0.000481682   -0.001640114
     31        7          -0.000363264    0.000045619   -0.000246328
     32        1           0.000103490   -0.000038089   -0.000057032
     33        6           0.000024043   -0.000129173    0.000026141
     34        1           0.000046143    0.000004206    0.000016142
     35        6           0.000074210    0.000034113   -0.000156223
     36        1          -0.000013044   -0.000000616    0.000017906
     37        6          -0.000141369    0.000081619    0.000140979
     38        1           0.000029443   -0.000032513   -0.000007852
     39        1          -0.000020856    0.000012142    0.000008369
     40        1           0.000010219   -0.000003129   -0.000044614
     41        6           0.000175135   -0.000298824   -0.000220944
     42        1          -0.000019149    0.000022714   -0.000018749
     43        1          -0.000029989    0.000026435    0.000020877
     44        1          -0.000007907    0.000020310    0.000010950
     45        8          -0.004279507   -0.007370132   -0.005697024
     46        1           0.000354962   -0.001598680    0.001198903
     47        1          -0.001549136    0.008224759    0.005640564
     48        1           0.000440567    0.000068792    0.000141439
     49        1          -0.000017924   -0.000031079   -0.000006859
     50        1          -0.000612952   -0.000390104    0.000134792
     51        1           0.000002505   -0.000023172   -0.000043671
 -------------------------------------------------------------------
 Cartesian Forces:  Max     0.008224759 RMS     0.001327174
 IRC-IRC-IRC-IRC-IRC-IRC-IRC-IRC-IRC-IRC-IRC-IRC-IRC-IRC-IRC-IRC-IRC-IRC
 Pt 23 Step number   1 out of a maximum of  20
 Point Number:  23          Path Number:   1
   CHANGE IN THE REACTION COORDINATE =    0.24928
   NET REACTION COORDINATE UP TO THIS POINT =    5.86456
  # OF POINTS ALONG THE PATH =  23
  # OF STEPS =   1

 Calculating another point on the path.
 IRC-IRC-IRC-IRC-IRC-IRC-IRC-IRC-IRC-IRC-IRC-IRC-IRC-IRC-IRC-IRC-IRC-IRC
 Symmetry turned off by external request.
 Stoichiometry    C14H30NO6(1-)
 Framework group  C1[X(C14H30NO6)]
 Deg. of freedom   147
 Full point group                 C1      NOp   1
                          Input orientation:                          
 ---------------------------------------------------------------------
 Center     Atomic      Atomic             Coordinates (Angstroms)
 Number     Number       Type             X           Y           Z
 ---------------------------------------------------------------------
      1          6           0        0.512087   -4.700601   -1.811068
      2          1           0        1.181712   -4.424350   -2.637458
      3          1           0        1.045576   -5.418804   -1.180637
      4          6           0        0.158163   -3.446640   -1.031152
      5          8           0       -0.912452   -2.882493   -1.206450
      6          8           0        1.132970   -3.071183   -0.229873
      7          1           0        0.987234   -2.186540    0.283424
      8          6           0       -2.816202    3.813911   -1.439672
      9          1           0       -2.874170    4.700137   -0.801704
     10          1           0       -2.314770    4.081607   -2.377443
     11          6           0       -2.035933    2.672608   -0.756267
     12          8           0       -1.419690    2.953278    0.308192
     13          8           0       -2.069901    1.567020   -1.367963
     14          6           0        1.071541    0.760657   -0.508657
     15          1           0        0.318104    1.508429   -0.762377
     16          6           0        1.268261   -0.212979   -1.669943
     17          1           0        0.344831   -0.781092   -1.815791
     18          1           0        2.051896   -0.934147   -1.411133
     19          6           0        1.635616    0.520493   -2.978718
     20          1           0        2.334954    1.332550   -2.723221
     21          6           0        2.356861   -0.415271   -3.959371
     22          1           0        3.287977   -0.806144   -3.531885
     23          1           0        2.600549    0.095268   -4.899317
     24          1           0        1.719463   -1.274765   -4.204752
     25          6           0        0.398077    1.143577   -3.644560
     26          1           0       -0.236873    0.351396   -4.061582
     27          1           0        0.683271    1.811430   -4.467501
     28          1           0       -0.228612    1.689905   -2.935329
     29          6           0        0.696644    0.152917    0.835885
     30          8           0        1.050652   -0.994097    1.197831
     31          7           0        0.113579    1.024830    1.681596
     32          1           0       -0.412967    1.784065    1.206982
     33          6           0       -0.490946    0.522525    2.908190
     34          1           0       -1.022779   -0.407633    2.676146
     35          6           0        0.520234    0.290689    4.044156
     36          1           0        1.237576   -0.451210    3.673807
     37          6           0        1.279646    1.575175    4.394273
     38          1           0        1.755460    1.993889    3.503182
     39          1           0        2.052613    1.390834    5.150701
     40          1           0        0.594654    2.335036    4.794332
     41          6           0       -0.193682   -0.285518    5.272987
     42          1           0       -0.937522    0.423366    5.660720
     43          1           0        0.513445   -0.499329    6.083544
     44          1           0       -0.717740   -1.215977    5.027258
     45          8           0       -1.607695   -0.568437    0.182929
     46          1           0       -1.811196    0.184324   -0.417407
     47          1           0       -1.486233   -1.346605   -0.362945
     48          1           0       -0.395927   -5.145464   -2.226720
     49          1           0       -3.822777    3.471575   -1.700737
     50          1           0        2.013318    1.305086   -0.334439
     51          1           0       -1.234085    1.265447    3.223719
 ---------------------------------------------------------------------
 Rotational constants (GHZ):      0.2639149      0.2087559      0.1472300
 Standard basis: 6-31G(d,p) (6D, 7F)
   465 basis functions,   798 primitive gaussians,   465 cartesian basis functions
    85 alpha electrons       85 beta electrons
       nuclear repulsion energy      1918.4772453781 Hartrees.
 NAtoms=   51 NActive=   51 NUniq=   51 SFac= 1.00D+00 NAtFMM=   60 NAOKFM=F Big=F
 Integral buffers will be    131072 words long.
 Raffenetti 2 integral format.
 Two-electron integral symmetry is turned off.
 Nuclear repulsion after empirical dispersion term =     1918.4175400706 Hartrees.
 One-electron integrals computed using PRISM.
 NBasis=   465 RedAO= T EigKep=  2.07D-03  NBF=   465
 NBsUse=   465 1.00D-06 EigRej= -1.00D+00 NBFU=   465
 Initial guess from the checkpoint file:  "ts1-frame31_qm.chk"
 B after Tr=    -0.000095   -0.000060    0.000251
         Rot=    1.000000    0.000004   -0.000003    0.000001 Ang=   0.00 deg.
 ExpMin= 1.61D-01 ExpMax= 5.48D+03 ExpMxC= 8.25D+02 IAcc=2 IRadAn=         4 AccDes= 0.00D+00
 Harris functional with IExCor=  402 and IRadAn=       4 diagonalized for initial guess.
 HarFok:  IExCor=  402 AccDes= 0.00D+00 IRadAn=         4 IDoV= 1 UseB2=F ITyADJ=14
 ICtDFT=  3500011 ScaDFX=  1.000000  1.000000  1.000000  1.000000
 FoFCou: FMM=F IPFlag=           0 FMFlag=      100000 FMFlg1=           0
         NFxFlg=           0 DoJE=T BraDBF=F KetDBF=T FulRan=T
         wScrn=  0.000000 ICntrl=     500 IOpCl=  0 I1Cent=   200000004 NGrid=           0
         NMat0=    1 NMatS0=      1 NMatT0=    0 NMatD0=    1 NMtDS0=    0 NMtDT0=    0
 Symmetry not used in FoFCou.
 Requested convergence on RMS density matrix=1.00D-08 within 128 cycles.
 Requested convergence on MAX density matrix=1.00D-06.
 Requested convergence on             energy=1.00D-06.
 No special actions if energy rises.
 Integral accuracy reduced to 1.0D-05 until final iterations.
 Initial convergence to 1.0D-05 achieved.  Increase integral accuracy.
 SCF Done:  E(RB3LYP) =  -1057.92077139     A.U. after   11 cycles
            NFock= 11  Conv=0.35D-08     -V/T= 2.0092
 DoSCS=F DFT=T ScalE2(SS,OS)=  1.000000  1.000000
 Range of M.O.s used for correlation:     1   465
 NBasis=   465 NAE=    85 NBE=    85 NFC=     0 NFV=     0
 NROrb=    465 NOA=    85 NOB=    85 NVA=   380 NVB=   380
 Symmetrizing basis deriv contribution to polar:
 IMax=3 JMax=2 DiffMx= 0.00D+00
 Calling FoFJK, ICntrl=      2147 FMM=F ISym2X=0 I1Cent= 0 IOpClX= 0 NMat=1 NMatS=1 NMatT=0.
 -------------------------------------------------------------------
 Center     Atomic                   Forces (Hartrees/Bohr)
 Number     Number              X              Y              Z
 -------------------------------------------------------------------
      1        6           0.001675007   -0.001685149   -0.001648281
      2        1          -0.001069650   -0.000346657    0.001564671
      3        1          -0.000636624    0.000593580   -0.000531307
      4        6           0.002172071   -0.002318749   -0.000637167
      5        8          -0.001166590   -0.000445338   -0.000578400
      6        8           0.000423584   -0.002778393   -0.000432150
      7        1          -0.000360510    0.001277616    0.000722046
      8        6          -0.000081253    0.001691331    0.001177289
      9        1          -0.000019228   -0.000014159   -0.000059648
     10        1           0.000026866   -0.000168611    0.000013306
     11        6           0.000201182    0.000956932   -0.000023562
     12        8           0.000086021    0.000410148    0.000094659
     13        8           0.000486450    0.001363679   -0.001232339
     14        6           0.000161904    0.001656099    0.000075176
     15        1           0.000186808   -0.000404285    0.000163171
     16        6           0.000661072    0.000880805    0.000744016
     17        1          -0.000044180   -0.000089745   -0.000098504
     18        1          -0.000013108   -0.000083383   -0.000087839
     19        6          -0.000117259   -0.000104489   -0.000013585
     20        1          -0.000010345   -0.000023830    0.000028343
     21        6          -0.000549520   -0.001079309    0.000657267
     22        1           0.000012959    0.000062897   -0.000065954
     23        1          -0.000005161    0.000063885    0.000049426
     24        1           0.000046629    0.000051399   -0.000072935
     25        6          -0.000576914   -0.000878843    0.000066093
     26        1           0.000017338    0.000112336   -0.000007738
     27        1           0.000019392   -0.000021312    0.000103470
     28        1           0.000043092    0.000024458   -0.000051661
     29        6           0.000472805    0.002692410    0.000005826
     30        8           0.001899607   -0.000893794   -0.000991620
     31        7          -0.000181390    0.000417132    0.000022502
     32        1           0.000066153    0.000011235   -0.000051724
     33        6           0.000010121   -0.000228941   -0.000268265
     34        1          -0.000014315   -0.000028544    0.000034292
     35        6           0.000061381    0.000057787   -0.000143167
     36        1           0.000013580   -0.000034561    0.000038516
     37        6          -0.000167570    0.000115775    0.000111792
     38        1           0.000029249   -0.000032691    0.000002659
     39        1          -0.000015601    0.000011658    0.000000007
     40        1           0.000013864    0.000009568   -0.000049197
     41        6           0.000149093   -0.000288967   -0.000257374
     42        1          -0.000002805    0.000010132   -0.000011448
     43        1          -0.000021762    0.000031293    0.000026552
     44        1          -0.000002900    0.000001202    0.000032634
     45        8          -0.005740673    0.004674089    0.008281564
     46        1          -0.000323408    0.001665651   -0.001640657
     47        1           0.000824065   -0.007234641   -0.005727203
     48        1           0.001533640    0.000679067    0.000772153
     49        1           0.000097881   -0.000093820   -0.000034985
     50        1          -0.000323871   -0.000230227   -0.000051698
     51        1           0.000052826   -0.000013725   -0.000019023
 -------------------------------------------------------------------
 Cartesian Forces:  Max     0.008281564 RMS     0.001363988
 IRC-IRC-IRC-IRC-IRC-IRC-IRC-IRC-IRC-IRC-IRC-IRC-IRC-IRC-IRC-IRC-IRC-IRC
 Pt 24 Step number   1 out of a maximum of  20
 Point Number:  24          Path Number:   1
   CHANGE IN THE REACTION COORDINATE =    0.24259
   NET REACTION COORDINATE UP TO THIS POINT =    6.10714
  # OF POINTS ALONG THE PATH =  24
  # OF STEPS =   1

 Calculating another point on the path.
 IRC-IRC-IRC-IRC-IRC-IRC-IRC-IRC-IRC-IRC-IRC-IRC-IRC-IRC-IRC-IRC-IRC-IRC
 Symmetry turned off by external request.
 Stoichiometry    C14H30NO6(1-)
 Framework group  C1[X(C14H30NO6)]
 Deg. of freedom   147
 Full point group                 C1      NOp   1
                          Input orientation:                          
 ---------------------------------------------------------------------
 Center     Atomic      Atomic             Coordinates (Angstroms)
 Number     Number       Type             X           Y           Z
 ---------------------------------------------------------------------
      1          6           0        0.517936   -4.705342   -1.812971
      2          1           0        1.206149   -4.432318   -2.621301
      3          1           0        1.025617   -5.435123   -1.175650
      4          6           0        0.162405   -3.452405   -1.033221
      5          8           0       -0.910812   -2.887222   -1.209223
      6          8           0        1.134114   -3.076558   -0.229308
      7          1           0        0.984558   -2.184924    0.280980
      8          6           0       -2.816454    3.819754   -1.435783
      9          1           0       -2.874465    4.705646   -0.798229
     10          1           0       -2.315705    4.085453   -2.374106
     11          6           0       -2.035104    2.676675   -0.756632
     12          8           0       -1.418992    2.954545    0.308775
     13          8           0       -2.067650    1.572988   -1.372760
     14          6           0        1.072331    0.766169   -0.508200
     15          1           0        0.319846    1.512742   -0.762080
     16          6           0        1.270457   -0.209839   -1.667137
     17          1           0        0.348269   -0.780724   -1.811566
     18          1           0        2.055083   -0.929664   -1.407316
     19          6           0        1.634945    0.519672   -2.978607
     20          1           0        2.334495    1.332894   -2.727174
     21          6           0        2.354779   -0.419225   -3.957163
     22          1           0        3.288364   -0.805993   -3.531423
     23          1           0        2.594736    0.089069   -4.899278
     24          1           0        1.718536   -1.280661   -4.198360
     25          6           0        0.396055    1.140185   -3.644256
     26          1           0       -0.242795    0.347120   -4.053352
     27          1           0        0.680594    1.801531   -4.472645
     28          1           0       -0.226303    1.693957   -2.936959
     29          6           0        0.699246    0.159184    0.836219
     30          8           0        1.055434   -0.992567    1.194232
     31          7           0        0.113185    1.026589    1.681777
     32          1           0       -0.412500    1.786822    1.207021
     33          6           0       -0.490837    0.521693    2.907464
     34          1           0       -1.021551   -0.408669    2.674179
     35          6           0        0.520575    0.290526    4.043346
     36          1           0        1.238729   -0.450863    3.673345
     37          6           0        1.278930    1.575515    4.394255
     38          1           0        1.755519    1.994362    3.503604
     39          1           0        2.051509    1.391476    5.151124
     40          1           0        0.593405    2.335241    4.793570
     41          6           0       -0.193133   -0.286689    5.271822
     42          1           0       -0.937099    0.421908    5.659865
     43          1           0        0.513982   -0.500265    6.082460
     44          1           0       -0.716981   -1.217221    5.026104
     45          8           0       -1.626364   -0.570924    0.190080
     46          1           0       -1.816365    0.185143   -0.418541
     47          1           0       -1.493491   -1.353773   -0.373451
     48          1           0       -0.386243   -5.133455   -2.246848
     49          1           0       -3.822024    3.475437   -1.697011
     50          1           0        2.012632    1.308377   -0.332406
     51          1           0       -1.234689    1.263443    3.223562
 ---------------------------------------------------------------------
 Rotational constants (GHZ):      0.2634644      0.2086449      0.1470851
 Standard basis: 6-31G(d,p) (6D, 7F)
   465 basis functions,   798 primitive gaussians,   465 cartesian basis functions
    85 alpha electrons       85 beta electrons
       nuclear repulsion energy      1917.2404963544 Hartrees.
 NAtoms=   51 NActive=   51 NUniq=   51 SFac= 1.00D+00 NAtFMM=   60 NAOKFM=F Big=F
 Integral buffers will be    131072 words long.
 Raffenetti 2 integral format.
 Two-electron integral symmetry is turned off.
 Nuclear repulsion after empirical dispersion term =     1917.1808753316 Hartrees.
 One-electron integrals computed using PRISM.
 NBasis=   465 RedAO= T EigKep=  2.08D-03  NBF=   465
 NBsUse=   465 1.00D-06 EigRej= -1.00D+00 NBFU=   465
 Initial guess from the checkpoint file:  "ts1-frame31_qm.chk"
 B after Tr=    -0.000029   -0.000085    0.000037
         Rot=    1.000000    0.000003    0.000006    0.000005 Ang=   0.00 deg.
 ExpMin= 1.61D-01 ExpMax= 5.48D+03 ExpMxC= 8.25D+02 IAcc=2 IRadAn=         4 AccDes= 0.00D+00
 Harris functional with IExCor=  402 and IRadAn=       4 diagonalized for initial guess.
 HarFok:  IExCor=  402 AccDes= 0.00D+00 IRadAn=         4 IDoV= 1 UseB2=F ITyADJ=14
 ICtDFT=  3500011 ScaDFX=  1.000000  1.000000  1.000000  1.000000
 FoFCou: FMM=F IPFlag=           0 FMFlag=      100000 FMFlg1=           0
         NFxFlg=           0 DoJE=T BraDBF=F KetDBF=T FulRan=T
         wScrn=  0.000000 ICntrl=     500 IOpCl=  0 I1Cent=   200000004 NGrid=           0
         NMat0=    1 NMatS0=      1 NMatT0=    0 NMatD0=    1 NMtDS0=    0 NMtDT0=    0
 Symmetry not used in FoFCou.
 Requested convergence on RMS density matrix=1.00D-08 within 128 cycles.
 Requested convergence on MAX density matrix=1.00D-06.
 Requested convergence on             energy=1.00D-06.
 No special actions if energy rises.
 Integral accuracy reduced to 1.0D-05 until final iterations.
 Initial convergence to 1.0D-05 achieved.  Increase integral accuracy.
 SCF Done:  E(RB3LYP) =  -1057.92123721     A.U. after   11 cycles
            NFock= 11  Conv=0.25D-08     -V/T= 2.0092
 DoSCS=F DFT=T ScalE2(SS,OS)=  1.000000  1.000000
 Range of M.O.s used for correlation:     1   465
 NBasis=   465 NAE=    85 NBE=    85 NFC=     0 NFV=     0
 NROrb=    465 NOA=    85 NOB=    85 NVA=   380 NVB=   380
 Symmetrizing basis deriv contribution to polar:
 IMax=3 JMax=2 DiffMx= 0.00D+00
 Calling FoFJK, ICntrl=      2147 FMM=F ISym2X=0 I1Cent= 0 IOpClX= 0 NMat=1 NMatS=1 NMatT=0.
 -------------------------------------------------------------------
 Center     Atomic                   Forces (Hartrees/Bohr)
 Number     Number              X              Y              Z
 -------------------------------------------------------------------
      1        6           0.001057529   -0.001032313   -0.000145106
      2        1           0.000075315   -0.000167197    0.000370933
      3        1          -0.000113069    0.000527385   -0.000277541
      4        6          -0.000873888   -0.000217981   -0.000471278
      5        8           0.002093514   -0.002147115   -0.000397989
      6        8          -0.000209792   -0.000033434    0.000693477
      7        1           0.000402687   -0.000832566   -0.000072144
      8        6           0.000045057    0.000888697    0.000776332
      9        1           0.000015568    0.000130146    0.000158384
     10        1           0.000064578    0.000133931   -0.000144463
     11        6           0.000290490    0.000626861   -0.000011040
     12        8           0.000161690    0.000287041    0.000124517
     13        8           0.000647541    0.001700564   -0.000726887
     14        6           0.000027591    0.000460392    0.000320874
     15        1          -0.000478737    0.000222046   -0.000141712
     16        6           0.000400548    0.000598130    0.000600102
     17        1          -0.000037802   -0.000016847   -0.000020677
     18        1           0.000000980    0.000037148    0.000011715
     19        6          -0.000148091   -0.000151199    0.000070301
     20        1          -0.000022406   -0.000032859    0.000012144
     21        6          -0.000445407   -0.000834898    0.000469285
     22        1          -0.000032031   -0.000019240   -0.000005162
     23        1           0.000017950    0.000002855   -0.000013282
     24        1           0.000016715    0.000032260   -0.000002153
     25        6          -0.000458664   -0.000658062    0.000092152
     26        1           0.000058821    0.000061369    0.000009702
     27        1          -0.000022550   -0.000019017    0.000041189
     28        1           0.000020818   -0.000075280   -0.000055909
     29        6           0.001428297   -0.002154527    0.000191249
     30        8           0.000358131    0.002904135   -0.001925423
     31        7          -0.000324063    0.000325736    0.000038398
     32        1          -0.000052849    0.000038495    0.000059859
     33        6           0.000022984   -0.000130033   -0.000025723
     34        1           0.000030140   -0.000019757   -0.000054181
     35        6           0.000095569   -0.000043906   -0.000097032
     36        1          -0.000016755    0.000011279   -0.000014717
     37        6          -0.000135534    0.000084651    0.000021858
     38        1           0.000025663   -0.000015582    0.000016855
     39        1          -0.000034471    0.000008880    0.000018726
     40        1          -0.000002239   -0.000006392   -0.000034730
     41        6           0.000115827   -0.000202320   -0.000168494
     42        1          -0.000020933   -0.000002352   -0.000016710
     43        1          -0.000006987    0.000016492    0.000000387
     44        1           0.000010845   -0.000008736   -0.000005281
     45        8          -0.004237425   -0.004038549   -0.003846380
     46        1           0.000270232   -0.000901459    0.001396418
     47        1          -0.000820148    0.004218722    0.003439772
     48        1           0.000140221   -0.000193501   -0.000119558
     49        1          -0.000155054    0.000035817    0.000005007
     50        1           0.000773874    0.000582821   -0.000144584
     51        1          -0.000020280    0.000019271   -0.000001481
 -------------------------------------------------------------------
 Cartesian Forces:  Max     0.004237425 RMS     0.000908188
 IRC-IRC-IRC-IRC-IRC-IRC-IRC-IRC-IRC-IRC-IRC-IRC-IRC-IRC-IRC-IRC-IRC-IRC
 Pt 25 Step number   1 out of a maximum of  20
 Point Number:  25          Path Number:   1
   CHANGE IN THE REACTION COORDINATE =    0.24200
   NET REACTION COORDINATE UP TO THIS POINT =    6.34914
  # OF POINTS ALONG THE PATH =  25
  # OF STEPS =   1

 Calculating another point on the path.
 IRC-IRC-IRC-IRC-IRC-IRC-IRC-IRC-IRC-IRC-IRC-IRC-IRC-IRC-IRC-IRC-IRC-IRC
 Symmetry turned off by external request.
 Stoichiometry    C14H30NO6(1-)
 Framework group  C1[X(C14H30NO6)]
 Deg. of freedom   147
 Full point group                 C1      NOp   1
                          Input orientation:                          
 ---------------------------------------------------------------------
 Center     Atomic      Atomic             Coordinates (Angstroms)
 Number     Number       Type             X           Y           Z
 ---------------------------------------------------------------------
      1          6           0        0.523374   -4.709951   -1.813923
      2          1           0        1.238119   -4.442204   -2.601296
      3          1           0        1.007056   -5.448409   -1.168753
      4          6           0        0.163308   -3.457319   -1.035455
      5          8           0       -0.907478   -2.893204   -1.211092
      6          8           0        1.134632   -3.081053   -0.228540
      7          1           0        0.988543   -2.196011    0.277004
      8          6           0       -2.816487    3.825807   -1.431791
      9          1           0       -2.873420    4.710643   -0.791896
     10          1           0       -2.317823    4.094308   -2.370882
     11          6           0       -2.033788    2.681195   -0.756494
     12          8           0       -1.418321    2.956420    0.309831
     13          8           0       -2.064941    1.579187   -1.375012
     14          6           0        1.073405    0.771834   -0.507697
     15          1           0        0.312367    1.512493   -0.762061
     16          6           0        1.272805   -0.206570   -1.663903
     17          1           0        0.351813   -0.780464   -1.805332
     18          1           0        2.059712   -0.923292   -1.401982
     19          6           0        1.634044    0.518657   -2.978298
     20          1           0        2.333819    1.332991   -2.731321
     21          6           0        2.352262   -0.423577   -3.954773
     22          1           0        3.287197   -0.807917   -3.529871
     23          1           0        2.589223    0.081027   -4.899590
     24          1           0        1.716295   -1.286698   -4.190800
     25          6           0        0.393781    1.136476   -3.643721
     26          1           0       -0.247845    0.341718   -4.045030
     27          1           0        0.676530    1.791381   -4.477696
     28          1           0       -0.225424    1.695774   -2.938326
     29          6           0        0.704663    0.160462    0.836289
     30          8           0        1.060121   -0.985695    1.190952
     31          7           0        0.111567    1.026803    1.680911
     32          1           0       -0.414306    1.787412    1.207051
     33          6           0       -0.490822    0.520833    2.906728
     34          1           0       -1.020093   -0.410298    2.672675
     35          6           0        0.520938    0.290334    4.042705
     36          1           0        1.239871   -0.450167    3.672462
     37          6           0        1.278109    1.575858    4.394323
     38          1           0        1.756382    1.994413    3.504439
     39          1           0        2.049106    1.392578    5.152996
     40          1           0        0.591344    2.335524    4.791635
     41          6           0       -0.192457   -0.287929    5.270863
     42          1           0       -0.937595    0.419600    5.658531
     43          1           0        0.514672   -0.500718    6.081670
     44          1           0       -0.714933   -1.219170    5.024712
     45          8           0       -1.643992   -0.574722    0.190090
     46          1           0       -1.826205    0.184987   -0.410823
     47          1           0       -1.510397   -1.350224   -0.366990
     48          1           0       -0.374095   -5.127119   -2.273323
     49          1           0       -3.823128    3.482454   -1.691289
     50          1           0        2.012926    1.324774   -0.338952
     51          1           0       -1.235894    1.261136    3.223490
 ---------------------------------------------------------------------
 Rotational constants (GHZ):      0.2630463      0.2085570      0.1469583
 Standard basis: 6-31G(d,p) (6D, 7F)
   465 basis functions,   798 primitive gaussians,   465 cartesian basis functions
    85 alpha electrons       85 beta electrons
       nuclear repulsion energy      1916.3855422629 Hartrees.
 NAtoms=   51 NActive=   51 NUniq=   51 SFac= 1.00D+00 NAtFMM=   60 NAOKFM=F Big=F
 Integral buffers will be    131072 words long.
 Raffenetti 2 integral format.
 Two-electron integral symmetry is turned off.
 Nuclear repulsion after empirical dispersion term =     1916.3260048338 Hartrees.
 One-electron integrals computed using PRISM.
 NBasis=   465 RedAO= T EigKep=  2.07D-03  NBF=   465
 NBsUse=   465 1.00D-06 EigRej= -1.00D+00 NBFU=   465
 Initial guess from the checkpoint file:  "ts1-frame31_qm.chk"
 B after Tr=    -0.000099   -0.000092    0.000180
         Rot=    1.000000    0.000007   -0.000005   -0.000010 Ang=   0.00 deg.
 ExpMin= 1.61D-01 ExpMax= 5.48D+03 ExpMxC= 8.25D+02 IAcc=2 IRadAn=         4 AccDes= 0.00D+00
 Harris functional with IExCor=  402 and IRadAn=       4 diagonalized for initial guess.
 HarFok:  IExCor=  402 AccDes= 0.00D+00 IRadAn=         4 IDoV= 1 UseB2=F ITyADJ=14
 ICtDFT=  3500011 ScaDFX=  1.000000  1.000000  1.000000  1.000000
 FoFCou: FMM=F IPFlag=           0 FMFlag=      100000 FMFlg1=           0
         NFxFlg=           0 DoJE=T BraDBF=F KetDBF=T FulRan=T
         wScrn=  0.000000 ICntrl=     500 IOpCl=  0 I1Cent=   200000004 NGrid=           0
         NMat0=    1 NMatS0=      1 NMatT0=    0 NMatD0=    1 NMtDS0=    0 NMtDT0=    0
 Symmetry not used in FoFCou.
 Requested convergence on RMS density matrix=1.00D-08 within 128 cycles.
 Requested convergence on MAX density matrix=1.00D-06.
 Requested convergence on             energy=1.00D-06.
 No special actions if energy rises.
 Integral accuracy reduced to 1.0D-05 until final iterations.
 Initial convergence to 1.0D-05 achieved.  Increase integral accuracy.
 SCF Done:  E(RB3LYP) =  -1057.92160822     A.U. after   11 cycles
            NFock= 11  Conv=0.35D-08     -V/T= 2.0092
 DoSCS=F DFT=T ScalE2(SS,OS)=  1.000000  1.000000
 Range of M.O.s used for correlation:     1   465
 NBasis=   465 NAE=    85 NBE=    85 NFC=     0 NFV=     0
 NROrb=    465 NOA=    85 NOB=    85 NVA=   380 NVB=   380
 Symmetrizing basis deriv contribution to polar:
 IMax=3 JMax=2 DiffMx= 0.00D+00
 Calling FoFJK, ICntrl=      2147 FMM=F ISym2X=0 I1Cent= 0 IOpClX= 0 NMat=1 NMatS=1 NMatT=0.
 -------------------------------------------------------------------
 Center     Atomic                   Forces (Hartrees/Bohr)
 Number     Number              X              Y              Z
 -------------------------------------------------------------------
      1        6           0.001202586   -0.000973308   -0.000655664
      2        1          -0.000302991   -0.000093194    0.000458951
      3        1          -0.000095632    0.000272381    0.000117575
      4        6           0.001384116   -0.001086167    0.000028027
      5        8          -0.000445844   -0.000699234   -0.000672631
      6        8           0.000795493   -0.002876838   -0.000664461
      7        1          -0.000654572    0.001285581    0.000705776
      8        6          -0.000025426    0.001182732    0.000703747
      9        1           0.000057954   -0.000112223    0.000012193
     10        1          -0.000057028    0.000018045    0.000048398
     11        6           0.000220309    0.000829756    0.000079090
     12        8           0.000171007    0.000501845    0.000315595
     13        8           0.000571126    0.001292770   -0.000727376
     14        6           0.000485857    0.002138999   -0.000373241
     15        1           0.000522164   -0.000606930    0.000212156
     16        6           0.000570315    0.000566554    0.000507153
     17        1          -0.000006087   -0.000013613   -0.000010546
     18        1          -0.000011790   -0.000023281   -0.000062342
     19        6          -0.000129284   -0.000204929   -0.000024628
     20        1          -0.000001225   -0.000014878    0.000043117
     21        6          -0.000485873   -0.000876139    0.000406965
     22        1          -0.000002808   -0.000004647    0.000007665
     23        1           0.000048778    0.000000815   -0.000033993
     24        1           0.000003761    0.000059659   -0.000007344
     25        6          -0.000445128   -0.000780709    0.000054400
     26        1           0.000071452    0.000025982   -0.000017493
     27        1          -0.000006897    0.000050084    0.000010891
     28        1          -0.000017612   -0.000002019    0.000014846
     29        6          -0.000506115    0.005106455   -0.000541998
     30        8           0.002089421   -0.003056986   -0.000125391
     31        7           0.000062445   -0.000023817   -0.000161954
     32        1           0.000027937   -0.000133991   -0.000034905
     33        6           0.000000357   -0.000233037   -0.000243608
     34        1          -0.000022981   -0.000025707    0.000091807
     35        6           0.000042614    0.000000802   -0.000166263
     36        1           0.000006492   -0.000007851    0.000023446
     37        6          -0.000173147    0.000080846   -0.000013526
     38        1           0.000004612   -0.000017081    0.000005908
     39        1          -0.000025534    0.000010640    0.000013173
     40        1           0.000009370   -0.000011533   -0.000025055
     41        6           0.000127927   -0.000261285   -0.000216289
     42        1          -0.000017543    0.000004943    0.000000002
     43        1          -0.000012011    0.000017542    0.000026834
     44        1           0.000010372    0.000015246    0.000009832
     45        8          -0.004772985    0.001207276    0.003538941
     46        1           0.000021269    0.000368378   -0.000629296
     47        1           0.000387012   -0.002353522   -0.002138796
     48        1           0.000495264    0.000144583    0.000150684
     49        1           0.000013126    0.000041984   -0.000003363
     50        1          -0.001167949   -0.000714269   -0.000025576
     51        1          -0.000016675   -0.000016712   -0.000011434
 -------------------------------------------------------------------
 Cartesian Forces:  Max     0.005106455 RMS     0.000900333
 IRC-IRC-IRC-IRC-IRC-IRC-IRC-IRC-IRC-IRC-IRC-IRC-IRC-IRC-IRC-IRC-IRC-IRC
 Pt 26 Step number   1 out of a maximum of  20
 Point Number:  26          Path Number:   1
   CHANGE IN THE REACTION COORDINATE =    0.24784
   NET REACTION COORDINATE UP TO THIS POINT =    6.59698
  # OF POINTS ALONG THE PATH =  26
  # OF STEPS =   1

 Calculating another point on the path.
 IRC-IRC-IRC-IRC-IRC-IRC-IRC-IRC-IRC-IRC-IRC-IRC-IRC-IRC-IRC-IRC-IRC-IRC
 Symmetry turned off by external request.
 Stoichiometry    C14H30NO6(1-)
 Framework group  C1[X(C14H30NO6)]
 Deg. of freedom   147
 Full point group                 C1      NOp   1
                          Input orientation:                          
 ---------------------------------------------------------------------
 Center     Atomic      Atomic             Coordinates (Angstroms)
 Number     Number       Type             X           Y           Z
 ---------------------------------------------------------------------
      1          6           0        0.529625   -4.715226   -1.815531
      2          1           0        1.262349   -4.450905   -2.586827
      3          1           0        0.994817   -5.458126   -1.161076
      4          6           0        0.166653   -3.463002   -1.037542
      5          8           0       -0.904682   -2.897745   -1.213636
      6          8           0        1.137300   -3.089300   -0.229097
      7          1           0        0.983407   -2.198999    0.273970
      8          6           0       -2.816737    3.831648   -1.428130
      9          1           0       -2.872671    4.715067   -0.786497
     10          1           0       -2.320482    4.101452   -2.368156
     11          6           0       -2.032323    2.685929   -0.756340
     12          8           0       -1.417567    2.958791    0.311214
     13          8           0       -2.061658    1.585651   -1.378137
     14          6           0        1.074087    0.778765   -0.508294
     15          1           0        0.314699    1.517580   -0.763447
     16          6           0        1.275035   -0.203460   -1.661093
     17          1           0        0.355110   -0.779999   -1.800159
     18          1           0        2.063108   -0.918063   -1.396938
     19          6           0        1.633452    0.517426   -2.978367
     20          1           0        2.333510    1.332624   -2.734882
     21          6           0        2.349891   -0.428212   -3.952790
     22          1           0        3.284471   -0.812750   -3.527450
     23          1           0        2.587480    0.073786   -4.898918
     24          1           0        1.712502   -1.290639   -4.186607
     25          6           0        0.391586    1.132454   -3.643473
     26          1           0       -0.248926    0.336336   -4.043023
     27          1           0        0.672537    1.786544   -4.478515
     28          1           0       -0.227756    1.692095   -2.938643
     29          6           0        0.706244    0.169030    0.835798
     30          8           0        1.063848   -0.984442    1.187918
     31          7           0        0.110590    1.028789    1.681069
     32          1           0       -0.415478    1.790295    1.208442
     33          6           0       -0.490991    0.519749    2.906186
     34          1           0       -1.018793   -0.411927    2.671486
     35          6           0        0.521263    0.290159    4.041751
     36          1           0        1.240882   -0.449594    3.671357
     37          6           0        1.277075    1.576323    4.393996
     38          1           0        1.756097    1.995227    3.504704
     39          1           0        2.047359    1.393584    5.153487
     40          1           0        0.589419    2.335473    4.790585
     41          6           0       -0.191650   -0.289172    5.269730
     42          1           0       -0.937839    0.417352    5.657349
     43          1           0        0.515501   -0.500852    6.080839
     44          1           0       -0.712830   -1.221080    5.023615
     45          8           0       -1.663374   -0.577153    0.195631
     46          1           0       -1.832596    0.184895   -0.408074
     47          1           0       -1.518583   -1.350216   -0.370032
     48          1           0       -0.361623   -5.124935   -2.293853
     49          1           0       -3.823709    3.488139   -1.686424
     50          1           0        2.010470    1.328528   -0.337215
     51          1           0       -1.237333    1.258489    3.223740
 ---------------------------------------------------------------------
 Rotational constants (GHZ):      0.2625761      0.2084340      0.1467873
 Standard basis: 6-31G(d,p) (6D, 7F)
   465 basis functions,   798 primitive gaussians,   465 cartesian basis functions
    85 alpha electrons       85 beta electrons
       nuclear repulsion energy      1915.1029765201 Hartrees.
 NAtoms=   51 NActive=   51 NUniq=   51 SFac= 1.00D+00 NAtFMM=   60 NAOKFM=F Big=F
 Integral buffers will be    131072 words long.
 Raffenetti 2 integral format.
 Two-electron integral symmetry is turned off.
 Nuclear repulsion after empirical dispersion term =     1915.0435180871 Hartrees.
 One-electron integrals computed using PRISM.
 NBasis=   465 RedAO= T EigKep=  2.08D-03  NBF=   465
 NBsUse=   465 1.00D-06 EigRej= -1.00D+00 NBFU=   465
 Initial guess from the checkpoint file:  "ts1-frame31_qm.chk"
 B after Tr=    -0.000048   -0.000118    0.000124
         Rot=    1.000000    0.000005    0.000004   -0.000006 Ang=   0.00 deg.
 ExpMin= 1.61D-01 ExpMax= 5.48D+03 ExpMxC= 8.25D+02 IAcc=2 IRadAn=         4 AccDes= 0.00D+00
 Harris functional with IExCor=  402 and IRadAn=       4 diagonalized for initial guess.
 HarFok:  IExCor=  402 AccDes= 0.00D+00 IRadAn=         4 IDoV= 1 UseB2=F ITyADJ=14
 ICtDFT=  3500011 ScaDFX=  1.000000  1.000000  1.000000  1.000000
 FoFCou: FMM=F IPFlag=           0 FMFlag=      100000 FMFlg1=           0
         NFxFlg=           0 DoJE=T BraDBF=F KetDBF=T FulRan=T
         wScrn=  0.000000 ICntrl=     500 IOpCl=  0 I1Cent=   200000004 NGrid=           0
         NMat0=    1 NMatS0=      1 NMatT0=    0 NMatD0=    1 NMtDS0=    0 NMtDT0=    0
 Symmetry not used in FoFCou.
 Requested convergence on RMS density matrix=1.00D-08 within 128 cycles.
 Requested convergence on MAX density matrix=1.00D-06.
 Requested convergence on             energy=1.00D-06.
 No special actions if energy rises.
 Integral accuracy reduced to 1.0D-05 until final iterations.
 Initial convergence to 1.0D-05 achieved.  Increase integral accuracy.
 SCF Done:  E(RB3LYP) =  -1057.92197896     A.U. after   10 cycles
            NFock= 10  Conv=0.77D-08     -V/T= 2.0092
 DoSCS=F DFT=T ScalE2(SS,OS)=  1.000000  1.000000
 Range of M.O.s used for correlation:     1   465
 NBasis=   465 NAE=    85 NBE=    85 NFC=     0 NFV=     0
 NROrb=    465 NOA=    85 NOB=    85 NVA=   380 NVB=   380
 Symmetrizing basis deriv contribution to polar:
 IMax=3 JMax=2 DiffMx= 0.00D+00
 Calling FoFJK, ICntrl=      2147 FMM=F ISym2X=0 I1Cent= 0 IOpClX= 0 NMat=1 NMatS=1 NMatT=0.
 -------------------------------------------------------------------
 Center     Atomic                   Forces (Hartrees/Bohr)
 Number     Number              X              Y              Z
 -------------------------------------------------------------------
      1        6           0.000937544   -0.001135741   -0.000347155
      2        1          -0.000140403   -0.000097574    0.000332705
      3        1          -0.000203669    0.000272930   -0.000256640
      4        6           0.000107645   -0.000997767   -0.000748769
      5        8           0.000995779   -0.001166034   -0.000375441
      6        8          -0.000433994    0.000701777    0.000978973
      7        1           0.000660348   -0.000753326   -0.000037260
      8        6           0.000006937    0.000958943    0.000613243
      9        1           0.000038074   -0.000011790    0.000035685
     10        1          -0.000024166    0.000051724    0.000105521
     11        6           0.000223627    0.000646580   -0.000020268
     12        8           0.000193599    0.000485592    0.000331665
     13        8           0.000678552    0.001275377   -0.000419780
     14        6          -0.000236643   -0.000000527    0.000183594
     15        1          -0.000531055    0.000356746   -0.000198702
     16        6           0.000290717    0.000442349    0.000440849
     17        1           0.000031554    0.000022935    0.000013147
     18        1          -0.000020152    0.000040051    0.000002702
     19        6          -0.000093249   -0.000177812    0.000023577
     20        1          -0.000003100   -0.000005199   -0.000023872
     21        6          -0.000381194   -0.000699236    0.000338524
     22        1           0.000020816   -0.000036879    0.000032530
     23        1           0.000004704   -0.000006358   -0.000006091
     24        1          -0.000038188   -0.000043422   -0.000005899
     25        6          -0.000259936   -0.000655894    0.000096826
     26        1          -0.000051578   -0.000108408   -0.000062472
     27        1           0.000033815    0.000074102   -0.000083566
     28        1          -0.000058181    0.000022364    0.000065952
     29        6           0.001722866   -0.003533498    0.000564228
     30        8          -0.000292300    0.003727124   -0.002219060
     31        7          -0.000619574    0.000374508    0.000099772
     32        1          -0.000035748    0.000127670   -0.000070811
     33        6          -0.000003109   -0.000166537    0.000001173
     34        1           0.000058742    0.000002566   -0.000092051
     35        6           0.000064965   -0.000057748   -0.000102516
     36        1          -0.000002125    0.000004893   -0.000017334
     37        6          -0.000176801    0.000053086   -0.000021411
     38        1           0.000026067    0.000005266    0.000006610
     39        1          -0.000014275    0.000007102    0.000004678
     40        1          -0.000012622    0.000011006   -0.000019604
     41        6           0.000105051   -0.000201244   -0.000154270
     42        1          -0.000002560   -0.000008213   -0.000020984
     43        1          -0.000005490    0.000008871   -0.000012123
     44        1           0.000007078   -0.000009247   -0.000008043
     45        8          -0.004064214   -0.001285560   -0.000507069
     46        1           0.000086021   -0.000235025    0.000398394
     47        1          -0.000064324    0.000817566    0.000845575
     48        1           0.000552523    0.000238630    0.000355881
     49        1           0.000028629    0.000059281    0.000068212
     50        1           0.000867581    0.000622336   -0.000061157
     51        1           0.000025418   -0.000018336   -0.000047667
 -------------------------------------------------------------------
 Cartesian Forces:  Max     0.004064214 RMS     0.000691621
 IRC-IRC-IRC-IRC-IRC-IRC-IRC-IRC-IRC-IRC-IRC-IRC-IRC-IRC-IRC-IRC-IRC-IRC
 Pt 27 Step number   1 out of a maximum of  20
 Point Number:  27          Path Number:   1
   CHANGE IN THE REACTION COORDINATE =    0.24862
   NET REACTION COORDINATE UP TO THIS POINT =    6.84560
  # OF POINTS ALONG THE PATH =  27
  # OF STEPS =   1

 Calculating another point on the path.
 IRC-IRC-IRC-IRC-IRC-IRC-IRC-IRC-IRC-IRC-IRC-IRC-IRC-IRC-IRC-IRC-IRC-IRC
 Symmetry turned off by external request.
 Stoichiometry    C14H30NO6(1-)
 Framework group  C1[X(C14H30NO6)]
 Deg. of freedom   147
 Full point group                 C1      NOp   1
                          Input orientation:                          
 ---------------------------------------------------------------------
 Center     Atomic      Atomic             Coordinates (Angstroms)
 Number     Number       Type             X           Y           Z
 ---------------------------------------------------------------------
      1          6           0        0.536117   -4.720446   -1.816142
      2          1           0        1.279717   -4.460910   -2.575898
      3          1           0        0.984833   -5.469682   -1.158663
      4          6           0        0.169717   -3.467919   -1.040033
      5          8           0       -0.901138   -2.903814   -1.217022
      6          8           0        1.137109   -3.090780   -0.226683
      7          1           0        0.990431   -2.205251    0.271437
      8          6           0       -2.816546    3.838268   -1.423502
      9          1           0       -2.871706    4.720556   -0.780306
     10          1           0       -2.322479    4.109787   -2.363967
     11          6           0       -2.030475    2.691073   -0.755721
     12          8           0       -1.416502    2.961654    0.313034
     13          8           0       -2.057895    1.592586   -1.380527
     14          6           0        1.074621    0.783575   -0.508128
     15          1           0        0.310362    1.519325   -0.763815
     16          6           0        1.277243   -0.200529   -1.658396
     17          1           0        0.358594   -0.779769   -1.794731
     18          1           0        2.067068   -0.912459   -1.392206
     19          6           0        1.632788    0.516060   -2.978494
     20          1           0        2.333267    1.332302   -2.739528
     21          6           0        2.347217   -0.433488   -3.950604
     22          1           0        3.280939   -0.819193   -3.524268
     23          1           0        2.585711    0.065219   -4.898209
     24          1           0        1.707734   -1.295273   -4.181802
     25          6           0        0.389275    1.128021   -3.643427
     26          1           0       -0.249626    0.329757   -4.041936
     27          1           0        0.668259    1.781813   -4.479500
     28          1           0       -0.231201    1.686870   -2.938850
     29          6           0        0.711784    0.169986    0.836351
     30          8           0        1.068572   -0.976706    1.183981
     31          7           0        0.108080    1.029007    1.679842
     32          1           0       -0.418163    1.790805    1.206964
     33          6           0       -0.491188    0.518499    2.905177
     34          1           0       -1.017585   -0.413769    2.669359
     35          6           0        0.521561    0.289660    4.040663
     36          1           0        1.242175   -0.449043    3.670055
     37          6           0        1.275867    1.576524    4.393652
     38          1           0        1.754807    1.996540    3.504815
     39          1           0        2.046058    1.394323    5.153291
     40          1           0        0.587187    2.334756    4.790225
     41          6           0       -0.190774   -0.290971    5.268385
     42          1           0       -0.937991    0.414385    5.655988
     43          1           0        0.516696   -0.501819    6.079407
     44          1           0       -0.710521   -1.223615    5.021947
     45          8           0       -1.683786   -0.582249    0.197930
     46          1           0       -1.839912    0.182819   -0.404634
     47          1           0       -1.529362   -1.350483   -0.369373
     48          1           0       -0.351166   -5.120632   -2.304124
     49          1           0       -3.823811    3.494665   -1.680116
     50          1           0        2.010871    1.339825   -0.340774
     51          1           0       -1.238686    1.255687    3.223376
 ---------------------------------------------------------------------
 Rotational constants (GHZ):      0.2621898      0.2083452      0.1466631
 Standard basis: 6-31G(d,p) (6D, 7F)
   465 basis functions,   798 primitive gaussians,   465 cartesian basis functions
    85 alpha electrons       85 beta electrons
       nuclear repulsion energy      1914.2341477724 Hartrees.
 NAtoms=   51 NActive=   51 NUniq=   51 SFac= 1.00D+00 NAtFMM=   60 NAOKFM=F Big=F
 Integral buffers will be    131072 words long.
 Raffenetti 2 integral format.
 Two-electron integral symmetry is turned off.
 Nuclear repulsion after empirical dispersion term =     1914.1747790082 Hartrees.
 One-electron integrals computed using PRISM.
 NBasis=   465 RedAO= T EigKep=  2.08D-03  NBF=   465
 NBsUse=   465 1.00D-06 EigRej= -1.00D+00 NBFU=   465
 Initial guess from the checkpoint file:  "ts1-frame31_qm.chk"
 B after Tr=    -0.000070   -0.000177    0.000119
         Rot=    1.000000    0.000008   -0.000009   -0.000007 Ang=   0.00 deg.
 ExpMin= 1.61D-01 ExpMax= 5.48D+03 ExpMxC= 8.25D+02 IAcc=2 IRadAn=         4 AccDes= 0.00D+00
 Harris functional with IExCor=  402 and IRadAn=       4 diagonalized for initial guess.
 HarFok:  IExCor=  402 AccDes= 0.00D+00 IRadAn=         4 IDoV= 1 UseB2=F ITyADJ=14
 ICtDFT=  3500011 ScaDFX=  1.000000  1.000000  1.000000  1.000000
 FoFCou: FMM=F IPFlag=           0 FMFlag=      100000 FMFlg1=           0
         NFxFlg=           0 DoJE=T BraDBF=F KetDBF=T FulRan=T
         wScrn=  0.000000 ICntrl=     500 IOpCl=  0 I1Cent=   200000004 NGrid=           0
         NMat0=    1 NMatS0=      1 NMatT0=    0 NMatD0=    1 NMtDS0=    0 NMtDT0=    0
 Symmetry not used in FoFCou.
 Requested convergence on RMS density matrix=1.00D-08 within 128 cycles.
 Requested convergence on MAX density matrix=1.00D-06.
 Requested convergence on             energy=1.00D-06.
 No special actions if energy rises.
 Integral accuracy reduced to 1.0D-05 until final iterations.
 Initial convergence to 1.0D-05 achieved.  Increase integral accuracy.
 SCF Done:  E(RB3LYP) =  -1057.92229781     A.U. after   10 cycles
            NFock= 10  Conv=0.69D-08     -V/T= 2.0092
 DoSCS=F DFT=T ScalE2(SS,OS)=  1.000000  1.000000
 Range of M.O.s used for correlation:     1   465
 NBasis=   465 NAE=    85 NBE=    85 NFC=     0 NFV=     0
 NROrb=    465 NOA=    85 NOB=    85 NVA=   380 NVB=   380
 Symmetrizing basis deriv contribution to polar:
 IMax=3 JMax=2 DiffMx= 0.00D+00
 Calling FoFJK, ICntrl=      2147 FMM=F ISym2X=0 I1Cent= 0 IOpClX= 0 NMat=1 NMatS=1 NMatT=0.
 -------------------------------------------------------------------
 Center     Atomic                   Forces (Hartrees/Bohr)
 Number     Number              X              Y              Z
 -------------------------------------------------------------------
      1        6           0.000997394   -0.000376916    0.001005847
      2        1           0.000642844    0.000212041   -0.000415755
      3        1           0.000171514    0.000144820    0.000229145
      4        6           0.000640951    0.000051650    0.000551734
      5        8           0.000447022   -0.000927634   -0.000719930
      6        8           0.001034271   -0.003057653   -0.001050384
      7        1          -0.000975647    0.001369075    0.000662887
      8        6           0.000029388    0.000790064    0.000623728
      9        1           0.000065000   -0.000038300    0.000083075
     10        1           0.000008761    0.000083771   -0.000009496
     11        6           0.000290039    0.000823782    0.000242008
     12        8           0.000091421    0.000498272    0.000214324
     13        8           0.000677633    0.001056087   -0.000290875
     14        6           0.000542856    0.001350322   -0.000072321
     15        1           0.000133612   -0.000356480    0.000135002
     16        6           0.000345191    0.000415289    0.000331802
     17        1          -0.000023767   -0.000046625   -0.000053957
     18        1           0.000017427   -0.000014849   -0.000053612
     19        6          -0.000066502   -0.000219908   -0.000045407
     20        1          -0.000035365   -0.000043958    0.000023606
     21        6          -0.000400080   -0.000789296    0.000323460
     22        1           0.000019306    0.000014616   -0.000000326
     23        1          -0.000001792    0.000004603   -0.000021156
     24        1           0.000023880    0.000023221    0.000001699
     25        6          -0.000329634   -0.000717342    0.000002778
     26        1           0.000004735    0.000006219   -0.000014216
     27        1           0.000023668    0.000023188   -0.000037970
     28        1          -0.000003319    0.000036142    0.000021608
     29        6          -0.001489342    0.005508029   -0.001260805
     30        8           0.002112991   -0.003904292    0.000353270
     31        7           0.000097406   -0.000048578   -0.000237532
     32        1           0.000087942   -0.000228262    0.000035720
     33        6          -0.000111176   -0.000157659   -0.000273281
     34        1          -0.000013001   -0.000049292    0.000090884
     35        6           0.000009678   -0.000009645   -0.000181379
     36        1           0.000013941   -0.000003854    0.000021059
     37        6          -0.000196306    0.000076711   -0.000077737
     38        1          -0.000005170   -0.000020157   -0.000009618
     39        1           0.000005889    0.000002010    0.000042234
     40        1          -0.000009768    0.000001012   -0.000011739
     41        6           0.000165336   -0.000253212   -0.000191441
     42        1          -0.000016374    0.000007040   -0.000012216
     43        1          -0.000012342    0.000002135    0.000021640
     44        1          -0.000000341    0.000007284   -0.000004541
     45        8          -0.003916655   -0.000384324    0.000166376
     46        1           0.000043634   -0.000133615    0.000355581
     47        1           0.000145951   -0.000165298    0.000133748
     48        1          -0.000714765   -0.000368225   -0.000525008
     49        1          -0.000050878    0.000059658    0.000026929
     50        1          -0.000484925   -0.000217678   -0.000136937
     51        1          -0.000032535   -0.000033988    0.000007494
 -------------------------------------------------------------------
 Cartesian Forces:  Max     0.005508029 RMS     0.000806289
 IRC-IRC-IRC-IRC-IRC-IRC-IRC-IRC-IRC-IRC-IRC-IRC-IRC-IRC-IRC-IRC-IRC-IRC
 Pt 28 Step number   1 out of a maximum of  20
 Point Number:  28          Path Number:   1
   CHANGE IN THE REACTION COORDINATE =    0.25201
   NET REACTION COORDINATE UP TO THIS POINT =    7.09760
  # OF POINTS ALONG THE PATH =  28
  # OF STEPS =   1

 Calculating another point on the path.
 IRC-IRC-IRC-IRC-IRC-IRC-IRC-IRC-IRC-IRC-IRC-IRC-IRC-IRC-IRC-IRC-IRC-IRC
 Symmetry turned off by external request.
 Stoichiometry    C14H30NO6(1-)
 Framework group  C1[X(C14H30NO6)]
 Deg. of freedom   147
 Full point group                 C1      NOp   1
                          Input orientation:                          
 ---------------------------------------------------------------------
 Center     Atomic      Atomic             Coordinates (Angstroms)
 Number     Number       Type             X           Y           Z
 ---------------------------------------------------------------------
      1          6           0        0.541165   -4.724338   -1.815778
      2          1           0        1.319190   -4.470864   -2.551875
      3          1           0        0.962018   -5.482661   -1.146776
      4          6           0        0.172736   -3.471887   -1.040619
      5          8           0       -0.897763   -2.906513   -1.218456
      6          8           0        1.141054   -3.099467   -0.228333
      7          1           0        0.984705   -2.206959    0.271145
      8          6           0       -2.816293    3.844014   -1.419169
      9          1           0       -2.868643    4.723999   -0.771856
     10          1           0       -2.324939    4.120113   -2.359830
     11          6           0       -2.028955    2.695605   -0.754922
     12          8           0       -1.415864    2.964464    0.314615
     13          8           0       -2.054768    1.597825   -1.381022
     14          6           0        1.075054    0.790690   -0.509364
     15          1           0        0.304134    1.519489   -0.767195
     16          6           0        1.279827   -0.197566   -1.655954
     17          1           0        0.363133   -0.780794   -1.789346
     18          1           0        2.072442   -0.905466   -1.386929
     19          6           0        1.632296    0.514747   -2.978892
     20          1           0        2.332929    1.331919   -2.744248
     21          6           0        2.344807   -0.438654   -3.948484
     22          1           0        3.277903   -0.824984   -3.521216
     23          1           0        2.583048    0.055430   -4.898517
     24          1           0        1.703474   -1.300434   -4.175254
     25          6           0        0.387201    1.123564   -3.643723
     26          1           0       -0.250342    0.322788   -4.039860
     27          1           0        0.663967    1.775667   -4.481955
     28          1           0       -0.234065    1.682591   -2.939881
     29          6           0        0.710565    0.178307    0.833739
     30          8           0        1.070742   -0.977664    1.181426
     31          7           0        0.107046    1.030645    1.679580
     32          1           0       -0.418961    1.793656    1.208523
     33          6           0       -0.491804    0.517205    2.904169
     34          1           0       -1.015378   -0.416531    2.667634
     35          6           0        0.521625    0.289669    4.039460
     36          1           0        1.243241   -0.447814    3.668245
     37          6           0        1.274267    1.577280    4.393175
     38          1           0        1.752506    1.998591    3.504621
     39          1           0        2.044576    1.395625    5.152827
     40          1           0        0.584304    2.334103    4.790223
     41          6           0       -0.189846   -0.292609    5.266951
     42          1           0       -0.938655    0.410972    5.654560
     43          1           0        0.517898   -0.502727    6.077915
     44          1           0       -0.707545   -1.226260    5.019784
     45          8           0       -1.699340   -0.583977    0.200176
     46          1           0       -1.848706    0.183103   -0.397745
     47          1           0       -1.535335   -1.351597   -0.364718
     48          1           0       -0.339023   -5.112207   -2.337341
     49          1           0       -3.825213    3.502938   -1.672964
     50          1           0        2.007638    1.355080   -0.346107
     51          1           0       -1.241692    1.251753    3.222922
 ---------------------------------------------------------------------
 Rotational constants (GHZ):      0.2618191      0.2082868      0.1465241
 Standard basis: 6-31G(d,p) (6D, 7F)
   465 basis functions,   798 primitive gaussians,   465 cartesian basis functions
    85 alpha electrons       85 beta electrons
       nuclear repulsion energy      1913.1774666667 Hartrees.
 NAtoms=   51 NActive=   51 NUniq=   51 SFac= 1.00D+00 NAtFMM=   60 NAOKFM=F Big=F
 Integral buffers will be    131072 words long.
 Raffenetti 2 integral format.
 Two-electron integral symmetry is turned off.
 Nuclear repulsion after empirical dispersion term =     1913.1181618647 Hartrees.
 One-electron integrals computed using PRISM.
 NBasis=   465 RedAO= T EigKep=  2.08D-03  NBF=   465
 NBsUse=   465 1.00D-06 EigRej= -1.00D+00 NBFU=   465
 Initial guess from the checkpoint file:  "ts1-frame31_qm.chk"
 B after Tr=    -0.000076   -0.000107    0.000170
         Rot=    1.000000    0.000007    0.000002   -0.000013 Ang=   0.00 deg.
 ExpMin= 1.61D-01 ExpMax= 5.48D+03 ExpMxC= 8.25D+02 IAcc=2 IRadAn=         4 AccDes= 0.00D+00
 Harris functional with IExCor=  402 and IRadAn=       4 diagonalized for initial guess.
 HarFok:  IExCor=  402 AccDes= 0.00D+00 IRadAn=         4 IDoV= 1 UseB2=F ITyADJ=14
 ICtDFT=  3500011 ScaDFX=  1.000000  1.000000  1.000000  1.000000
 FoFCou: FMM=F IPFlag=           0 FMFlag=      100000 FMFlg1=           0
         NFxFlg=           0 DoJE=T BraDBF=F KetDBF=T FulRan=T
         wScrn=  0.000000 ICntrl=     500 IOpCl=  0 I1Cent=   200000004 NGrid=           0
         NMat0=    1 NMatS0=      1 NMatT0=    0 NMatD0=    1 NMtDS0=    0 NMtDT0=    0
 Symmetry not used in FoFCou.
 Requested convergence on RMS density matrix=1.00D-08 within 128 cycles.
 Requested convergence on MAX density matrix=1.00D-06.
 Requested convergence on             energy=1.00D-06.
 No special actions if energy rises.
 Integral accuracy reduced to 1.0D-05 until final iterations.
 Initial convergence to 1.0D-05 achieved.  Increase integral accuracy.
 SCF Done:  E(RB3LYP) =  -1057.92249860     A.U. after   10 cycles
            NFock= 10  Conv=0.70D-08     -V/T= 2.0092
 DoSCS=F DFT=T ScalE2(SS,OS)=  1.000000  1.000000
 Range of M.O.s used for correlation:     1   465
 NBasis=   465 NAE=    85 NBE=    85 NFC=     0 NFV=     0
 NROrb=    465 NOA=    85 NOB=    85 NVA=   380 NVB=   380
 Symmetrizing basis deriv contribution to polar:
 IMax=3 JMax=2 DiffMx= 0.00D+00
 Calling FoFJK, ICntrl=      2147 FMM=F ISym2X=0 I1Cent= 0 IOpClX= 0 NMat=1 NMatS=1 NMatT=0.
 -------------------------------------------------------------------
 Center     Atomic                   Forces (Hartrees/Bohr)
 Number     Number              X              Y              Z
 -------------------------------------------------------------------
      1        6           0.001812788   -0.001590040   -0.002532220
      2        1          -0.002368436   -0.000677372    0.002096183
      3        1          -0.000675569    0.000717612   -0.000731719
      4        6           0.000217942   -0.001110914   -0.001069752
      5        8           0.000815918   -0.000727369   -0.000214626
      6        8          -0.000497266    0.002596697    0.002160452
      7        1           0.000981368   -0.001830333   -0.000750344
      8        6           0.000034403    0.001238710    0.000981761
      9        1           0.000012084   -0.000191761   -0.000132805
     10        1          -0.000017470   -0.000117138    0.000020661
     11        6           0.000110766    0.000510671   -0.000103892
     12        8           0.000350958    0.000596883    0.000649681
     13        8           0.000603771    0.001185136   -0.000184270
     14        6          -0.000488238    0.001501480   -0.000477826
     15        1           0.000486290   -0.000337999    0.000080421
     16        6           0.000640047    0.000441437    0.000443925
     17        1           0.000007929    0.000023380   -0.000017962
     18        1          -0.000079494   -0.000026245   -0.000064351
     19        6          -0.000085819   -0.000218740   -0.000131784
     20        1           0.000030127    0.000034654    0.000054139
     21        6          -0.000489167   -0.001062512    0.000354405
     22        1           0.000042741    0.000105093   -0.000055200
     23        1           0.000008544    0.000070275    0.000005322
     24        1           0.000090620    0.000085878   -0.000026861
     25        6          -0.000433026   -0.000857178   -0.000114080
     26        1           0.000020465    0.000109071    0.000024970
     27        1           0.000030440    0.000010712    0.000030113
     28        1           0.000057551    0.000064822   -0.000034955
     29        6           0.002966842   -0.005547100    0.001586740
     30        8          -0.001376777    0.005455874   -0.002896868
     31        7          -0.000809857    0.000237011   -0.000182591
     32        1          -0.000057796    0.000279825   -0.000029441
     33        6          -0.000024301   -0.000402945    0.000014803
     34        1           0.000082715    0.000104332   -0.000086874
     35        6           0.000062736   -0.000053647   -0.000200274
     36        1          -0.000040643    0.000009167   -0.000003491
     37        6          -0.000324329    0.000099527   -0.000059742
     38        1           0.000056789    0.000004757    0.000000247
     39        1           0.000003583    0.000005458    0.000003701
     40        1           0.000021715    0.000030408   -0.000008642
     41        6           0.000152382   -0.000364916   -0.000287524
     42        1          -0.000012538    0.000029187    0.000016182
     43        1          -0.000017179    0.000039472    0.000012513
     44        1          -0.000002879    0.000038040    0.000023509
     45        8          -0.003513941   -0.001273767    0.002179201
     46        1          -0.000071168    0.000563082   -0.001192561
     47        1           0.000196013   -0.000016955   -0.000477792
     48        1           0.002148692    0.000868195    0.001334305
     49        1           0.000064284   -0.000041421   -0.000042910
     50        1          -0.000788045   -0.000629387    0.000106290
     51        1           0.000063436    0.000020895   -0.000068167
 -------------------------------------------------------------------
 Cartesian Forces:  Max     0.005547100 RMS     0.001050728
 IRC-IRC-IRC-IRC-IRC-IRC-IRC-IRC-IRC-IRC-IRC-IRC-IRC-IRC-IRC-IRC-IRC-IRC
 Pt 29 Step number   1 out of a maximum of  20
 Point Number:  29          Path Number:   1
   CHANGE IN THE REACTION COORDINATE =    0.24845
   NET REACTION COORDINATE UP TO THIS POINT =    7.34605
  # OF POINTS ALONG THE PATH =  29
  # OF STEPS =   1

 Calculating another point on the path.
 IRC-IRC-IRC-IRC-IRC-IRC-IRC-IRC-IRC-IRC-IRC-IRC-IRC-IRC-IRC-IRC-IRC-IRC
 Symmetry turned off by external request.
 Stoichiometry    C14H30NO6(1-)
 Framework group  C1[X(C14H30NO6)]
 Deg. of freedom   147
 Full point group                 C1      NOp   1
                          Input orientation:                          
 ---------------------------------------------------------------------
 Center     Atomic      Atomic             Coordinates (Angstroms)
 Number     Number       Type             X           Y           Z
 ---------------------------------------------------------------------
      1          6           0        0.548911   -4.728495   -1.815448
      2          1           0        1.328555   -4.480652   -2.540302
      3          1           0        0.953919   -5.490348   -1.143316
      4          6           0        0.176193   -3.475272   -1.042890
      5          8           0       -0.893813   -2.911003   -1.221703
      6          8           0        1.141360   -3.099424   -0.225261
      7          1           0        0.986549   -2.215109    0.266265
      8          6           0       -2.815608    3.850667   -1.413590
      9          1           0       -2.865655    4.728614   -0.763758
     10          1           0       -2.326883    4.128360   -2.355144
     11          6           0       -2.026908    2.700187   -0.753777
     12          8           0       -1.414311    2.967319    0.316812
     13          8           0       -2.051136    1.604067   -1.382889
     14          6           0        1.073687    0.794238   -0.510005
     15          1           0        0.305720    1.522687   -0.767378
     16          6           0        1.282350   -0.195185   -1.654137
     17          1           0        0.367646   -0.782024   -1.786114
     18          1           0        2.076974   -0.900036   -1.383035
     19          6           0        1.631836    0.513043   -2.979706
     20          1           0        2.332667    1.331358   -2.748968
     21          6           0        2.342598   -0.444156   -3.946849
     22          1           0        3.277754   -0.826699   -3.520497
     23          1           0        2.577698    0.046244   -4.899768
     24          1           0        1.701830   -1.307712   -4.168143
     25          6           0        0.385282    1.118970   -3.644439
     26          1           0       -0.254255    0.316733   -4.034560
     27          1           0        0.660861    1.766342   -4.487075
     28          1           0       -0.233287    1.683130   -2.942077
     29          6           0        0.714636    0.178089    0.834269
     30          8           0        1.072935   -0.970843    1.176096
     31          7           0        0.104925    1.030380    1.678152
     32          1           0       -0.420323    1.794701    1.207881
     33          6           0       -0.491931    0.515417    2.902795
     34          1           0       -1.013411   -0.419140    2.665283
     35          6           0        0.521825    0.289296    4.038050
     36          1           0        1.244594   -0.446941    3.666663
     37          6           0        1.272598    1.577811    4.392558
     38          1           0        1.751398    1.999899    3.504588
     39          1           0        2.042450    1.397019    5.152938
     40          1           0        0.581558    2.333990    4.789042
     41          6           0       -0.188974   -0.294526    5.265193
     42          1           0       -0.939076    0.407861    5.652654
     43          1           0        0.518750   -0.503306    6.076529
     44          1           0       -0.705180   -1.228861    5.017787
     45          8           0       -1.719192   -0.588505    0.204229
     46          1           0       -1.853256    0.181442   -0.399271
     47          1           0       -1.543003   -1.350329   -0.366313
     48          1           0       -0.325450   -5.108231   -2.341670
     49          1           0       -3.825387    3.510825   -1.665840
     50          1           0        2.003398    1.354825   -0.342709
     51          1           0       -1.243564    1.248118    3.221648
 ---------------------------------------------------------------------
 Rotational constants (GHZ):      0.2615544      0.2082351      0.1464293
 Standard basis: 6-31G(d,p) (6D, 7F)
   465 basis functions,   798 primitive gaussians,   465 cartesian basis functions
    85 alpha electrons       85 beta electrons
       nuclear repulsion energy      1912.6292277080 Hartrees.
 NAtoms=   51 NActive=   51 NUniq=   51 SFac= 1.00D+00 NAtFMM=   60 NAOKFM=F Big=F
 Integral buffers will be    131072 words long.
 Raffenetti 2 integral format.
 Two-electron integral symmetry is turned off.
 Nuclear repulsion after empirical dispersion term =     1912.5699862016 Hartrees.
 One-electron integrals computed using PRISM.
 NBasis=   465 RedAO= T EigKep=  2.08D-03  NBF=   465
 NBsUse=   465 1.00D-06 EigRej= -1.00D+00 NBFU=   465
 Initial guess from the checkpoint file:  "ts1-frame31_qm.chk"
 B after Tr=    -0.000028   -0.000198    0.000115
         Rot=    1.000000    0.000010   -0.000005    0.000004 Ang=   0.00 deg.
 ExpMin= 1.61D-01 ExpMax= 5.48D+03 ExpMxC= 8.25D+02 IAcc=2 IRadAn=         4 AccDes= 0.00D+00
 Harris functional with IExCor=  402 and IRadAn=       4 diagonalized for initial guess.
 HarFok:  IExCor=  402 AccDes= 0.00D+00 IRadAn=         4 IDoV= 1 UseB2=F ITyADJ=14
 ICtDFT=  3500011 ScaDFX=  1.000000  1.000000  1.000000  1.000000
 FoFCou: FMM=F IPFlag=           0 FMFlag=      100000 FMFlg1=           0
         NFxFlg=           0 DoJE=T BraDBF=F KetDBF=T FulRan=T
         wScrn=  0.000000 ICntrl=     500 IOpCl=  0 I1Cent=   200000004 NGrid=           0
         NMat0=    1 NMatS0=      1 NMatT0=    0 NMatD0=    1 NMtDS0=    0 NMtDT0=    0
 Symmetry not used in FoFCou.
 Requested convergence on RMS density matrix=1.00D-08 within 128 cycles.
 Requested convergence on MAX density matrix=1.00D-06.
 Requested convergence on             energy=1.00D-06.
 No special actions if energy rises.
 Integral accuracy reduced to 1.0D-05 until final iterations.
 Initial convergence to 1.0D-05 achieved.  Increase integral accuracy.
 SCF Done:  E(RB3LYP) =  -1057.92282400     A.U. after   11 cycles
            NFock= 11  Conv=0.41D-08     -V/T= 2.0092
 DoSCS=F DFT=T ScalE2(SS,OS)=  1.000000  1.000000
 Range of M.O.s used for correlation:     1   465
 NBasis=   465 NAE=    85 NBE=    85 NFC=     0 NFV=     0
 NROrb=    465 NOA=    85 NOB=    85 NVA=   380 NVB=   380
 Symmetrizing basis deriv contribution to polar:
 IMax=3 JMax=2 DiffMx= 0.00D+00
 Calling FoFJK, ICntrl=      2147 FMM=F ISym2X=0 I1Cent= 0 IOpClX= 0 NMat=1 NMatS=1 NMatT=0.
 -------------------------------------------------------------------
 Center     Atomic                   Forces (Hartrees/Bohr)
 Number     Number              X              Y              Z
 -------------------------------------------------------------------
      1        6           0.000111037   -0.000546681    0.001554015
      2        1           0.001242316    0.000378935   -0.000778818
      3        1           0.000108746    0.000239544   -0.000032317
      4        6           0.000908857   -0.000531689    0.000095720
      5        8           0.000509341   -0.000608187   -0.000582619
      6        8           0.000495314   -0.002647870   -0.001030415
      7        1          -0.000351280    0.001831552    0.001045520
      8        6           0.000055996    0.000867428    0.000793405
      9        1          -0.000001020   -0.000073011   -0.000093103
     10        1           0.000015734   -0.000068082    0.000036594
     11        6           0.000265833    0.000687451    0.000258836
     12        8           0.000174475    0.000482285    0.000308289
     13        8           0.000628129    0.001066425   -0.000059515
     14        6          -0.000148796   -0.000588851    0.000271739
     15        1          -0.000782193    0.000391925   -0.000175583
     16        6           0.000277720    0.000316885    0.000222052
     17        1          -0.000009574   -0.000029858   -0.000088995
     18        1          -0.000045493   -0.000022606   -0.000058150
     19        6          -0.000052004   -0.000237604   -0.000107860
     20        1          -0.000019753   -0.000034209    0.000004804
     21        6          -0.000300655   -0.000813671    0.000212709
     22        1          -0.000022095    0.000044570   -0.000067872
     23        1          -0.000016566   -0.000006963    0.000065513
     24        1           0.000076699    0.000068760   -0.000004251
     25        6          -0.000376859   -0.000636627   -0.000161574
     26        1           0.000061602    0.000143660    0.000062514
     27        1          -0.000031162   -0.000097153    0.000126162
     28        1           0.000081380   -0.000044922   -0.000101589
     29        6          -0.001108392    0.003664085   -0.001386239
     30        8           0.001397402   -0.002562466    0.000220631
     31        7          -0.000227870    0.000120988    0.000070405
     32        1           0.000003523   -0.000140773   -0.000033583
     33        6          -0.000120673   -0.000208633   -0.000251930
     34        1          -0.000035463   -0.000011395    0.000060715
     35        6           0.000003608   -0.000012607   -0.000181424
     36        1           0.000015440   -0.000015191    0.000029995
     37        6          -0.000268248    0.000131423   -0.000089592
     38        1          -0.000003733   -0.000028053    0.000004927
     39        1          -0.000008688   -0.000002890    0.000003072
     40        1           0.000010874   -0.000009100   -0.000022183
     41        6           0.000156506   -0.000272224   -0.000217242
     42        1           0.000007397    0.000004220   -0.000011154
     43        1          -0.000009749    0.000004385    0.000010236
     44        1          -0.000010136   -0.000001102    0.000012145
     45        8          -0.003529509    0.000324863   -0.001304235
     46        1           0.000134137   -0.001057082    0.001261412
     47        1           0.000100215    0.000164727    0.000565836
     48        1          -0.000713813   -0.000376495   -0.000410062
     49        1           0.000054487   -0.000052574    0.000005642
     50        1           0.001262103    0.000825184   -0.000061114
     51        1           0.000034852   -0.000020728    0.000008529
 -------------------------------------------------------------------
 Cartesian Forces:  Max     0.003664085 RMS     0.000691166
 IRC-IRC-IRC-IRC-IRC-IRC-IRC-IRC-IRC-IRC-IRC-IRC-IRC-IRC-IRC-IRC-IRC-IRC
 Pt 30 Step number   1 out of a maximum of  20
 Point Number:  30          Path Number:   1
   CHANGE IN THE REACTION COORDINATE =    0.24082
   NET REACTION COORDINATE UP TO THIS POINT =    7.58687
  # OF POINTS ALONG THE PATH =  30
  # OF STEPS =   1

 Calculating another point on the path.
 IRC-IRC-IRC-IRC-IRC-IRC-IRC-IRC-IRC-IRC-IRC-IRC-IRC-IRC-IRC-IRC-IRC-IRC
 Symmetry turned off by external request.
 Stoichiometry    C14H30NO6(1-)
 Framework group  C1[X(C14H30NO6)]
 Deg. of freedom   147
 Full point group                 C1      NOp   1
                          Input orientation:                          
 ---------------------------------------------------------------------
 Center     Atomic      Atomic             Coordinates (Angstroms)
 Number     Number       Type             X           Y           Z
 ---------------------------------------------------------------------
      1          6           0        0.553179   -4.733452   -1.814527
      2          1           0        1.358874   -4.492638   -2.520064
      3          1           0        0.935131   -5.503199   -1.137838
      4          6           0        0.180633   -3.479459   -1.043849
      5          8           0       -0.889472   -2.914202   -1.224569
      6          8           0        1.143788   -3.103994   -0.225164
      7          1           0        0.991981   -2.209663    0.268838
      8          6           0       -2.815116    3.856918   -1.408059
      9          1           0       -2.863493    4.734414   -0.757952
     10          1           0       -2.328663    4.135043   -2.350237
     11          6           0       -2.025226    2.705512   -0.751719
     12          8           0       -1.413003    2.970729    0.319778
     13          8           0       -2.047951    1.610852   -1.382919
     14          6           0        1.074246    0.799897   -0.510637
     15          1           0        0.297688    1.522918   -0.769992
     16          6           0        1.285512   -0.192369   -1.651971
     17          1           0        0.373695   -0.784182   -1.781622
     18          1           0        2.083310   -0.892790   -1.378534
     19          6           0        1.631282    0.511303   -2.980766
     20          1           0        2.332386    1.331067   -2.756073
     21          6           0        2.340003   -0.450401   -3.945017
     22          1           0        3.279186   -0.826267   -3.521445
     23          1           0        2.567064    0.032970   -4.903441
     24          1           0        1.701356   -1.318696   -4.155260
     25          6           0        0.382869    1.113453   -3.645234
     26          1           0       -0.261618    0.308401   -4.022158
     27          1           0        0.655885    1.749760   -4.497281
     28          1           0       -0.230038    1.687543   -2.946006
     29          6           0        0.715467    0.185062    0.832146
     30          8           0        1.075234   -0.969615    1.174092
     31          7           0        0.102077    1.031736    1.677307
     32          1           0       -0.423967    1.796880    1.207848
     33          6           0       -0.492987    0.513503    2.901509
     34          1           0       -1.012230   -0.422019    2.662858
     35          6           0        0.521758    0.288885    4.036333
     36          1           0        1.246204   -0.445622    3.664598
     37          6           0        1.269933    1.578738    4.391598
     38          1           0        1.748231    2.002212    3.504056
     39          1           0        2.039648    1.399128    5.152251
     40          1           0        0.577025    2.333327    4.787840
     41          6           0       -0.187801   -0.297141    5.263159
     42          1           0       -0.939786    0.402986    5.650695
     43          1           0        0.520550   -0.504610    6.074233
     44          1           0       -0.701320   -1.232895    5.015174
     45          8           0       -1.735182   -0.591455    0.204701
     46          1           0       -1.863689    0.176648   -0.392841
     47          1           0       -1.545992   -1.352007   -0.362661
     48          1           0       -0.314296   -5.102498   -2.363003
     49          1           0       -3.825363    3.517141   -1.657317
     50          1           0        2.003835    1.371303   -0.348450
     51          1           0       -1.246297    1.243774    3.221323
 ---------------------------------------------------------------------
 Rotational constants (GHZ):      0.2612354      0.2081774      0.1463007
 Standard basis: 6-31G(d,p) (6D, 7F)
   465 basis functions,   798 primitive gaussians,   465 cartesian basis functions
    85 alpha electrons       85 beta electrons
       nuclear repulsion energy      1911.6700405001 Hartrees.
 NAtoms=   51 NActive=   51 NUniq=   51 SFac= 1.00D+00 NAtFMM=   60 NAOKFM=F Big=F
 Integral buffers will be    131072 words long.
 Raffenetti 2 integral format.
 Two-electron integral symmetry is turned off.
 Nuclear repulsion after empirical dispersion term =     1911.6108689961 Hartrees.
 One-electron integrals computed using PRISM.
 NBasis=   465 RedAO= T EigKep=  2.08D-03  NBF=   465
 NBsUse=   465 1.00D-06 EigRej= -1.00D+00 NBFU=   465
 Initial guess from the checkpoint file:  "ts1-frame31_qm.chk"
 B after Tr=    -0.000045   -0.000192    0.000125
         Rot=    1.000000    0.000022   -0.000011   -0.000024 Ang=   0.00 deg.
 ExpMin= 1.61D-01 ExpMax= 5.48D+03 ExpMxC= 8.25D+02 IAcc=2 IRadAn=         4 AccDes= 0.00D+00
 Harris functional with IExCor=  402 and IRadAn=       4 diagonalized for initial guess.
 HarFok:  IExCor=  402 AccDes= 0.00D+00 IRadAn=         4 IDoV= 1 UseB2=F ITyADJ=14
 ICtDFT=  3500011 ScaDFX=  1.000000  1.000000  1.000000  1.000000
 FoFCou: FMM=F IPFlag=           0 FMFlag=      100000 FMFlg1=           0
         NFxFlg=           0 DoJE=T BraDBF=F KetDBF=T FulRan=T
         wScrn=  0.000000 ICntrl=     500 IOpCl=  0 I1Cent=   200000004 NGrid=           0
         NMat0=    1 NMatS0=      1 NMatT0=    0 NMatD0=    1 NMtDS0=    0 NMtDT0=    0
 Symmetry not used in FoFCou.
 Requested convergence on RMS density matrix=1.00D-08 within 128 cycles.
 Requested convergence on MAX density matrix=1.00D-06.
 Requested convergence on             energy=1.00D-06.
 No special actions if energy rises.
 Integral accuracy reduced to 1.0D-05 until final iterations.
 Initial convergence to 1.0D-05 achieved.  Increase integral accuracy.
 SCF Done:  E(RB3LYP) =  -1057.92305268     A.U. after   10 cycles
            NFock= 10  Conv=0.47D-08     -V/T= 2.0092
 DoSCS=F DFT=T ScalE2(SS,OS)=  1.000000  1.000000
 Range of M.O.s used for correlation:     1   465
 NBasis=   465 NAE=    85 NBE=    85 NFC=     0 NFV=     0
 NROrb=    465 NOA=    85 NOB=    85 NVA=   380 NVB=   380
 Symmetrizing basis deriv contribution to polar:
 IMax=3 JMax=2 DiffMx= 0.00D+00
 Calling FoFJK, ICntrl=      2147 FMM=F ISym2X=0 I1Cent= 0 IOpClX= 0 NMat=1 NMatS=1 NMatT=0.
 -------------------------------------------------------------------
 Center     Atomic                   Forces (Hartrees/Bohr)
 Number     Number              X              Y              Z
 -------------------------------------------------------------------
      1        6           0.001868623   -0.000586052   -0.000858189
      2        1          -0.001214371   -0.000203945    0.000864531
      3        1          -0.000094629    0.000179455    0.000194016
      4        6          -0.000121410    0.000322959    0.000131474
      5        8           0.001024387   -0.000758975   -0.000477978
      6        8           0.000462069    0.001676212    0.001535303
      7        1           0.000045767   -0.001952568   -0.001088407
      8        6           0.000111605    0.000750436    0.000851044
      9        1           0.000004666    0.000028172    0.000070581
     10        1           0.000042640   -0.000034246   -0.000198172
     11        6           0.000245474    0.000546980    0.000249718
     12        8           0.000305724    0.000500831    0.000564320
     13        8           0.000622605    0.001109703    0.000012278
     14        6           0.000129767    0.002135262   -0.000617663
     15        1           0.000713517   -0.000653325    0.000175184
     16        6           0.000679370    0.000341933    0.000316621
     17        1          -0.000077548    0.000031092   -0.000015596
     18        1          -0.000059244   -0.000065708   -0.000108703
     19        6          -0.000051535   -0.000249836   -0.000235341
     20        1          -0.000030594   -0.000028386    0.000087531
     21        6          -0.000423021   -0.001104559    0.000186370
     22        1          -0.000047298    0.000079374   -0.000073545
     23        1           0.000020700    0.000034111    0.000103620
     24        1           0.000153730    0.000267915   -0.000000940
     25        6          -0.000512200   -0.000848432   -0.000281210
     26        1           0.000208351    0.000319444    0.000109378
     27        1          -0.000065071   -0.000094261    0.000248369
     28        1           0.000069526   -0.000044142   -0.000134062
     29        6           0.000847158   -0.002350208    0.001046683
     30        8          -0.000476464    0.002551796   -0.001751154
     31        7          -0.000252778   -0.000110505   -0.000567422
     32        1           0.000060671    0.000052390    0.000022619
     33        6          -0.000048248   -0.000356451   -0.000185615
     34        1           0.000031049    0.000034239    0.000010960
     35        6           0.000038655   -0.000052563   -0.000238533
     36        1          -0.000052032    0.000006369    0.000010124
     37        6          -0.000405839    0.000149074   -0.000135522
     38        1           0.000037705   -0.000018013    0.000000932
     39        1           0.000024740   -0.000004267    0.000025333
     40        1           0.000036190    0.000002768   -0.000000477
     41        6           0.000195674   -0.000406498   -0.000307682
     42        1          -0.000025392    0.000045873    0.000031376
     43        1          -0.000017974    0.000027163    0.000036706
     44        1          -0.000005348    0.000054811    0.000029903
     45        8          -0.002857563   -0.002732253    0.002232363
     46        1          -0.000250583    0.001967757   -0.001768297
     47        1           0.000173675    0.000057802   -0.000016289
     48        1           0.000315484    0.000219740    0.000130867
     49        1          -0.000105164   -0.000067859   -0.000105779
     50        1          -0.001259132   -0.000842809   -0.000122152
     51        1          -0.000016085    0.000072199    0.000010524
 -------------------------------------------------------------------
 Cartesian Forces:  Max     0.002857563 RMS     0.000729768
 IRC-IRC-IRC-IRC-IRC-IRC-IRC-IRC-IRC-IRC-IRC-IRC-IRC-IRC-IRC-IRC-IRC-IRC
 Pt 31 Step number   1 out of a maximum of  20
 Point Number:  31          Path Number:   1
   CHANGE IN THE REACTION COORDINATE =    0.24750
   NET REACTION COORDINATE UP TO THIS POINT =    7.83437
  # OF POINTS ALONG THE PATH =  31
  # OF STEPS =   1

 Calculating another point on the path.
 IRC-IRC-IRC-IRC-IRC-IRC-IRC-IRC-IRC-IRC-IRC-IRC-IRC-IRC-IRC-IRC-IRC-IRC
 Symmetry turned off by external request.
 Stoichiometry    C14H30NO6(1-)
 Framework group  C1[X(C14H30NO6)]
 Deg. of freedom   147
 Full point group                 C1      NOp   1
                          Input orientation:                          
 ---------------------------------------------------------------------
 Center     Atomic      Atomic             Coordinates (Angstroms)
 Number     Number       Type             X           Y           Z
 ---------------------------------------------------------------------
      1          6           0        0.561058   -4.736196   -1.812018
      2          1           0        1.379700   -4.499143   -2.501699
      3          1           0        0.924300   -5.508582   -1.126229
      4          6           0        0.184009   -3.481531   -1.044252
      5          8           0       -0.884560   -2.916527   -1.226857
      6          8           0        1.147407   -3.107064   -0.223583
      7          1           0        0.987527   -2.220859    0.261804
      8          6           0       -2.814188    3.862130   -1.403187
      9          1           0       -2.861559    4.739461   -0.753142
     10          1           0       -2.330155    4.139410   -2.347125
     11          6           0       -2.022479    2.711028   -0.748911
     12          8           0       -1.411164    2.974699    0.323244
     13          8           0       -2.042933    1.617510   -1.382626
     14          6           0        1.072225    0.803778   -0.512724
     15          1           0        0.295353    1.523051   -0.773397
     16          6           0        1.287280   -0.190771   -1.651040
     17          1           0        0.376212   -0.784290   -1.779794
     18          1           0        2.085613   -0.889761   -1.376197
     19          6           0        1.630795    0.508836   -2.981988
     20          1           0        2.331782    1.329323   -2.759981
     21          6           0        2.338223   -0.455546   -3.944284
     22          1           0        3.278685   -0.828959   -3.521942
     23          1           0        2.563523    0.026148   -4.903680
     24          1           0        1.700062   -1.323860   -4.151788
     25          6           0        0.381133    1.108764   -3.646064
     26          1           0       -0.264095    0.303974   -4.019354
     27          1           0        0.652923    1.742421   -4.499537
     28          1           0       -0.230080    1.685698   -2.948269
     29          6           0        0.715653    0.185639    0.831160
     30          8           0        1.075951   -0.965842    1.168312
     31          7           0        0.100432    1.031131    1.675586
     32          1           0       -0.424107    1.797957    1.207688
     33          6           0       -0.493534    0.512013    2.899838
     34          1           0       -1.011868   -0.423843    2.661347
     35          6           0        0.521658    0.288392    4.034536
     36          1           0        1.247039   -0.444957    3.662492
     37          6           0        1.267755    1.579306    4.390429
     38          1           0        1.746841    2.002952    3.503367
     39          1           0        2.036932    1.400730    5.152031
     40          1           0        0.573745    2.333280    4.785767
     41          6           0       -0.186790   -0.299111    5.261328
     42          1           0       -0.939632    0.400174    5.649108
     43          1           0        0.521664   -0.505410    6.072660
     44          1           0       -0.699432   -1.235283    5.013593
     45          8           0       -1.755962   -0.595274    0.208573
     46          1           0       -1.868116    0.180039   -0.394162
     47          1           0       -1.553930   -1.351478   -0.360582
     48          1           0       -0.300139   -5.097146   -2.377979
     49          1           0       -3.824782    3.521401   -1.650650
     50          1           0        1.998139    1.374857   -0.349558
     51          1           0       -1.247490    1.241467    3.220209
 ---------------------------------------------------------------------
 Rotational constants (GHZ):      0.2610142      0.2081657      0.1462132
 Standard basis: 6-31G(d,p) (6D, 7F)
   465 basis functions,   798 primitive gaussians,   465 cartesian basis functions
    85 alpha electrons       85 beta electrons
       nuclear repulsion energy      1911.1606903976 Hartrees.
 NAtoms=   51 NActive=   51 NUniq=   51 SFac= 1.00D+00 NAtFMM=   60 NAOKFM=F Big=F
 Integral buffers will be    131072 words long.
 Raffenetti 2 integral format.
 Two-electron integral symmetry is turned off.
 Nuclear repulsion after empirical dispersion term =     1911.1015638829 Hartrees.
 One-electron integrals computed using PRISM.
 NBasis=   465 RedAO= T EigKep=  2.08D-03  NBF=   465
 NBsUse=   465 1.00D-06 EigRej= -1.00D+00 NBFU=   465
 Initial guess from the checkpoint file:  "ts1-frame31_qm.chk"
 B after Tr=    -0.000059   -0.000165    0.000042
         Rot=    1.000000    0.000014    0.000002   -0.000006 Ang=   0.00 deg.
 ExpMin= 1.61D-01 ExpMax= 5.48D+03 ExpMxC= 8.25D+02 IAcc=2 IRadAn=         4 AccDes= 0.00D+00
 Harris functional with IExCor=  402 and IRadAn=       4 diagonalized for initial guess.
 HarFok:  IExCor=  402 AccDes= 0.00D+00 IRadAn=         4 IDoV= 1 UseB2=F ITyADJ=14
 ICtDFT=  3500011 ScaDFX=  1.000000  1.000000  1.000000  1.000000
 FoFCou: FMM=F IPFlag=           0 FMFlag=      100000 FMFlg1=           0
         NFxFlg=           0 DoJE=T BraDBF=F KetDBF=T FulRan=T
         wScrn=  0.000000 ICntrl=     500 IOpCl=  0 I1Cent=   200000004 NGrid=           0
         NMat0=    1 NMatS0=      1 NMatT0=    0 NMatD0=    1 NMtDS0=    0 NMtDT0=    0
 Symmetry not used in FoFCou.
 Requested convergence on RMS density matrix=1.00D-08 within 128 cycles.
 Requested convergence on MAX density matrix=1.00D-06.
 Requested convergence on             energy=1.00D-06.
 No special actions if energy rises.
 Integral accuracy reduced to 1.0D-05 until final iterations.
 Initial convergence to 1.0D-05 achieved.  Increase integral accuracy.
 SCF Done:  E(RB3LYP) =  -1057.92331255     A.U. after   10 cycles
            NFock= 10  Conv=0.66D-08     -V/T= 2.0092
 DoSCS=F DFT=T ScalE2(SS,OS)=  1.000000  1.000000
 Range of M.O.s used for correlation:     1   465
 NBasis=   465 NAE=    85 NBE=    85 NFC=     0 NFV=     0
 NROrb=    465 NOA=    85 NOB=    85 NVA=   380 NVB=   380
 Symmetrizing basis deriv contribution to polar:
 IMax=3 JMax=2 DiffMx= 0.00D+00
 Calling FoFJK, ICntrl=      2147 FMM=F ISym2X=0 I1Cent= 0 IOpClX= 0 NMat=1 NMatS=1 NMatT=0.
 -------------------------------------------------------------------
 Center     Atomic                   Forces (Hartrees/Bohr)
 Number     Number              X              Y              Z
 -------------------------------------------------------------------
      1        6           0.000559722   -0.000987194   -0.000326528
      2        1          -0.000499215   -0.000214429    0.000520629
      3        1          -0.000291447    0.000447201   -0.000631756
      4        6           0.001044405   -0.001089662   -0.000594511
      5        8           0.000385167   -0.000081782   -0.000270006
      6        8           0.000014074   -0.001354655   -0.000434301
      7        1           0.000181174    0.001456024    0.001069864
      8        6           0.000063673    0.000531519    0.000489501
      9        1          -0.000003173    0.000127285    0.000107245
     10        1           0.000000554    0.000019084   -0.000034449
     11        6           0.000304093    0.000473716    0.000275690
     12        8           0.000239170    0.000579068    0.000563914
     13        8           0.000623363    0.000835979    0.000166583
     14        6          -0.000130859   -0.000002214    0.000021118
     15        1          -0.000180117    0.000064753   -0.000030308
     16        6           0.000136955    0.000218685    0.000083659
     17        1          -0.000015507   -0.000044243   -0.000021598
     18        1           0.000049089   -0.000031862    0.000048633
     19        6          -0.000084553   -0.000253607   -0.000120577
     20        1           0.000026295    0.000028504   -0.000007491
     21        6          -0.000181481   -0.000526295    0.000154355
     22        1           0.000010135   -0.000044977    0.000046500
     23        1           0.000048668    0.000048177   -0.000109963
     24        1          -0.000103789   -0.000130562   -0.000034628
     25        6          -0.000114574   -0.000555902    0.000012362
     26        1          -0.000099183   -0.000192103   -0.000081756
     27        1           0.000053062    0.000133658   -0.000177795
     28        1          -0.000047839    0.000027465    0.000088448
     29        6           0.000094057    0.001460359   -0.001168878
     30        8           0.000467150   -0.000824819   -0.000194060
     31        7          -0.000583971    0.000207582    0.000151237
     32        1          -0.000020867    0.000010907   -0.000007952
     33        6          -0.000077276   -0.000163919   -0.000114197
     34        1          -0.000045785   -0.000060884   -0.000019888
     35        6          -0.000014935   -0.000033497   -0.000198593
     36        1           0.000014291   -0.000001946    0.000000771
     37        6          -0.000247226    0.000074277   -0.000137128
     38        1           0.000001212    0.000001734    0.000002921
     39        1          -0.000014722    0.000002754   -0.000010427
     40        1          -0.000002712   -0.000002097   -0.000009420
     41        6           0.000110198   -0.000224381   -0.000207371
     42        1           0.000007887   -0.000003278   -0.000005359
     43        1           0.000003283   -0.000001539   -0.000011523
     44        1          -0.000005130   -0.000011838   -0.000008979
     45        8          -0.003239014    0.001590674   -0.001772854
     46        1           0.000244940   -0.002198206    0.001877498
     47        1           0.000116775    0.000165996    0.000281827
     48        1           0.000944631    0.000261510    0.000777799
     49        1          -0.000026532    0.000003406   -0.000007024
     50        1           0.000307303    0.000244854    0.000011676
     51        1          -0.000021420    0.000020718   -0.000002908
 -------------------------------------------------------------------
 Cartesian Forces:  Max     0.003239014 RMS     0.000549556
 IRC-IRC-IRC-IRC-IRC-IRC-IRC-IRC-IRC-IRC-IRC-IRC-IRC-IRC-IRC-IRC-IRC-IRC
 Pt 32 Step number   1 out of a maximum of  20
 Point Number:  32          Path Number:   1
   CHANGE IN THE REACTION COORDINATE =    0.24573
   NET REACTION COORDINATE UP TO THIS POINT =    8.08010
  # OF POINTS ALONG THE PATH =  32
  # OF STEPS =   1

 Calculating another point on the path.
 IRC-IRC-IRC-IRC-IRC-IRC-IRC-IRC-IRC-IRC-IRC-IRC-IRC-IRC-IRC-IRC-IRC-IRC
 Symmetry turned off by external request.
 Stoichiometry    C14H30NO6(1-)
 Framework group  C1[X(C14H30NO6)]
 Deg. of freedom   147
 Full point group                 C1      NOp   1
                          Input orientation:                          
 ---------------------------------------------------------------------
 Center     Atomic      Atomic             Coordinates (Angstroms)
 Number     Number       Type             X           Y           Z
 ---------------------------------------------------------------------
      1          6           0        0.567007   -4.742315   -1.811208
      2          1           0        1.390335   -4.513410   -2.491221
      3          1           0        0.916227   -5.518701   -1.126100
      4          6           0        0.190030   -3.485991   -1.046405
      5          8           0       -0.878687   -2.919653   -1.230178
      6          8           0        1.149919   -3.110412   -0.222555
      7          1           0        0.993302   -2.217610    0.264138
      8          6           0       -2.813414    3.869233   -1.397119
      9          1           0       -2.858246    4.746398   -0.745509
     10          1           0       -2.333516    4.147632   -2.343120
     11          6           0       -2.019871    2.716841   -0.746038
     12          8           0       -1.409434    2.979172    0.327325
     13          8           0       -2.039150    1.624667   -1.381377
     14          6           0        1.072475    0.809100   -0.513877
     15          1           0        0.293196    1.525568   -0.776164
     16          6           0        1.290122   -0.188402   -1.649161
     17          1           0        0.381230   -0.786211   -1.774922
     18          1           0        2.091254   -0.883350   -1.370957
     19          6           0        1.630362    0.506443   -2.983482
     20          1           0        2.331717    1.328307   -2.767031
     21          6           0        2.335538   -0.462693   -3.942927
     22          1           0        3.275736   -0.836080   -3.520049
     23          1           0        2.559936    0.013699   -4.905330
     24          1           0        1.695692   -1.331666   -4.144873
     25          6           0        0.378522    1.102225   -3.647256
     26          1           0       -0.267461    0.293780   -4.013247
     27          1           0        0.646892    1.730548   -4.506315
     28          1           0       -0.231200    1.682625   -2.950909
     29          6           0        0.716402    0.191884    0.828631
     30          8           0        1.076975   -0.962475    1.166527
     31          7           0        0.096481    1.032587    1.674160
     32          1           0       -0.427584    1.801422    1.207958
     33          6           0       -0.495184    0.510160    2.898222
     34          1           0       -1.011416   -0.426780    2.658381
     35          6           0        0.521257    0.287833    4.032196
     36          1           0        1.248148   -0.443568    3.659185
     37          6           0        1.264668    1.580080    4.388952
     38          1           0        1.742514    2.005844    3.502241
     39          1           0        2.034309    1.402571    5.150172
     40          1           0        0.568863    2.332024    4.785051
     41          6           0       -0.185436   -0.302181    5.258833
     42          1           0       -0.938934    0.395362    5.648166
     43          1           0        0.524274   -0.508626    6.068984
     44          1           0       -0.696671   -1.238957    5.010199
     45          8           0       -1.773196   -0.598271    0.209346
     46          1           0       -1.882261    0.172799   -0.386138
     47          1           0       -1.556945   -1.352849   -0.356949
     48          1           0       -0.288613   -5.096902   -2.380079
     49          1           0       -3.825481    3.529265   -1.640397
     50          1           0        1.996667    1.384083   -0.351060
     51          1           0       -1.250995    1.237335    3.219786
 ---------------------------------------------------------------------
 Rotational constants (GHZ):      0.2607417      0.2081057      0.1460766
 Standard basis: 6-31G(d,p) (6D, 7F)
   465 basis functions,   798 primitive gaussians,   465 cartesian basis functions
    85 alpha electrons       85 beta electrons
       nuclear repulsion energy      1910.3257155196 Hartrees.
 NAtoms=   51 NActive=   51 NUniq=   51 SFac= 1.00D+00 NAtFMM=   60 NAOKFM=F Big=F
 Integral buffers will be    131072 words long.
 Raffenetti 2 integral format.
 Two-electron integral symmetry is turned off.
 Nuclear repulsion after empirical dispersion term =     1910.2666679022 Hartrees.
 One-electron integrals computed using PRISM.
 NBasis=   465 RedAO= T EigKep=  2.08D-03  NBF=   465
 NBsUse=   465 1.00D-06 EigRej= -1.00D+00 NBFU=   465
 Initial guess from the checkpoint file:  "ts1-frame31_qm.chk"
 B after Tr=    -0.000131   -0.000301    0.000163
         Rot=    1.000000    0.000025   -0.000020   -0.000009 Ang=   0.00 deg.
 ExpMin= 1.61D-01 ExpMax= 5.48D+03 ExpMxC= 8.25D+02 IAcc=2 IRadAn=         4 AccDes= 0.00D+00
 Harris functional with IExCor=  402 and IRadAn=       4 diagonalized for initial guess.
 HarFok:  IExCor=  402 AccDes= 0.00D+00 IRadAn=         4 IDoV= 1 UseB2=F ITyADJ=14
 ICtDFT=  3500011 ScaDFX=  1.000000  1.000000  1.000000  1.000000
 FoFCou: FMM=F IPFlag=           0 FMFlag=      100000 FMFlg1=           0
         NFxFlg=           0 DoJE=T BraDBF=F KetDBF=T FulRan=T
         wScrn=  0.000000 ICntrl=     500 IOpCl=  0 I1Cent=   200000004 NGrid=           0
         NMat0=    1 NMatS0=      1 NMatT0=    0 NMatD0=    1 NMtDS0=    0 NMtDT0=    0
 Symmetry not used in FoFCou.
 Requested convergence on RMS density matrix=1.00D-08 within 128 cycles.
 Requested convergence on MAX density matrix=1.00D-06.
 Requested convergence on             energy=1.00D-06.
 No special actions if energy rises.
 Integral accuracy reduced to 1.0D-05 until final iterations.
 Initial convergence to 1.0D-05 achieved.  Increase integral accuracy.
 SCF Done:  E(RB3LYP) =  -1057.92352999     A.U. after   10 cycles
            NFock= 10  Conv=0.44D-08     -V/T= 2.0092
 DoSCS=F DFT=T ScalE2(SS,OS)=  1.000000  1.000000
 Range of M.O.s used for correlation:     1   465
 NBasis=   465 NAE=    85 NBE=    85 NFC=     0 NFV=     0
 NROrb=    465 NOA=    85 NOB=    85 NVA=   380 NVB=   380
 Symmetrizing basis deriv contribution to polar:
 IMax=3 JMax=2 DiffMx= 0.00D+00
 Calling FoFJK, ICntrl=      2147 FMM=F ISym2X=0 I1Cent= 0 IOpClX= 0 NMat=1 NMatS=1 NMatT=0.
 -------------------------------------------------------------------
 Center     Atomic                   Forces (Hartrees/Bohr)
 Number     Number              X              Y              Z
 -------------------------------------------------------------------
      1        6           0.000337348   -0.000012743    0.001848544
      2        1           0.001498210    0.000522949   -0.001157976
      3        1           0.000353633   -0.000205978    0.000683632
      4        6           0.000040885    0.000336589    0.000497593
      5        8           0.001160381   -0.000635552   -0.000499054
      6        8           0.000441156    0.001027760    0.000942078
      7        1           0.000111699   -0.001062664   -0.000554851
      8        6           0.000063690    0.000791321    0.000703933
      9        1           0.000031013   -0.000206832   -0.000170049
     10        1          -0.000037391   -0.000075112    0.000120671
     11        6           0.000149415    0.000567176    0.000253178
     12        8           0.000279565    0.000600438    0.000557780
     13        8           0.000612998    0.000891391    0.000186651
     14        6          -0.000037653    0.000497447   -0.000340604
     15        1          -0.000118742   -0.000052478   -0.000008849
     16        6           0.000361623    0.000133993    0.000152194
     17        1           0.000055638    0.000042670   -0.000038362
     18        1          -0.000095502    0.000034156   -0.000124950
     19        6          -0.000010588   -0.000274309   -0.000179413
     20        1          -0.000041963   -0.000045048    0.000036880
     21        6          -0.000393085   -0.000810896    0.000129594
     22        1           0.000075339    0.000033228    0.000023759
     23        1           0.000018687    0.000053824    0.000013755
     24        1           0.000044033    0.000113458   -0.000031647
     25        6          -0.000339265   -0.000831908   -0.000246365
     26        1           0.000111729    0.000154810    0.000018060
     27        1           0.000012306   -0.000006507    0.000096062
     28        1          -0.000010726    0.000066219    0.000016386
     29        6           0.000211754   -0.001463481    0.000905253
     30        8          -0.000307539    0.001435295   -0.001442379
     31        7          -0.000200277   -0.000076610   -0.000522436
     32        1          -0.000055356    0.000073145   -0.000030109
     33        6          -0.000178698   -0.000223644   -0.000218998
     34        1           0.000059709    0.000078479    0.000020204
     35        6          -0.000027790   -0.000037274   -0.000260050
     36        1          -0.000027711    0.000004210    0.000009414
     37        6          -0.000367914    0.000112122   -0.000178531
     38        1           0.000020609   -0.000009855   -0.000000770
     39        1           0.000028905   -0.000006432    0.000026428
     40        1           0.000025021    0.000003210   -0.000000402
     41        6           0.000179433   -0.000339659   -0.000292456
     42        1          -0.000025686    0.000028083    0.000015495
     43        1          -0.000009168    0.000014375    0.000025447
     44        1          -0.000002568    0.000031084    0.000009226
     45        8          -0.002475785   -0.003533888    0.002402133
     46        1          -0.000107261    0.002425782   -0.002165133
     47        1           0.000086562    0.000452805    0.000102895
     48        1          -0.001690948   -0.000600687   -0.001200423
     49        1           0.000078934    0.000003404   -0.000004559
     50        1           0.000067642    0.000003859   -0.000096966
     51        1           0.000043699   -0.000021725   -0.000031914
 -------------------------------------------------------------------
 Cartesian Forces:  Max     0.003533888 RMS     0.000667207
 IRC-IRC-IRC-IRC-IRC-IRC-IRC-IRC-IRC-IRC-IRC-IRC-IRC-IRC-IRC-IRC-IRC-IRC
 Pt 33 Step number   1 out of a maximum of  20
 Point Number:  33          Path Number:   1
   CHANGE IN THE REACTION COORDINATE =    0.24986
   NET REACTION COORDINATE UP TO THIS POINT =    8.32997
  # OF POINTS ALONG THE PATH =  33
  # OF STEPS =   1

 Calculating another point on the path.
 IRC-IRC-IRC-IRC-IRC-IRC-IRC-IRC-IRC-IRC-IRC-IRC-IRC-IRC-IRC-IRC-IRC-IRC
 Symmetry turned off by external request.
 Stoichiometry    C14H30NO6(1-)
 Framework group  C1[X(C14H30NO6)]
 Deg. of freedom   147
 Full point group                 C1      NOp   1
                          Input orientation:                          
 ---------------------------------------------------------------------
 Center     Atomic      Atomic             Coordinates (Angstroms)
 Number     Number       Type             X           Y           Z
 ---------------------------------------------------------------------
      1          6           0        0.571866   -4.744521   -1.808013
      2          1           0        1.429638   -4.522514   -2.464360
      3          1           0        0.892230   -5.529069   -1.110772
      4          6           0        0.193242   -3.486278   -1.045482
      5          8           0       -0.874228   -2.920678   -1.233552
      6          8           0        1.151374   -3.107864   -0.219785
      7          1           0        0.998281   -2.217419    0.265364
      8          6           0       -2.812608    3.873419   -1.392327
      9          1           0       -2.855285    4.751472   -0.742865
     10          1           0       -2.335244    4.148869   -2.339883
     11          6           0       -2.017592    2.721483   -0.742890
     12          8           0       -1.407631    2.983024    0.331037
     13          8           0       -2.034305    1.630366   -1.380256
     14          6           0        1.071521    0.811196   -0.515810
     15          1           0        0.288308    1.523370   -0.778960
     16          6           0        1.292456   -0.187398   -1.649193
     17          1           0        0.386054   -0.788828   -1.774390
     18          1           0        2.095683   -0.879274   -1.370283
     19          6           0        1.630081    0.504470   -2.985216
[truncated: 3,603,620 more chars]
