# Supplementary material for: Selective Protonation of Catalytic Dyad for γ-Secretase-Mediated Hydrolysis Revealed by Multiscale Simulations
Source: J Phys Chem B. 2024 Nov 7;128(46):11345–58. doi: 10.1021/acs.jpcb.4c04085 (PMC11586911; doi:10.1021/acs.jpcb.4c04085)
Supplement: Supplementary file 2 — jp4c04085_si_002.zip [file jp4c04085_si_002.zip › Figure S16 D257-protonated QM structures/RS_opt_freq.log]

 Entering Gaussian System, Link 0=g09
 Input=gas-ts1-frame31_qm-struc_-1-irc-rc.gjf
 Output=gas-ts1-frame31_qm-struc_-1-irc-rc.log
 Initial command:
 /share/home/wubh/software/g09/l1.exe "/share4/home/wubh/qmmm/ASH257/new-choosen-model/qm-cal/step1-brided_wat/qm_region/ts/gas/irc/Gau-23711.inp" -scrdir="/share4/home/wubh/qmmm/ASH257/new-choosen-model/qm-cal/step1-brided_wat/qm_region/ts/gas/irc/"
 Entering Link 1 = /share/home/wubh/software/g09/l1.exe PID=     23712.
  
 Copyright (c) 1988,1990,1992,1993,1995,1998,2003,2009,2015,
            Gaussian, Inc.  All Rights Reserved.
  
 This is part of the Gaussian(R) 09 program.  It is based on
 the Gaussian(R) 03 system (copyright 2003, Gaussian, Inc.),
 the Gaussian(R) 98 system (copyright 1998, Gaussian, Inc.),
 the Gaussian(R) 94 system (copyright 1995, Gaussian, Inc.),
 the Gaussian 92(TM) system (copyright 1992, Gaussian, Inc.),
 the Gaussian 90(TM) system (copyright 1990, Gaussian, Inc.),
 the Gaussian 88(TM) system (copyright 1988, Gaussian, Inc.),
 the Gaussian 86(TM) system (copyright 1986, Carnegie Mellon
 University), and the Gaussian 82(TM) system (copyright 1983,
 Carnegie Mellon University). Gaussian is a federally registered
 trademark of Gaussian, Inc.
  
 This software contains proprietary and confidential information,
 including trade secrets, belonging to Gaussian, Inc.
  
 This software is provided under written license and may be
 used, copied, transmitted, or stored only in accord with that
 written license.
  
 The following legend is applicable only to US Government
 contracts under FAR:
  
                    RESTRICTED RIGHTS LEGEND
  
 Use, reproduction and disclosure by the US Government is
 subject to restrictions as set forth in subparagraphs (a)
 and (c) of the Commercial Computer Software - Restricted
 Rights clause in FAR 52.227-19.
  
 Gaussian, Inc.
 340 Quinnipiac St., Bldg. 40, Wallingford CT 06492
  
  
 ---------------------------------------------------------------
 Warning -- This program may not be used in any manner that
 competes with the business of Gaussian, Inc. or will provide
 assistance to any competitor of Gaussian, Inc.  The licensee
 of this program is prohibited from giving any competitor of
 Gaussian, Inc. access to this program.  By using this program,
 the user acknowledges that Gaussian, Inc. is engaged in the
 business of creating and licensing software in the field of
 computational chemistry and represents and warrants to the
 licensee that it is not a competitor of Gaussian, Inc. and that
 it will not use this program in any manner prohibited above.
 ---------------------------------------------------------------
  

 Cite this work as:
 Gaussian 09, Revision E.01,
 M. J. Frisch, G. W. Trucks, H. B. Schlegel, G. E. Scuseria, 
 M. A. Robb, J. R. Cheeseman, G. Scalmani, V. Barone, B. Mennucci, 
 G. A. Petersson, H. Nakatsuji, M. Caricato, X. Li, H. P. Hratchian, 
 A. F. Izmaylov, J. Bloino, G. Zheng, J. L. Sonnenberg, M. Hada, 
 M. Ehara, K. Toyota, R. Fukuda, J. Hasegawa, M. Ishida, T. Nakajima, 
 Y. Honda, O. Kitao, H. Nakai, T. Vreven, J. A. Montgomery, Jr., 
 J. E. Peralta, F. Ogliaro, M. Bearpark, J. J. Heyd, E. Brothers, 
 K. N. Kudin, V. N. Staroverov, T. Keith, R. Kobayashi, J. Normand, 
 K. Raghavachari, A. Rendell, J. C. Burant, S. S. Iyengar, J. Tomasi, 
 M. Cossi, N. Rega, J. M. Millam, M. Klene, J. E. Knox, J. B. Cross, 
 V. Bakken, C. Adamo, J. Jaramillo, R. Gomperts, R. E. Stratmann, 
 O. Yazyev, A. J. Austin, R. Cammi, C. Pomelli, J. W. Ochterski, 
 R. L. Martin, K. Morokuma, V. G. Zakrzewski, G. A. Voth, 
 P. Salvador, J. J. Dannenberg, S. Dapprich, A. D. Daniels, 
 O. Farkas, J. B. Foresman, J. V. Ortiz, J. Cioslowski, 
 and D. J. Fox, Gaussian, Inc., Wallingford CT, 2013.
 
 ******************************************
 Gaussian 09:  ES64L-G09RevE.01 30-Nov-2015
                18-Aug-2023 
 ******************************************
 %nprocshared=24
 Will use up to   24 processors via shared memory.
 %chk=gas-ts1-frame31_qm-struc_-1-irc-rc.chk
 %mem=10GB
 -------------------------------------------------------------------
 # opt=(calcfc,gdiis) freq B3LYP/6-31G** em=gd3 int=ultrafine nosymm
 -------------------------------------------------------------------

 Warning!  Use of Opt=GDIIS is deprecated since it is seldom a good choice.

 1/10=4,14=-1,18=20,19=11,26=4,38=1/1,3;
 2/9=110,12=2,15=1,17=6,18=5,40=1/2;
 3/5=1,6=6,7=101,11=2,16=1,25=1,30=1,71=2,74=-5,75=-5,124=31,140=1/1,2,3;
 4//1;
 5/5=2,38=5/2;
 8/6=4,10=90,11=11/1;
 11/6=1,8=1,9=11,15=111,16=1,31=1/1,2,10;
 10/6=1,13=1,31=1/2;
 6/7=2,8=2,9=2,10=2,28=1/1;
 7/10=1,18=20,25=1,30=1/1,2,3,16;
 1/10=4,14=-1,18=20,19=11,26=4/3(2);
 2/9=110,15=1/2;
 99//99;
 2/9=110,15=1/2;
 3/5=1,6=6,7=101,11=2,16=1,25=1,30=1,71=1,74=-5,75=-5,124=31/1,2,3;
 4/5=5,16=3,69=1/1;
 5/5=2,38=5/2;
 7/30=1/1,2,3,16;
 1/14=-1,18=20,19=11,26=4/3(-5);
 2/9=110,15=1/2;
 6/7=2,8=2,9=2,10=2,19=2,28=1/1;
 99/9=1/99;
 -----
 Title
 -----
 Symbolic Z-matrix:
 Charge = -1 Multiplicity = 1
 C                     0.95832  -4.7479   -1.72986 
 H                     1.31837  -4.3922   -2.7014 
 H                     1.75822  -5.32053  -1.25833 
 C                     0.57227  -3.53926  -0.89382 
 O                    -0.54806  -3.05475  -0.94231 
 O                     1.58736  -3.0795   -0.18077 
 H                     1.33736  -2.20576   0.31015 
 C                    -2.48698   3.9026   -1.38564 
 H                    -2.65163   4.77802  -0.75125 
 H                    -1.90239   4.21356  -2.26142 
 C                    -1.70995   2.80347  -0.635 
 O                    -1.03651   3.18588   0.37121 
 O                    -1.77538   1.64238  -1.11379 
 C                     1.27353   0.77678  -0.54075 
 H                     0.80653   1.75161  -0.69495 
 C                     1.01872  -0.15837  -1.7295 
 H                    -0.03834  -0.44514  -1.73346 
 H                     1.60006  -1.07263  -1.58085 
 C                     1.37959   0.44068  -3.09918 
 H                     2.39184   0.8685   -3.03227 
 C                     1.40964  -0.66987  -4.15858 
 H                     2.13811  -1.45855  -3.90133 
 H                     1.66912  -0.27872  -5.1508 
 H                     0.43689  -1.15312  -4.23799 
 C                     0.41041   1.5589   -3.51566 
 H                    -0.62222   1.20483  -3.48592 
 H                     0.64231   1.91907  -4.52689 
 H                     0.4573    2.4122   -2.83369 
 C                     0.76037   0.18845   0.765 
 O                     1.04178  -0.98511   1.12481 
 N                     0.02952   1.00103   1.52362 
 H                    -0.33826   1.88779   1.08638 
 C                    -0.66422   0.49671   2.70081 
 H                    -1.18205  -0.42671   2.42088 
 C                     0.25736   0.27053   3.91159 
 H                     1.01585  -0.45599   3.59686 
 C                     0.95953   1.56625   4.33407 
 H                     1.54953   1.9744    3.50763 
 H                     1.62717   1.40029   5.18941 
 H                     0.22393   2.32905   4.62448 
 C                    -0.54323  -0.33272   5.07167 
 H                    -1.30886   0.37097   5.42607 
 H                     0.10585  -0.57217   5.92319 
 H                    -1.05361  -1.25256   4.76452 
 O                    -2.24094  -0.81645   0.25466 
 H                    -2.03199   0.03112  -0.18714 
 H                    -1.57479  -1.4413   -0.06396 
 H                     0.08078  -5.37184  -1.89978 
 H                    -3.43935   3.50757  -1.7529 
 H                     2.35791   0.93075  -0.42717 
 H                    -1.42944   1.24123   2.95237 
 
 Add virtual bond connecting atoms O30        and H7         Dist= 2.83D+00.
 Add virtual bond connecting atoms H32        and O12        Dist= 3.10D+00.
 Add virtual bond connecting atoms H46        and O13        Dist= 3.55D+00.

 GradGradGradGradGradGradGradGradGradGradGradGradGradGradGradGradGradGrad
 Berny optimization.
 Initialization pass.
                           ----------------------------
                           !    Initial Parameters    !
                           ! (Angstroms and Degrees)  !
 --------------------------                            --------------------------
 ! Name  Definition              Value          Derivative Info.                !
 --------------------------------------------------------------------------------
 ! R1    R(1,2)                  1.0955         calculate D2E/DX2 analytically  !
 ! R2    R(1,3)                  1.0909         calculate D2E/DX2 analytically  !
 ! R3    R(1,4)                  1.5195         calculate D2E/DX2 analytically  !
 ! R4    R(1,48)                 1.0901         calculate D2E/DX2 analytically  !
 ! R5    R(4,5)                  1.2216         calculate D2E/DX2 analytically  !
 ! R6    R(4,6)                  1.323          calculate D2E/DX2 analytically  !
 ! R7    R(6,7)                  1.0329         calculate D2E/DX2 analytically  !
 ! R8    R(7,30)                 1.497          calculate D2E/DX2 analytically  !
 ! R9    R(8,9)                  1.0936         calculate D2E/DX2 analytically  !
 ! R10   R(8,10)                 1.0979         calculate D2E/DX2 analytically  !
 ! R11   R(8,11)                 1.5412         calculate D2E/DX2 analytically  !
 ! R12   R(8,49)                 1.0945         calculate D2E/DX2 analytically  !
 ! R13   R(11,12)                1.2697         calculate D2E/DX2 analytically  !
 ! R14   R(11,13)                1.2576         calculate D2E/DX2 analytically  !
 ! R15   R(12,32)                1.6383         calculate D2E/DX2 analytically  !
 ! R16   R(13,46)                1.8764         calculate D2E/DX2 analytically  !
 ! R17   R(14,15)                1.0919         calculate D2E/DX2 analytically  !
 ! R18   R(14,16)                1.5338         calculate D2E/DX2 analytically  !
 ! R19   R(14,29)                1.5213         calculate D2E/DX2 analytically  !
 ! R20   R(14,50)                1.1011         calculate D2E/DX2 analytically  !
 ! R21   R(16,17)                1.0953         calculate D2E/DX2 analytically  !
 ! R22   R(16,18)                1.0936         calculate D2E/DX2 analytically  !
 ! R23   R(16,19)                1.5379         calculate D2E/DX2 analytically  !
 ! R24   R(19,20)                1.101          calculate D2E/DX2 analytically  !
 ! R25   R(19,21)                1.5351         calculate D2E/DX2 analytically  !
 ! R26   R(19,25)                1.5373         calculate D2E/DX2 analytically  !
 ! R27   R(21,22)                1.104          calculate D2E/DX2 analytically  !
 ! R28   R(21,23)                1.0976         calculate D2E/DX2 analytically  !
 ! R29   R(21,24)                1.0891         calculate D2E/DX2 analytically  !
 ! R30   R(25,26)                1.0921         calculate D2E/DX2 analytically  !
 ! R31   R(25,27)                1.0982         calculate D2E/DX2 analytically  !
 ! R32   R(25,28)                1.0934         calculate D2E/DX2 analytically  !
 ! R33   R(29,30)                1.2593         calculate D2E/DX2 analytically  !
 ! R34   R(29,31)                1.3304         calculate D2E/DX2 analytically  !
 ! R35   R(31,32)                1.0549         calculate D2E/DX2 analytically  !
 ! R36   R(31,33)                1.4565         calculate D2E/DX2 analytically  !
 ! R37   R(33,34)                1.0951         calculate D2E/DX2 analytically  !
 ! R38   R(33,35)                1.5383         calculate D2E/DX2 analytically  !
 ! R39   R(33,51)                1.0969         calculate D2E/DX2 analytically  !
 ! R40   R(35,36)                1.0964         calculate D2E/DX2 analytically  !
 ! R41   R(35,37)                1.5331         calculate D2E/DX2 analytically  !
 ! R42   R(35,41)                1.5332         calculate D2E/DX2 analytically  !
 ! R43   R(37,38)                1.0944         calculate D2E/DX2 analytically  !
 ! R44   R(37,39)                1.0977         calculate D2E/DX2 analytically  !
 ! R45   R(37,40)                1.0988         calculate D2E/DX2 analytically  !
 ! R46   R(41,42)                1.0986         calculate D2E/DX2 analytically  !
 ! R47   R(41,43)                1.0971         calculate D2E/DX2 analytically  !
 ! R48   R(41,44)                1.0959         calculate D2E/DX2 analytically  !
 ! R49   R(45,46)                0.9784         calculate D2E/DX2 analytically  !
 ! R50   R(45,47)                0.9673         calculate D2E/DX2 analytically  !
 ! A1    A(2,1,3)              108.2267         calculate D2E/DX2 analytically  !
 ! A2    A(2,1,4)              108.2525         calculate D2E/DX2 analytically  !
 ! A3    A(2,1,48)             108.192          calculate D2E/DX2 analytically  !
 ! A4    A(3,1,4)              111.4689         calculate D2E/DX2 analytically  !
 ! A5    A(3,1,48)             110.9284         calculate D2E/DX2 analytically  !
 ! A6    A(4,1,48)             109.6658         calculate D2E/DX2 analytically  !
 ! A7    A(1,4,5)              121.7802         calculate D2E/DX2 analytically  !
 ! A8    A(1,4,6)              112.2126         calculate D2E/DX2 analytically  !
 ! A9    A(5,4,6)              125.962          calculate D2E/DX2 analytically  !
 ! A10   A(4,6,7)              111.3719         calculate D2E/DX2 analytically  !
 ! A11   A(9,8,10)             108.4318         calculate D2E/DX2 analytically  !
 ! A12   A(9,8,11)             111.3624         calculate D2E/DX2 analytically  !
 ! A13   A(9,8,49)             110.6443         calculate D2E/DX2 analytically  !
 ! A14   A(10,8,11)            108.7868         calculate D2E/DX2 analytically  !
 ! A15   A(10,8,49)            107.3294         calculate D2E/DX2 analytically  !
 ! A16   A(11,8,49)            110.1651         calculate D2E/DX2 analytically  !
 ! A17   A(8,11,12)            116.0137         calculate D2E/DX2 analytically  !
 ! A18   A(8,11,13)            116.5367         calculate D2E/DX2 analytically  !
 ! A19   A(12,11,13)           127.3965         calculate D2E/DX2 analytically  !
 ! A20   A(11,12,32)           109.4729         calculate D2E/DX2 analytically  !
 ! A21   A(11,13,46)           127.7271         calculate D2E/DX2 analytically  !
 ! A22   A(15,14,16)           111.3354         calculate D2E/DX2 analytically  !
 ! A23   A(15,14,29)           108.797          calculate D2E/DX2 analytically  !
 ! A24   A(15,14,50)           108.1151         calculate D2E/DX2 analytically  !
 ! A25   A(16,14,29)           111.9247         calculate D2E/DX2 analytically  !
 ! A26   A(16,14,50)           109.196          calculate D2E/DX2 analytically  !
 ! A27   A(29,14,50)           107.321          calculate D2E/DX2 analytically  !
 ! A28   A(14,16,17)           108.8304         calculate D2E/DX2 analytically  !
 ! A29   A(14,16,18)           108.4242         calculate D2E/DX2 analytically  !
 ! A30   A(14,16,19)           114.443          calculate D2E/DX2 analytically  !
 ! A31   A(17,16,18)           107.1362         calculate D2E/DX2 analytically  !
 ! A32   A(17,16,19)           108.9801         calculate D2E/DX2 analytically  !
 ! A33   A(18,16,19)           108.7822         calculate D2E/DX2 analytically  !
 ! A34   A(16,19,20)           108.2386         calculate D2E/DX2 analytically  !
 ! A35   A(16,19,21)           109.72           calculate D2E/DX2 analytically  !
 ! A36   A(16,19,25)           112.1289         calculate D2E/DX2 analytically  !
 ! A37   A(20,19,21)           107.7619         calculate D2E/DX2 analytically  !
 ! A38   A(20,19,25)           108.268          calculate D2E/DX2 analytically  !
 ! A39   A(21,19,25)           110.5857         calculate D2E/DX2 analytically  !
 ! A40   A(19,21,22)           111.6489         calculate D2E/DX2 analytically  !
 ! A41   A(19,21,23)           111.7561         calculate D2E/DX2 analytically  !
 ! A42   A(19,21,24)           110.7229         calculate D2E/DX2 analytically  !
 ! A43   A(22,21,23)           108.0117         calculate D2E/DX2 analytically  !
 ! A44   A(22,21,24)           106.8196         calculate D2E/DX2 analytically  !
 ! A45   A(23,21,24)           107.6594         calculate D2E/DX2 analytically  !
 ! A46   A(19,25,26)           110.667          calculate D2E/DX2 analytically  !
 ! A47   A(19,25,27)           110.787          calculate D2E/DX2 analytically  !
 ! A48   A(19,25,28)           111.819          calculate D2E/DX2 analytically  !
 ! A49   A(26,25,27)           109.3342         calculate D2E/DX2 analytically  !
 ! A50   A(26,25,28)           106.0582         calculate D2E/DX2 analytically  !
 ! A51   A(27,25,28)           108.0187         calculate D2E/DX2 analytically  !
 ! A52   A(14,29,30)           122.0215         calculate D2E/DX2 analytically  !
 ! A53   A(14,29,31)           116.0095         calculate D2E/DX2 analytically  !
 ! A54   A(30,29,31)           121.9394         calculate D2E/DX2 analytically  !
 ! A55   A(7,30,29)            130.4285         calculate D2E/DX2 analytically  !
 ! A56   A(29,31,32)           117.9442         calculate D2E/DX2 analytically  !
 ! A57   A(29,31,33)           120.7335         calculate D2E/DX2 analytically  !
 ! A58   A(32,31,33)           117.3877         calculate D2E/DX2 analytically  !
 ! A59   A(31,33,34)           108.0957         calculate D2E/DX2 analytically  !
 ! A60   A(31,33,35)           113.6846         calculate D2E/DX2 analytically  !
 ! A61   A(31,33,51)           106.4171         calculate D2E/DX2 analytically  !
 ! A62   A(34,33,35)           111.1306         calculate D2E/DX2 analytically  !
 ! A63   A(34,33,51)           107.5236         calculate D2E/DX2 analytically  !
 ! A64   A(35,33,51)           109.7076         calculate D2E/DX2 analytically  !
 ! A65   A(33,35,36)           106.6137         calculate D2E/DX2 analytically  !
 ! A66   A(33,35,37)           111.5317         calculate D2E/DX2 analytically  !
 ! A67   A(33,35,41)           109.9116         calculate D2E/DX2 analytically  !
 ! A68   A(36,35,37)           108.8007         calculate D2E/DX2 analytically  !
 ! A69   A(36,35,41)           108.524          calculate D2E/DX2 analytically  !
 ! A70   A(37,35,41)           111.2963         calculate D2E/DX2 analytically  !
 ! A71   A(35,37,38)           110.7333         calculate D2E/DX2 analytically  !
 ! A72   A(35,37,39)           111.44           calculate D2E/DX2 analytically  !
 ! A73   A(35,37,40)           110.667          calculate D2E/DX2 analytically  !
 ! A74   A(38,37,39)           108.4774         calculate D2E/DX2 analytically  !
 ! A75   A(38,37,40)           107.5538         calculate D2E/DX2 analytically  !
 ! A76   A(39,37,40)           107.8305         calculate D2E/DX2 analytically  !
 ! A77   A(35,41,42)           110.8526         calculate D2E/DX2 analytically  !
 ! A78   A(35,41,43)           111.3584         calculate D2E/DX2 analytically  !
 ! A79   A(35,41,44)           111.1851         calculate D2E/DX2 analytically  !
 ! A80   A(42,41,43)           107.5609         calculate D2E/DX2 analytically  !
 ! A81   A(42,41,44)           107.6663         calculate D2E/DX2 analytically  !
 ! A82   A(43,41,44)           108.052          calculate D2E/DX2 analytically  !
 ! A83   A(46,45,47)           105.295          calculate D2E/DX2 analytically  !
 ! A84   L(6,7,30,16,-1)       184.4239         calculate D2E/DX2 analytically  !
 ! A85   L(12,32,31,14,-1)     180.8461         calculate D2E/DX2 analytically  !
 ! A86   L(13,46,45,2,-1)      181.1723         calculate D2E/DX2 analytically  !
 ! A87   L(6,7,30,16,-2)       182.4497         calculate D2E/DX2 analytically  !
 ! A88   L(12,32,31,14,-2)     185.6351         calculate D2E/DX2 analytically  !
 ! A89   L(13,46,45,2,-2)      185.207          calculate D2E/DX2 analytically  !
 ! D1    D(2,1,4,5)             88.0476         calculate D2E/DX2 analytically  !
 ! D2    D(2,1,4,6)            -89.6464         calculate D2E/DX2 analytically  !
 ! D3    D(3,1,4,5)           -153.0311         calculate D2E/DX2 analytically  !
 ! D4    D(3,1,4,6)             29.275          calculate D2E/DX2 analytically  !
 ! D5    D(48,1,4,5)           -29.7902         calculate D2E/DX2 analytically  !
 ! D6    D(48,1,4,6)           152.5159         calculate D2E/DX2 analytically  !
 ! D7    D(1,4,6,7)            174.4469         calculate D2E/DX2 analytically  !
 ! D8    D(5,4,6,7)             -3.1311         calculate D2E/DX2 analytically  !
 ! D9    D(4,6,30,29)          -66.411          calculate D2E/DX2 analytically  !
 ! D10   D(9,8,11,12)          -21.1256         calculate D2E/DX2 analytically  !
 ! D11   D(9,8,11,13)          161.3273         calculate D2E/DX2 analytically  !
 ! D12   D(10,8,11,12)          98.3242         calculate D2E/DX2 analytically  !
 ! D13   D(10,8,11,13)         -79.223          calculate D2E/DX2 analytically  !
 ! D14   D(49,8,11,12)        -144.2827         calculate D2E/DX2 analytically  !
 ! D15   D(49,8,11,13)          38.1702         calculate D2E/DX2 analytically  !
 ! D16   D(8,11,12,32)         177.3008         calculate D2E/DX2 analytically  !
 ! D17   D(13,11,12,32)         -5.4617         calculate D2E/DX2 analytically  !
 ! D18   D(8,11,13,46)        -136.1868         calculate D2E/DX2 analytically  !
 ! D19   D(12,11,13,46)         46.5882         calculate D2E/DX2 analytically  !
 ! D20   D(11,12,31,29)         54.5541         calculate D2E/DX2 analytically  !
 ! D21   D(11,12,31,33)       -100.0788         calculate D2E/DX2 analytically  !
 ! D22   D(11,13,45,47)       -132.5928         calculate D2E/DX2 analytically  !
 ! D23   D(15,14,16,17)        -70.3156         calculate D2E/DX2 analytically  !
 ! D24   D(15,14,16,18)        173.4703         calculate D2E/DX2 analytically  !
 ! D25   D(15,14,16,19)         51.8565         calculate D2E/DX2 analytically  !
 ! D26   D(29,14,16,17)         51.6971         calculate D2E/DX2 analytically  !
 ! D27   D(29,14,16,18)        -64.517          calculate D2E/DX2 analytically  !
 ! D28   D(29,14,16,19)        173.8692         calculate D2E/DX2 analytically  !
 ! D29   D(50,14,16,17)        170.3802         calculate D2E/DX2 analytically  !
 ! D30   D(50,14,16,18)         54.1661         calculate D2E/DX2 analytically  !
 ! D31   D(50,14,16,19)        -67.4477         calculate D2E/DX2 analytically  !
 ! D32   D(15,14,29,30)        173.2634         calculate D2E/DX2 analytically  !
 ! D33   D(15,14,29,31)         -8.6806         calculate D2E/DX2 analytically  !
 ! D34   D(16,14,29,30)         49.8081         calculate D2E/DX2 analytically  !
 ! D35   D(16,14,29,31)       -132.1358         calculate D2E/DX2 analytically  !
 ! D36   D(50,14,29,30)        -69.9803         calculate D2E/DX2 analytically  !
 ! D37   D(50,14,29,31)        108.0758         calculate D2E/DX2 analytically  !
 ! D38   D(14,16,19,20)         49.0865         calculate D2E/DX2 analytically  !
 ! D39   D(14,16,19,21)        166.4302         calculate D2E/DX2 analytically  !
 ! D40   D(14,16,19,25)        -70.2731         calculate D2E/DX2 analytically  !
 ! D41   D(17,16,19,20)        171.177          calculate D2E/DX2 analytically  !
 ! D42   D(17,16,19,21)        -71.4794         calculate D2E/DX2 analytically  !
 ! D43   D(17,16,19,25)         51.8173         calculate D2E/DX2 analytically  !
 ! D44   D(18,16,19,20)        -72.3307         calculate D2E/DX2 analytically  !
 ! D45   D(18,16,19,21)         45.013          calculate D2E/DX2 analytically  !
 ! D46   D(18,16,19,25)        168.3097         calculate D2E/DX2 analytically  !
 ! D47   D(16,19,21,22)        -58.6323         calculate D2E/DX2 analytically  !
 ! D48   D(16,19,21,23)       -179.7364         calculate D2E/DX2 analytically  !
 ! D49   D(16,19,21,24)         60.2503         calculate D2E/DX2 analytically  !
 ! D50   D(20,19,21,22)         59.009          calculate D2E/DX2 analytically  !
 ! D51   D(20,19,21,23)        -62.0951         calculate D2E/DX2 analytically  !
 ! D52   D(20,19,21,24)        177.8916         calculate D2E/DX2 analytically  !
 ! D53   D(25,19,21,22)        177.1678         calculate D2E/DX2 analytically  !
 ! D54   D(25,19,21,23)         56.0637         calculate D2E/DX2 analytically  !
 ! D55   D(25,19,21,24)        -63.9496         calculate D2E/DX2 analytically  !
 ! D56   D(16,19,25,26)        -54.3316         calculate D2E/DX2 analytically  !
 ! D57   D(16,19,25,27)       -175.7763         calculate D2E/DX2 analytically  !
 ! D58   D(16,19,25,28)         63.6683         calculate D2E/DX2 analytically  !
 ! D59   D(20,19,25,26)       -173.6739         calculate D2E/DX2 analytically  !
 ! D60   D(20,19,25,27)         64.8814         calculate D2E/DX2 analytically  !
 ! D61   D(20,19,25,28)        -55.674          calculate D2E/DX2 analytically  !
 ! D62   D(21,19,25,26)         68.4769         calculate D2E/DX2 analytically  !
 ! D63   D(21,19,25,27)        -52.9678         calculate D2E/DX2 analytically  !
 ! D64   D(21,19,25,28)       -173.5233         calculate D2E/DX2 analytically  !
 ! D65   D(14,29,30,7)         -29.4129         calculate D2E/DX2 analytically  !
 ! D66   D(31,29,30,7)         152.6459         calculate D2E/DX2 analytically  !
 ! D67   D(14,29,31,32)         14.4747         calculate D2E/DX2 analytically  !
 ! D68   D(14,29,31,33)        171.5757         calculate D2E/DX2 analytically  !
 ! D69   D(30,29,31,32)       -167.4675         calculate D2E/DX2 analytically  !
 ! D70   D(30,29,31,33)        -10.3665         calculate D2E/DX2 analytically  !
 ! D71   D(29,31,33,34)        -46.7546         calculate D2E/DX2 analytically  !
 ! D72   D(29,31,33,35)         77.1266         calculate D2E/DX2 analytically  !
 ! D73   D(29,31,33,51)       -162.0008         calculate D2E/DX2 analytically  !
 ! D74   D(32,31,33,34)        110.4693         calculate D2E/DX2 analytically  !
 ! D75   D(32,31,33,35)       -125.6495         calculate D2E/DX2 analytically  !
 ! D76   D(32,31,33,51)         -4.7769         calculate D2E/DX2 analytically  !
 ! D77   D(31,33,35,36)        -59.3839         calculate D2E/DX2 analytically  !
 ! D78   D(31,33,35,37)         59.2539         calculate D2E/DX2 analytically  !
 ! D79   D(31,33,35,41)       -176.8162         calculate D2E/DX2 analytically  !
 ! D80   D(34,33,35,36)         62.8349         calculate D2E/DX2 analytically  !
 ! D81   D(34,33,35,37)       -178.5273         calculate D2E/DX2 analytically  !
 ! D82   D(34,33,35,41)        -54.5974         calculate D2E/DX2 analytically  !
 ! D83   D(51,33,35,36)       -178.393          calculate D2E/DX2 analytically  !
 ! D84   D(51,33,35,37)        -59.7552         calculate D2E/DX2 analytically  !
 ! D85   D(51,33,35,41)         64.1747         calculate D2E/DX2 analytically  !
 ! D86   D(33,35,37,38)        -58.3757         calculate D2E/DX2 analytically  !
 ! D87   D(33,35,37,39)       -179.2209         calculate D2E/DX2 analytically  !
 ! D88   D(33,35,37,40)         60.7975         calculate D2E/DX2 analytically  !
 ! D89   D(36,35,37,38)         58.9477         calculate D2E/DX2 analytically  !
 ! D90   D(36,35,37,39)        -61.8975         calculate D2E/DX2 analytically  !
 ! D91   D(36,35,37,40)        178.1209         calculate D2E/DX2 analytically  !
 ! D92   D(41,35,37,38)        178.4799         calculate D2E/DX2 analytically  !
 ! D93   D(41,35,37,39)         57.6347         calculate D2E/DX2 analytically  !
 ! D94   D(41,35,37,40)        -62.3469         calculate D2E/DX2 analytically  !
 ! D95   D(33,35,41,42)        -64.4463         calculate D2E/DX2 analytically  !
 ! D96   D(33,35,41,43)        175.8418         calculate D2E/DX2 analytically  !
 ! D97   D(33,35,41,44)         55.2837         calculate D2E/DX2 analytically  !
 ! D98   D(36,35,41,42)        179.3171         calculate D2E/DX2 analytically  !
 ! D99   D(36,35,41,43)         59.6052         calculate D2E/DX2 analytically  !
 ! D100  D(36,35,41,44)        -60.9529         calculate D2E/DX2 analytically  !
 ! D101  D(37,35,41,42)         59.6205         calculate D2E/DX2 analytically  !
 ! D102  D(37,35,41,43)        -60.0914         calculate D2E/DX2 analytically  !
 ! D103  D(37,35,41,44)        179.3505         calculate D2E/DX2 analytically  !
 --------------------------------------------------------------------------------
 Trust Radius=3.00D-01 FncErr=1.00D-07 GrdErr=1.00D-06
 Number of steps in this run=    252 maximum allowed number of steps=    306.
 GradGradGradGradGradGradGradGradGradGradGradGradGradGradGradGradGradGrad

 Symmetry turned off by external request.
 Stoichiometry    C14H30NO6(1-)
 Framework group  C1[X(C14H30NO6)]
 Deg. of freedom   147
 Full point group                 C1      NOp   1
                          Input orientation:                          
 ---------------------------------------------------------------------
 Center     Atomic      Atomic             Coordinates (Angstroms)
 Number     Number       Type             X           Y           Z
 ---------------------------------------------------------------------
      1          6           0        0.958318   -4.747897   -1.729862
      2          1           0        1.318373   -4.392203   -2.701402
      3          1           0        1.758221   -5.320529   -1.258325
      4          6           0        0.572269   -3.539262   -0.893823
      5          8           0       -0.548059   -3.054750   -0.942312
      6          8           0        1.587362   -3.079500   -0.180768
      7          1           0        1.337357   -2.205762    0.310152
      8          6           0       -2.486976    3.902603   -1.385639
      9          1           0       -2.651631    4.778023   -0.751250
     10          1           0       -1.902389    4.213562   -2.261421
     11          6           0       -1.709954    2.803474   -0.635001
     12          8           0       -1.036505    3.185875    0.371208
     13          8           0       -1.775376    1.642377   -1.113787
     14          6           0        1.273530    0.776777   -0.540749
     15          1           0        0.806531    1.751612   -0.694954
     16          6           0        1.018716   -0.158370   -1.729500
     17          1           0       -0.038338   -0.445142   -1.733455
     18          1           0        1.600060   -1.072628   -1.580850
     19          6           0        1.379592    0.440682   -3.099185
     20          1           0        2.391835    0.868498   -3.032268
     21          6           0        1.409641   -0.669868   -4.158576
     22          1           0        2.138113   -1.458552   -3.901330
     23          1           0        1.669124   -0.278719   -5.150795
     24          1           0        0.436891   -1.153122   -4.237990
     25          6           0        0.410408    1.558895   -3.515662
     26          1           0       -0.622222    1.204825   -3.485923
     27          1           0        0.642307    1.919067   -4.526893
     28          1           0        0.457304    2.412201   -2.833687
     29          6           0        0.760365    0.188447    0.764997
     30          8           0        1.041776   -0.985113    1.124810
     31          7           0        0.029524    1.001031    1.523623
     32          1           0       -0.338259    1.887792    1.086381
     33          6           0       -0.664220    0.496712    2.700805
     34          1           0       -1.182045   -0.426708    2.420877
     35          6           0        0.257358    0.270534    3.911592
     36          1           0        1.015846   -0.455987    3.596860
     37          6           0        0.959534    1.566245    4.334071
     38          1           0        1.549530    1.974398    3.507630
     39          1           0        1.627166    1.400286    5.189407
     40          1           0        0.223926    2.329046    4.624483
     41          6           0       -0.543231   -0.332721    5.071672
     42          1           0       -1.308863    0.370967    5.426069
     43          1           0        0.105848   -0.572166    5.923188
     44          1           0       -1.053615   -1.252555    4.764520
     45          8           0       -2.240935   -0.816448    0.254660
     46          1           0       -2.031987    0.031117   -0.187135
     47          1           0       -1.574790   -1.441302   -0.063962
     48          1           0        0.080784   -5.371842   -1.899781
     49          1           0       -3.439345    3.507570   -1.752904
     50          1           0        2.357905    0.930746   -0.427169
     51          1           0       -1.429439    1.241230    2.952367
 ---------------------------------------------------------------------
 Rotational constants (GHZ):      0.2670347      0.2201349      0.1465409
 Standard basis: 6-31G(d,p) (6D, 7F)
   465 basis functions,   798 primitive gaussians,   465 cartesian basis functions
    85 alpha electrons       85 beta electrons
       nuclear repulsion energy      1920.6858196898 Hartrees.
 NAtoms=   51 NActive=   51 NUniq=   51 SFac= 1.00D+00 NAtFMM=   60 NAOKFM=F Big=F
 Integral buffers will be    131072 words long.
 Raffenetti 2 integral format.
 Two-electron integral symmetry is turned off.
 Nuclear repulsion after empirical dispersion term =     1920.6257497618 Hartrees.
 One-electron integrals computed using PRISM.
 NBasis=   465 RedAO= T EigKep=  2.18D-03  NBF=   465
 NBsUse=   465 1.00D-06 EigRej= -1.00D+00 NBFU=   465
 ExpMin= 1.61D-01 ExpMax= 5.48D+03 ExpMxC= 8.25D+02 IAcc=3 IRadAn=         5 AccDes= 0.00D+00
 Harris functional with IExCor=  402 and IRadAn=       5 diagonalized for initial guess.
 HarFok:  IExCor=  402 AccDes= 0.00D+00 IRadAn=         5 IDoV= 1 UseB2=F ITyADJ=14
 ICtDFT=  3500011 ScaDFX=  1.000000  1.000000  1.000000  1.000000
 FoFCou: FMM=F IPFlag=           0 FMFlag=      100000 FMFlg1=           0
         NFxFlg=           0 DoJE=T BraDBF=F KetDBF=T FulRan=T
         wScrn=  0.000000 ICntrl=     500 IOpCl=  0 I1Cent=   200000004 NGrid=           0
         NMat0=    1 NMatS0=      1 NMatT0=    0 NMatD0=    1 NMtDS0=    0 NMtDT0=    0
 Symmetry not used in FoFCou.
 Requested convergence on RMS density matrix=1.00D-08 within 128 cycles.
 Requested convergence on MAX density matrix=1.00D-06.
 Requested convergence on             energy=1.00D-06.
 No special actions if energy rises.
 Integral accuracy reduced to 1.0D-05 until final iterations.
 Initial convergence to 1.0D-05 achieved.  Increase integral accuracy.
 SCF Done:  E(RB3LYP) =  -1057.92869043     A.U. after   14 cycles
            NFock= 14  Conv=0.43D-08     -V/T= 2.0092
 DoSCS=F DFT=T ScalE2(SS,OS)=  1.000000  1.000000
 Range of M.O.s used for correlation:     1   465
 NBasis=   465 NAE=    85 NBE=    85 NFC=     0 NFV=     0
 NROrb=    465 NOA=    85 NOB=    85 NVA=   380 NVB=   380
 Symmetrizing basis deriv contribution to polar:
 IMax=3 JMax=2 DiffMx= 0.00D+00
 G2DrvN: will do    52 centers at a time, making    1 passes.
 Calling FoFCou, ICntrl=  3107 FMM=F I1Cent=   0 AccDes= 0.00D+00.
 End of G2Drv F.D. properties file   721 does not exist.
 End of G2Drv F.D. properties file   722 does not exist.
 End of G2Drv F.D. properties file   788 does not exist.
          IDoAtm=11111111111111111111111111111111111111111111111111
          IDoAtm=1
          Differentiating once with respect to nuclear coordinates.
          There are   156 degrees of freedom in the 1st order CPHF.  IDoFFX=6 NUNeed=     0.
    150 vectors produced by pass  0 Test12= 3.23D-14 1.00D-09 XBig12= 1.80D-01 7.08D-02.
 AX will form   150 AO Fock derivatives at one time.
    150 vectors produced by pass  1 Test12= 3.23D-14 1.00D-09 XBig12= 9.25D-03 4.14D-02.
    150 vectors produced by pass  2 Test12= 3.23D-14 1.00D-09 XBig12= 7.14D-05 1.35D-03.
    150 vectors produced by pass  3 Test12= 3.23D-14 1.00D-09 XBig12= 1.57D-07 6.83D-05.
    150 vectors produced by pass  4 Test12= 3.23D-14 1.00D-09 XBig12= 1.98D-10 2.03D-06.
     99 vectors produced by pass  5 Test12= 3.23D-14 1.00D-09 XBig12= 1.51D-13 3.49D-08.
      2 vectors produced by pass  6 Test12= 3.23D-14 1.00D-09 XBig12= 5.04D-17 1.24D-09.
 InvSVY:  IOpt=1 It=  1 EMax= 5.83D-16
 Solved reduced A of dimension   851 with   156 vectors.
 End of Minotr F.D. properties file   721 does not exist.
 End of Minotr F.D. properties file   722 does not exist.
 End of Minotr F.D. properties file   788 does not exist.

 **********************************************************************

            Population analysis using the SCF density.

 **********************************************************************

 Alpha  occ. eigenvalues --  -19.05050 -19.01414 -18.99672 -18.95410 -18.94956
 Alpha  occ. eigenvalues --  -18.94393 -14.21070 -10.20135 -10.15893 -10.13169
 Alpha  occ. eigenvalues --  -10.09509 -10.08232 -10.08082 -10.07616 -10.07566
 Alpha  occ. eigenvalues --  -10.07561 -10.07034 -10.06439 -10.05832 -10.05775
 Alpha  occ. eigenvalues --  -10.04630  -0.96882  -0.90583  -0.88205  -0.87748
 Alpha  occ. eigenvalues --   -0.81184  -0.79142  -0.78163  -0.69997  -0.68710
 Alpha  occ. eigenvalues --   -0.64342  -0.63395  -0.58049  -0.58034  -0.57485
 Alpha  occ. eigenvalues --   -0.56990  -0.51791  -0.48993  -0.46480  -0.44649
 Alpha  occ. eigenvalues --   -0.42377  -0.38554  -0.37791  -0.36394  -0.35906
 Alpha  occ. eigenvalues --   -0.35354  -0.35007  -0.34737  -0.34403  -0.33628
 Alpha  occ. eigenvalues --   -0.32906  -0.32797  -0.32112  -0.30933  -0.30161
 Alpha  occ. eigenvalues --   -0.29472  -0.28904  -0.28508  -0.28266  -0.28149
 Alpha  occ. eigenvalues --   -0.28029  -0.27865  -0.27307  -0.26983  -0.25783
 Alpha  occ. eigenvalues --   -0.24445  -0.24085  -0.24018  -0.23446  -0.22597
 Alpha  occ. eigenvalues --   -0.21889  -0.21442  -0.21254  -0.20943  -0.20529
 Alpha  occ. eigenvalues --   -0.20340  -0.18913  -0.18521  -0.15258  -0.13790
 Alpha  occ. eigenvalues --   -0.12554  -0.11601  -0.10532  -0.09545  -0.08664
 Alpha virt. eigenvalues --    0.12941   0.14503   0.18026   0.19222   0.19531
 Alpha virt. eigenvalues --    0.20879   0.22406   0.23133   0.23524   0.24001
 Alpha virt. eigenvalues --    0.24337   0.24770   0.24936   0.25348   0.26014
 Alpha virt. eigenvalues --    0.26639   0.26968   0.27118   0.27962   0.28221
 Alpha virt. eigenvalues --    0.28776   0.28849   0.28997   0.29204   0.30258
 Alpha virt. eigenvalues --    0.30293   0.31107   0.31907   0.33015   0.33361
 Alpha virt. eigenvalues --    0.34187   0.34383   0.35033   0.35706   0.35856
 Alpha virt. eigenvalues --    0.36935   0.37194   0.38033   0.38319   0.39002
 Alpha virt. eigenvalues --    0.39858   0.40768   0.41694   0.42804   0.44066
 Alpha virt. eigenvalues --    0.50349   0.50739   0.52928   0.55899   0.57744
 Alpha virt. eigenvalues --    0.59727   0.60317   0.61112   0.61559   0.62057
 Alpha virt. eigenvalues --    0.62974   0.64020   0.64357   0.64698   0.65658
 Alpha virt. eigenvalues --    0.66510   0.67637   0.69099   0.69308   0.70432
 Alpha virt. eigenvalues --    0.71183   0.71642   0.71872   0.72752   0.73390
 Alpha virt. eigenvalues --    0.74419   0.74659   0.75016   0.75732   0.77260
 Alpha virt. eigenvalues --    0.77274   0.79076   0.79502   0.81017   0.81444
 Alpha virt. eigenvalues --    0.81537   0.81676   0.83199   0.84404   0.85499
 Alpha virt. eigenvalues --    0.86389   0.86606   0.87972   0.88476   0.90546
 Alpha virt. eigenvalues --    0.90745   0.92174   0.92424   0.92975   0.94507
 Alpha virt. eigenvalues --    0.94699   0.95569   0.96092   0.96505   0.97197
 Alpha virt. eigenvalues --    0.97348   0.97596   0.97848   0.98063   0.98628
 Alpha virt. eigenvalues --    0.99133   0.99358   0.99497   1.00645   1.00870
 Alpha virt. eigenvalues --    1.01722   1.02477   1.02679   1.02924   1.03645
 Alpha virt. eigenvalues --    1.04362   1.04522   1.05441   1.06121   1.06940
 Alpha virt. eigenvalues --    1.07529   1.08050   1.08919   1.09423   1.10231
 Alpha virt. eigenvalues --    1.10718   1.12942   1.14640   1.15493   1.15841
 Alpha virt. eigenvalues --    1.16922   1.20335   1.20745   1.21957   1.22483
 Alpha virt. eigenvalues --    1.23683   1.24988   1.27167   1.28148   1.28488
 Alpha virt. eigenvalues --    1.29600   1.32220   1.32668   1.34622   1.36540
 Alpha virt. eigenvalues --    1.37176   1.39481   1.41350   1.42714   1.44014
 Alpha virt. eigenvalues --    1.47622   1.48035   1.48791   1.50523   1.51318
 Alpha virt. eigenvalues --    1.52635   1.53275   1.53761   1.55523   1.56632
 Alpha virt. eigenvalues --    1.57504   1.59037   1.60976   1.61951   1.63127
 Alpha virt. eigenvalues --    1.64101   1.64635   1.66435   1.66889   1.68546
 Alpha virt. eigenvalues --    1.69477   1.70148   1.71740   1.72420   1.73477
 Alpha virt. eigenvalues --    1.74632   1.75389   1.77971   1.79712   1.80867
 Alpha virt. eigenvalues --    1.82937   1.83640   1.83893   1.84646   1.85547
 Alpha virt. eigenvalues --    1.86561   1.87806   1.88350   1.89352   1.90923
 Alpha virt. eigenvalues --    1.92201   1.92848   1.92944   1.93895   1.95098
 Alpha virt. eigenvalues --    1.95324   1.96388   1.97239   1.97701   1.98053
 Alpha virt. eigenvalues --    1.98903   1.99571   1.99787   2.00312   2.02898
 Alpha virt. eigenvalues --    2.02976   2.03430   2.04104   2.05269   2.05980
 Alpha virt. eigenvalues --    2.07536   2.09017   2.10020   2.10492   2.11454
 Alpha virt. eigenvalues --    2.12159   2.13147   2.14193   2.14542   2.14638
 Alpha virt. eigenvalues --    2.15040   2.15407   2.16135   2.16395   2.16889
 Alpha virt. eigenvalues --    2.17957   2.18516   2.19289   2.19640   2.19838
 Alpha virt. eigenvalues --    2.19868   2.20545   2.20882   2.21755   2.23071
 Alpha virt. eigenvalues --    2.24173   2.24940   2.26147   2.27340   2.29822
 Alpha virt. eigenvalues --    2.31706   2.32448   2.33415   2.34921   2.35368
 Alpha virt. eigenvalues --    2.36783   2.38208   2.39815   2.40493   2.41488
 Alpha virt. eigenvalues --    2.41700   2.42369   2.44288   2.44334   2.45593
 Alpha virt. eigenvalues --    2.46104   2.46499   2.47244   2.47794   2.48358
 Alpha virt. eigenvalues --    2.49322   2.49792   2.51911   2.54481   2.55129
 Alpha virt. eigenvalues --    2.55582   2.57986   2.59419   2.60996   2.62430
 Alpha virt. eigenvalues --    2.64803   2.66205   2.66820   2.67665   2.69438
 Alpha virt. eigenvalues --    2.70197   2.71145   2.71839   2.73746   2.76144
 Alpha virt. eigenvalues --    2.76917   2.77187   2.78994   2.79254   2.80618
 Alpha virt. eigenvalues --    2.81056   2.81326   2.81422   2.82295   2.83066
 Alpha virt. eigenvalues --    2.83395   2.83582   2.84370   2.84767   2.85926
 Alpha virt. eigenvalues --    2.86454   2.87029   2.87748   2.88844   2.89851
 Alpha virt. eigenvalues --    2.89940   2.93079   2.93505   2.95749   2.97169
 Alpha virt. eigenvalues --    2.97859   2.98514   2.98905   2.99417   2.99645
 Alpha virt. eigenvalues --    3.00554   3.00946   3.01339   3.01988   3.03346
 Alpha virt. eigenvalues --    3.04608   3.05696   3.07734   3.08875   3.09368
 Alpha virt. eigenvalues --    3.11431   3.14205   3.17310   3.20025   3.20742
 Alpha virt. eigenvalues --    3.22553   3.25084   3.26927   3.27407   3.28571
 Alpha virt. eigenvalues --    3.31141   3.32782   3.35111   3.36393   3.37458
 Alpha virt. eigenvalues --    3.40138   3.41709   3.43085   3.46128   3.51152
 Alpha virt. eigenvalues --    3.51991   3.52662   3.53458   3.53953   3.54449
 Alpha virt. eigenvalues --    3.55129   3.55857   3.57569   3.58639   3.59533
 Alpha virt. eigenvalues --    3.60863   3.62566   3.64081   3.64670   3.65535
 Alpha virt. eigenvalues --    3.72621   3.74978   3.78896   3.84029   4.11386
 Alpha virt. eigenvalues --    4.21171   4.26817   4.29295   4.33333   4.34350
 Alpha virt. eigenvalues --    4.38629   4.42284   4.43715   4.47456   4.54654
 Alpha virt. eigenvalues --    4.56671   4.62263   4.62932   4.68778   4.70704
 Alpha virt. eigenvalues --    4.71985   4.74021   4.79804   4.84145   4.90635
          Condensed to atoms (all electrons):
 Mulliken charges:
               1
     1  C   -0.377163
     2  H    0.127573
     3  H    0.111570
     4  C    0.563691
     5  O   -0.480301
     6  O   -0.538233
     7  H    0.404244
     8  C   -0.367351
     9  H    0.082613
    10  H    0.091443
    11  C    0.570683
    12  O   -0.620007
    13  O   -0.592472
    14  C   -0.252500
    15  H    0.135825
    16  C   -0.165149
    17  H    0.128016
    18  H    0.078327
    19  C   -0.056397
    20  H    0.055922
    21  C   -0.310600
    22  H    0.080497
    23  H    0.070692
    24  H    0.107232
    25  C   -0.298121
    26  H    0.132563
    27  H    0.053325
    28  H    0.106626
    29  C    0.592103
    30  O   -0.629304
    31  N   -0.533878
    32  H    0.340076
    33  C   -0.021675
    34  H    0.139208
    35  C   -0.057304
    36  H    0.108523
    37  C   -0.303186
    38  H    0.110413
    39  H    0.067788
    40  H    0.084413
    41  C   -0.308297
    42  H    0.083365
    43  H    0.073209
    44  H    0.101490
    45  O   -0.715605
    46  H    0.337354
    47  H    0.316386
    48  H    0.118216
    49  H    0.091757
    50  H    0.082000
    51  H    0.080399
 Sum of Mulliken charges =  -1.00000
 Mulliken charges with hydrogens summed into heavy atoms:
               1
     1  C   -0.019803
     4  C    0.563691
     5  O   -0.480301
     6  O   -0.133989
     8  C   -0.101538
    11  C    0.570683
    12  O   -0.620007
    13  O   -0.592472
    14  C   -0.034675
    16  C    0.041194
    19  C   -0.000475
    21  C   -0.052179
    25  C   -0.005608
    29  C    0.592103
    30  O   -0.629304
    31  N   -0.193802
    33  C    0.197932
    35  C    0.051219
    37  C   -0.040572
    41  C   -0.050233
    45  O   -0.061865
 APT charges:
               1
     1  C   -1.257187
     2  H    0.345828
     3  H    0.599333
     4  C    0.522373
     5  O   -0.763526
     6  O   -0.085745
     7  H    0.018481
     8  C   -1.203603
     9  H    0.563347
    10  H    0.386109
    11  C    0.403373
    12  O   -0.451329
    13  O   -0.845811
    14  C   -0.732781
    15  H    0.302308
    16  C   -0.420844
    17  H    0.151140
    18  H    0.291593
    19  C   -0.496585
    20  H    0.390387
    21  C   -1.227180
    22  H    0.319610
    23  H    0.729152
    24  H    0.199501
    25  C   -0.961451
    26  H    0.153158
    27  H    0.686689
    28  H    0.153998
    29  C    0.012669
    30  O   -0.391565
    31  N   -0.260064
    32  H    0.388507
    33  C   -0.481293
    34  H    0.176553
    35  C   -0.131176
    36  H    0.153742
    37  C   -1.187377
    38  H    0.001180
    39  H    0.709985
    40  H    0.463176
    41  C   -1.370301
    42  H    0.490240
    43  H    0.713380
    44  H    0.157654
    45  O   -0.519817
    46  H    0.214460
    47  H    0.237484
    48  H    0.585560
    49  H    0.399515
    50  H    0.425830
    51  H    0.441317
 Sum of APT charges =  -1.00000
 APT charges with hydrogens summed into heavy atoms:
               1
     1  C    0.273535
     4  C    0.522373
     5  O   -0.763526
     6  O   -0.067263
     8  C    0.145368
    11  C    0.403373
    12  O   -0.451329
    13  O   -0.845811
    14  C   -0.004642
    16  C    0.021888
    19  C   -0.106198
    21  C    0.021084
    25  C    0.032393
    29  C    0.012669
    30  O   -0.391565
    31  N    0.128443
    33  C    0.136577
    35  C    0.022567
    37  C   -0.013036
    41  C   -0.009027
    45  O   -0.067872
 Electronic spatial extent (au):  <R**2>=           8152.3756
 Charge=             -1.0000 electrons
 Dipole moment (field-independent basis, Debye):
    X=              4.9622    Y=             -1.9674    Z=             -0.6432  Tot=              5.3766
 Quadrupole moment (field-independent basis, Debye-Ang):
   XX=           -151.6274   YY=           -158.8858   ZZ=           -147.8027
   XY=              4.7617   XZ=             -3.3859   YZ=              1.4703
 Traceless Quadrupole moment (field-independent basis, Debye-Ang):
   XX=              1.1446   YY=             -6.1138   ZZ=              4.9693
   XY=              4.7617   XZ=             -3.3859   YZ=              1.4703
 Octapole moment (field-independent basis, Debye-Ang**2):
  XXX=              9.5723  YYY=            -89.8432  ZZZ=             -9.0040  XYY=             17.6893
  XXY=              2.9763  XXZ=              6.0178  XZZ=            -10.5697  YZZ=            -19.5999
  YYZ=            -10.0421  XYZ=             -1.9877
 Hexadecapole moment (field-independent basis, Debye-Ang**3):
 XXXX=          -1588.2340 YYYY=          -4255.6740 ZZZZ=          -5776.3476 XXXY=            538.0335
 XXXZ=            182.8620 YYYX=            598.8691 YYYZ=           -206.7368 ZZZX=            198.7727
 ZZZY=           -208.5030 XXYY=          -1001.5194 XXZZ=          -1186.5295 YYZZ=          -1607.6104
 XXYZ=            -51.8774 YYXZ=             27.3698 ZZXY=            165.5764
 N-N= 1.920625749762D+03 E-N=-6.332549952246D+03  KE= 1.048263667274D+03
  Exact polarizability:   0.000   0.000   0.000   0.000   0.000   0.000
 Approx polarizability: 246.932 -17.178 267.980   3.165  13.620 249.078
 Calling FoFJK, ICntrl=    100147 FMM=F ISym2X=0 I1Cent= 0 IOpClX= 0 NMat=1 NMatS=1 NMatT=0.
 -------------------------------------------------------------------
 Center     Atomic                   Forces (Hartrees/Bohr)
 Number     Number              X              Y              Z
 -------------------------------------------------------------------
      1        6          -0.000095764    0.000697141   -0.000057348
      2        1           0.000312383    0.000111994   -0.000234959
      3        1           0.000460853   -0.000466062    0.000391468
      4        6          -0.000213044    0.000062730    0.000041479
      5        8           0.000134737   -0.000032812    0.000210472
      6        8           0.000091975    0.000038021   -0.000055011
      7        1          -0.000019080   -0.000042726   -0.000038226
      8        6           0.000101068   -0.000142882   -0.000862638
      9        1           0.000015705   -0.000202873   -0.000154234
     10        1          -0.000251428   -0.000056992    0.000305947
     11        6           0.000061838   -0.000312917   -0.000223094
     12        8           0.000106034   -0.000130196   -0.000290194
     13        8          -0.000069740   -0.000319988   -0.000023742
     14        6           0.000807011    0.000692779    0.000064279
     15        1           0.000372858   -0.000945071    0.000001194
     16        6          -0.000959198    0.000195193    0.000172972
     17        1           0.000569301   -0.000078845   -0.000111501
     18        1          -0.000079444    0.000143944    0.000004731
     19        6          -0.001124368    0.000365444    0.000280911
     20        1           0.000975113    0.000116925   -0.000086724
     21        6           0.006361392   -0.002420628   -0.000034793
     22        1          -0.002104464    0.003868629   -0.000784231
     23        1           0.000178648   -0.000042199    0.000509927
     24        1          -0.005144834   -0.001378971   -0.000069876
     25        6           0.001852958    0.000952506    0.000194438
     26        1          -0.001246894   -0.000070953   -0.000061651
     27        1          -0.000272936   -0.000128025    0.000223551
     28        1           0.000141964   -0.000348995    0.000053659
     29        6           0.000311025    0.000139505    0.000049373
     30        8           0.000059183    0.000008303    0.000115465
     31        7          -0.000046019    0.000140045    0.000117476
     32        1          -0.000024482   -0.000091810   -0.000000210
     33        6          -0.000033145   -0.000098042    0.000003174
     34        1           0.000009265    0.000049114    0.000006542
     35        6          -0.000093997   -0.000112042    0.000023686
     36        1          -0.000032466    0.000038349    0.000010254
     37        6           0.000136265    0.000145359    0.000005003
     38        1          -0.000320348    0.000030440    0.000266684
     39        1          -0.000053521    0.000084771   -0.000419460
     40        1           0.000369171   -0.000367385    0.000092483
     41        6          -0.000296093    0.000074349    0.000270811
     42        1           0.000068009   -0.000266791   -0.000175774
     43        1          -0.000234844    0.000191815   -0.000148817
     44        1           0.000219409    0.000133404    0.000136585
     45        8          -0.000780148    0.000240793    0.000713616
     46        1           0.000060311    0.000250338   -0.000176568
     47        1           0.000759124   -0.000667497   -0.000395053
     48        1          -0.000632525   -0.000359448   -0.000159456
     49        1           0.000373080    0.000263685    0.000276543
     50        1          -0.000812790    0.000050859    0.000030226
     51        1           0.000032893   -0.000002285   -0.000009386
 -------------------------------------------------------------------
 Cartesian Forces:  Max     0.006361392 RMS     0.000868044
 FormGI is forming the generalized inverse of G from B-inverse, IUseBI=4.
 GSVD:  received Info=                   1 from GESDD.

 GradGradGradGradGradGradGradGradGradGradGradGradGradGradGradGradGradGrad
 Berny optimization.
 Internal  Forces:  Max     0.006197369 RMS     0.001064712
 Search for a local minimum.
 Step number   1 out of a maximum of  252
 All quantities printed in internal units (Hartrees-Bohrs-Radians)
 Swapping is turned off.
 Second derivative matrix not updated -- analytic derivatives used.
 ITU=  0
     Eigenvalues ---   -0.00174   0.00006   0.00032   0.00134   0.00224
     Eigenvalues ---    0.00233   0.00257   0.00300   0.00318   0.00368
     Eigenvalues ---    0.00373   0.00414   0.00491   0.00643   0.00871
     Eigenvalues ---    0.01263   0.01365   0.01582   0.01876   0.02074
     Eigenvalues ---    0.02245   0.02489   0.02730   0.03264   0.03296
     Eigenvalues ---    0.03518   0.03614   0.03713   0.03867   0.03935
     Eigenvalues ---    0.03983   0.04182   0.04201   0.04321   0.04333
     Eigenvalues ---    0.04369   0.04480   0.04505   0.04595   0.04645
     Eigenvalues ---    0.04692   0.04709   0.04743   0.04768   0.04793
     Eigenvalues ---    0.04808   0.04854   0.05088   0.05146   0.05589
     Eigenvalues ---    0.05711   0.05843   0.05860   0.06300   0.07454
     Eigenvalues ---    0.07690   0.07953   0.08520   0.09105   0.10443
     Eigenvalues ---    0.11255   0.11728   0.12061   0.12100   0.12193
     Eigenvalues ---    0.12325   0.12424   0.12501   0.12519   0.13100
     Eigenvalues ---    0.13135   0.13164   0.13181   0.13676   0.13781
     Eigenvalues ---    0.13835   0.13949   0.14443   0.14487   0.14659
     Eigenvalues ---    0.15267   0.15580   0.16626   0.17747   0.17902
     Eigenvalues ---    0.18367   0.19004   0.19451   0.19952   0.20975
     Eigenvalues ---    0.22071   0.22561   0.22955   0.23390   0.23901
     Eigenvalues ---    0.24877   0.26702   0.27991   0.28226   0.28574
     Eigenvalues ---    0.28804   0.29159   0.29983   0.30722   0.31393
     Eigenvalues ---    0.31971   0.32241   0.32746   0.32781   0.32870
     Eigenvalues ---    0.32945   0.32976   0.33132   0.33162   0.33209
     Eigenvalues ---    0.33353   0.33378   0.33566   0.33730   0.33817
     Eigenvalues ---    0.34011   0.34104   0.34135   0.34312   0.34398
     Eigenvalues ---    0.34407   0.34686   0.34858   0.34920   0.34972
     Eigenvalues ---    0.35201   0.35305   0.35526   0.37001   0.38548
     Eigenvalues ---    0.46579   0.49005   0.49889   0.52413   0.56616
     Eigenvalues ---    0.60925   0.66434   0.73346   0.75578   0.83677
     Eigenvalues ---    0.97208   1.63501
 Eigenvalue     1 is  -1.74D-03 should be greater than     0.000000 Eigenvector:
                          D35       D34       D33       D37       D32
   1                    0.24300   0.24126   0.23532   0.23363   0.23358
                          D36       D18       D19       D58       D64
   1                    0.23188  -0.23084  -0.22199   0.18058   0.17484
 Quadratic step=3.116D+00 exceeds max=3.000D-01 adjusted using Lamda=-1.521D-02.
 Angle between NR and scaled steps=  40.01 degrees.
 Angle between quadratic step and forces=  62.00 degrees.
 Linear search not attempted -- option 19 set.
 Iteration  1 RMS(Cart)=  0.17686470 RMS(Int)=  0.00537198
 Iteration  2 RMS(Cart)=  0.02221646 RMS(Int)=  0.00007589
 Iteration  3 RMS(Cart)=  0.00017358 RMS(Int)=  0.00003976
 Iteration  4 RMS(Cart)=  0.00000002 RMS(Int)=  0.00003976
 Variable       Old X    -DE/DX   Delta X   Delta X   Delta X     New X
                                 (Linear)    (Quad)   (Total)
    R1        2.07013   0.00035   0.00000   0.00089   0.00089   2.07102
    R2        2.06153   0.00075   0.00000   0.00218   0.00218   2.06371
    R3        2.87138   0.00006   0.00000   0.00014   0.00014   2.87153
    R4        2.05993   0.00074   0.00000   0.00194   0.00194   2.06187
    R5        2.30844  -0.00015   0.00000  -0.00069  -0.00069   2.30775
    R6        2.50005  -0.00008   0.00000   0.00007   0.00007   2.50012
    R7        1.95194  -0.00009   0.00000  -0.00037  -0.00037   1.95156
    R8        2.82893  -0.00005   0.00000   0.00236   0.00236   2.83129
    R9        2.06657  -0.00025   0.00000  -0.00059  -0.00059   2.06598
   R10        2.07477  -0.00039   0.00000  -0.00107  -0.00107   2.07370
   R11        2.91245  -0.00001   0.00000  -0.00128  -0.00128   2.91117
   R12        2.06831  -0.00051   0.00000  -0.00152  -0.00152   2.06680
   R13        2.39945   0.00057   0.00000   0.00116   0.00116   2.40060
   R14        2.37660   0.00042   0.00000  -0.00039  -0.00039   2.37621
   R15        3.09595  -0.00066   0.00000   0.03073   0.03073   3.12668
   R16        3.54579   0.00022   0.00000  -0.01657  -0.01657   3.52921
   R17        2.06333  -0.00100   0.00000  -0.00263  -0.00263   2.06070
   R18        2.89847  -0.00081   0.00000  -0.00224  -0.00224   2.89623
   R19        2.87490  -0.00008   0.00000  -0.00130  -0.00130   2.87359
   R20        2.08082  -0.00079   0.00000  -0.00268  -0.00268   2.07814
   R21        2.06976  -0.00053   0.00000  -0.00245  -0.00245   2.06731
   R22        2.06657  -0.00016   0.00000  -0.00009  -0.00009   2.06648
   R23        2.90621   0.00007   0.00000   0.00204   0.00204   2.90824
   R24        2.08054   0.00094   0.00000   0.00345   0.00345   2.08399
   R25        2.90092   0.00023   0.00000   0.00171   0.00171   2.90263
   R26        2.90500  -0.00012   0.00000   0.00050   0.00050   2.90551
   R27        2.08630  -0.00433   0.00000  -0.01351  -0.01351   2.07279
   R28        2.07425  -0.00043   0.00000  -0.00115  -0.00115   2.07310
   R29        2.05805   0.00521   0.00000   0.01346   0.01346   2.07151
   R30        2.06368   0.00120   0.00000   0.00299   0.00299   2.06666
   R31        2.07534  -0.00031   0.00000  -0.00087  -0.00087   2.07447
   R32        2.06614  -0.00023   0.00000   0.00206   0.00206   2.06820
   R33        2.37978   0.00007   0.00000  -0.00193  -0.00193   2.37785
   R34        2.51407  -0.00112   0.00000   0.00305   0.00305   2.51712
   R35        1.99345  -0.00078   0.00000  -0.00398  -0.00398   1.98947
   R36        2.75238   0.00020   0.00000   0.00108   0.00108   2.75345
   R37        2.06941  -0.00005   0.00000  -0.00022  -0.00022   2.06918
   R38        2.90703  -0.00009   0.00000  -0.00049  -0.00049   2.90654
   R39        2.07281  -0.00003   0.00000   0.00018   0.00018   2.07299
   R40        2.07198  -0.00005   0.00000   0.00043   0.00043   2.07241
   R41        2.89715  -0.00005   0.00000  -0.00011  -0.00011   2.89704
   R42        2.89729   0.00014   0.00000   0.00023   0.00023   2.89752
   R43        2.06810  -0.00036   0.00000  -0.00096  -0.00096   2.06714
   R44        2.07429  -0.00037   0.00000  -0.00105  -0.00105   2.07324
   R45        2.07640  -0.00048   0.00000  -0.00113  -0.00113   2.07526
   R46        2.07609  -0.00027   0.00000  -0.00081  -0.00081   2.07528
   R47        2.07329  -0.00030   0.00000  -0.00082  -0.00082   2.07248
   R48        2.07089  -0.00025   0.00000  -0.00087  -0.00087   2.07002
   R49        1.84885   0.00052   0.00000  -0.00013  -0.00013   1.84872
   R50        1.82797   0.00108   0.00000   0.00363   0.00363   1.83160
    A1        1.88891  -0.00003   0.00000  -0.00079  -0.00079   1.88813
    A2        1.88936   0.00004   0.00000   0.00080   0.00080   1.89016
    A3        1.88831   0.00006   0.00000   0.00102   0.00102   1.88933
    A4        1.94550  -0.00002   0.00000  -0.00077  -0.00077   1.94473
    A5        1.93607   0.00000   0.00000  -0.00021  -0.00021   1.93586
    A6        1.91403  -0.00005   0.00000   0.00002   0.00002   1.91405
    A7        2.12547   0.00014   0.00000   0.00042   0.00042   2.12589
    A8        1.95848   0.00008   0.00000  -0.00029  -0.00029   1.95819
    A9        2.19845  -0.00022   0.00000  -0.00008  -0.00008   2.19837
   A10        1.94381  -0.00056   0.00000   0.00049   0.00049   1.94430
   A11        1.89249  -0.00004   0.00000   0.00072   0.00072   1.89322
   A12        1.94364  -0.00003   0.00000   0.00106   0.00106   1.94470
   A13        1.93111  -0.00009   0.00000  -0.00067  -0.00067   1.93044
   A14        1.89869   0.00012   0.00000  -0.00256  -0.00256   1.89613
   A15        1.87325   0.00000   0.00000   0.00094   0.00094   1.87419
   A16        1.92274   0.00005   0.00000   0.00046   0.00046   1.92320
   A17        2.02482   0.00078   0.00000   0.00056   0.00056   2.02538
   A18        2.03395   0.00004   0.00000  -0.00369  -0.00369   2.03026
   A19        2.22349  -0.00082   0.00000   0.00293   0.00293   2.22642
   A20        1.91066  -0.00371   0.00000   0.01603   0.01603   1.92669
   A21        2.22926  -0.00019   0.00000   0.04476   0.04476   2.27402
   A22        1.94317  -0.00211   0.00000  -0.01590  -0.01586   1.92731
   A23        1.89887  -0.00053   0.00000  -0.00333  -0.00334   1.89552
   A24        1.88697   0.00021   0.00000  -0.00290  -0.00283   1.88414
   A25        1.95345   0.00196   0.00000   0.00618   0.00610   1.95955
   A26        1.90583   0.00112   0.00000   0.01737   0.01734   1.92317
   A27        1.87311  -0.00065   0.00000  -0.00122  -0.00137   1.87174
   A28        1.89945  -0.00003   0.00000  -0.01427  -0.01431   1.88514
   A29        1.89236   0.00126   0.00000   0.01343   0.01347   1.90583
   A30        1.99741  -0.00189   0.00000  -0.00630  -0.00635   1.99105
   A31        1.86988  -0.00033   0.00000   0.00767   0.00772   1.87760
   A32        1.90206   0.00051   0.00000   0.00057   0.00044   1.90250
   A33        1.89861   0.00057   0.00000  -0.00007  -0.00006   1.89855
   A34        1.88912   0.00012   0.00000   0.00184   0.00184   1.89096
   A35        1.91497  -0.00004   0.00000  -0.00368  -0.00368   1.91129
   A36        1.95702  -0.00020   0.00000   0.00491   0.00491   1.96193
   A37        1.88080   0.00015   0.00000   0.00197   0.00197   1.88277
   A38        1.88963  -0.00027   0.00000  -0.00588  -0.00588   1.88376
   A39        1.93008   0.00025   0.00000   0.00076   0.00076   1.93085
   A40        1.94864  -0.00081   0.00000  -0.00523  -0.00523   1.94341
   A41        1.95051   0.00002   0.00000  -0.00110  -0.00111   1.94940
   A42        1.93248  -0.00104   0.00000  -0.00731  -0.00732   1.92516
   A43        1.88516   0.00018   0.00000   0.00074   0.00073   1.88589
   A44        1.86435   0.00127   0.00000   0.01104   0.01103   1.87539
   A45        1.87901   0.00051   0.00000   0.00282   0.00281   1.88183
   A46        1.93150   0.00053   0.00000   0.00264   0.00264   1.93414
   A47        1.93360   0.00020   0.00000  -0.00027  -0.00029   1.93330
   A48        1.95161  -0.00054   0.00000  -0.00664  -0.00665   1.94496
   A49        1.90824  -0.00032   0.00000   0.00549   0.00549   1.91373
   A50        1.85106  -0.00005   0.00000   0.00556   0.00557   1.85664
   A51        1.88528   0.00016   0.00000  -0.00654  -0.00657   1.87871
   A52        2.12968   0.00281   0.00000   0.00305   0.00305   2.13273
   A53        2.02475  -0.00515   0.00000  -0.00780  -0.00780   2.01695
   A54        2.12824   0.00237   0.00000   0.00464   0.00464   2.13288
   A55        2.27641   0.00014   0.00000  -0.01221  -0.01221   2.26420
   A56        2.05852  -0.00578   0.00000  -0.02831  -0.02834   2.03017
   A57        2.10720   0.00334   0.00000   0.00443   0.00441   2.11161
   A58        2.04880   0.00228   0.00000   0.01473   0.01455   2.06335
   A59        1.88663  -0.00005   0.00000   0.00085   0.00085   1.88747
   A60        1.98417   0.00022   0.00000  -0.00407  -0.00407   1.98010
   A61        1.85733  -0.00010   0.00000   0.00260   0.00260   1.85993
   A62        1.93960  -0.00003   0.00000   0.00121   0.00121   1.94080
   A63        1.87664   0.00003   0.00000  -0.00076  -0.00076   1.87588
   A64        1.91476  -0.00007   0.00000   0.00037   0.00037   1.91513
   A65        1.86076  -0.00001   0.00000  -0.00104  -0.00104   1.85972
   A66        1.94660   0.00001   0.00000   0.00137   0.00137   1.94797
   A67        1.91832  -0.00003   0.00000  -0.00030  -0.00030   1.91802
   A68        1.89893  -0.00007   0.00000  -0.00108  -0.00108   1.89785
   A69        1.89410   0.00010   0.00000   0.00101   0.00101   1.89511
   A70        1.94249   0.00001   0.00000  -0.00001  -0.00001   1.94247
   A71        1.93266   0.00010   0.00000   0.00043   0.00043   1.93309
   A72        1.94499   0.00007   0.00000   0.00066   0.00066   1.94566
   A73        1.93150   0.00005   0.00000   0.00010   0.00010   1.93161
   A74        1.89329  -0.00009   0.00000  -0.00061  -0.00061   1.89268
   A75        1.87717  -0.00006   0.00000   0.00030   0.00030   1.87746
   A76        1.88200  -0.00007   0.00000  -0.00094  -0.00094   1.88105
   A77        1.93474   0.00003   0.00000  -0.00036  -0.00036   1.93438
   A78        1.94357   0.00006   0.00000   0.00057   0.00057   1.94414
   A79        1.94055   0.00002   0.00000  -0.00017  -0.00017   1.94037
   A80        1.87729  -0.00004   0.00000  -0.00008  -0.00008   1.87722
   A81        1.87913  -0.00004   0.00000  -0.00026  -0.00026   1.87887
   A82        1.88586  -0.00004   0.00000   0.00030   0.00030   1.88616
   A83        1.83774  -0.00009   0.00000  -0.02064  -0.02064   1.81711
   A84        3.21880  -0.00003   0.00000  -0.00686  -0.00686   3.21194
   A85        3.15636  -0.00620   0.00000  -0.07947  -0.07946   3.07690
   A86        3.16205  -0.00009   0.00000  -0.06999  -0.06999   3.09206
   A87        3.18435  -0.00028   0.00000   0.00109   0.00109   3.18544
   A88        3.23994   0.00379   0.00000   0.03592   0.03582   3.27576
   A89        3.23247  -0.00024   0.00000  -0.01710  -0.01710   3.21537
    D1        1.53672   0.00014   0.00000   0.01050   0.01050   1.54722
    D2       -1.56462   0.00020   0.00000   0.00923   0.00923  -1.55540
    D3       -2.67090   0.00011   0.00000   0.00958   0.00958  -2.66131
    D4        0.51095   0.00017   0.00000   0.00831   0.00831   0.51925
    D5       -0.51994   0.00007   0.00000   0.00881   0.00881  -0.51113
    D6        2.66190   0.00013   0.00000   0.00753   0.00753   2.66943
    D7        3.04467  -0.00002   0.00000  -0.00924  -0.00924   3.03543
    D8       -0.05465   0.00004   0.00000  -0.01059  -0.01059  -0.06524
    D9       -1.15909   0.00017   0.00000  -0.04780  -0.04780  -1.20689
   D10       -0.36871  -0.00005   0.00000   0.00066   0.00066  -0.36805
   D11        2.81569   0.00005   0.00000   0.00492   0.00492   2.82061
   D12        1.71608  -0.00004   0.00000   0.00056   0.00056   1.71664
   D13       -1.38270   0.00005   0.00000   0.00482   0.00482  -1.37788
   D14       -2.51821   0.00006   0.00000   0.00046   0.00046  -2.51775
   D15        0.66620   0.00015   0.00000   0.00472   0.00471   0.67091
   D16        3.09448   0.00060   0.00000   0.03263   0.03263   3.12712
   D17       -0.09532   0.00052   0.00000   0.02763   0.02763  -0.06770
   D18       -2.37691  -0.00023   0.00000  -0.03464  -0.03465  -2.41155
   D19        0.81312  -0.00018   0.00000  -0.02973  -0.02973   0.78339
   D20        0.95215  -0.00121   0.00000   0.01902   0.01885   0.97099
   D21       -1.74670   0.00078   0.00000   0.06595   0.06613  -1.68058
   D22       -2.31418  -0.00002   0.00000  -0.02132  -0.02132  -2.33550
   D23       -1.22724   0.00045   0.00000   0.02067   0.02059  -1.20665
   D24        3.02763   0.00018   0.00000   0.01196   0.01195   3.03957
   D25        0.90507  -0.00022   0.00000   0.00634   0.00635   0.91142
   D26        0.90228  -0.00035   0.00000   0.00934   0.00925   0.91154
   D27       -1.12603  -0.00063   0.00000   0.00063   0.00061  -1.12543
   D28        3.03459  -0.00102   0.00000  -0.00498  -0.00498   3.02961
   D29        2.97370   0.00077   0.00000   0.02292   0.02293   2.99662
   D30        0.94538   0.00050   0.00000   0.01420   0.01428   0.95966
   D31       -1.17718   0.00010   0.00000   0.00859   0.00869  -1.16850
   D32        3.02402   0.00057   0.00000   0.07156   0.07155   3.09557
   D33       -0.15150   0.00124   0.00000   0.06835   0.06834  -0.08316
   D34        0.86932   0.00230   0.00000   0.08996   0.08995   0.95927
   D35       -2.30621   0.00297   0.00000   0.08675   0.08674  -2.21946
   D36       -1.22139   0.00019   0.00000   0.06576   0.06577  -1.15562
   D37        1.88628   0.00087   0.00000   0.06255   0.06256   1.94884
   D38        0.85672   0.00101   0.00000   0.04921   0.04922   0.90594
   D39        2.90475   0.00124   0.00000   0.05058   0.05058   2.95534
   D40       -1.22650   0.00139   0.00000   0.05231   0.05231  -1.17419
   D41        2.98760   0.00004   0.00000   0.02676   0.02676   3.01436
   D42       -1.24755   0.00027   0.00000   0.02813   0.02813  -1.21942
   D43        0.90438   0.00043   0.00000   0.02986   0.02986   0.93424
   D44       -1.26241   0.00024   0.00000   0.03619   0.03619  -1.22621
   D45        0.78562   0.00047   0.00000   0.03756   0.03756   0.82318
   D46        2.93756   0.00062   0.00000   0.03929   0.03929   2.97685
   D47       -1.02333  -0.00034   0.00000  -0.00215  -0.00215  -1.02548
   D48       -3.13699  -0.00001   0.00000   0.00136   0.00136  -3.13563
   D49        1.05157   0.00003   0.00000   0.00349   0.00349   1.05506
   D50        1.02990  -0.00013   0.00000  -0.00085  -0.00084   1.02906
   D51       -1.08376   0.00019   0.00000   0.00267   0.00267  -1.08110
   D52        3.10479   0.00024   0.00000   0.00479   0.00479   3.10959
   D53        3.09216  -0.00023   0.00000  -0.00634  -0.00634   3.08582
   D54        0.97850   0.00010   0.00000  -0.00283  -0.00283   0.97567
   D55       -1.11613   0.00014   0.00000  -0.00070  -0.00070  -1.11683
   D56       -0.94826   0.00003   0.00000   0.01173   0.01172  -0.93654
   D57       -3.06787  -0.00006   0.00000   0.00318   0.00318  -3.06470
   D58        1.11122  -0.00004   0.00000   0.01618   0.01616   1.12738
   D59       -3.03118   0.00018   0.00000   0.01030   0.01031  -3.02087
   D60        1.13239   0.00009   0.00000   0.00175   0.00176   1.13416
   D61       -0.97170   0.00011   0.00000   0.01475   0.01475  -0.95695
   D62        1.19515   0.00002   0.00000   0.01100   0.01101   1.20616
   D63       -0.92446  -0.00007   0.00000   0.00245   0.00246  -0.92200
   D64       -3.02855  -0.00005   0.00000   0.01546   0.01544  -3.01311
   D65       -0.51335   0.00026   0.00000   0.01008   0.01007  -0.50328
   D66        2.66417  -0.00031   0.00000   0.01372   0.01373   2.67791
   D67        0.25263   0.00056   0.00000   0.04380   0.04360   0.29624
   D68        2.99456   0.00054   0.00000   0.02153   0.02173   3.01629
   D69       -2.92286   0.00124   0.00000   0.04056   0.04036  -2.88250
   D70       -0.18093   0.00123   0.00000   0.01829   0.01849  -0.16244
   D71       -0.81602   0.00087   0.00000   0.00939   0.00946  -0.80656
   D72        1.34611   0.00094   0.00000   0.00878   0.00885   1.35496
   D73       -2.82745   0.00091   0.00000   0.00856   0.00862  -2.81882
   D74        1.92805  -0.00092   0.00000  -0.02225  -0.02231   1.90574
   D75       -2.19300  -0.00085   0.00000  -0.02286  -0.02293  -2.21592
   D76       -0.08337  -0.00088   0.00000  -0.02308  -0.02315  -0.10652
   D77       -1.03644   0.00001   0.00000   0.00101   0.00101  -1.03543
   D78        1.03418  -0.00008   0.00000  -0.00017  -0.00017   1.03401
   D79       -3.08602  -0.00009   0.00000   0.00056   0.00056  -3.08546
   D80        1.09668   0.00008   0.00000   0.00006   0.00006   1.09674
   D81       -3.11589  -0.00001   0.00000  -0.00112  -0.00112  -3.11701
   D82       -0.95290  -0.00002   0.00000  -0.00039  -0.00039  -0.95330
   D83       -3.11355   0.00005   0.00000   0.00011   0.00011  -3.11344
   D84       -1.04292  -0.00004   0.00000  -0.00107  -0.00108  -1.04400
   D85        1.12006  -0.00005   0.00000  -0.00034  -0.00034   1.11972
   D86       -1.01885   0.00013   0.00000   0.00777   0.00777  -1.01107
   D87       -3.12799   0.00013   0.00000   0.00780   0.00780  -3.12019
   D88        1.06112   0.00015   0.00000   0.00849   0.00849   1.06960
   D89        1.02883   0.00009   0.00000   0.00664   0.00664   1.03547
   D90       -1.08032   0.00009   0.00000   0.00667   0.00667  -1.07365
   D91        3.10880   0.00010   0.00000   0.00735   0.00735   3.11615
   D92        3.11506   0.00017   0.00000   0.00718   0.00718   3.12224
   D93        1.00592   0.00016   0.00000   0.00721   0.00721   1.01312
   D94       -1.08816   0.00018   0.00000   0.00789   0.00789  -1.08027
   D95       -1.12480   0.00012   0.00000   0.00501   0.00501  -1.11979
   D96        3.06902   0.00011   0.00000   0.00498   0.00498   3.07399
   D97        0.96488   0.00011   0.00000   0.00433   0.00433   0.96921
   D98        3.12967   0.00009   0.00000   0.00585   0.00585   3.13552
   D99        1.04031   0.00008   0.00000   0.00581   0.00581   1.04612
   D100      -1.06383   0.00008   0.00000   0.00517   0.00517  -1.05866
   D101       1.04057   0.00011   0.00000   0.00655   0.00655   1.04712
   D102      -1.04879   0.00010   0.00000   0.00651   0.00651  -1.04228
   D103       3.13026   0.00010   0.00000   0.00587   0.00587   3.13612
         Item               Value     Threshold  Converged?
 Maximum Force            0.006197     0.000450     NO 
 RMS     Force            0.001065     0.000300     NO 
 Maximum Displacement     0.862849     0.001800     NO 
 RMS     Displacement     0.196033     0.001200     NO 
 Predicted change in Energy=-1.955628D-03
 GradGradGradGradGradGradGradGradGradGradGradGradGradGradGradGradGradGrad

 Symmetry turned off by external request.
 Stoichiometry    C14H30NO6(1-)
 Framework group  C1[X(C14H30NO6)]
 Deg. of freedom   147
 Full point group                 C1      NOp   1
                          Input orientation:                          
 ---------------------------------------------------------------------
 Center     Atomic      Atomic             Coordinates (Angstroms)
 Number     Number       Type             X           Y           Z
 ---------------------------------------------------------------------
      1          6           0        0.949054   -4.726764   -1.770745
      2          1           0        1.288651   -4.338771   -2.737807
      3          1           0        1.766257   -5.299758   -1.327491
      4          6           0        0.558278   -3.548384   -0.894536
      5          8           0       -0.572223   -3.086610   -0.903587
      6          8           0        1.580424   -3.086691   -0.192827
      7          1           0        1.327721   -2.226511    0.319763
      8          6           0       -2.351993    3.603910   -1.703063
      9          1           0       -2.482846    4.566898   -1.202293
     10          1           0       -1.729778    3.756962   -2.593913
     11          6           0       -1.654440    2.582399   -0.784831
     12          8           0       -0.984016    3.066050    0.179736
     13          8           0       -1.770996    1.372471   -1.106761
     14          6           0        1.310074    0.754908   -0.489095
     15          1           0        0.914527    1.765258   -0.598060
     16          6           0        0.951404   -0.094839   -1.713109
     17          1           0       -0.128562   -0.268805   -1.699402
     18          1           0        1.443728   -1.067908   -1.632046
     19          6           0        1.338796    0.545911   -3.057659
     20          1           0        2.401456    0.836869   -3.010096
     21          6           0        1.183066   -0.488350   -4.182541
     22          1           0        1.809693   -1.370603   -4.003371
     23          1           0        1.456543   -0.069724   -5.158988
     24          1           0        0.143396   -0.830431   -4.243474
     25          6           0        0.515746    1.807868   -3.364324
     26          1           0       -0.555702    1.597835   -3.301745
     27          1           0        0.757842    2.197724   -4.361563
     28          1           0        0.717239    2.602774   -2.639526
     29          6           0        0.772471    0.160158    0.803034
     30          8           0        1.030464   -1.019645    1.156348
     31          7           0        0.047247    0.984532    1.557145
     32          1           0       -0.316448    1.851757    1.083858
     33          6           0       -0.653443    0.499162    2.738876
     34          1           0       -1.173127   -0.426622    2.470920
     35          6           0        0.267049    0.288874    3.953020
     36          1           0        1.024268   -0.443411    3.647945
     37          6           0        0.973210    1.587967    4.357902
     38          1           0        1.558608    1.987028    3.524452
     39          1           0        1.645601    1.430799    5.210454
     40          1           0        0.240747    2.354045    4.645353
     41          6           0       -0.535598   -0.296050    5.121195
     42          1           0       -1.303033    0.412133    5.461112
     43          1           0        0.110900   -0.519886    5.978345
     44          1           0       -1.043760   -1.221161    4.828180
     45          8           0       -2.274050   -0.963504    0.434459
     46          1           0       -2.085853   -0.133881   -0.048639
     47          1           0       -1.618297   -1.590027    0.092569
     48          1           0        0.077920   -5.360564   -1.943705
     49          1           0       -3.315435    3.211666   -2.040865
     50          1           0        2.402368    0.827945   -0.384639
     51          1           0       -1.417812    1.248444    2.979047
 ---------------------------------------------------------------------
 Rotational constants (GHZ):      0.2688592      0.2231000      0.1494477
 Standard basis: 6-31G(d,p) (6D, 7F)
   465 basis functions,   798 primitive gaussians,   465 cartesian basis functions
    85 alpha electrons       85 beta electrons
       nuclear repulsion energy      1929.1982973210 Hartrees.
 NAtoms=   51 NActive=   51 NUniq=   51 SFac= 1.00D+00 NAtFMM=   60 NAOKFM=F Big=F
 Integral buffers will be    131072 words long.
 Raffenetti 2 integral format.
 Two-electron integral symmetry is turned off.
 Nuclear repulsion after empirical dispersion term =     1929.1371041276 Hartrees.
 One-electron integrals computed using PRISM.
 NBasis=   465 RedAO= T EigKep=  2.19D-03  NBF=   465
 NBsUse=   465 1.00D-06 EigRej= -1.00D+00 NBFU=   465
 Initial guess from the checkpoint file:  "gas-ts1-frame31_qm-struc_-1-irc-rc.chk"
 B after Tr=     0.001499   -0.042226    0.002033
         Rot=    0.999993    0.001897   -0.000398   -0.003182 Ang=   0.43 deg.
 ExpMin= 1.61D-01 ExpMax= 5.48D+03 ExpMxC= 8.25D+02 IAcc=2 IRadAn=         4 AccDes= 0.00D+00
 Harris functional with IExCor=  402 and IRadAn=       4 diagonalized for initial guess.
 HarFok:  IExCor=  402 AccDes= 0.00D+00 IRadAn=         4 IDoV= 1 UseB2=F ITyADJ=14
 ICtDFT=  3500011 ScaDFX=  1.000000  1.000000  1.000000  1.000000
 FoFCou: FMM=F IPFlag=           0 FMFlag=      100000 FMFlg1=           0
         NFxFlg=           0 DoJE=T BraDBF=F KetDBF=T FulRan=T
         wScrn=  0.000000 ICntrl=     500 IOpCl=  0 I1Cent=   200000004 NGrid=           0
         NMat0=    1 NMatS0=      1 NMatT0=    0 NMatD0=    1 NMtDS0=    0 NMtDT0=    0
 Symmetry not used in FoFCou.
 Requested convergence on RMS density matrix=1.00D-08 within 128 cycles.
 Requested convergence on MAX density matrix=1.00D-06.
 Requested convergence on             energy=1.00D-06.
 No special actions if energy rises.
 Integral accuracy reduced to 1.0D-05 until final iterations.
 Initial convergence to 1.0D-05 achieved.  Increase integral accuracy.
 SCF Done:  E(RB3LYP) =  -1057.92980106     A.U. after   13 cycles
            NFock= 13  Conv=0.40D-08     -V/T= 2.0092
 Calling FoFJK, ICntrl=      2127 FMM=F ISym2X=0 I1Cent= 0 IOpClX= 0 NMat=1 NMatS=1 NMatT=0.
 -------------------------------------------------------------------
 Center     Atomic                   Forces (Hartrees/Bohr)
 Number     Number              X              Y              Z
 -------------------------------------------------------------------
      1        6          -0.000020747    0.000033544   -0.000048585
      2        1           0.000155390   -0.000006646    0.000038579
      3        1          -0.000056047   -0.000100517    0.000073002
      4        6          -0.000051960    0.000004946    0.000198411
      5        8          -0.000197704   -0.000168586    0.000274030
      6        8           0.000228102    0.000368638   -0.000359863
      7        1           0.000208577    0.000022344   -0.000205362
      8        6           0.000285439    0.000079392   -0.000196179
      9        1          -0.000001331   -0.000014274   -0.000003309
     10        1          -0.000090848    0.000059344    0.000270156
     11        6          -0.000041202    0.001186194    0.000597153
     12        8          -0.000741242    0.000225752   -0.000663564
     13        8          -0.001543832    0.000722262    0.000405412
     14        6           0.000194787    0.000098376    0.000261938
     15        1           0.000523297    0.000113520    0.000529501
     16        6          -0.000591832   -0.000798584   -0.000441230
     17        1           0.000788708   -0.000536207   -0.000748100
     18        1           0.000830212    0.000277787    0.000476767
     19        6          -0.000205706   -0.000057350    0.000042262
     20        1           0.000223128   -0.000583473   -0.000119482
     21        6          -0.000225481    0.000053059   -0.000246719
     22        1           0.000023466    0.000176426   -0.000015397
     23        1           0.000066435   -0.000003944   -0.000004802
     24        1          -0.000352865    0.000086087   -0.000012680
     25        6           0.001148959    0.000806784    0.000615604
     26        1           0.000111110   -0.000983647   -0.000558346
     27        1          -0.000468133   -0.000097524   -0.000010384
     28        1          -0.000049871    0.000007417   -0.000130207
     29        6           0.000376624   -0.000252117   -0.000546399
     30        8           0.000135941    0.000385293    0.000980548
     31        7          -0.000126246    0.000672361   -0.000025365
     32        1          -0.000555871   -0.000755630    0.000392131
     33        6          -0.000146046   -0.000295506   -0.000424746
     34        1          -0.000127016   -0.000013792    0.000031051
     35        6          -0.000018690   -0.000049829   -0.000010578
     36        1          -0.000064803   -0.000086076    0.000058710
     37        6           0.000090550   -0.000041261   -0.000022541
     38        1          -0.000141134    0.000083874   -0.000036707
     39        1           0.000116383   -0.000031465   -0.000121335
     40        1           0.000024076   -0.000071558    0.000175789
     41        6          -0.000086946    0.000040617   -0.000012542
     42        1          -0.000081338   -0.000060993   -0.000092605
     43        1          -0.000031559    0.000129609    0.000038817
     44        1           0.000098360   -0.000053036    0.000038158
     45        8           0.000236878   -0.000450133    0.000043964
     46        1           0.000007915    0.000250506    0.000050008
     47        1           0.000100972    0.000181467   -0.000067327
     48        1          -0.000055149    0.000039690   -0.000094572
     49        1          -0.000061293    0.000033613    0.000058780
     50        1           0.000081494   -0.000676710   -0.000519199
     51        1           0.000078090    0.000049959    0.000087355
 -------------------------------------------------------------------
 Cartesian Forces:  Max     0.001543832 RMS     0.000365578

 GradGradGradGradGradGradGradGradGradGradGradGradGradGradGradGradGradGrad
 Berny optimization.
 Using GDIIS optimizer.
 FormGI is forming the generalized inverse of G from B-inverse, IUseBI=4.
 GSVD:  received Info=                   1 from GESDD.
 Internal  Forces:  Max     0.010000662 RMS     0.001412431
 Search for a local minimum.
 Step number   2 out of a maximum of  252
 All quantities printed in internal units (Hartrees-Bohrs-Radians)
 Swapping is turned off.
 Update second derivatives using D2CorX and points    1    2
 DE= -1.11D-03 DEPred=-1.96D-03 R= 5.68D-01
 TightC=F SS=  1.41D+00  RLast= 3.00D-01 DXNew= 5.0454D-01 9.0120D-01
 Trust test= 5.68D-01 RLast= 3.00D-01 DXMaxT set to 5.05D-01
 ITU=  1  0
     Eigenvalues ---   -0.00466   0.00006   0.00032   0.00135   0.00224
     Eigenvalues ---    0.00236   0.00260   0.00301   0.00318   0.00369
     Eigenvalues ---    0.00380   0.00434   0.00492   0.00661   0.00995
     Eigenvalues ---    0.01270   0.01390   0.01821   0.01884   0.02086
     Eigenvalues ---    0.02337   0.02595   0.02800   0.03251   0.03393
     Eigenvalues ---    0.03519   0.03615   0.03707   0.03912   0.03930
     Eigenvalues ---    0.04035   0.04191   0.04228   0.04319   0.04335
     Eigenvalues ---    0.04369   0.04479   0.04508   0.04627   0.04645
     Eigenvalues ---    0.04698   0.04709   0.04728   0.04770   0.04771
     Eigenvalues ---    0.04832   0.04854   0.05015   0.05095   0.05599
     Eigenvalues ---    0.05717   0.05842   0.05860   0.06667   0.07476
     Eigenvalues ---    0.07683   0.07963   0.08520   0.09209   0.10395
     Eigenvalues ---    0.11214   0.11725   0.11885   0.12100   0.12193
     Eigenvalues ---    0.12325   0.12427   0.12479   0.12503   0.13099
     Eigenvalues ---    0.13149   0.13167   0.13217   0.13677   0.13726
     Eigenvalues ---    0.13835   0.13982   0.14440   0.14491   0.14652
     Eigenvalues ---    0.15267   0.15743   0.16617   0.17615   0.17770
     Eigenvalues ---    0.18367   0.18929   0.19472   0.19548   0.21082
     Eigenvalues ---    0.22075   0.22549   0.22942   0.23392   0.23884
     Eigenvalues ---    0.24858   0.26762   0.27853   0.28073   0.28228
     Eigenvalues ---    0.28627   0.28816   0.29287   0.30244   0.30732
     Eigenvalues ---    0.31457   0.32258   0.32738   0.32782   0.32878
     Eigenvalues ---    0.32917   0.33010   0.33127   0.33154   0.33184
     Eigenvalues ---    0.33238   0.33390   0.33568   0.33729   0.33817
     Eigenvalues ---    0.33905   0.34094   0.34110   0.34216   0.34341
     Eigenvalues ---    0.34401   0.34436   0.34798   0.34862   0.34940
     Eigenvalues ---    0.34980   0.35294   0.35523   0.37130   0.38675
     Eigenvalues ---    0.47175   0.49032   0.49855   0.52345   0.56848
     Eigenvalues ---    0.62209   0.69925   0.75476   0.76734   0.83703
     Eigenvalues ---    0.97306   1.64730
 Eigenvalue     2 is   6.15D-05 Eigenvector:
                          D12       D13       D14       D10       D15
   1                   -0.43939  -0.42225  -0.40883  -0.39658  -0.39169
                          D11       D18       D16       A11       D19
   1                   -0.37944  -0.04365   0.02762  -0.02601  -0.02384
 Cosine:  0.968 <  0.970
 Cut down GDIIS temporarily because of the cosine check. E 6
     Eigenvalues ---   -0.00466   0.00006   0.00032   0.00135   0.00224
     Eigenvalues ---    0.00236   0.00260   0.00301   0.00318   0.00369
     Eigenvalues ---    0.00380   0.00434   0.00492   0.00661   0.00995
     Eigenvalues ---    0.01270   0.01390   0.01821   0.01884   0.02086
     Eigenvalues ---    0.02337   0.02595   0.02800   0.03251   0.03393
     Eigenvalues ---    0.03519   0.03615   0.03707   0.03912   0.03930
     Eigenvalues ---    0.04035   0.04191   0.04228   0.04319   0.04335
     Eigenvalues ---    0.04369   0.04479   0.04508   0.04627   0.04645
     Eigenvalues ---    0.04698   0.04709   0.04728   0.04770   0.04771
     Eigenvalues ---    0.04832   0.04854   0.05015   0.05095   0.05599
     Eigenvalues ---    0.05717   0.05842   0.05860   0.06667   0.07476
     Eigenvalues ---    0.07683   0.07963   0.08520   0.09209   0.10395
     Eigenvalues ---    0.11214   0.11725   0.11885   0.12100   0.12193
     Eigenvalues ---    0.12325   0.12427   0.12479   0.12503   0.13099
     Eigenvalues ---    0.13149   0.13167   0.13217   0.13677   0.13726
     Eigenvalues ---    0.13835   0.13982   0.14440   0.14491   0.14652
     Eigenvalues ---    0.15267   0.15743   0.16617   0.17615   0.17770
     Eigenvalues ---    0.18367   0.18929   0.19472   0.19548   0.21082
     Eigenvalues ---    0.22075   0.22549   0.22942   0.23392   0.23884
     Eigenvalues ---    0.24858   0.26762   0.27853   0.28073   0.28228
     Eigenvalues ---    0.28627   0.28816   0.29287   0.30244   0.30732
     Eigenvalues ---    0.31457   0.32258   0.32738   0.32782   0.32878
     Eigenvalues ---    0.32917   0.33010   0.33127   0.33154   0.33184
     Eigenvalues ---    0.33238   0.33390   0.33568   0.33729   0.33817
     Eigenvalues ---    0.33905   0.34094   0.34110   0.34216   0.34341
     Eigenvalues ---    0.34401   0.34436   0.34798   0.34862   0.34940
     Eigenvalues ---    0.34980   0.35294   0.35523   0.37130   0.38675
     Eigenvalues ---    0.47175   0.49032   0.49855   0.52345   0.56848
     Eigenvalues ---    0.62209   0.69925   0.75476   0.76734   0.83703
     Eigenvalues ---    0.97306   1.64730
 Eigenvalue     1 is  -4.66D-03 should be greater than     0.000000 Eigenvector:
                          D37       D36       D18       D19       D33
   1                    0.24669   0.24050  -0.23672  -0.23212   0.23211
                          D32       D22       D58       D64       D61
   1                    0.22592   0.21075   0.20750   0.19909   0.19596
 Eigenvalue     2 is   6.15D-05 Eigenvector:
                          D12       D13       D14       D10       D15
   1                   -0.43939  -0.42225  -0.40883  -0.39658  -0.39169
                          D11       D18       D16       A11       D19
   1                   -0.37944  -0.04365   0.02762  -0.02601  -0.02384
 Quadratic step=1.173D+00 exceeds max=5.045D-01 adjusted using Lamda=-7.053D-04.
 Angle between NR and scaled steps=  26.60 degrees.
 Angle between quadratic step and forces=  81.12 degrees.
 Linear search not attempted -- option 19 set.
 Iteration  1 RMS(Cart)=  0.11077243 RMS(Int)=  0.00171665
 Iteration  2 RMS(Cart)=  0.00449137 RMS(Int)=  0.00003712
 Iteration  3 RMS(Cart)=  0.00001362 RMS(Int)=  0.00003678
 Iteration  4 RMS(Cart)=  0.00000000 RMS(Int)=  0.00003678
 Variable       Old X    -DE/DX   Delta X   Delta X   Delta X     New X
                                 (Linear)    (Quad)   (Total)
    R1        2.07102   0.00001   0.00000  -0.00069  -0.00069   2.07033
    R2        2.06371   0.00004   0.00000  -0.00112  -0.00112   2.06260
    R3        2.87153   0.00005   0.00000  -0.00051  -0.00051   2.87102
    R4        2.06187   0.00004   0.00000  -0.00302  -0.00302   2.05886
    R5        2.30775   0.00012   0.00000  -0.00069  -0.00069   2.30706
    R6        2.50012   0.00000   0.00000   0.00251   0.00251   2.50262
    R7        1.95156  -0.00019   0.00000   0.00021   0.00021   1.95177
    R8        2.83129  -0.00004   0.00000   0.00180   0.00180   2.83309
    R9        2.06598  -0.00001   0.00000   0.00060   0.00060   2.06658
   R10        2.07370  -0.00026   0.00000   0.00068   0.00068   2.07439
   R11        2.91117  -0.00003   0.00000   0.00008   0.00008   2.91125
   R12        2.06680   0.00002   0.00000   0.00163   0.00163   2.06843
   R13        2.40060  -0.00107   0.00000  -0.00189  -0.00189   2.39871
   R14        2.37621  -0.00067   0.00000   0.00002   0.00002   2.37623
   R15        3.12668   0.00215   0.00000   0.00075   0.00076   3.12743
   R16        3.52921  -0.00003   0.00000   0.00000   0.00000   3.52922
   R17        2.06070  -0.00014   0.00000   0.00460   0.00460   2.06530
   R18        2.89623   0.00153   0.00000   0.00698   0.00698   2.90321
   R19        2.87359   0.00059   0.00000  -0.00014  -0.00014   2.87345
   R20        2.07814  -0.00001   0.00000   0.00153   0.00153   2.07968
   R21        2.06731  -0.00070   0.00000   0.00105   0.00105   2.06836
   R22        2.06648   0.00016   0.00000  -0.00105  -0.00105   2.06543
   R23        2.90824   0.00021   0.00000  -0.00294  -0.00294   2.90530
   R24        2.08399   0.00006   0.00000  -0.00300  -0.00300   2.08099
   R25        2.90263   0.00004   0.00000  -0.00102  -0.00102   2.90160
   R26        2.90551  -0.00060   0.00000   0.00021   0.00021   2.90572
   R27        2.07279  -0.00013   0.00000   0.01381   0.01381   2.08660
   R28        2.07310   0.00002   0.00000   0.00121   0.00121   2.07431
   R29        2.07151   0.00031   0.00000  -0.01457  -0.01457   2.05694
   R30        2.06666   0.00005   0.00000  -0.00278  -0.00278   2.06389
   R31        2.07447  -0.00013   0.00000   0.00043   0.00043   2.07490
   R32        2.06820  -0.00009   0.00000   0.00102   0.00102   2.06922
   R33        2.37785  -0.00023   0.00000   0.00117   0.00117   2.37901
   R34        2.51712   0.00301   0.00000  -0.00066  -0.00066   2.51646
   R35        1.98947   0.00173   0.00000  -0.00015  -0.00016   1.98932
   R36        2.75345   0.00004   0.00000   0.00118   0.00118   2.75463
   R37        2.06918   0.00006   0.00000  -0.00018  -0.00018   2.06901
   R38        2.90654  -0.00003   0.00000   0.00078   0.00078   2.90732
   R39        2.07299  -0.00000   0.00000  -0.00008  -0.00008   2.07291
   R40        2.07241  -0.00000   0.00000  -0.00061  -0.00061   2.07180
   R41        2.89704  -0.00001   0.00000  -0.00011  -0.00011   2.89693
   R42        2.89752   0.00001   0.00000  -0.00040  -0.00040   2.89712
   R43        2.06714  -0.00002   0.00000   0.00109   0.00109   2.06823
   R44        2.07324  -0.00002   0.00000   0.00098   0.00098   2.07422
   R45        2.07526  -0.00002   0.00000   0.00140   0.00140   2.07667
   R46        2.07528  -0.00001   0.00000   0.00084   0.00084   2.07612
   R47        2.07248  -0.00001   0.00000   0.00093   0.00093   2.07340
   R48        2.07002  -0.00001   0.00000   0.00070   0.00070   2.07072
   R49        1.84872   0.00015   0.00000   0.00081   0.00081   1.84954
   R50        1.83160  -0.00003   0.00000  -0.00360  -0.00360   1.82800
    A1        1.88813  -0.00003   0.00000  -0.00667  -0.00668   1.88144
    A2        1.89016   0.00003   0.00000   0.00209   0.00207   1.89223
    A3        1.88933   0.00001   0.00000   0.00668   0.00667   1.89599
    A4        1.94473  -0.00000   0.00000  -0.00487  -0.00487   1.93986
    A5        1.93586  -0.00001   0.00000   0.00082   0.00082   1.93668
    A6        1.91405  -0.00000   0.00000   0.00222   0.00221   1.91626
    A7        2.12589   0.00003   0.00000   0.00441   0.00441   2.13030
    A8        1.95819  -0.00003   0.00000  -0.00463  -0.00463   1.95356
    A9        2.19837   0.00000   0.00000   0.00016   0.00016   2.19853
   A10        1.94430  -0.00034   0.00000  -0.00310  -0.00310   1.94119
   A11        1.89322  -0.00004   0.00000  -0.00052  -0.00052   1.89270
   A12        1.94470  -0.00004   0.00000  -0.00099  -0.00099   1.94371
   A13        1.93044  -0.00003   0.00000   0.00046   0.00046   1.93090
   A14        1.89613   0.00002   0.00000  -0.00082  -0.00082   1.89531
   A15        1.87419   0.00007   0.00000   0.00035   0.00035   1.87455
   A16        1.92320   0.00003   0.00000   0.00150   0.00150   1.92471
   A17        2.02538  -0.00077   0.00000  -0.00117  -0.00117   2.02421
   A18        2.03026   0.00004   0.00000   0.00378   0.00378   2.03404
   A19        2.22642   0.00074   0.00000  -0.00265  -0.00265   2.22377
   A20        1.92669   0.00577   0.00000  -0.00846  -0.00846   1.91823
   A21        2.27402   0.00057   0.00000   0.02479   0.02479   2.29881
   A22        1.92731   0.00151   0.00000   0.02032   0.02038   1.94769
   A23        1.89552  -0.00015   0.00000   0.00023   0.00023   1.89575
   A24        1.88414   0.00004   0.00000   0.00236   0.00245   1.88659
   A25        1.95955   0.00006   0.00000  -0.00824  -0.00831   1.95124
   A26        1.92317  -0.00163   0.00000  -0.01879  -0.01880   1.90437
   A27        1.87174   0.00014   0.00000   0.00418   0.00400   1.87574
   A28        1.88514   0.00051   0.00000   0.01075   0.01075   1.89589
   A29        1.90583  -0.00081   0.00000  -0.01544  -0.01540   1.89043
   A30        1.99105   0.00075   0.00000   0.01000   0.00997   2.00103
   A31        1.87760   0.00018   0.00000   0.00488   0.00492   1.88252
   A32        1.90250  -0.00046   0.00000  -0.00600  -0.00610   1.89639
   A33        1.89855  -0.00019   0.00000  -0.00422  -0.00421   1.89434
   A34        1.89096  -0.00025   0.00000   0.00130   0.00129   1.89226
   A35        1.91129   0.00040   0.00000  -0.00208  -0.00209   1.90920
   A36        1.96193   0.00012   0.00000  -0.00141  -0.00143   1.96050
   A37        1.88277   0.00004   0.00000  -0.00338  -0.00337   1.87940
   A38        1.88376   0.00036   0.00000   0.00999   0.00999   1.89374
   A39        1.93085  -0.00067   0.00000  -0.00424  -0.00424   1.92660
   A40        1.94341  -0.00005   0.00000   0.00452   0.00452   1.94792
   A41        1.94940   0.00000   0.00000  -0.00035  -0.00036   1.94904
   A42        1.92516  -0.00015   0.00000   0.00729   0.00729   1.93244
   A43        1.88589  -0.00001   0.00000  -0.00164  -0.00165   1.88425
   A44        1.87539   0.00017   0.00000  -0.00891  -0.00892   1.86647
   A45        1.88183   0.00005   0.00000  -0.00159  -0.00159   1.88023
   A46        1.93414  -0.00138   0.00000  -0.00792  -0.00792   1.92622
   A47        1.93330   0.00043   0.00000   0.00034   0.00033   1.93363
   A48        1.94496   0.00046   0.00000   0.00600   0.00600   1.95096
   A49        1.91373   0.00001   0.00000   0.00066   0.00064   1.91437
   A50        1.85664   0.00062   0.00000   0.00584   0.00585   1.86249
   A51        1.87871  -0.00011   0.00000  -0.00463  -0.00463   1.87407
   A52        2.13273  -0.00370   0.00000  -0.00449  -0.00449   2.12824
   A53        2.01695   0.00784   0.00000   0.00887   0.00887   2.02582
   A54        2.13288  -0.00418   0.00000  -0.00425  -0.00425   2.12863
   A55        2.26420  -0.00058   0.00000  -0.02053  -0.02053   2.24367
   A56        2.03017   0.00996   0.00000   0.02066   0.02068   2.05085
   A57        2.11161  -0.00509   0.00000  -0.00553  -0.00564   2.10596
   A58        2.06335  -0.00485   0.00000  -0.00906  -0.00910   2.05425
   A59        1.88747   0.00008   0.00000   0.00044   0.00043   1.88790
   A60        1.98010  -0.00004   0.00000   0.00247   0.00247   1.98257
   A61        1.85993   0.00001   0.00000  -0.00163  -0.00163   1.85829
   A62        1.94080  -0.00005   0.00000   0.00086   0.00086   1.94166
   A63        1.87588   0.00000   0.00000  -0.00036  -0.00036   1.87552
   A64        1.91513   0.00000   0.00000  -0.00199  -0.00199   1.91314
   A65        1.85972  -0.00001   0.00000   0.00136   0.00136   1.86108
   A66        1.94797  -0.00000   0.00000  -0.00005  -0.00005   1.94792
   A67        1.91802   0.00000   0.00000  -0.00110  -0.00110   1.91691
   A68        1.89785  -0.00001   0.00000   0.00108   0.00108   1.89893
   A69        1.89511   0.00001   0.00000  -0.00164  -0.00164   1.89347
   A70        1.94247   0.00001   0.00000   0.00037   0.00037   1.94285
   A71        1.93309   0.00001   0.00000  -0.00082  -0.00082   1.93227
   A72        1.94566  -0.00000   0.00000  -0.00077  -0.00078   1.94488
   A73        1.93161   0.00001   0.00000   0.00032   0.00032   1.93193
   A74        1.89268  -0.00000   0.00000   0.00040   0.00040   1.89309
   A75        1.87746   0.00000   0.00000   0.00061   0.00061   1.87807
   A76        1.88105  -0.00001   0.00000   0.00034   0.00034   1.88139
   A77        1.93438  -0.00000   0.00000   0.00003   0.00003   1.93441
   A78        1.94414   0.00001   0.00000  -0.00035  -0.00035   1.94379
   A79        1.94037   0.00000   0.00000  -0.00018  -0.00018   1.94019
   A80        1.87722  -0.00000   0.00000   0.00000   0.00000   1.87722
   A81        1.87887  -0.00001   0.00000   0.00021   0.00021   1.87909
   A82        1.88616   0.00000   0.00000   0.00031   0.00031   1.88647
   A83        1.81711  -0.00037   0.00000   0.02160   0.02160   1.83870
   A84        3.21194  -0.00030   0.00000   0.00220   0.00220   3.21414
   A85        3.07690   0.01000   0.00000   0.02784   0.02783   3.10473
   A86        3.09206  -0.00101   0.00000   0.02335   0.02335   3.11541
   A87        3.18544  -0.00052   0.00000  -0.02165  -0.02165   3.16379
   A88        3.27576  -0.00495   0.00000  -0.06445  -0.06430   3.21146
   A89        3.21537  -0.00037   0.00000   0.01881   0.01881   3.23418
    D1        1.54722   0.00018   0.00000   0.13972   0.13972   1.68694
    D2       -1.55540   0.00012   0.00000   0.14127   0.14127  -1.41412
    D3       -2.66131   0.00016   0.00000   0.12995   0.12995  -2.53136
    D4        0.51925   0.00010   0.00000   0.13150   0.13151   0.65076
    D5       -0.51113   0.00015   0.00000   0.12922   0.12921  -0.38192
    D6        2.66943   0.00009   0.00000   0.13077   0.13077   2.80020
    D7        3.03543  -0.00014   0.00000   0.02028   0.02028   3.05571
    D8       -0.06524  -0.00020   0.00000   0.02180   0.02180  -0.04344
    D9       -1.20689  -0.00110   0.00000  -0.05133  -0.05133  -1.25821
   D10       -0.36805   0.00016   0.00000  -0.00641  -0.00641  -0.37446
   D11        2.82061  -0.00017   0.00000  -0.00568  -0.00568   2.81493
   D12        1.71664   0.00009   0.00000  -0.00818  -0.00818   1.70847
   D13       -1.37788  -0.00024   0.00000  -0.00745  -0.00744  -1.38533
   D14       -2.51775   0.00021   0.00000  -0.00738  -0.00738  -2.52512
   D15        0.67091  -0.00012   0.00000  -0.00664  -0.00664   0.66427
   D16        3.12712  -0.00012   0.00000   0.01548   0.01548  -3.14059
   D17       -0.06770   0.00022   0.00000   0.01486   0.01486  -0.05283
   D18       -2.41155  -0.00062   0.00000  -0.09422  -0.09422  -2.50577
   D19        0.78339  -0.00094   0.00000  -0.09347  -0.09347   0.68992
   D20        0.97099   0.00385   0.00000   0.06028   0.06054   1.03153
   D21       -1.68058   0.00160   0.00000   0.00912   0.00886  -1.67172
   D22       -2.33550   0.00012   0.00000   0.12544   0.12544  -2.21007
   D23       -1.20665  -0.00030   0.00000  -0.01510  -0.01517  -1.22182
   D24        3.03957  -0.00036   0.00000  -0.01853  -0.01855   3.02103
   D25        0.91142  -0.00003   0.00000  -0.00847  -0.00846   0.90296
   D26        0.91154   0.00062   0.00000  -0.00609  -0.00619   0.90535
   D27       -1.12543   0.00056   0.00000  -0.00952  -0.00956  -1.13499
   D28        3.02961   0.00089   0.00000   0.00054   0.00052   3.03013
   D29        2.99662  -0.00027   0.00000  -0.01894  -0.01891   2.97772
   D30        0.95966  -0.00033   0.00000  -0.02237  -0.02228   0.93738
   D31       -1.16850  -0.00000   0.00000  -0.01231  -0.01220  -1.18069
   D32        3.09557   0.00056   0.00000   0.06749   0.06748  -3.12014
   D33       -0.08316  -0.00071   0.00000   0.07131   0.07131  -0.01185
   D34        0.95927  -0.00128   0.00000   0.04703   0.04702   1.00628
   D35       -2.21946  -0.00256   0.00000   0.05086   0.05085  -2.16861
   D36       -1.15562   0.00062   0.00000   0.07259   0.07261  -1.08301
   D37        1.94884  -0.00066   0.00000   0.07642   0.07644   2.02528
   D38        0.90594  -0.00024   0.00000   0.06497   0.06498   0.97092
   D39        2.95534  -0.00012   0.00000   0.06051   0.06052   3.01586
   D40       -1.17419  -0.00060   0.00000   0.05257   0.05258  -1.12161
   D41        3.01436   0.00058   0.00000   0.08108   0.08106   3.09542
   D42       -1.21942   0.00071   0.00000   0.07662   0.07660  -1.14282
   D43        0.93424   0.00023   0.00000   0.06868   0.06866   1.00290
   D44       -1.22621   0.00043   0.00000   0.08120   0.08121  -1.14501
   D45        0.82318   0.00056   0.00000   0.07674   0.07675   0.89993
   D46        2.97685   0.00008   0.00000   0.06880   0.06881   3.04566
   D47       -1.02548  -0.00001   0.00000   0.00452   0.00452  -1.02096
   D48       -3.13563   0.00003   0.00000   0.00372   0.00372  -3.13191
   D49        1.05506   0.00007   0.00000   0.00105   0.00105   1.05611
   D50        1.02906  -0.00006   0.00000   0.00301   0.00301   1.03207
   D51       -1.08110  -0.00002   0.00000   0.00221   0.00221  -1.07889
   D52        3.10959   0.00002   0.00000  -0.00046  -0.00046   3.10913
   D53        3.08582   0.00002   0.00000   0.01068   0.01067   3.09649
   D54        0.97567   0.00006   0.00000   0.00987   0.00987   0.98554
   D55       -1.11683   0.00010   0.00000   0.00721   0.00721  -1.10963
   D56       -0.93654  -0.00038   0.00000  -0.00176  -0.00175  -0.93829
   D57       -3.06470   0.00025   0.00000   0.00259   0.00259  -3.06210
   D58        1.12738  -0.00021   0.00000   0.00425   0.00425   1.13163
   D59       -3.02087  -0.00038   0.00000  -0.00908  -0.00908  -3.02995
   D60        1.13416   0.00025   0.00000  -0.00472  -0.00473   1.12942
   D61       -0.95695  -0.00021   0.00000  -0.00307  -0.00308  -0.96003
   D62        1.20616  -0.00026   0.00000  -0.00856  -0.00855   1.19761
   D63       -0.92200   0.00037   0.00000  -0.00420  -0.00420  -0.92620
   D64       -3.01311  -0.00009   0.00000  -0.00255  -0.00255  -3.01566
   D65       -0.50328  -0.00075   0.00000   0.00635   0.00634  -0.49694
   D66        2.67791   0.00036   0.00000   0.00199   0.00200   2.67991
   D67        0.29624   0.00084   0.00000  -0.03409  -0.03411   0.26213
   D68        3.01629  -0.00010   0.00000  -0.02048  -0.02047   2.99582
   D69       -2.88250  -0.00042   0.00000  -0.03027  -0.03028  -2.91277
   D70       -0.16244  -0.00136   0.00000  -0.01666  -0.01664  -0.17909
   D71       -0.80656  -0.00133   0.00000  -0.02156  -0.02147  -0.82804
   D72        1.35496  -0.00137   0.00000  -0.01843  -0.01834   1.33662
   D73       -2.81882  -0.00138   0.00000  -0.02053  -0.02045  -2.83927
   D74        1.90574   0.00116   0.00000  -0.00077  -0.00086   1.90488
   D75       -2.21592   0.00112   0.00000   0.00236   0.00227  -2.21365
   D76       -0.10652   0.00111   0.00000   0.00026   0.00017  -0.10635
   D77       -1.03543  -0.00001   0.00000   0.00309   0.00308  -1.03235
   D78        1.03401  -0.00003   0.00000   0.00520   0.00520   1.03920
   D79       -3.08546  -0.00001   0.00000   0.00485   0.00484  -3.08062
   D80        1.09674   0.00003   0.00000   0.00612   0.00612   1.10285
   D81       -3.11701   0.00001   0.00000   0.00823   0.00823  -3.10878
   D82       -0.95330   0.00002   0.00000   0.00788   0.00788  -0.94542
   D83       -3.11344  -0.00000   0.00000   0.00494   0.00494  -3.10850
   D84       -1.04400  -0.00002   0.00000   0.00705   0.00705  -1.03695
   D85        1.11972  -0.00001   0.00000   0.00670   0.00670   1.12641
   D86       -1.01107   0.00012   0.00000   0.03254   0.03254  -0.97854
   D87       -3.12019   0.00012   0.00000   0.03311   0.03311  -3.08708
   D88        1.06960   0.00013   0.00000   0.03298   0.03298   1.10258
   D89        1.03547   0.00010   0.00000   0.03484   0.03484   1.07031
   D90       -1.07365   0.00010   0.00000   0.03541   0.03541  -1.03824
   D91        3.11615   0.00011   0.00000   0.03528   0.03528  -3.13176
   D92        3.12224   0.00011   0.00000   0.03374   0.03374  -3.12721
   D93        1.01312   0.00011   0.00000   0.03431   0.03431   1.04743
   D94       -1.08027   0.00012   0.00000   0.03417   0.03417  -1.04609
   D95       -1.11979   0.00008   0.00000   0.02780   0.02780  -1.09198
   D96        3.07399   0.00008   0.00000   0.02801   0.02801   3.10201
   D97        0.96921   0.00007   0.00000   0.02797   0.02797   0.99719
   D98        3.13552   0.00009   0.00000   0.02772   0.02772  -3.11994
   D99        1.04612   0.00009   0.00000   0.02793   0.02793   1.07405
   D100      -1.05866   0.00008   0.00000   0.02789   0.02789  -1.03077
   D101       1.04712   0.00009   0.00000   0.02721   0.02721   1.07433
   D102      -1.04228   0.00009   0.00000   0.02742   0.02742  -1.01487
   D103       3.13612   0.00008   0.00000   0.02738   0.02738  -3.11968
         Item               Value     Threshold  Converged?
 Maximum Force            0.010001     0.000450     NO 
 RMS     Force            0.001412     0.000300     NO 
 Maximum Displacement     0.465073     0.001800     NO 
 RMS     Displacement     0.111297     0.001200     NO 
 Predicted change in Energy=-1.248037D-03
 GradGradGradGradGradGradGradGradGradGradGradGradGradGradGradGradGradGrad

 Symmetry turned off by external request.
 Stoichiometry    C14H30NO6(1-)
 Framework group  C1[X(C14H30NO6)]
 Deg. of freedom   147
 Full point group                 C1      NOp   1
                          Input orientation:                          
 ---------------------------------------------------------------------
 Center     Atomic      Atomic             Coordinates (Angstroms)
 Number     Number       Type             X           Y           Z
 ---------------------------------------------------------------------
      1          6           0        1.076033   -4.765355   -1.672504
      2          1           0        1.497143   -4.392158   -2.612540
      3          1           0        1.843207   -5.363403   -1.177419
      4          6           0        0.674894   -3.573703   -0.819709
      5          8           0       -0.470336   -3.151510   -0.793952
      6          8           0        1.710391   -3.053062   -0.178982
      7          1           0        1.441857   -2.196390    0.331651
      8          6           0       -2.354368    3.795264   -1.599623
      9          1           0       -2.439709    4.739872   -1.055232
     10          1           0       -1.735129    3.962541   -2.490434
     11          6           0       -1.688235    2.707650   -0.735502
     12          8           0       -0.982509    3.122912    0.234416
     13          8           0       -1.860238    1.516618   -1.100231
     14          6           0        1.326246    0.741603   -0.517370
     15          1           0        0.953887    1.763884   -0.621005
     16          6           0        0.939490   -0.126152   -1.724716
     17          1           0       -0.140514   -0.301770   -1.697375
     18          1           0        1.438975   -1.093356   -1.626569
     19          6           0        1.305307    0.476480   -3.090977
     20          1           0        2.384440    0.695817   -3.096809
     21          6           0        1.033555   -0.557271   -4.193316
     22          1           0        1.609141   -1.485499   -4.031117
     23          1           0        1.291866   -0.168049   -5.186630
     24          1           0       -0.018695   -0.835318   -4.209609
     25          6           0        0.540962    1.779385   -3.378294
     26          1           0       -0.534107    1.621508   -3.268204
     27          1           0        0.759462    2.144260   -4.390571
     28          1           0        0.815819    2.574667   -2.677604
     29          6           0        0.799008    0.162696    0.786087
     30          8           0        1.095367   -1.000240    1.166388
     31          7           0        0.037805    0.971902    1.520292
     32          1           0       -0.341055    1.837182    1.055602
     33          6           0       -0.667250    0.468400    2.692572
     34          1           0       -1.171582   -0.462587    2.413904
     35          6           0        0.241268    0.265341    3.917444
     36          1           0        1.015998   -0.450400    3.618298
     37          6           0        0.915906    1.574428    4.343125
     38          1           0        1.477464    2.009097    3.510323
     39          1           0        1.605485    1.415888    5.182256
     40          1           0        0.165952    2.312711    4.659581
     41          6           0       -0.566424   -0.345365    5.068546
     42          1           0       -1.370376    0.333298    5.384899
     43          1           0        0.067189   -0.538305    5.943276
     44          1           0       -1.029374   -1.292091    4.768353
     45          8           0       -2.259799   -0.918022    0.313670
     46          1           0       -2.092587   -0.059979   -0.126467
     47          1           0       -1.583831   -1.518351   -0.030439
     48          1           0        0.197790   -5.368716   -1.899783
     49          1           0       -3.337388    3.457772   -1.942907
     50          1           0        2.423268    0.783578   -0.440439
     51          1           0       -1.444330    1.205743    2.928664
 ---------------------------------------------------------------------
 Rotational constants (GHZ):      0.2621818      0.2260366      0.1475246
 Standard basis: 6-31G(d,p) (6D, 7F)
   465 basis functions,   798 primitive gaussians,   465 cartesian basis functions
    85 alpha electrons       85 beta electrons
       nuclear repulsion energy      1922.7087201122 Hartrees.
 NAtoms=   51 NActive=   51 NUniq=   51 SFac= 1.00D+00 NAtFMM=   60 NAOKFM=F Big=F
 Integral buffers will be    131072 words long.
 Raffenetti 2 integral format.
 Two-electron integral symmetry is turned off.
 Nuclear repulsion after empirical dispersion term =     1922.6484573183 Hartrees.
 One-electron integrals computed using PRISM.
 NBasis=   465 RedAO= T EigKep=  2.25D-03  NBF=   465
 NBsUse=   465 1.00D-06 EigRej= -1.00D+00 NBFU=   465
 Initial guess from the checkpoint file:  "gas-ts1-frame31_qm-struc_-1-irc-rc.chk"
 B after Tr=     0.014132    0.013317    0.006752
         Rot=    0.999997    0.000408   -0.000054   -0.002362 Ang=   0.27 deg.
 ExpMin= 1.61D-01 ExpMax= 5.48D+03 ExpMxC= 8.25D+02 IAcc=2 IRadAn=         4 AccDes= 0.00D+00
 Harris functional with IExCor=  402 and IRadAn=       4 diagonalized for initial guess.
 HarFok:  IExCor=  402 AccDes= 0.00D+00 IRadAn=         4 IDoV= 1 UseB2=F ITyADJ=14
 ICtDFT=  3500011 ScaDFX=  1.000000  1.000000  1.000000  1.000000
 FoFCou: FMM=F IPFlag=           0 FMFlag=      100000 FMFlg1=           0
         NFxFlg=           0 DoJE=T BraDBF=F KetDBF=T FulRan=T
         wScrn=  0.000000 ICntrl=     500 IOpCl=  0 I1Cent=   200000004 NGrid=           0
         NMat0=    1 NMatS0=      1 NMatT0=    0 NMatD0=    1 NMtDS0=    0 NMtDT0=    0
 Symmetry not used in FoFCou.
 Requested convergence on RMS density matrix=1.00D-08 within 128 cycles.
 Requested convergence on MAX density matrix=1.00D-06.
 Requested convergence on             energy=1.00D-06.
 No special actions if energy rises.
 Integral accuracy reduced to 1.0D-05 until final iterations.
 Initial convergence to 1.0D-05 achieved.  Increase integral accuracy.
 SCF Done:  E(RB3LYP) =  -1057.93028552     A.U. after   12 cycles
            NFock= 12  Conv=0.63D-08     -V/T= 2.0092
 Calling FoFJK, ICntrl=      2127 FMM=F ISym2X=0 I1Cent= 0 IOpClX= 0 NMat=1 NMatS=1 NMatT=0.
 -------------------------------------------------------------------
 Center     Atomic                   Forces (Hartrees/Bohr)
 Number     Number              X              Y              Z
 -------------------------------------------------------------------
      1        6          -0.000023858    0.000694363   -0.000071363
      2        1           0.000248219    0.000082410   -0.000174298
      3        1           0.000444237   -0.000515095    0.000412359
      4        6          -0.000116272    0.000328752   -0.000068786
      5        8           0.000094244    0.000101043   -0.000031619
      6        8          -0.000029043    0.000129643   -0.000168377
      7        1          -0.000214226   -0.000213972    0.000171142
      8        6          -0.000122193   -0.000299761   -0.000682138
      9        1          -0.000012507   -0.000234066   -0.000136922
     10        1          -0.000172429    0.000014781    0.000266765
     11        6           0.001133949   -0.000116126    0.000202583
     12        8           0.000046574   -0.000190681    0.000393906
     13        8          -0.000656600   -0.000126671   -0.000921398
     14        6           0.000781263    0.000920804   -0.000105300
     15        1          -0.000126641   -0.001373930   -0.000539871
     16        6          -0.000941357    0.000669922    0.000439774
     17        1           0.000296988   -0.000116821    0.000241012
     18        1          -0.000507468   -0.000273322   -0.000079915
     19        6          -0.000941272    0.000437096   -0.000095182
     20        1           0.000786281    0.000438212    0.000219669
     21        6           0.006551545   -0.003484029   -0.000720024
     22        1          -0.001615970    0.004186983   -0.000404047
     23        1           0.000243758   -0.000140236    0.000484185
     24        1          -0.005336915   -0.000441210    0.000271259
     25        6           0.002452066    0.000900371    0.000134747
     26        1          -0.001509398   -0.000088445    0.000016169
     27        1          -0.000736891   -0.000368951    0.000042570
     28        1          -0.000211636   -0.000602379    0.000024486
     29        6           0.000993393    0.000095169    0.000579415
     30        8          -0.000018705   -0.000063182   -0.000279962
     31        7          -0.000853859   -0.000638052   -0.000196438
     32        1           0.000532596    0.000506846   -0.000325497
     33        6           0.000024083    0.000212021    0.000092628
     34        1          -0.000014013   -0.000061160    0.000040797
     35        6          -0.000057776   -0.000231959    0.000001884
     36        1           0.000011197    0.000139334   -0.000035335
     37        6          -0.000000988    0.000256226    0.000012904
     38        1          -0.000181958   -0.000059506    0.000329433
     39        1          -0.000199581    0.000102084   -0.000328187
     40        1           0.000380311   -0.000299632   -0.000096323
     41        6          -0.000251572    0.000009677    0.000298945
     42        1           0.000169586   -0.000217509   -0.000072858
     43        1          -0.000215559    0.000057280   -0.000216268
     44        1           0.000117361    0.000195673    0.000117350
     45        8          -0.001046852    0.000431479    0.000560483
     46        1           0.000713475   -0.000181833   -0.000245819
     47        1           0.001108698   -0.000539910    0.000182290
     48        1          -0.000636506   -0.000457172   -0.000095973
     49        1           0.000423527    0.000237765    0.000200287
     50        1          -0.000827381    0.000198908    0.000429914
     51        1           0.000026073   -0.000011233   -0.000075057
 -------------------------------------------------------------------
 Cartesian Forces:  Max     0.006551545 RMS     0.000949235

 GradGradGradGradGradGradGradGradGradGradGradGradGradGradGradGradGradGrad
 Berny optimization.
 Using GDIIS optimizer.
 FormGI is forming the generalized inverse of G from B-inverse, IUseBI=4.
 Internal  Forces:  Max     0.006877362 RMS     0.001200232
 Search for a local minimum.
 Step number   3 out of a maximum of  252
 All quantities printed in internal units (Hartrees-Bohrs-Radians)
 Swapping is turned off.
 Update second derivatives using D2CorX and points    2    3
 DE= -4.84D-04 DEPred=-1.25D-03 R= 3.88D-01
 Trust test= 3.88D-01 RLast= 5.05D-01 DXMaxT set to 5.05D-01
 ITU=  0  1  0
     Eigenvalues ---   -0.01213   0.00006   0.00033   0.00132   0.00221
     Eigenvalues ---    0.00237   0.00259   0.00298   0.00318   0.00369
     Eigenvalues ---    0.00382   0.00440   0.00492   0.00659   0.00989
     Eigenvalues ---    0.01269   0.01376   0.01794   0.01867   0.02083
     Eigenvalues ---    0.02311   0.02574   0.02782   0.03245   0.03349
     Eigenvalues ---    0.03519   0.03613   0.03707   0.03847   0.03929
     Eigenvalues ---    0.04010   0.04157   0.04194   0.04320   0.04343
     Eigenvalues ---    0.04373   0.04471   0.04501   0.04604   0.04643
     Eigenvalues ---    0.04691   0.04709   0.04742   0.04766   0.04773
     Eigenvalues ---    0.04821   0.04854   0.05039   0.05107   0.05596
     Eigenvalues ---    0.05712   0.05842   0.05858   0.06537   0.07458
     Eigenvalues ---    0.07683   0.07968   0.08519   0.09064   0.10377
     Eigenvalues ---    0.11490   0.11727   0.11895   0.12100   0.12194
     Eigenvalues ---    0.12324   0.12429   0.12498   0.12509   0.13099
     Eigenvalues ---    0.13147   0.13167   0.13252   0.13697   0.13814
     Eigenvalues ---    0.13835   0.14025   0.14442   0.14497   0.14671
     Eigenvalues ---    0.15242   0.15318   0.16628   0.17653   0.17753
     Eigenvalues ---    0.18364   0.18865   0.19452   0.19642   0.20919
     Eigenvalues ---    0.22070   0.22578   0.22943   0.23375   0.23883
     Eigenvalues ---    0.24840   0.26695   0.27988   0.28227   0.28417
     Eigenvalues ---    0.28787   0.28995   0.30040   0.30127   0.30757
     Eigenvalues ---    0.31556   0.32273   0.32743   0.32781   0.32882
     Eigenvalues ---    0.32942   0.33041   0.33117   0.33168   0.33207
     Eigenvalues ---    0.33221   0.33406   0.33567   0.33733   0.33816
     Eigenvalues ---    0.33848   0.34101   0.34121   0.34267   0.34394
     Eigenvalues ---    0.34414   0.34628   0.34796   0.34864   0.34928
     Eigenvalues ---    0.34987   0.35290   0.35524   0.37091   0.38539
     Eigenvalues ---    0.47518   0.49033   0.49833   0.52403   0.56855
     Eigenvalues ---    0.62567   0.69738   0.75438   0.78048   0.83806
     Eigenvalues ---    0.98251   1.73586
 Eigenvalue     2 is   6.14D-05 Eigenvector:
                          D12       D13       D14       D10       D15
   1                   -0.43927  -0.42210  -0.40873  -0.39648  -0.39156
                          D11       D18       D16       A11       D19
   1                   -0.37931  -0.04580   0.02801  -0.02604  -0.02598
 Cosine:  0.934 <  0.970
 Cut down GDIIS temporarily because of the cosine check. E 9
 DIIS coeff's:      0.73523      0.26477
 Cosine:  0.934 >  0.500
 Length:  1.016
 GDIIS step was calculated using  2 of the last  3 vectors.
 Iteration  1 RMS(Cart)=  0.04595177 RMS(Int)=  0.00069168
 Iteration  2 RMS(Cart)=  0.00129837 RMS(Int)=  0.00001370
 Iteration  3 RMS(Cart)=  0.00000095 RMS(Int)=  0.00001369
 Variable       Old X    -DE/DX   Delta X   Delta X   Delta X     New X
                                 (Linear)    (Quad)   (Total)
    R1        2.07033   0.00027   0.00018   0.00086   0.00104   2.07137
    R2        2.06260   0.00078   0.00030   0.00303   0.00333   2.06593
    R3        2.87102   0.00012   0.00014   0.00003   0.00017   2.87119
    R4        2.05886   0.00079   0.00080   0.00149   0.00229   2.06114
    R5        2.30706  -0.00005   0.00018  -0.00031  -0.00013   2.30693
    R6        2.50262  -0.00008  -0.00066   0.00035  -0.00032   2.50230
    R7        1.95177  -0.00021  -0.00006   0.00027   0.00021   1.95198
    R8        2.83309  -0.00015  -0.00048  -0.00222  -0.00269   2.83039
    R9        2.06658  -0.00027  -0.00016  -0.00052  -0.00067   2.06590
   R10        2.07439  -0.00031  -0.00018  -0.00141  -0.00159   2.07279
   R11        2.91125  -0.00005  -0.00002   0.00017   0.00015   2.91140
   R12        2.06843  -0.00052  -0.00043  -0.00162  -0.00205   2.06638
   R13        2.39871  -0.00006   0.00050   0.00059   0.00109   2.39980
   R14        2.37623   0.00050  -0.00000  -0.00096  -0.00097   2.37526
   R15        3.12743  -0.00125  -0.00020  -0.01685  -0.01705   3.11039
   R16        3.52922   0.00041  -0.00000   0.03565   0.03564   3.56486
   R17        2.06530  -0.00119  -0.00122  -0.00302  -0.00424   2.06106
   R18        2.90321  -0.00071  -0.00185   0.00237   0.00052   2.90373
   R19        2.87345  -0.00052   0.00004   0.00032   0.00035   2.87380
   R20        2.07968  -0.00079  -0.00041  -0.00323  -0.00364   2.07604
   R21        2.06836  -0.00027  -0.00028  -0.00199  -0.00227   2.06610
   R22        2.06543   0.00000   0.00028   0.00060   0.00087   2.06630
   R23        2.90530   0.00028   0.00078   0.00261   0.00339   2.90869
   R24        2.08099   0.00086   0.00079   0.00296   0.00376   2.08475
   R25        2.90160   0.00021   0.00027   0.00208   0.00235   2.90396
   R26        2.90572  -0.00017  -0.00006  -0.00268  -0.00273   2.90299
   R27        2.08660  -0.00442  -0.00366  -0.01462  -0.01827   2.06833
   R28        2.07431  -0.00043  -0.00032  -0.00136  -0.00168   2.07262
   R29        2.05694   0.00527   0.00386   0.01497   0.01883   2.07577
   R30        2.06389   0.00150   0.00074   0.00455   0.00529   2.06918
   R31        2.07490  -0.00031  -0.00011  -0.00114  -0.00126   2.07364
   R32        2.06922  -0.00048  -0.00027  -0.00273  -0.00299   2.06622
   R33        2.37901  -0.00023  -0.00031   0.00065   0.00034   2.37935
   R34        2.51646  -0.00151   0.00017  -0.00109  -0.00092   2.51554
   R35        1.98932  -0.00091   0.00004   0.00254   0.00258   1.99189
   R36        2.75463   0.00011  -0.00031  -0.00063  -0.00094   2.75369
   R37        2.06901   0.00005   0.00005  -0.00042  -0.00037   2.06864
   R38        2.90732  -0.00012  -0.00021  -0.00022  -0.00043   2.90690
   R39        2.07291  -0.00004   0.00002  -0.00023  -0.00021   2.07270
   R40        2.07180  -0.00007   0.00016  -0.00003   0.00013   2.07193
   R41        2.89693  -0.00002   0.00003  -0.00014  -0.00011   2.89682
   R42        2.89712   0.00017   0.00011   0.00030   0.00041   2.89753
   R43        2.06823  -0.00037  -0.00029  -0.00100  -0.00129   2.06694
   R44        2.07422  -0.00039  -0.00026  -0.00116  -0.00141   2.07281
   R45        2.07667  -0.00049  -0.00037  -0.00146  -0.00184   2.07483
   R46        2.07612  -0.00028  -0.00022  -0.00095  -0.00117   2.07495
   R47        2.07340  -0.00031  -0.00025  -0.00086  -0.00111   2.07230
   R48        2.07072  -0.00025  -0.00019  -0.00073  -0.00092   2.06980
   R49        1.84954   0.00042  -0.00021   0.00036   0.00014   1.84968
   R50        1.82800   0.00105   0.00095   0.00184   0.00279   1.83079
    A1        1.88144  -0.00001   0.00177  -0.00534  -0.00357   1.87787
    A2        1.89223   0.00007  -0.00055   0.00380   0.00325   1.89548
    A3        1.89599   0.00008  -0.00177   0.00660   0.00483   1.90082
    A4        1.93986  -0.00002   0.00129  -0.00490  -0.00361   1.93625
    A5        1.93668  -0.00006  -0.00022  -0.00074  -0.00096   1.93571
    A6        1.91626  -0.00004  -0.00059   0.00089   0.00030   1.91655
    A7        2.13030   0.00009  -0.00117   0.00350   0.00233   2.13263
    A8        1.95356   0.00003   0.00123  -0.00253  -0.00131   1.95225
    A9        2.19853  -0.00012  -0.00004  -0.00089  -0.00093   2.19760
   A10        1.94119  -0.00050   0.00082  -0.00323  -0.00241   1.93879
   A11        1.89270  -0.00004   0.00014  -0.00185  -0.00171   1.89098
   A12        1.94371  -0.00002   0.00026  -0.00090  -0.00063   1.94307
   A13        1.93090  -0.00007  -0.00012  -0.00104  -0.00116   1.92973
   A14        1.89531   0.00006   0.00022   0.00019   0.00040   1.89571
   A15        1.87455   0.00000  -0.00009   0.00204   0.00194   1.87649
   A16        1.92471   0.00007  -0.00040   0.00164   0.00124   1.92594
   A17        2.02421   0.00187   0.00031  -0.00116  -0.00085   2.02336
   A18        2.03404   0.00090  -0.00100  -0.00127  -0.00227   2.03177
   A19        2.22377  -0.00279   0.00070   0.00231   0.00301   2.22679
   A20        1.91823  -0.00688   0.00224   0.00382   0.00606   1.92429
   A21        2.29881  -0.00272  -0.00656   0.01638   0.00981   2.30862
   A22        1.94769  -0.00173  -0.00540  -0.00852  -0.01392   1.93378
   A23        1.89575  -0.00005  -0.00006  -0.00153  -0.00159   1.89416
   A24        1.88659   0.00018  -0.00065   0.00130   0.00066   1.88725
   A25        1.95124   0.00047   0.00220   0.00449   0.00668   1.95792
   A26        1.90437   0.00133   0.00498   0.00300   0.00795   1.91232
   A27        1.87574  -0.00016  -0.00106   0.00154   0.00047   1.87620
   A28        1.89589   0.00017  -0.00285   0.00404   0.00119   1.89708
   A29        1.89043   0.00075   0.00408   0.00239   0.00647   1.89689
   A30        2.00103  -0.00152  -0.00264  -0.00548  -0.00811   1.99292
   A31        1.88252  -0.00043  -0.00130  -0.00372  -0.00504   1.87748
   A32        1.89639   0.00031   0.00162   0.00046   0.00210   1.89850
   A33        1.89434   0.00075   0.00111   0.00227   0.00339   1.89774
   A34        1.89226   0.00004  -0.00034  -0.00181  -0.00215   1.89011
   A35        1.90920   0.00027   0.00055   0.00163   0.00218   1.91139
   A36        1.96050  -0.00046   0.00038   0.00041   0.00080   1.96130
   A37        1.87940   0.00006   0.00089   0.00241   0.00330   1.88270
   A38        1.89374   0.00006  -0.00264   0.00196  -0.00068   1.89307
   A39        1.92660   0.00005   0.00112  -0.00446  -0.00334   1.92327
   A40        1.94792  -0.00072  -0.00120  -0.00352  -0.00472   1.94320
   A41        1.94904   0.00004   0.00009  -0.00230  -0.00223   1.94681
   A42        1.93244  -0.00096  -0.00193  -0.00852  -0.01046   1.92198
   A43        1.88425   0.00017   0.00044   0.00109   0.00152   1.88577
   A44        1.86647   0.00109   0.00236   0.01220   0.01456   1.88103
   A45        1.88023   0.00048   0.00042   0.00204   0.00243   1.88266
   A46        1.92622   0.00010   0.00210  -0.00655  -0.00446   1.92176
   A47        1.93363   0.00031  -0.00009   0.00227   0.00216   1.93579
   A48        1.95096  -0.00035  -0.00159   0.00519   0.00358   1.95454
   A49        1.91437  -0.00041  -0.00017  -0.00970  -0.00988   1.90449
   A50        1.86249  -0.00001  -0.00155   0.00011  -0.00144   1.86105
   A51        1.87407   0.00034   0.00123   0.00868   0.00987   1.88394
   A52        2.12824   0.00276   0.00119   0.00111   0.00229   2.13054
   A53        2.02582  -0.00567  -0.00235  -0.00226  -0.00461   2.02120
   A54        2.12863   0.00294   0.00113   0.00140   0.00252   2.13115
   A55        2.24367  -0.00062   0.00544  -0.01317  -0.00773   2.23594
   A56        2.05085  -0.00642  -0.00547   0.00473  -0.00083   2.05002
   A57        2.10596   0.00354   0.00149   0.00443   0.00589   2.11186
   A58        2.05425   0.00279   0.00241  -0.00025   0.00211   2.05636
   A59        1.88790  -0.00006  -0.00011   0.00112   0.00101   1.88891
   A60        1.98257   0.00032  -0.00065   0.00117   0.00052   1.98309
   A61        1.85829  -0.00016   0.00043  -0.00134  -0.00091   1.85738
   A62        1.94166  -0.00009  -0.00023  -0.00013  -0.00036   1.94130
   A63        1.87552   0.00004   0.00010  -0.00129  -0.00119   1.87433
   A64        1.91314  -0.00007   0.00053   0.00029   0.00081   1.91395
   A65        1.86108   0.00002  -0.00036   0.00015  -0.00021   1.86087
   A66        1.94792  -0.00005   0.00001  -0.00042  -0.00041   1.94751
   A67        1.91691  -0.00001   0.00029  -0.00058  -0.00029   1.91662
   A68        1.89893  -0.00004  -0.00029  -0.00057  -0.00086   1.89807
   A69        1.89347   0.00007   0.00043   0.00143   0.00186   1.89533
   A70        1.94285   0.00002  -0.00010   0.00006  -0.00004   1.94281
   A71        1.93227   0.00011   0.00022   0.00038   0.00060   1.93287
   A72        1.94488   0.00004   0.00021   0.00024   0.00044   1.94532
   A73        1.93193   0.00006  -0.00009   0.00056   0.00047   1.93240
   A74        1.89309  -0.00009  -0.00011  -0.00070  -0.00081   1.89228
   A75        1.87807  -0.00008  -0.00016  -0.00018  -0.00034   1.87773
   A76        1.88139  -0.00006  -0.00009  -0.00035  -0.00044   1.88095
   A77        1.93441   0.00005  -0.00001  -0.00041  -0.00042   1.93399
   A78        1.94379   0.00004   0.00009   0.00056   0.00065   1.94444
   A79        1.94019   0.00004   0.00005   0.00021   0.00025   1.94044
   A80        1.87722  -0.00004  -0.00000  -0.00001  -0.00001   1.87721
   A81        1.87909  -0.00004  -0.00006  -0.00027  -0.00033   1.87876
   A82        1.88647  -0.00005  -0.00008  -0.00011  -0.00019   1.88628
   A83        1.83870   0.00025  -0.00572   0.00234  -0.00338   1.83532
   A84        3.21414  -0.00002  -0.00058   0.00257   0.00198   3.21613
   A85        3.10473  -0.00602  -0.00737   0.00844   0.00108   3.10581
   A86        3.11541   0.00118  -0.00618   0.02238   0.01619   3.13161
   A87        3.16379  -0.00028   0.00573  -0.01082  -0.00509   3.15870
   A88        3.21146   0.00453   0.01702  -0.01570   0.00127   3.21273
   A89        3.23418  -0.00073  -0.00498   0.02056   0.01558   3.24976
    D1        1.68694   0.00013  -0.03699   0.10744   0.07045   1.75739
    D2       -1.41412   0.00009  -0.03741   0.10557   0.06817  -1.34595
    D3       -2.53136   0.00014  -0.03441   0.10039   0.06598  -2.46538
    D4        0.65076   0.00010  -0.03482   0.09852   0.06370   0.71446
    D5       -0.38192   0.00001  -0.03421   0.09671   0.06250  -0.31942
    D6        2.80020  -0.00003  -0.03462   0.09485   0.06023   2.86043
    D7        3.05571   0.00051  -0.00537   0.01935   0.01397   3.06969
    D8       -0.04344   0.00046  -0.00577   0.01727   0.01150  -0.03194
    D9       -1.25821   0.00098   0.01359  -0.01182   0.00177  -1.25644
   D10       -0.37446  -0.00017   0.00170  -0.01586  -0.01416  -0.38862
   D11        2.81493   0.00014   0.00150  -0.01345  -0.01195   2.80298
   D12        1.70847  -0.00019   0.00217  -0.01857  -0.01640   1.69206
   D13       -1.38533   0.00012   0.00197  -0.01616  -0.01419  -1.39952
   D14       -2.52512  -0.00011   0.00195  -0.01506  -0.01311  -2.53823
   D15        0.66427   0.00020   0.00176  -0.01266  -0.01090   0.65337
   D16       -3.14059  -0.00049  -0.00410   0.04375   0.03966  -3.10093
   D17       -0.05283  -0.00071  -0.00394   0.04091   0.03697  -0.01586
   D18       -2.50577  -0.00083   0.02495  -0.10148  -0.07653  -2.58231
   D19        0.68992  -0.00064   0.02475  -0.09863  -0.07388   0.61605
   D20        1.03153  -0.00306  -0.01603   0.02447   0.00836   1.03989
   D21       -1.67172  -0.00076  -0.00235  -0.00916  -0.01142  -1.68314
   D22       -2.21007   0.00119  -0.03321   0.11038   0.07717  -2.13290
   D23       -1.22182   0.00025   0.00402  -0.01328  -0.00925  -1.23107
   D24        3.02103   0.00026   0.00491  -0.01236  -0.00746   3.01357
   D25        0.90296  -0.00025   0.00224  -0.01339  -0.01115   0.89181
   D26        0.90535  -0.00071   0.00164  -0.01816  -0.01652   0.88883
   D27       -1.13499  -0.00071   0.00253  -0.01725  -0.01472  -1.14971
   D28        3.03013  -0.00122  -0.00014  -0.01827  -0.01842   3.01171
   D29        2.97772   0.00024   0.00501  -0.01156  -0.00654   2.97118
   D30        0.93738   0.00024   0.00590  -0.01064  -0.00474   0.93264
   D31       -1.18069  -0.00027   0.00323  -0.01166  -0.00844  -1.18913
   D32       -3.12014  -0.00067  -0.01787   0.01927   0.00141  -3.11873
   D33       -0.01185   0.00070  -0.01888   0.02782   0.00893  -0.00292
   D34        1.00628   0.00125  -0.01245   0.02815   0.01571   1.02200
   D35       -2.16861   0.00261  -0.01346   0.03670   0.02324  -2.14538
   D36       -1.08301  -0.00056  -0.01923   0.02084   0.00161  -1.08140
   D37        2.02528   0.00080  -0.02024   0.02938   0.00913   2.03441
   D38        0.97092   0.00028  -0.01721  -0.00345  -0.02066   0.95026
   D39        3.01586   0.00052  -0.01602  -0.00070  -0.01672   2.99913
   D40       -1.12161   0.00046  -0.01392  -0.00496  -0.01888  -1.14049
   D41        3.09542  -0.00031  -0.02146  -0.00161  -0.02307   3.07235
   D42       -1.14282  -0.00007  -0.02028   0.00115  -0.01913  -1.16196
   D43        1.00290  -0.00012  -0.01818  -0.00311  -0.02129   0.98161
   D44       -1.14501  -0.00023  -0.02150  -0.00454  -0.02604  -1.17104
   D45        0.89993   0.00001  -0.02032  -0.00178  -0.02210   0.87783
   D46        3.04566  -0.00005  -0.01822  -0.00604  -0.02426   3.02140
   D47       -1.02096  -0.00032  -0.00120   0.00685   0.00565  -1.01531
   D48       -3.13191  -0.00007  -0.00099   0.00952   0.00854  -3.12337
   D49        1.05611  -0.00005  -0.00028   0.01425   0.01396   1.07007
   D50        1.03207  -0.00009  -0.00080   0.00694   0.00615   1.03821
   D51       -1.07889   0.00016  -0.00059   0.00961   0.00904  -1.06985
   D52        3.10913   0.00018   0.00012   0.01434   0.01446   3.12359
   D53        3.09649   0.00004  -0.00283   0.00823   0.00540   3.10190
   D54        0.98554   0.00029  -0.00261   0.01090   0.00829   0.99383
   D55       -1.10963   0.00031  -0.00191   0.01563   0.01371  -1.09591
   D56       -0.93829  -0.00004   0.00046  -0.04525  -0.04479  -0.98308
   D57       -3.06210   0.00020  -0.00069  -0.03011  -0.03079  -3.09289
   D58        1.13163  -0.00021  -0.00112  -0.04610  -0.04723   1.08440
   D59       -3.02995   0.00015   0.00240  -0.04456  -0.04215  -3.07210
   D60        1.12942   0.00039   0.00125  -0.02942  -0.02816   1.10127
   D61       -0.96003  -0.00002   0.00082  -0.04540  -0.04460  -1.00463
   D62        1.19761   0.00002   0.00226  -0.04609  -0.04383   1.15378
   D63       -0.92620   0.00026   0.00111  -0.03095  -0.02983  -0.95603
   D64       -3.01566  -0.00015   0.00067  -0.04693  -0.04627  -3.06193
   D65       -0.49694   0.00054  -0.00168  -0.00145  -0.00312  -0.50006
   D66        2.67991  -0.00075  -0.00053  -0.01043  -0.01098   2.66894
   D67        0.26213  -0.00092   0.00903  -0.02714  -0.01810   0.24403
   D68        2.99582  -0.00056   0.00542  -0.00321   0.00221   2.99803
   D69       -2.91277   0.00045   0.00802  -0.01860  -0.01058  -2.92335
   D70       -0.17909   0.00080   0.00441   0.00533   0.00973  -0.16935
   D71       -0.82804   0.00088   0.00569  -0.00271   0.00293  -0.82510
   D72        1.33662   0.00095   0.00486  -0.00124   0.00358   1.34020
   D73       -2.83927   0.00094   0.00541  -0.00109   0.00428  -2.83498
   D74        1.90488  -0.00084   0.00023   0.02239   0.02265   1.92754
   D75       -2.21365  -0.00078  -0.00060   0.02387   0.02330  -2.19035
   D76       -0.10635  -0.00078  -0.00005   0.02401   0.02400  -0.08234
   D77       -1.03235  -0.00000  -0.00082   0.00387   0.00305  -1.02930
   D78        1.03920  -0.00007  -0.00138   0.00303   0.00166   1.04086
   D79       -3.08062  -0.00009  -0.00128   0.00240   0.00112  -3.07950
   D80        1.10285   0.00010  -0.00162   0.00610   0.00448   1.10734
   D81       -3.10878   0.00003  -0.00218   0.00527   0.00309  -3.10569
   D82       -0.94542   0.00001  -0.00209   0.00463   0.00255  -0.94287
   D83       -3.10850   0.00005  -0.00131   0.00461   0.00330  -3.10520
   D84       -1.03695  -0.00002  -0.00187   0.00378   0.00191  -1.03504
   D85        1.12641  -0.00004  -0.00177   0.00314   0.00137   1.12778
   D86       -0.97854   0.00002  -0.00862   0.02516   0.01655  -0.96199
   D87       -3.08708   0.00002  -0.00877   0.02563   0.01686  -3.07022
   D88        1.10258   0.00003  -0.00873   0.02554   0.01681   1.11939
   D89        1.07031  -0.00002  -0.00922   0.02474   0.01552   1.08583
   D90       -1.03824  -0.00001  -0.00938   0.02521   0.01583  -1.02240
   D91       -3.13176  -0.00001  -0.00934   0.02512   0.01578  -3.11598
   D92       -3.12721   0.00005  -0.00893   0.02618   0.01725  -3.10996
   D93        1.04743   0.00006  -0.00908   0.02664   0.01756   1.06499
   D94       -1.04609   0.00006  -0.00905   0.02656   0.01751  -1.02858
   D95       -1.09198   0.00006  -0.00736   0.02286   0.01549  -1.07649
   D96        3.10201   0.00005  -0.00742   0.02277   0.01535   3.11735
   D97        0.99719   0.00006  -0.00741   0.02238   0.01497   1.01216
   D98       -3.11994   0.00001  -0.00734   0.02219   0.01485  -3.10509
   D99        1.07405  -0.00000  -0.00739   0.02210   0.01471   1.08875
   D100      -1.03077   0.00001  -0.00738   0.02171   0.01433  -1.01644
   D101       1.07433  -0.00000  -0.00720   0.02194   0.01474   1.08907
   D102      -1.01487  -0.00001  -0.00726   0.02185   0.01459  -1.00027
   D103      -3.11968  -0.00000  -0.00725   0.02146   0.01421  -3.10547
         Item               Value     Threshold  Converged?
 Maximum Force            0.006877     0.000450     NO 
 RMS     Force            0.001200     0.000300     NO 
 Maximum Displacement     0.216361     0.001800     NO 
 RMS     Displacement     0.045943     0.001200     NO 
 Predicted change in Energy=-3.578659D-04
 GradGradGradGradGradGradGradGradGradGradGradGradGradGradGradGradGradGrad

 Symmetry turned off by external request.
 Stoichiometry    C14H30NO6(1-)
 Framework group  C1[X(C14H30NO6)]
 Deg. of freedom   147
 Full point group                 C1      NOp   1
                          Input orientation:                          
 ---------------------------------------------------------------------
 Center     Atomic      Atomic             Coordinates (Angstroms)
 Number     Number       Type             X           Y           Z
 ---------------------------------------------------------------------
      1          6           0        1.068475   -4.783231   -1.663795
      2          1           0        1.554254   -4.424825   -2.578699
      3          1           0        1.785720   -5.416754   -1.135227
      4          6           0        0.679478   -3.581795   -0.818982
      5          8           0       -0.461855   -3.149613   -0.789496
      6          8           0        1.721940   -3.065901   -0.186105
      7          1           0        1.457791   -2.210549    0.329232
      8          6           0       -2.278146    3.785872   -1.637625
      9          1           0       -2.350992    4.737454   -1.104395
     10          1           0       -1.629277    3.928042   -2.510488
     11          6           0       -1.668079    2.688469   -0.744813
     12          8           0       -0.964624    3.094247    0.231505
     13          8           0       -1.876881    1.500314   -1.097758
     14          6           0        1.330262    0.722282   -0.514612
     15          1           0        0.952748    1.740638   -0.614543
     16          6           0        0.931533   -0.129125   -1.730025
     17          1           0       -0.145636   -0.312378   -1.691321
     18          1           0        1.433926   -1.097729   -1.659171
     19          6           0        1.277081    0.508822   -3.087521
     20          1           0        2.352230    0.756003   -3.090346
     21          6           0        1.023983   -0.507804   -4.211746
     22          1           0        1.613797   -1.418153   -4.065674
     23          1           0        1.277611   -0.092703   -5.194752
     24          1           0       -0.036228   -0.794515   -4.230310
     25          6           0        0.481086    1.796632   -3.347969
     26          1           0       -0.593109    1.595332   -3.280725
     27          1           0        0.708960    2.203852   -4.341128
     28          1           0        0.701325    2.570759   -2.607877
     29          6           0        0.809616    0.139755    0.790100
     30          8           0        1.112218   -1.021347    1.171683
     31          7           0        0.039061    0.945260    1.517704
     32          1           0       -0.334051    1.813417    1.050645
     33          6           0       -0.664080    0.450268    2.694132
     34          1           0       -1.158202   -0.489449    2.427505
     35          6           0        0.241811    0.273601    3.924744
     36          1           0        1.027083   -0.435364    3.636903
     37          6           0        0.898621    1.596224    4.336011
     38          1           0        1.443966    2.035681    3.495875
     39          1           0        1.599278    1.454658    5.167992
     40          1           0        0.140705    2.323234    4.656200
     41          6           0       -0.563700   -0.331729    5.080492
     42          1           0       -1.385786    0.334382    5.373931
     43          1           0        0.064128   -0.491897    5.965216
     44          1           0       -1.001853   -1.294382    4.795908
     45          8           0       -2.259365   -0.954442    0.322831
     46          1           0       -2.085329   -0.097075   -0.116142
     47          1           0       -1.565564   -1.549185    0.001088
     48          1           0        0.176152   -5.348520   -1.935559
     49          1           0       -3.260168    3.475104   -2.004716
     50          1           0        2.425421    0.769273   -0.441630
     51          1           0       -1.449999    1.182337    2.916467
 ---------------------------------------------------------------------
 Rotational constants (GHZ):      0.2621808      0.2268441      0.1475934
 Standard basis: 6-31G(d,p) (6D, 7F)
   465 basis functions,   798 primitive gaussians,   465 cartesian basis functions
    85 alpha electrons       85 beta electrons
       nuclear repulsion energy      1923.8386165261 Hartrees.
 NAtoms=   51 NActive=   51 NUniq=   51 SFac= 1.00D+00 NAtFMM=   60 NAOKFM=F Big=F
 Integral buffers will be    131072 words long.
 Raffenetti 2 integral format.
 Two-electron integral symmetry is turned off.
 Nuclear repulsion after empirical dispersion term =     1923.7780256351 Hartrees.
 One-electron integrals computed using PRISM.
 NBasis=   465 RedAO= T EigKep=  2.23D-03  NBF=   465
 NBsUse=   465 1.00D-06 EigRej= -1.00D+00 NBFU=   465
 Initial guess from the checkpoint file:  "gas-ts1-frame31_qm-struc_-1-irc-rc.chk"
 B after Tr=     0.002633   -0.009294    0.000325
         Rot=    1.000000   -0.000043   -0.000297   -0.000204 Ang=  -0.04 deg.
 ExpMin= 1.61D-01 ExpMax= 5.48D+03 ExpMxC= 8.25D+02 IAcc=2 IRadAn=         4 AccDes= 0.00D+00
 Harris functional with IExCor=  402 and IRadAn=       4 diagonalized for initial guess.
 HarFok:  IExCor=  402 AccDes= 0.00D+00 IRadAn=         4 IDoV= 1 UseB2=F ITyADJ=14
 ICtDFT=  3500011 ScaDFX=  1.000000  1.000000  1.000000  1.000000
 FoFCou: FMM=F IPFlag=           0 FMFlag=      100000 FMFlg1=           0
         NFxFlg=           0 DoJE=T BraDBF=F KetDBF=T FulRan=T
         wScrn=  0.000000 ICntrl=     500 IOpCl=  0 I1Cent=   200000004 NGrid=           0
         NMat0=    1 NMatS0=      1 NMatT0=    0 NMatD0=    1 NMtDS0=    0 NMtDT0=    0
 Symmetry not used in FoFCou.
 Requested convergence on RMS density matrix=1.00D-08 within 128 cycles.
 Requested convergence on MAX density matrix=1.00D-06.
 Requested convergence on             energy=1.00D-06.
 No special actions if energy rises.
 Integral accuracy reduced to 1.0D-05 until final iterations.
 Initial convergence to 1.0D-05 achieved.  Increase integral accuracy.
 SCF Done:  E(RB3LYP) =  -1057.93057117     A.U. after   11 cycles
            NFock= 11  Conv=0.69D-08     -V/T= 2.0092
 Calling FoFJK, ICntrl=      2127 FMM=F ISym2X=0 I1Cent= 0 IOpClX= 0 NMat=1 NMatS=1 NMatT=0.
 -------------------------------------------------------------------
 Center     Atomic                   Forces (Hartrees/Bohr)
 Number     Number              X              Y              Z
 -------------------------------------------------------------------
      1        6           0.000025070   -0.000096387   -0.000128879
      2        1          -0.000050059   -0.000040466    0.000185419
      3        1          -0.000255630    0.000008078    0.000000752
      4        6           0.000238319    0.000325611   -0.000207302
      5        8          -0.000089118   -0.000202607   -0.000071805
      6        8          -0.000029154    0.000089748   -0.000136230
      7        1          -0.000046218   -0.000030718    0.000130767
      8        6           0.000024119    0.000112267    0.000207153
      9        1          -0.000031533    0.000067525    0.000049060
     10        1           0.000057888   -0.000070486   -0.000088865
     11        6           0.000428449   -0.000198565   -0.000568459
     12        8           0.000182857   -0.000132661    0.000127226
     13        8          -0.000323020   -0.000412080    0.000059250
     14        6          -0.000360271   -0.000085341   -0.000066129
     15        1           0.000027427    0.000207128    0.000122781
     16        6           0.000126448    0.000393790    0.000085550
     17        1          -0.000546669    0.000068023    0.000125501
     18        1          -0.000019625   -0.000023328    0.000049725
     19        6           0.000246771    0.000009175   -0.000071616
     20        1          -0.000230896   -0.000122740    0.000103734
     21        6          -0.001533561    0.001071050    0.000170684
     22        1           0.000437534   -0.001233476    0.000122857
     23        1          -0.000061079    0.000026295   -0.000118000
     24        1           0.001302829    0.000077306   -0.000105917
     25        6          -0.000922776   -0.000436702   -0.000291853
     26        1           0.000342008    0.000417719    0.000465636
     27        1           0.000216593    0.000038003   -0.000067279
     28        1           0.000251097    0.000250264   -0.000117459
     29        6           0.000069884   -0.000011669   -0.000049597
     30        8           0.000040586    0.000124598    0.000051989
     31        7          -0.000368297   -0.000194249   -0.000034188
     32        1           0.000068164    0.000106223    0.000100209
     33        6          -0.000085195    0.000032079   -0.000240249
     34        1          -0.000056589   -0.000114395   -0.000048282
     35        6           0.000020448   -0.000081478   -0.000022731
     36        1          -0.000012739   -0.000020662   -0.000005901
     37        6          -0.000044723   -0.000003880   -0.000029723
     38        1           0.000082017    0.000016396   -0.000068944
     39        1           0.000021842   -0.000030868    0.000087269
     40        1          -0.000093119    0.000090271    0.000002593
     41        6           0.000051380   -0.000024338   -0.000057389
     42        1          -0.000030860    0.000062390    0.000038352
     43        1           0.000056507   -0.000030895    0.000041497
     44        1          -0.000045722   -0.000050532   -0.000020441
     45        8           0.000501289    0.000245042   -0.000103644
     46        1           0.000140554   -0.000108944    0.000063066
     47        1          -0.000013876    0.000131354    0.000369721
     48        1           0.000149871    0.000014449    0.000062638
     49        1          -0.000096155   -0.000073439   -0.000078435
     50        1           0.000241356   -0.000144625   -0.000025204
     51        1          -0.000004422   -0.000009253    0.000001093
 -------------------------------------------------------------------
 Cartesian Forces:  Max     0.001533561 RMS     0.000281185

 GradGradGradGradGradGradGradGradGradGradGradGradGradGradGradGradGradGrad
 Berny optimization.
 Using GDIIS optimizer.
 FormGI is forming the generalized inverse of G from B-inverse, IUseBI=4.
 Internal  Forces:  Max     0.005783518 RMS     0.000683860
 Search for a local minimum.
 Step number   4 out of a maximum of  252
 All quantities printed in internal units (Hartrees-Bohrs-Radians)
 Swapping is turned off.
 Update second derivatives using D2CorX and points    3    4
 DE= -2.86D-04 DEPred=-3.58D-04 R= 7.98D-01
 TightC=F SS=  1.41D+00  RLast= 2.84D-01 DXNew= 8.4853D-01 8.5208D-01
 Trust test= 7.98D-01 RLast= 2.84D-01 DXMaxT set to 8.49D-01
 ITU=  1  0  1  0
     Eigenvalues ---   -0.01759   0.00006   0.00033   0.00137   0.00222
     Eigenvalues ---    0.00241   0.00268   0.00304   0.00318   0.00370
     Eigenvalues ---    0.00380   0.00458   0.00497   0.00663   0.01037
     Eigenvalues ---    0.01269   0.01378   0.01808   0.01889   0.02083
     Eigenvalues ---    0.02331   0.02579   0.02782   0.03256   0.03354
     Eigenvalues ---    0.03520   0.03614   0.03711   0.03901   0.03928
     Eigenvalues ---    0.04005   0.04180   0.04199   0.04271   0.04339
     Eigenvalues ---    0.04374   0.04480   0.04497   0.04604   0.04644
     Eigenvalues ---    0.04650   0.04705   0.04709   0.04768   0.04790
     Eigenvalues ---    0.04812   0.04853   0.04988   0.05090   0.05591
     Eigenvalues ---    0.05711   0.05842   0.05859   0.06339   0.07464
     Eigenvalues ---    0.07678   0.07938   0.08519   0.09068   0.10414
     Eigenvalues ---    0.11100   0.11728   0.12003   0.12100   0.12196
     Eigenvalues ---    0.12324   0.12426   0.12501   0.12534   0.13094
     Eigenvalues ---    0.13100   0.13161   0.13170   0.13682   0.13801
     Eigenvalues ---    0.13838   0.13951   0.14446   0.14494   0.14642
     Eigenvalues ---    0.15264   0.15446   0.16630   0.17748   0.17820
     Eigenvalues ---    0.18364   0.19000   0.19415   0.19752   0.20893
     Eigenvalues ---    0.22066   0.22578   0.22969   0.23376   0.23881
     Eigenvalues ---    0.24840   0.26695   0.27888   0.28224   0.28518
     Eigenvalues ---    0.28802   0.29031   0.29882   0.30709   0.31329
     Eigenvalues ---    0.31795   0.32236   0.32740   0.32779   0.32869
     Eigenvalues ---    0.32937   0.32954   0.33119   0.33157   0.33207
     Eigenvalues ---    0.33286   0.33372   0.33565   0.33729   0.33818
     Eigenvalues ---    0.33979   0.34102   0.34120   0.34260   0.34380
     Eigenvalues ---    0.34399   0.34488   0.34816   0.34861   0.34917
     Eigenvalues ---    0.34979   0.35289   0.35529   0.36927   0.38412
     Eigenvalues ---    0.46440   0.48999   0.49832   0.52369   0.56313
     Eigenvalues ---    0.60426   0.65512   0.72319   0.75537   0.83647
     Eigenvalues ---    0.96612   1.55331
 Eigenvalue     2 is   6.18D-05 Eigenvector:
                          D12       D13       D14       D10       D15
   1                   -0.43948  -0.42244  -0.40902  -0.39672  -0.39198
                          D11       D18       A11       D16       D19
   1                   -0.37968  -0.04084  -0.02603   0.02539  -0.02110
 Cosine:  0.729 <  0.840
 Cut down GDIIS temporarily because of the cosine check. E 6
 DIIS coeff's:      1.02286     -0.02286
 Cosine:  1.000 >  0.970
 Length:  0.995
 GDIIS step was calculated using  2 of the last  4 vectors.
 Iteration  1 RMS(Cart)=  0.08944594 RMS(Int)=  0.00197994
 Iteration  2 RMS(Cart)=  0.00328147 RMS(Int)=  0.00000529
 Iteration  3 RMS(Cart)=  0.00000460 RMS(Int)=  0.00000453
 Iteration  4 RMS(Cart)=  0.00000000 RMS(Int)=  0.00000453
 Variable       Old X    -DE/DX   Delta X   Delta X   Delta X     New X
                                 (Linear)    (Quad)   (Total)
    R1        2.07137  -0.00019   0.00002  -0.00052  -0.00050   2.07087
    R2        2.06593  -0.00017   0.00008   0.00046   0.00053   2.06646
    R3        2.87119  -0.00001   0.00000   0.00001   0.00001   2.87120
    R4        2.06114  -0.00015   0.00005  -0.00051  -0.00046   2.06069
    R5        2.30693   0.00001  -0.00000  -0.00038  -0.00038   2.30655
    R6        2.50230   0.00006  -0.00001   0.00019   0.00018   2.50249
    R7        1.95198   0.00006   0.00000  -0.00038  -0.00037   1.95161
    R8        2.83039   0.00003  -0.00006   0.00098   0.00092   2.83132
    R9        2.06590   0.00008  -0.00002   0.00002   0.00001   2.06591
   R10        2.07279   0.00009  -0.00004   0.00033   0.00030   2.07309
   R11        2.91140  -0.00001   0.00000  -0.00107  -0.00106   2.91033
   R12        2.06638   0.00013  -0.00005  -0.00002  -0.00007   2.06631
   R13        2.39980  -0.00021   0.00002   0.00056   0.00058   2.40039
   R14        2.37526  -0.00002  -0.00002   0.00129   0.00126   2.37652
   R15        3.11039  -0.00070  -0.00039   0.00104   0.00066   3.11104
   R16        3.56486  -0.00013   0.00081  -0.00793  -0.00711   3.55775
   R17        2.06106   0.00017  -0.00010  -0.00048  -0.00058   2.06048
   R18        2.90373  -0.00047   0.00001  -0.00143  -0.00142   2.90232
   R19        2.87380  -0.00028   0.00001  -0.00078  -0.00077   2.87303
   R20        2.07604   0.00023  -0.00008   0.00029   0.00020   2.07624
   R21        2.06610   0.00053  -0.00005   0.00045   0.00039   2.06649
   R22        2.06630   0.00001   0.00002  -0.00030  -0.00028   2.06603
   R23        2.90869  -0.00003   0.00008   0.00058   0.00066   2.90935
   R24        2.08475  -0.00025   0.00009  -0.00012  -0.00004   2.08471
   R25        2.90396  -0.00004   0.00005  -0.00033  -0.00028   2.90368
   R26        2.90299   0.00029  -0.00006   0.00132   0.00126   2.90425
   R27        2.06833   0.00128  -0.00042   0.00186   0.00144   2.06977
   R28        2.07262   0.00010  -0.00004   0.00022   0.00018   2.07280
   R29        2.07577  -0.00128   0.00043  -0.00131  -0.00088   2.07489
   R30        2.06918  -0.00038   0.00012  -0.00091  -0.00079   2.06838
   R31        2.07364   0.00012  -0.00003   0.00043   0.00041   2.07405
   R32        2.06622   0.00015  -0.00007   0.00192   0.00185   2.06807
   R33        2.37935  -0.00021   0.00001  -0.00035  -0.00034   2.37901
   R34        2.51554  -0.00080  -0.00002  -0.00008  -0.00011   2.51543
   R35        1.99189  -0.00068   0.00006  -0.00160  -0.00154   1.99035
   R36        2.75369  -0.00014  -0.00002  -0.00064  -0.00066   2.75303
   R37        2.06864   0.00014  -0.00001   0.00014   0.00013   2.06877
   R38        2.90690  -0.00001  -0.00001  -0.00008  -0.00009   2.90681
   R39        2.07270  -0.00000  -0.00000   0.00006   0.00006   2.07276
   R40        2.07193   0.00001   0.00000   0.00005   0.00005   2.07198
   R41        2.89682   0.00005  -0.00000   0.00020   0.00020   2.89701
   R42        2.89753   0.00000   0.00001   0.00014   0.00015   2.89768
   R43        2.06694   0.00010  -0.00003   0.00013   0.00010   2.06704
   R44        2.07281   0.00008  -0.00003   0.00005   0.00001   2.07282
   R45        2.07483   0.00012  -0.00004   0.00018   0.00013   2.07497
   R46        2.07495   0.00007  -0.00003   0.00008   0.00006   2.07501
   R47        2.07230   0.00007  -0.00003   0.00006   0.00004   2.07233
   R48        2.06980   0.00007  -0.00002   0.00002   0.00000   2.06980
   R49        1.84968  -0.00029   0.00000  -0.00118  -0.00117   1.84850
   R50        1.83079  -0.00021   0.00006   0.00055   0.00062   1.83141
    A1        1.87787   0.00007  -0.00008  -0.00262  -0.00270   1.87518
    A2        1.89548   0.00000   0.00007   0.00328   0.00335   1.89883
    A3        1.90082   0.00003   0.00011   0.00445   0.00455   1.90537
    A4        1.93625  -0.00004  -0.00008  -0.00391  -0.00400   1.93225
    A5        1.93571  -0.00010  -0.00002  -0.00139  -0.00141   1.93430
    A6        1.91655   0.00005   0.00001   0.00041   0.00041   1.91696
    A7        2.13263  -0.00023   0.00005   0.00197   0.00201   2.13464
    A8        1.95225  -0.00002  -0.00003  -0.00159  -0.00162   1.95063
    A9        2.19760   0.00025  -0.00002  -0.00019  -0.00021   2.19739
   A10        1.93879   0.00046  -0.00005   0.00071   0.00066   1.93944
   A11        1.89098   0.00006  -0.00004   0.00061   0.00057   1.89155
   A12        1.94307   0.00004  -0.00001   0.00055   0.00054   1.94361
   A13        1.92973   0.00002  -0.00003   0.00067   0.00064   1.93038
   A14        1.89571  -0.00009   0.00001  -0.00149  -0.00149   1.89423
   A15        1.87649  -0.00001   0.00004   0.00005   0.00010   1.87659
   A16        1.92594  -0.00003   0.00003  -0.00043  -0.00040   1.92554
   A17        2.02336   0.00160  -0.00002   0.00028   0.00026   2.02362
   A18        2.03177   0.00161  -0.00005  -0.00113  -0.00118   2.03059
   A19        2.22679  -0.00320   0.00007   0.00091   0.00098   2.22776
   A20        1.92429  -0.00578   0.00014   0.00469   0.00483   1.92912
   A21        2.30862  -0.00284   0.00022  -0.02267  -0.02244   2.28618
   A22        1.93378  -0.00021  -0.00032  -0.00542  -0.00574   1.92804
   A23        1.89416   0.00031  -0.00004   0.00331   0.00325   1.89741
   A24        1.88725  -0.00007   0.00002   0.00412   0.00414   1.89139
   A25        1.95792  -0.00063   0.00015  -0.00534  -0.00519   1.95273
   A26        1.91232   0.00059   0.00018   0.00575   0.00593   1.91825
   A27        1.87620   0.00004   0.00001  -0.00200  -0.00199   1.87422
   A28        1.89708  -0.00039   0.00003  -0.00634  -0.00632   1.89076
   A29        1.89689   0.00004   0.00015   0.00117   0.00132   1.89821
   A30        1.99292   0.00039  -0.00019   0.00186   0.00167   1.99459
   A31        1.87748   0.00009  -0.00012   0.00496   0.00485   1.88233
   A32        1.89850   0.00006   0.00005   0.00221   0.00226   1.90076
   A33        1.89774  -0.00021   0.00008  -0.00357  -0.00350   1.89424
   A34        1.89011   0.00004  -0.00005   0.00028   0.00023   1.89033
   A35        1.91139  -0.00027   0.00005  -0.00302  -0.00297   1.90841
   A36        1.96130   0.00021   0.00002   0.00356   0.00358   1.96487
   A37        1.88270   0.00001   0.00008  -0.00107  -0.00099   1.88171
   A38        1.89307  -0.00016  -0.00002  -0.00164  -0.00165   1.89141
   A39        1.92327   0.00017  -0.00008   0.00170   0.00163   1.92490
   A40        1.94320   0.00022  -0.00011   0.00034   0.00023   1.94343
   A41        1.94681  -0.00001  -0.00005   0.00091   0.00086   1.94767
   A42        1.92198   0.00029  -0.00024   0.00186   0.00161   1.92359
   A43        1.88577  -0.00004   0.00003   0.00019   0.00022   1.88599
   A44        1.88103  -0.00034   0.00033  -0.00383  -0.00350   1.87753
   A45        1.88266  -0.00015   0.00006   0.00034   0.00039   1.88306
   A46        1.92176   0.00045  -0.00010   0.00387   0.00377   1.92553
   A47        1.93579  -0.00022   0.00005  -0.00157  -0.00155   1.93425
   A48        1.95454  -0.00005   0.00008  -0.00512  -0.00505   1.94949
   A49        1.90449   0.00013  -0.00023   0.00779   0.00756   1.91204
   A50        1.86105  -0.00022  -0.00003   0.00046   0.00044   1.86149
   A51        1.88394  -0.00008   0.00023  -0.00517  -0.00497   1.87897
   A52        2.13054   0.00040   0.00005   0.00076   0.00080   2.13134
   A53        2.02120  -0.00139  -0.00011  -0.00271  -0.00282   2.01838
   A54        2.13115   0.00100   0.00006   0.00208   0.00213   2.13328
   A55        2.23594  -0.00059  -0.00018  -0.00190  -0.00207   2.23386
   A56        2.05002  -0.00252  -0.00002  -0.01430  -0.01431   2.03571
   A57        2.11186   0.00120   0.00013   0.00486   0.00500   2.11685
   A58        2.05636   0.00122   0.00005   0.00788   0.00792   2.06428
   A59        1.88891  -0.00002   0.00002   0.00030   0.00032   1.88923
   A60        1.98309  -0.00001   0.00001  -0.00104  -0.00103   1.98206
   A61        1.85738   0.00001  -0.00002   0.00080   0.00078   1.85817
   A62        1.94130  -0.00002  -0.00001   0.00011   0.00010   1.94141
   A63        1.87433  -0.00000  -0.00003  -0.00046  -0.00048   1.87385
   A64        1.91395   0.00003   0.00002   0.00033   0.00035   1.91430
   A65        1.86087  -0.00000  -0.00000  -0.00019  -0.00020   1.86067
   A66        1.94751  -0.00004  -0.00001   0.00025   0.00024   1.94775
   A67        1.91662   0.00003  -0.00001   0.00012   0.00012   1.91674
   A68        1.89807   0.00003  -0.00002   0.00037   0.00035   1.89842
   A69        1.89533  -0.00003   0.00004  -0.00043  -0.00039   1.89494
   A70        1.94281   0.00000  -0.00000  -0.00013  -0.00013   1.94268
   A71        1.93287   0.00000   0.00001   0.00009   0.00011   1.93298
   A72        1.94532  -0.00004   0.00001  -0.00003  -0.00002   1.94530
   A73        1.93240   0.00000   0.00001  -0.00011  -0.00010   1.93231
   A74        1.89228   0.00002  -0.00002  -0.00013  -0.00015   1.89213
   A75        1.87773   0.00001  -0.00001   0.00023   0.00022   1.87795
   A76        1.88095   0.00002  -0.00001  -0.00005  -0.00006   1.88089
   A77        1.93399  -0.00000  -0.00001   0.00018   0.00017   1.93417
   A78        1.94444  -0.00002   0.00001  -0.00025  -0.00024   1.94421
   A79        1.94044   0.00001   0.00001   0.00007   0.00007   1.94052
   A80        1.87721   0.00001  -0.00000  -0.00009  -0.00009   1.87712
   A81        1.87876   0.00000  -0.00001   0.00012   0.00012   1.87887
   A82        1.88628   0.00000  -0.00000  -0.00003  -0.00003   1.88625
   A83        1.83532   0.00025  -0.00008  -0.00489  -0.00497   1.83035
   A84        3.21613   0.00004   0.00005   0.00379   0.00384   3.21997
   A85        3.10581  -0.00287   0.00002  -0.01904  -0.01902   3.08679
   A86        3.13161   0.00036   0.00037  -0.01193  -0.01156   3.12005
   A87        3.15870   0.00042  -0.00012  -0.00292  -0.00304   3.15567
   A88        3.21273   0.00374   0.00003   0.02898   0.02901   3.24174
   A89        3.24976  -0.00095   0.00036  -0.00579  -0.00543   3.24433
    D1        1.75739   0.00013   0.00161   0.07612   0.07774   1.83513
    D2       -1.34595  -0.00002   0.00156   0.07097   0.07254  -1.27341
    D3       -2.46538   0.00019   0.00151   0.07265   0.07415  -2.39123
    D4        0.71446   0.00004   0.00146   0.06750   0.06895   0.78341
    D5       -0.31942   0.00007   0.00143   0.06852   0.06995  -0.24947
    D6        2.86043  -0.00008   0.00138   0.06338   0.06475   2.92518
    D7        3.06969   0.00035   0.00032   0.01834   0.01866   3.08834
    D8       -0.03194   0.00021   0.00026   0.01291   0.01317  -0.01876
    D9       -1.25644   0.00049   0.00004  -0.03495  -0.03491  -1.29135
   D10       -0.38862   0.00000  -0.00032  -0.00742  -0.00774  -0.39637
   D11        2.80298  -0.00002  -0.00027  -0.00859  -0.00886   2.79412
   D12        1.69206   0.00005  -0.00038  -0.00729  -0.00766   1.68440
   D13       -1.39952   0.00002  -0.00032  -0.00845  -0.00878  -1.40830
   D14       -2.53823  -0.00003  -0.00030  -0.00836  -0.00866  -2.54689
   D15        0.65337  -0.00005  -0.00025  -0.00952  -0.00977   0.64360
   D16       -3.10093  -0.00073   0.00091  -0.03940  -0.03849  -3.13942
   D17       -0.01586  -0.00052   0.00085  -0.03815  -0.03730  -0.05316
   D18       -2.58231  -0.00067  -0.00175   0.06172   0.05997  -2.52233
   D19        0.61605  -0.00089  -0.00169   0.06043   0.05874   0.67479
   D20        1.03989  -0.00153   0.00019   0.00185   0.00204   1.04193
   D21       -1.68314   0.00080  -0.00026   0.02300   0.02274  -1.66039
   D22       -2.13290   0.00055   0.00176  -0.02141  -0.01964  -2.15254
   D23       -1.23107   0.00018  -0.00021   0.02426   0.02404  -1.20703
   D24        3.01357   0.00027  -0.00017   0.02120   0.02102   3.03459
   D25        0.89181   0.00024  -0.00025   0.02369   0.02342   0.91523
   D26        0.88883  -0.00001  -0.00038   0.02096   0.02059   0.90942
   D27       -1.14971   0.00007  -0.00034   0.01790   0.01757  -1.13214
   D28        3.01171   0.00004  -0.00042   0.02038   0.01997   3.03168
   D29        2.97118   0.00003  -0.00015   0.01888   0.01873   2.98991
   D30        0.93264   0.00011  -0.00011   0.01582   0.01571   0.94835
   D31       -1.18913   0.00009  -0.00019   0.01831   0.01811  -1.17101
   D32       -3.11873   0.00016   0.00003   0.04979   0.04982  -3.06891
   D33       -0.00292   0.00063   0.00020   0.05515   0.05534   0.05243
   D34        1.02200   0.00063   0.00036   0.05785   0.05822   1.08022
   D35       -2.14538   0.00110   0.00053   0.06321   0.06375  -2.08163
   D36       -1.08140   0.00025   0.00004   0.05529   0.05533  -1.02607
   D37        2.03441   0.00073   0.00021   0.06065   0.06085   2.09527
   D38        0.95026   0.00025  -0.00047   0.01785   0.01738   0.96764
   D39        2.99913   0.00013  -0.00038   0.01506   0.01468   3.01381
   D40       -1.14049   0.00030  -0.00043   0.01751   0.01708  -1.12341
   D41        3.07235   0.00006  -0.00053   0.01256   0.01204   3.08439
   D42       -1.16196  -0.00006  -0.00044   0.00977   0.00933  -1.15262
   D43        0.98161   0.00011  -0.00049   0.01222   0.01174   0.99334
   D44       -1.17104   0.00009  -0.00060   0.01772   0.01713  -1.15391
   D45        0.87783  -0.00003  -0.00051   0.01493   0.01443   0.89226
   D46        3.02140   0.00014  -0.00055   0.01738   0.01683   3.03823
   D47       -1.01531   0.00017   0.00013   0.00317   0.00330  -1.01201
   D48       -3.12337   0.00008   0.00020   0.00207   0.00226  -3.12111
   D49        1.07007   0.00007   0.00032  -0.00018   0.00013   1.07020
   D50        1.03821   0.00006   0.00014   0.00124   0.00138   1.03960
   D51       -1.06985  -0.00003   0.00021   0.00014   0.00034  -1.06951
   D52        3.12359  -0.00003   0.00033  -0.00211  -0.00178   3.12180
   D53        3.10190  -0.00003   0.00012  -0.00040  -0.00028   3.10162
   D54        0.99383  -0.00012   0.00019  -0.00151  -0.00132   0.99252
   D55       -1.09591  -0.00012   0.00031  -0.00376  -0.00345  -1.09936
   D56       -0.98308   0.00031  -0.00102   0.02977   0.02875  -0.95433
   D57       -3.09289   0.00000  -0.00070   0.01845   0.01774  -3.07515
   D58        1.08440   0.00030  -0.00108   0.02964   0.02855   1.11295
   D59       -3.07210   0.00025  -0.00096   0.02831   0.02735  -3.04476
   D60        1.10127  -0.00006  -0.00064   0.01698   0.01635   1.11761
   D61       -1.00463   0.00024  -0.00102   0.02818   0.02715  -0.97748
   D62        1.15378   0.00023  -0.00100   0.02959   0.02860   1.18238
   D63       -0.95603  -0.00008  -0.00068   0.01827   0.01759  -0.93844
   D64       -3.06193   0.00022  -0.00106   0.02947   0.02840  -3.03353
   D65       -0.50006   0.00048  -0.00007   0.00946   0.00939  -0.49067
   D66        2.66894   0.00001  -0.00025   0.00383   0.00358   2.67251
   D67        0.24403   0.00013  -0.00041   0.00264   0.00222   0.24625
   D68        2.99803   0.00010   0.00005  -0.00021  -0.00016   2.99787
   D69       -2.92335   0.00060  -0.00024   0.00798   0.00773  -2.91562
   D70       -0.16935   0.00056   0.00022   0.00513   0.00536  -0.16400
   D71       -0.82510   0.00040   0.00007  -0.00256  -0.00249  -0.82759
   D72        1.34020   0.00035   0.00008  -0.00291  -0.00283   1.33737
   D73       -2.83498   0.00040   0.00010  -0.00258  -0.00248  -2.83746
   D74        1.92754  -0.00044   0.00052  -0.01017  -0.00966   1.91788
   D75       -2.19035  -0.00048   0.00053  -0.01052  -0.01000  -2.20034
   D76       -0.08234  -0.00043   0.00055  -0.01019  -0.00965  -0.09199
   D77       -1.02930   0.00002   0.00007   0.00090   0.00097  -1.02833
   D78        1.04086   0.00004   0.00004   0.00136   0.00140   1.04226
   D79       -3.07950   0.00004   0.00003   0.00145   0.00148  -3.07802
   D80        1.10734  -0.00003   0.00010   0.00061   0.00071   1.10805
   D81       -3.10569  -0.00001   0.00007   0.00107   0.00114  -3.10455
   D82       -0.94287  -0.00000   0.00006   0.00117   0.00122  -0.94165
   D83       -3.10520  -0.00002   0.00008   0.00032   0.00040  -3.10480
   D84       -1.03504  -0.00000   0.00004   0.00079   0.00083  -1.03421
   D85        1.12778   0.00000   0.00003   0.00088   0.00091   1.12869
   D86       -0.96199  -0.00002   0.00038  -0.00290  -0.00253  -0.96451
   D87       -3.07022  -0.00001   0.00039  -0.00278  -0.00240  -3.07262
   D88        1.11939  -0.00001   0.00038  -0.00262  -0.00224   1.11715
   D89        1.08583  -0.00002   0.00035  -0.00277  -0.00241   1.08342
   D90       -1.02240  -0.00002   0.00036  -0.00264  -0.00228  -1.02468
   D91       -3.11598  -0.00001   0.00036  -0.00248  -0.00212  -3.11810
   D92       -3.10996  -0.00004   0.00039  -0.00315  -0.00275  -3.11272
   D93        1.06499  -0.00004   0.00040  -0.00303  -0.00262   1.06237
   D94       -1.02858  -0.00003   0.00040  -0.00287  -0.00247  -1.03105
   D95       -1.07649  -0.00002   0.00035  -0.00236  -0.00200  -1.07849
   D96        3.11735  -0.00001   0.00035  -0.00220  -0.00185   3.11550
   D97        1.01216  -0.00001   0.00034  -0.00204  -0.00170   1.01046
   D98       -3.10509  -0.00002   0.00034  -0.00195  -0.00161  -3.10670
   D99        1.08875  -0.00001   0.00034  -0.00179  -0.00146   1.08730
   D100      -1.01644  -0.00001   0.00033  -0.00163  -0.00130  -1.01774
   D101       1.08907  -0.00004   0.00034  -0.00204  -0.00170   1.08737
   D102      -1.00027  -0.00003   0.00033  -0.00189  -0.00155  -1.00183
   D103      -3.10547  -0.00003   0.00032  -0.00172  -0.00140  -3.10686
         Item               Value     Threshold  Converged?
 Maximum Force            0.005784     0.000450     NO 
 RMS     Force            0.000684     0.000300     NO 
 Maximum Displacement     0.416080     0.001800     NO 
 RMS     Displacement     0.090232     0.001200     NO 
 Predicted change in Energy=-5.178698D-04
 GradGradGradGradGradGradGradGradGradGradGradGradGradGradGradGradGradGrad

 Symmetry turned off by external request.
 Stoichiometry    C14H30NO6(1-)
 Framework group  C1[X(C14H30NO6)]
 Deg. of freedom   147
 Full point group                 C1      NOp   1
                          Input orientation:                          
 ---------------------------------------------------------------------
 Center     Atomic      Atomic             Coordinates (Angstroms)
 Number     Number       Type             X           Y           Z
 ---------------------------------------------------------------------
      1          6           0        1.076178   -4.811425   -1.636148
      2          1           0        1.619495   -4.474031   -2.526022
      3          1           0        1.746524   -5.464955   -1.071055
      4          6           0        0.687468   -3.596872   -0.810154
      5          8           0       -0.455979   -3.171411   -0.773941
      6          8           0        1.733409   -3.065894   -0.195556
      7          1           0        1.467467   -2.212388    0.321523
      8          6           0       -2.278012    3.659868   -1.721988
      9          1           0       -2.385575    4.617567   -1.205849
     10          1           0       -1.631692    3.808591   -2.595848
     11          6           0       -1.631781    2.600518   -0.809838
     12          8           0       -0.937552    3.047310    0.155514
     13          8           0       -1.807181    1.399320   -1.138354
     14          6           0        1.352160    0.721969   -0.505048
     15          1           0        1.025749    1.759702   -0.578888
     16          6           0        0.879222   -0.078106   -1.727757
     17          1           0       -0.208270   -0.179101   -1.673077
     18          1           0        1.311734   -1.081093   -1.680396
     19          6           0        1.254162    0.553058   -3.081011
     20          1           0        2.346640    0.704946   -3.101730
     21          6           0        0.893312   -0.420195   -4.213963
     22          1           0        1.402955   -1.381845   -4.091005
     23          1           0        1.164788   -0.014642   -5.196292
     24          1           0       -0.187154   -0.615533   -4.216558
     25          6           0        0.571921    1.911384   -3.307828
     26          1           0       -0.512637    1.815512   -3.195739
     27          1           0        0.804792    2.303078   -4.306295
     28          1           0        0.898447    2.655558   -2.574856
     29          6           0        0.824055    0.135802    0.794549
     30          8           0        1.117200   -1.029123    1.171231
     31          7           0        0.051896    0.942793    1.518698
     32          1           0       -0.309813    1.807189    1.037740
     33          6           0       -0.662598    0.455183    2.690927
     34          1           0       -1.162923   -0.480836    2.422577
     35          6           0        0.235278    0.272611    3.926483
     36          1           0        1.016703   -0.442430    3.643133
     37          6           0        0.899462    1.590617    4.341104
     38          1           0        1.454760    2.024709    3.504640
     39          1           0        1.592677    1.444562    5.178535
     40          1           0        0.144817    2.323934    4.654817
     41          6           0       -0.580669   -0.326602    5.078198
     42          1           0       -1.398452    0.346203    5.368487
     43          1           0        0.041917   -0.492456    5.965600
     44          1           0       -1.025489   -1.285455    4.791139
     45          8           0       -2.222543   -0.983761    0.382940
     46          1           0       -2.043728   -0.145924   -0.089185
     47          1           0       -1.513989   -1.582935    0.103345
     48          1           0        0.180200   -5.350002   -1.946434
     49          1           0       -3.247260    3.307726   -2.085545
     50          1           0        2.449376    0.707224   -0.449869
     51          1           0       -1.444128    1.193529    2.908065
 ---------------------------------------------------------------------
 Rotational constants (GHZ):      0.2626861      0.2290548      0.1486959
 Standard basis: 6-31G(d,p) (6D, 7F)
   465 basis functions,   798 primitive gaussians,   465 cartesian basis functions
    85 alpha electrons       85 beta electrons
       nuclear repulsion energy      1929.2864263799 Hartrees.
 NAtoms=   51 NActive=   51 NUniq=   51 SFac= 1.00D+00 NAtFMM=   60 NAOKFM=F Big=F
 Integral buffers will be    131072 words long.
 Raffenetti 2 integral format.
 Two-electron integral symmetry is turned off.
 Nuclear repulsion after empirical dispersion term =     1929.2251258751 Hartrees.
 One-electron integrals computed using PRISM.
 NBasis=   465 RedAO= T EigKep=  2.25D-03  NBF=   465
 NBsUse=   465 1.00D-06 EigRej= -1.00D+00 NBFU=   465
 Initial guess from the checkpoint file:  "gas-ts1-frame31_qm-struc_-1-irc-rc.chk"
 B after Tr=     0.010362   -0.014248   -0.006785
         Rot=    0.999999    0.000794    0.000160   -0.001450 Ang=   0.19 deg.
 ExpMin= 1.61D-01 ExpMax= 5.48D+03 ExpMxC= 8.25D+02 IAcc=2 IRadAn=         4 AccDes= 0.00D+00
 Harris functional with IExCor=  402 and IRadAn=       4 diagonalized for initial guess.
 HarFok:  IExCor=  402 AccDes= 0.00D+00 IRadAn=         4 IDoV= 1 UseB2=F ITyADJ=14
 ICtDFT=  3500011 ScaDFX=  1.000000  1.000000  1.000000  1.000000
 FoFCou: FMM=F IPFlag=           0 FMFlag=      100000 FMFlg1=           0
         NFxFlg=           0 DoJE=T BraDBF=F KetDBF=T FulRan=T
         wScrn=  0.000000 ICntrl=     500 IOpCl=  0 I1Cent=   200000004 NGrid=           0
         NMat0=    1 NMatS0=      1 NMatT0=    0 NMatD0=    1 NMtDS0=    0 NMtDT0=    0
 Symmetry not used in FoFCou.
 Requested convergence on RMS density matrix=1.00D-08 within 128 cycles.
 Requested convergence on MAX density matrix=1.00D-06.
 Requested convergence on             energy=1.00D-06.
 No special actions if energy rises.
 Integral accuracy reduced to 1.0D-05 until final iterations.
 Initial convergence to 1.0D-05 achieved.  Increase integral accuracy.
 SCF Done:  E(RB3LYP) =  -1057.92995995     A.U. after   12 cycles
            NFock= 12  Conv=0.39D-08     -V/T= 2.0092
 Calling FoFJK, ICntrl=      2127 FMM=F ISym2X=0 I1Cent= 0 IOpClX= 0 NMat=1 NMatS=1 NMatT=0.
 -------------------------------------------------------------------
 Center     Atomic                   Forces (Hartrees/Bohr)
 Number     Number              X              Y              Z
 -------------------------------------------------------------------
      1        6           0.000050354   -0.000005331   -0.000229060
      2        1          -0.000062414   -0.000027716    0.000136578
      3        1          -0.000236710    0.000001144    0.000018360
      4        6           0.000621176    0.000298293   -0.000110020
      5        8          -0.000321469   -0.000159969    0.000287148
      6        8          -0.000027300    0.000180711   -0.000123909
      7        1           0.000146533   -0.000009730   -0.000151990
      8        6           0.000020874    0.000229652    0.000135368
      9        1           0.000013387    0.000033321    0.000023543
     10        1          -0.000227227    0.000414736    0.000247120
     11        6           0.000106631    0.001141399    0.000848251
     12        8          -0.000800346   -0.000034335   -0.000525872
     13        8          -0.002107890    0.001276998    0.000943954
     14        6           0.000445875   -0.000677890    0.000029094
     15        1           0.000109974    0.000343341    0.000357309
     16        6           0.000238623   -0.001146904   -0.000488728
     17        1           0.001101883   -0.000225736   -0.000602354
     18        1           0.000342350   -0.000281612    0.000224067
     19        6          -0.000063518   -0.000457495   -0.000016406
     20        1          -0.000146590    0.000042729    0.000037725
     21        6          -0.001279270    0.000605367    0.000018272
     22        1           0.000286646   -0.000723663    0.000074455
     23        1           0.000002562    0.000048843   -0.000127835
     24        1           0.001002880    0.000225086   -0.000037689
     25        6           0.000482150    0.000238968    0.000401581
     26        1           0.001126409   -0.001336029   -0.001213513
     27        1          -0.000361648   -0.000016176   -0.000032732
     28        1          -0.000095073    0.000088476   -0.000118160
     29        6          -0.000022139    0.000170094   -0.000312592
     30        8          -0.000063588    0.000104187    0.000479898
     31        7           0.000156442    0.000456971    0.000017627
     32        1          -0.000533750   -0.000269998    0.000516295
     33        6           0.000093296   -0.000260467    0.000098952
     34        1           0.000011495    0.000183069    0.000118238
     35        6          -0.000021544    0.000119320    0.000015183
     36        1           0.000035581    0.000002737   -0.000032880
     37        6           0.000028903   -0.000086965    0.000000728
     38        1           0.000054869   -0.000006905   -0.000062570
     39        1           0.000037093    0.000003722    0.000091993
     40        1          -0.000083528    0.000060875    0.000011373
     41        6           0.000086521   -0.000006408   -0.000057347
     42        1          -0.000030866    0.000049710    0.000015060
     43        1           0.000043698   -0.000024105    0.000049437
     44        1          -0.000045718   -0.000023857   -0.000035947
     45        8           0.000211879   -0.000539119   -0.000021393
     46        1          -0.000058384    0.000092629    0.000011692
     47        1          -0.000373294    0.000138332   -0.000651464
     48        1           0.000103729   -0.000044995    0.000074695
     49        1          -0.000124959   -0.000042644   -0.000034247
     50        1           0.000146250   -0.000142389   -0.000343463
     51        1          -0.000020836   -0.000000271    0.000046174
 -------------------------------------------------------------------
 Cartesian Forces:  Max     0.002107890 RMS     0.000421986

 GradGradGradGradGradGradGradGradGradGradGradGradGradGradGradGradGradGrad
 Berny optimization.
 Using GDIIS optimizer.
 FormGI is forming the generalized inverse of G from B-inverse, IUseBI=4.
 GSVD:  received Info=                   1 from GESDD.
 Internal  Forces:  Max     0.019088195 RMS     0.002847228
 Search for a local minimum.
 Step number   5 out of a maximum of  252
 All quantities printed in internal units (Hartrees-Bohrs-Radians)
 Swapping is turned off.
 Update second derivatives using D2CorX and points    3    4    5
 DE=  6.11D-04 DEPred=-5.18D-04 R=-1.18D+00
 Trust test=-1.18D+00 RLast= 2.79D-01 DXMaxT set to 4.24D-01
 ITU= -1  1  0  1  0
     Eigenvalues ---   -0.04176   0.00006   0.00034   0.00137   0.00223
     Eigenvalues ---    0.00243   0.00275   0.00303   0.00318   0.00370
     Eigenvalues ---    0.00383   0.00468   0.00496   0.00675   0.01048
     Eigenvalues ---    0.01273   0.01347   0.01780   0.01889   0.02084
     Eigenvalues ---    0.02335   0.02601   0.02791   0.03238   0.03413
     Eigenvalues ---    0.03515   0.03615   0.03713   0.03910   0.03924
     Eigenvalues ---    0.04035   0.04136   0.04194   0.04336   0.04349
     Eigenvalues ---    0.04375   0.04452   0.04495   0.04599   0.04643
     Eigenvalues ---    0.04680   0.04708   0.04714   0.04772   0.04794
     Eigenvalues ---    0.04850   0.04866   0.04981   0.05107   0.05603
     Eigenvalues ---    0.05719   0.05841   0.05862   0.06965   0.07493
     Eigenvalues ---    0.07670   0.07976   0.08518   0.09073   0.10423
     Eigenvalues ---    0.11404   0.11727   0.11904   0.12100   0.12196
     Eigenvalues ---    0.12323   0.12436   0.12494   0.12507   0.13098
     Eigenvalues ---    0.13154   0.13167   0.13255   0.13709   0.13793
     Eigenvalues ---    0.13837   0.14080   0.14444   0.14525   0.14619
     Eigenvalues ---    0.15267   0.15691   0.16634   0.17745   0.17764
     Eigenvalues ---    0.18363   0.19002   0.19421   0.19690   0.21082
     Eigenvalues ---    0.22071   0.22562   0.22967   0.23377   0.23893
     Eigenvalues ---    0.24863   0.26446   0.27530   0.28204   0.28476
     Eigenvalues ---    0.28638   0.28814   0.29386   0.30273   0.30731
     Eigenvalues ---    0.31474   0.32281   0.32738   0.32782   0.32885
     Eigenvalues ---    0.32902   0.33081   0.33113   0.33172   0.33196
     Eigenvalues ---    0.33251   0.33432   0.33569   0.33729   0.33814
     Eigenvalues ---    0.33859   0.34098   0.34118   0.34220   0.34380
     Eigenvalues ---    0.34406   0.34456   0.34817   0.34870   0.34944
     Eigenvalues ---    0.34979   0.35300   0.35534   0.37205   0.38621
     Eigenvalues ---    0.48397   0.49126   0.49899   0.52318   0.56979
     Eigenvalues ---    0.62331   0.71572   0.75403   0.83609   0.95131
     Eigenvalues ---    0.99464   1.68975
 Eigenvalue     2 is   6.14D-05 Eigenvector:
                          D12       D13       D14       D10       D15
   1                   -0.43923  -0.42222  -0.40880  -0.39652  -0.39180
                          D11       D18       A11       D16       D19
   1                   -0.37952  -0.04115  -0.02600   0.02500  -0.02145
 Cosine:  0.847 <  0.970
 Cut down GDIIS temporarily because of the cosine check. E 6
     Eigenvalues ---   -0.04176   0.00006   0.00034   0.00137   0.00223
     Eigenvalues ---    0.00243   0.00275   0.00303   0.00318   0.00370
     Eigenvalues ---    0.00383   0.00468   0.00496   0.00675   0.01048
     Eigenvalues ---    0.01273   0.01347   0.01780   0.01889   0.02084
     Eigenvalues ---    0.02335   0.02601   0.02791   0.03238   0.03413
     Eigenvalues ---    0.03515   0.03615   0.03713   0.03910   0.03924
     Eigenvalues ---    0.04035   0.04136   0.04194   0.04336   0.04349
     Eigenvalues ---    0.04375   0.04452   0.04495   0.04599   0.04643
     Eigenvalues ---    0.04680   0.04708   0.04714   0.04772   0.04794
     Eigenvalues ---    0.04850   0.04866   0.04981   0.05107   0.05603
     Eigenvalues ---    0.05719   0.05841   0.05862   0.06965   0.07493
     Eigenvalues ---    0.07670   0.07976   0.08518   0.09073   0.10423
     Eigenvalues ---    0.11404   0.11727   0.11904   0.12100   0.12196
     Eigenvalues ---    0.12323   0.12436   0.12494   0.12507   0.13098
     Eigenvalues ---    0.13154   0.13167   0.13255   0.13709   0.13793
     Eigenvalues ---    0.13837   0.14080   0.14444   0.14525   0.14619
     Eigenvalues ---    0.15267   0.15691   0.16634   0.17745   0.17764
     Eigenvalues ---    0.18363   0.19002   0.19421   0.19690   0.21082
     Eigenvalues ---    0.22071   0.22562   0.22967   0.23377   0.23893
     Eigenvalues ---    0.24863   0.26446   0.27530   0.28204   0.28476
     Eigenvalues ---    0.28638   0.28814   0.29386   0.30273   0.30731
     Eigenvalues ---    0.31474   0.32281   0.32738   0.32782   0.32885
     Eigenvalues ---    0.32902   0.33081   0.33113   0.33172   0.33196
     Eigenvalues ---    0.33251   0.33432   0.33569   0.33729   0.33814
     Eigenvalues ---    0.33859   0.34098   0.34118   0.34220   0.34380
     Eigenvalues ---    0.34406   0.34456   0.34817   0.34870   0.34944
     Eigenvalues ---    0.34979   0.35300   0.35534   0.37205   0.38621
     Eigenvalues ---    0.48397   0.49126   0.49899   0.52318   0.56979
     Eigenvalues ---    0.62331   0.71572   0.75403   0.83609   0.95131
     Eigenvalues ---    0.99464   1.68975
 Eigenvalue     1 is  -4.18D-02 should be greater than     0.000000 Eigenvector:
                          D58       D64       D61       D56       D62
   1                   -0.23627  -0.23604  -0.22559  -0.22103  -0.22081
                          D36       D18       D32       D19       D59
   1                   -0.22060   0.21842  -0.21770   0.21184  -0.21035
 Eigenvalue     2 is   6.14D-05 Eigenvector:
                          D12       D13       D14       D10       D15
   1                   -0.43923  -0.42222  -0.40880  -0.39652  -0.39180
                          D11       D18       A11       D16       D19
   1                   -0.37952  -0.04115  -0.02600   0.02500  -0.02145
 Quadratic step=5.660D-01 exceeds max=4.243D-01 adjusted using Lamda=-5.143D-05.
 Angle between NR and scaled steps=   8.53 degrees.
 Angle between quadratic step and forces=  83.07 degrees.
 Linear search not attempted -- option 19 set.
 Iteration  1 RMS(Cart)=  0.09453829 RMS(Int)=  0.00202756
 Iteration  2 RMS(Cart)=  0.00304744 RMS(Int)=  0.00002322
 Iteration  3 RMS(Cart)=  0.00000804 RMS(Int)=  0.00002264
 Iteration  4 RMS(Cart)=  0.00000000 RMS(Int)=  0.00002264
 Variable       Old X    -DE/DX   Delta X   Delta X   Delta X     New X
                                 (Linear)    (Quad)   (Total)
    R1        2.07087  -0.00015   0.00000  -0.00046  -0.00046   2.07041
    R2        2.06646  -0.00014   0.00000  -0.00211  -0.00211   2.06435
    R3        2.87120   0.00002   0.00000  -0.00096  -0.00096   2.87024
    R4        2.06069  -0.00008   0.00000  -0.00373  -0.00373   2.05695
    R5        2.30655   0.00025   0.00000  -0.00027  -0.00027   2.30628
    R6        2.50249  -0.00024   0.00000   0.00171   0.00171   2.50420
    R7        1.95161  -0.00020   0.00000  -0.00008  -0.00008   1.95154
    R8        2.83132  -0.00007   0.00000   0.00150   0.00150   2.83281
    R9        2.06591   0.00004   0.00000   0.00123   0.00123   2.06714
   R10        2.07309  -0.00028   0.00000   0.00187   0.00187   2.07496
   R11        2.91033   0.00035   0.00000   0.00125   0.00125   2.91159
   R12        2.06631   0.00014   0.00000   0.00111   0.00111   2.06742
   R13        2.40039  -0.00071   0.00000  -0.00092  -0.00092   2.39946
   R14        2.37652  -0.00067   0.00000  -0.00186  -0.00186   2.37466
   R15        3.11104   0.00281   0.00000  -0.00710  -0.00710   3.10394
   R16        3.55775  -0.00008   0.00000   0.00130   0.00130   3.55905
   R17        2.06048   0.00027   0.00000   0.00601   0.00601   2.06649
   R18        2.90232   0.00222   0.00000   0.00303   0.00303   2.90535
   R19        2.87303   0.00132   0.00000   0.00011   0.00011   2.87314
   R20        2.07624   0.00013   0.00000   0.00271   0.00271   2.07896
   R21        2.06649  -0.00110   0.00000   0.00146   0.00146   2.06795
   R22        2.06603   0.00040   0.00000  -0.00105  -0.00105   2.06497
   R23        2.90935   0.00060   0.00000  -0.00333  -0.00333   2.90601
   R24        2.08471  -0.00014   0.00000  -0.00373  -0.00373   2.08098
   R25        2.90368  -0.00005   0.00000  -0.00212  -0.00212   2.90156
   R26        2.90425  -0.00127   0.00000   0.00132   0.00132   2.90557
   R27        2.06977   0.00078   0.00000   0.01688   0.01688   2.08665
   R28        2.07280   0.00013   0.00000   0.00162   0.00162   2.07442
   R29        2.07489  -0.00103   0.00000  -0.01905  -0.01905   2.05584
   R30        2.06838  -0.00112   0.00000  -0.00467  -0.00467   2.06371
   R31        2.07405  -0.00005   0.00000   0.00078   0.00078   2.07483
   R32        2.06807  -0.00005   0.00000   0.00162   0.00162   2.06969
   R33        2.37901  -0.00015   0.00000   0.00096   0.00096   2.37997
   R34        2.51543   0.00481   0.00000  -0.00023  -0.00023   2.51521
   R35        1.99035   0.00271   0.00000   0.00204   0.00204   1.99240
   R36        2.75303   0.00011   0.00000   0.00052   0.00052   2.75355
   R37        2.06877  -0.00019   0.00000  -0.00017  -0.00017   2.06860
   R38        2.90681   0.00005   0.00000   0.00081   0.00081   2.90762
   R39        2.07276   0.00002   0.00000   0.00007   0.00007   2.07282
   R40        2.07198   0.00003   0.00000  -0.00014  -0.00014   2.07184
   R41        2.89701   0.00000   0.00000  -0.00009  -0.00009   2.89692
   R42        2.89768  -0.00005   0.00000  -0.00070  -0.00070   2.89698
   R43        2.06704   0.00007   0.00000   0.00127   0.00127   2.06831
   R44        2.07282   0.00009   0.00000   0.00141   0.00141   2.07423
   R45        2.07497   0.00010   0.00000   0.00174   0.00174   2.07671
   R46        2.07501   0.00006   0.00000   0.00110   0.00110   2.07610
   R47        2.07233   0.00007   0.00000   0.00111   0.00111   2.07345
   R48        2.06980   0.00005   0.00000   0.00096   0.00096   2.07076
   R49        1.84850   0.00005   0.00000   0.00019   0.00019   1.84870
   R50        1.83141  -0.00017   0.00000  -0.00369  -0.00369   1.82772
    A1        1.87518   0.00008   0.00000  -0.00611  -0.00612   1.86906
    A2        1.89883   0.00000   0.00000   0.00059   0.00058   1.89941
    A3        1.90537   0.00003   0.00000   0.00496   0.00495   1.91032
    A4        1.93225  -0.00007   0.00000  -0.00370  -0.00371   1.92854
    A5        1.93430  -0.00011   0.00000   0.00207   0.00207   1.93637
    A6        1.91696   0.00007   0.00000   0.00214   0.00213   1.91910
    A7        2.13464  -0.00012   0.00000   0.00355   0.00355   2.13819
    A8        1.95063   0.00016   0.00000  -0.00414  -0.00414   1.94649
    A9        2.19739  -0.00004   0.00000   0.00049   0.00049   2.19788
   A10        1.93944  -0.00026   0.00000   0.00032   0.00032   1.93976
   A11        1.89155  -0.00028   0.00000  -0.00804  -0.00807   1.88348
   A12        1.94361  -0.00016   0.00000  -0.00471  -0.00472   1.93889
   A13        1.93038   0.00000   0.00000   0.00277   0.00277   1.93315
   A14        1.89423   0.00053   0.00000  -0.00008  -0.00010   1.89413
   A15        1.87659  -0.00005   0.00000   0.00470   0.00468   1.88127
   A16        1.92554  -0.00003   0.00000   0.00539   0.00538   1.93092
   A17        2.02362  -0.00387   0.00000  -0.00594  -0.00594   2.01768
   A18        2.03059  -0.00194   0.00000   0.00746   0.00746   2.03805
   A19        2.22776   0.00585   0.00000  -0.00167  -0.00168   2.22609
   A20        1.92912   0.01608   0.00000   0.00584   0.00584   1.93496
   A21        2.28618   0.00474   0.00000   0.01902   0.01902   2.30520
   A22        1.92804   0.00292   0.00000   0.01670   0.01673   1.94477
   A23        1.89741   0.00036   0.00000  -0.00080  -0.00083   1.89658
   A24        1.89139  -0.00002   0.00000  -0.00220  -0.00214   1.88925
   A25        1.95273  -0.00003   0.00000  -0.00344  -0.00348   1.94925
   A26        1.91825  -0.00292   0.00000  -0.01381  -0.01380   1.90445
   A27        1.87422  -0.00038   0.00000   0.00325   0.00319   1.87740
   A28        1.89076   0.00041   0.00000   0.00412   0.00413   1.89489
   A29        1.89821  -0.00138   0.00000  -0.00756  -0.00756   1.89066
   A30        1.99459   0.00201   0.00000   0.00455   0.00455   1.99913
   A31        1.88233   0.00027   0.00000   0.00221   0.00221   1.88455
   A32        1.90076  -0.00026   0.00000  -0.00342  -0.00344   1.89732
   A33        1.89424  -0.00112   0.00000   0.00005   0.00006   1.89430
   A34        1.89033  -0.00058   0.00000   0.00061   0.00061   1.89094
   A35        1.90841   0.00003   0.00000   0.00218   0.00218   1.91059
   A36        1.96487   0.00125   0.00000  -0.00396  -0.00395   1.96092
   A37        1.88171   0.00031   0.00000  -0.00207  -0.00208   1.87963
   A38        1.89141   0.00015   0.00000   0.00252   0.00252   1.89393
   A39        1.92490  -0.00118   0.00000   0.00077   0.00077   1.92567
   A40        1.94343   0.00009   0.00000   0.00449   0.00448   1.94792
   A41        1.94767   0.00001   0.00000   0.00009   0.00008   1.94775
   A42        1.92359  -0.00002   0.00000   0.00839   0.00838   1.93197
   A43        1.88599  -0.00001   0.00000  -0.00141  -0.00141   1.88458
   A44        1.87753  -0.00003   0.00000  -0.00944  -0.00945   1.86809
   A45        1.88306  -0.00003   0.00000  -0.00286  -0.00287   1.88019
   A46        1.92553  -0.00191   0.00000  -0.00159  -0.00159   1.92394
   A47        1.93425   0.00035   0.00000  -0.00010  -0.00010   1.93414
   A48        1.94949   0.00074   0.00000   0.00198   0.00198   1.95147
   A49        1.91204   0.00010   0.00000   0.00153   0.00153   1.91357
   A50        1.86149   0.00093   0.00000   0.00238   0.00238   1.86387
   A51        1.87897  -0.00015   0.00000  -0.00413  -0.00413   1.87484
   A52        2.13134  -0.00815   0.00000  -0.00578  -0.00578   2.12556
   A53        2.01838   0.01569   0.00000   0.01027   0.01027   2.02865
   A54        2.13328  -0.00759   0.00000  -0.00458  -0.00458   2.12870
   A55        2.23386  -0.00075   0.00000  -0.00011  -0.00011   2.23375
   A56        2.03571   0.01797   0.00000   0.01993   0.01994   2.05564
   A57        2.11685  -0.00889   0.00000  -0.00966  -0.00973   2.10712
   A58        2.06428  -0.00877   0.00000  -0.00553  -0.00555   2.05872
   A59        1.88923   0.00014   0.00000  -0.00041  -0.00041   1.88882
   A60        1.98206  -0.00024   0.00000   0.00043   0.00043   1.98249
   A61        1.85817   0.00009   0.00000   0.00047   0.00047   1.85863
   A62        1.94141   0.00003   0.00000  -0.00002  -0.00002   1.94139
   A63        1.87385  -0.00005   0.00000   0.00014   0.00014   1.87399
   A64        1.91430   0.00004   0.00000  -0.00060  -0.00060   1.91370
   A65        1.86067  -0.00002   0.00000   0.00019   0.00019   1.86086
   A66        1.94775   0.00007   0.00000  -0.00014  -0.00014   1.94761
   A67        1.91674  -0.00003   0.00000   0.00014   0.00014   1.91688
   A68        1.89842  -0.00002   0.00000   0.00054   0.00054   1.89896
   A69        1.89494   0.00002   0.00000  -0.00094  -0.00094   1.89399
   A70        1.94268  -0.00002   0.00000   0.00018   0.00018   1.94286
   A71        1.93298  -0.00004   0.00000  -0.00061  -0.00061   1.93237
   A72        1.94530   0.00003   0.00000  -0.00050  -0.00050   1.94480
   A73        1.93231  -0.00002   0.00000  -0.00025  -0.00025   1.93206
   A74        1.89213   0.00001   0.00000   0.00070   0.00070   1.89284
   A75        1.87795   0.00003   0.00000   0.00022   0.00022   1.87817
   A76        1.88089  -0.00000   0.00000   0.00050   0.00050   1.88139
   A77        1.93417  -0.00002   0.00000   0.00003   0.00003   1.93420
   A78        1.94421   0.00001   0.00000  -0.00033  -0.00033   1.94387
   A79        1.94052  -0.00001   0.00000  -0.00020  -0.00020   1.94031
   A80        1.87712   0.00001   0.00000   0.00013   0.00013   1.87725
   A81        1.87887   0.00001   0.00000   0.00021   0.00021   1.87909
   A82        1.88625   0.00001   0.00000   0.00019   0.00019   1.88644
   A83        1.83035  -0.00069   0.00000   0.01097   0.01097   1.84132
   A84        3.21997  -0.00041   0.00000   0.00074   0.00074   3.22071
   A85        3.08679   0.01909   0.00000   0.01151   0.01150   3.09829
   A86        3.12005  -0.00181   0.00000   0.00816   0.00816   3.12821
   A87        3.15567  -0.00000   0.00000  -0.00382  -0.00382   3.15185
   A88        3.24174  -0.01077   0.00000  -0.03924  -0.03913   3.20261
   A89        3.24433   0.00088   0.00000   0.01366   0.01366   3.25799
    D1        1.83513   0.00016   0.00000   0.11550   0.11550   1.95062
    D2       -1.27341  -0.00006   0.00000   0.11858   0.11858  -1.15484
    D3       -2.39123   0.00022   0.00000   0.10625   0.10625  -2.28498
    D4        0.78341  -0.00000   0.00000   0.10933   0.10933   0.89275
    D5       -0.24947   0.00008   0.00000   0.10783   0.10782  -0.14165
    D6        2.92518  -0.00014   0.00000   0.11091   0.11090   3.03608
    D7        3.08834  -0.00004   0.00000   0.00108   0.00108   3.08943
    D8       -0.01876  -0.00027   0.00000   0.00423   0.00423  -0.01454
    D9       -1.29135  -0.00068   0.00000  -0.00347  -0.00347  -1.29482
   D10       -0.39637   0.00038   0.00000  -0.11376  -0.11378  -0.51014
   D11        2.79412  -0.00059   0.00000  -0.11061  -0.11062   2.68350
   D12        1.68440   0.00028   0.00000  -0.12656  -0.12656   1.55784
   D13       -1.40830  -0.00069   0.00000  -0.12340  -0.12340  -1.53170
   D14       -2.54689   0.00052   0.00000  -0.11784  -0.11784  -2.66473
   D15        0.64360  -0.00045   0.00000  -0.11469  -0.11468   0.52892
   D16       -3.13942  -0.00053   0.00000   0.02267   0.02266  -3.11676
   D17       -0.05316   0.00027   0.00000   0.01937   0.01938  -0.03378
   D18       -2.52233   0.00015   0.00000  -0.06367  -0.06367  -2.58601
   D19        0.67479  -0.00060   0.00000  -0.05999  -0.05999   0.61480
   D20        1.04193   0.00781   0.00000   0.02346   0.02364   1.06557
   D21       -1.66039   0.00154   0.00000  -0.01018  -0.01036  -1.67076
   D22       -2.15254  -0.00118   0.00000   0.03713   0.03713  -2.11541
   D23       -1.20703  -0.00078   0.00000   0.00387   0.00384  -1.20319
   D24        3.03459  -0.00058   0.00000   0.00310   0.00307   3.03766
   D25        0.91523   0.00052   0.00000   0.00553   0.00551   0.92074
   D26        0.90942   0.00169   0.00000   0.01214   0.01212   0.92154
   D27       -1.13214   0.00189   0.00000   0.01137   0.01136  -1.12079
   D28        3.03168   0.00300   0.00000   0.01380   0.01380   3.04548
   D29        2.98991  -0.00074   0.00000   0.00487   0.00489   2.99480
   D30        0.94835  -0.00053   0.00000   0.00409   0.00413   0.95248
   D31       -1.17101   0.00057   0.00000   0.00653   0.00657  -1.16444
   D32       -3.06891   0.00023   0.00000   0.00697   0.00697  -3.06194
   D33        0.05243  -0.00233   0.00000   0.00252   0.00251   0.05494
   D34        1.08022  -0.00368   0.00000  -0.01129  -0.01129   1.06893
   D35       -2.08163  -0.00624   0.00000  -0.01573  -0.01574  -2.09737
   D36       -1.02607   0.00019   0.00000   0.00572   0.00573  -1.02035
   D37        2.09527  -0.00237   0.00000   0.00127   0.00128   2.09654
   D38        0.96764  -0.00118   0.00000  -0.00198  -0.00198   0.96566
   D39        3.01381  -0.00112   0.00000  -0.00292  -0.00292   3.01089
   D40       -1.12341  -0.00175   0.00000  -0.00308  -0.00308  -1.12649
   D41        3.08439   0.00051   0.00000   0.00388   0.00387   3.08827
   D42       -1.15262   0.00057   0.00000   0.00294   0.00294  -1.14968
   D43        0.99334  -0.00006   0.00000   0.00278   0.00278   0.99612
   D44       -1.15391   0.00006   0.00000   0.00465   0.00465  -1.14926
   D45        0.89226   0.00013   0.00000   0.00372   0.00372   0.89598
   D46        3.03823  -0.00051   0.00000   0.00356   0.00355   3.04178
   D47       -1.01201   0.00047   0.00000   0.00628   0.00628  -1.00572
   D48       -3.12111   0.00042   0.00000   0.00491   0.00492  -3.11619
   D49        1.07020   0.00047   0.00000   0.00285   0.00285   1.07306
   D50        1.03960  -0.00003   0.00000   0.00702   0.00702   1.04662
   D51       -1.06951  -0.00008   0.00000   0.00565   0.00566  -1.06385
   D52        3.12180  -0.00003   0.00000   0.00359   0.00359   3.12540
   D53        3.10162  -0.00033   0.00000   0.00926   0.00926   3.11088
   D54        0.99252  -0.00038   0.00000   0.00789   0.00789   1.00041
   D55       -1.09936  -0.00033   0.00000   0.00583   0.00583  -1.09353
   D56       -0.95433  -0.00063   0.00000   0.01774   0.01774  -0.93660
   D57       -3.07515   0.00030   0.00000   0.01695   0.01694  -3.05821
   D58        1.11295  -0.00024   0.00000   0.02093   0.02093   1.13388
   D59       -3.04476  -0.00078   0.00000   0.01775   0.01775  -3.02700
   D60        1.11761   0.00015   0.00000   0.01696   0.01696   1.13457
   D61       -0.97748  -0.00039   0.00000   0.02094   0.02095  -0.95653
   D62        1.18238  -0.00057   0.00000   0.01833   0.01833   1.20071
   D63       -0.93844   0.00036   0.00000   0.01754   0.01754  -0.92090
   D64       -3.03353  -0.00018   0.00000   0.02152   0.02152  -3.01201
   D65       -0.49067  -0.00102   0.00000  -0.00865  -0.00863  -0.49930
   D66        2.67251   0.00145   0.00000  -0.00408  -0.00410   2.66841
   D67        0.24625   0.00127   0.00000  -0.01444  -0.01444   0.23181
   D68        2.99787   0.00046   0.00000  -0.00205  -0.00204   2.99583
   D69       -2.91562  -0.00130   0.00000  -0.01890  -0.01891  -2.93454
   D70       -0.16400  -0.00211   0.00000  -0.00652  -0.00652  -0.17051
   D71       -0.82759  -0.00246   0.00000  -0.00440  -0.00434  -0.83193
   D72        1.33737  -0.00248   0.00000  -0.00443  -0.00438   1.33300
   D73       -2.83746  -0.00251   0.00000  -0.00460  -0.00454  -2.84200
   D74        1.91788   0.00246   0.00000   0.01362   0.01356   1.93144
   D75       -2.20034   0.00243   0.00000   0.01359   0.01353  -2.18681
   D76       -0.09199   0.00240   0.00000   0.01342   0.01336  -0.07863
   D77       -1.02833  -0.00002   0.00000  -0.00076  -0.00076  -1.02909
   D78        1.04226  -0.00002   0.00000  -0.00006  -0.00006   1.04220
   D79       -3.07802  -0.00001   0.00000   0.00018   0.00018  -3.07785
   D80        1.10805   0.00001   0.00000  -0.00099  -0.00099   1.10705
   D81       -3.10455   0.00001   0.00000  -0.00030  -0.00030  -3.10485
   D82       -0.94165   0.00002   0.00000  -0.00006  -0.00006  -0.94170
   D83       -3.10480  -0.00000   0.00000  -0.00121  -0.00121  -3.10602
   D84       -1.03421  -0.00000   0.00000  -0.00052  -0.00052  -1.03473
   D85        1.12869   0.00000   0.00000  -0.00028  -0.00028   1.12841
   D86       -0.96451  -0.00001   0.00000  -0.00480  -0.00480  -0.96931
   D87       -3.07262  -0.00002   0.00000  -0.00494  -0.00494  -3.07755
   D88        1.11715  -0.00002   0.00000  -0.00507  -0.00507   1.11208
   D89        1.08342  -0.00001   0.00000  -0.00431  -0.00431   1.07911
   D90       -1.02468  -0.00002   0.00000  -0.00445  -0.00445  -1.02913
   D91       -3.11810  -0.00002   0.00000  -0.00458  -0.00458  -3.12268
   D92       -3.11272  -0.00002   0.00000  -0.00501  -0.00501  -3.11773
   D93        1.06237  -0.00002   0.00000  -0.00515  -0.00515   1.05722
   D94       -1.03105  -0.00002   0.00000  -0.00529  -0.00529  -1.03634
   D95       -1.07849  -0.00004   0.00000  -0.00399  -0.00399  -1.08248
   D96        3.11550  -0.00004   0.00000  -0.00395  -0.00395   3.11155
   D97        1.01046  -0.00005   0.00000  -0.00383  -0.00383   1.00663
   D98       -3.10670  -0.00001   0.00000  -0.00376  -0.00376  -3.11046
   D99        1.08730  -0.00001   0.00000  -0.00372  -0.00372   1.08357
   D100      -1.01774  -0.00002   0.00000  -0.00360  -0.00360  -1.02135
   D101       1.08737   0.00002   0.00000  -0.00394  -0.00394   1.08343
   D102      -1.00183   0.00002   0.00000  -0.00390  -0.00390  -1.00573
   D103      -3.10686   0.00000   0.00000  -0.00378  -0.00378  -3.11064
         Item               Value     Threshold  Converged?
 Maximum Force            0.019088     0.000450     NO 
 RMS     Force            0.002847     0.000300     NO 
 Maximum Displacement     0.526503     0.001800     NO 
 RMS     Displacement     0.094670     0.001200     NO 
 Predicted change in Energy=-1.403559D-03
 GradGradGradGradGradGradGradGradGradGradGradGradGradGradGradGradGradGrad

 Symmetry turned off by external request.
 Stoichiometry    C14H30NO6(1-)
 Framework group  C1[X(C14H30NO6)]
 Deg. of freedom   147
 Full point group                 C1      NOp   1
                          Input orientation:                          
 ---------------------------------------------------------------------
 Center     Atomic      Atomic             Coordinates (Angstroms)
 Number     Number       Type             X           Y           Z
 ---------------------------------------------------------------------
      1          6           0        1.127846   -4.822803   -1.589223
      2          1           0        1.757049   -4.497703   -2.425154
      3          1           0        1.727335   -5.505602   -0.982800
      4          6           0        0.724291   -3.604616   -0.776745
      5          8           0       -0.425223   -3.197027   -0.732661
      6          8           0        1.770363   -3.046743   -0.184652
      7          1           0        1.497336   -2.191143    0.325144
      8          6           0       -2.302510    3.836196   -1.602993
      9          1           0       -2.472570    4.738935   -1.009087
     10          1           0       -1.594615    4.087204   -2.403950
     11          6           0       -1.690680    2.713791   -0.742894
     12          8           0       -0.973148    3.098375    0.231522
     13          8           0       -1.907662    1.533328   -1.115069
     14          6           0        1.331608    0.729176   -0.527498
     15          1           0        0.990374    1.764719   -0.611375
     16          6           0        0.884904   -0.109054   -1.736450
     17          1           0       -0.201667   -0.231569   -1.693191
     18          1           0        1.339476   -1.099387   -1.654718
     19          6           0        1.259775    0.489683   -3.102394
     20          1           0        2.347345    0.661679   -3.118684
     21          6           0        0.930263   -0.519776   -4.211442
     22          1           0        1.454801   -1.479100   -4.057057
     23          1           0        1.208557   -0.137017   -5.201934
     24          1           0       -0.135335   -0.738306   -4.228171
     25          6           0        0.549894    1.827204   -3.369236
     26          1           0       -0.529083    1.713572   -3.244684
     27          1           0        0.768283    2.189557   -4.382401
     28          1           0        0.869327    2.604626   -2.667014
     29          6           0        0.813587    0.150486    0.779553
     30          8           0        1.132443   -1.004991    1.166024
     31          7           0        0.028963    0.944461    1.504472
     32          1           0       -0.351652    1.812948    1.043520
     33          6           0       -0.666724    0.433350    2.678343
     34          1           0       -1.149218   -0.510797    2.406195
     35          6           0        0.243561    0.260171    3.906685
     36          1           0        1.037189   -0.436942    3.613061
     37          6           0        0.883177    1.588572    4.326553
     38          1           0        1.427741    2.037575    3.490023
     39          1           0        1.581717    1.450956    5.161962
     40          1           0        0.114465    2.305921    4.646204
     41          6           0       -0.551360   -0.364463    5.059103
     42          1           0       -1.378920    0.291076    5.363069
     43          1           0        0.082369   -0.527567    5.939829
     44          1           0       -0.981448   -1.328830    4.766193
     45          8           0       -2.271709   -0.944523    0.261429
     46          1           0       -2.105148   -0.076016   -0.156900
     47          1           0       -1.575919   -1.528808   -0.070146
     48          1           0        0.241127   -5.322006   -1.975671
     49          1           0       -3.231953    3.499567   -2.071740
     50          1           0        2.430586    0.731651   -0.477094
     51          1           0       -1.461875    1.153454    2.907157
 ---------------------------------------------------------------------
 Rotational constants (GHZ):      0.2579792      0.2284162      0.1468947
 Standard basis: 6-31G(d,p) (6D, 7F)
   465 basis functions,   798 primitive gaussians,   465 cartesian basis functions
    85 alpha electrons       85 beta electrons
       nuclear repulsion energy      1920.3733645393 Hartrees.
 NAtoms=   51 NActive=   51 NUniq=   51 SFac= 1.00D+00 NAtFMM=   60 NAOKFM=F Big=F
 Integral buffers will be    131072 words long.
 Raffenetti 2 integral format.
 Two-electron integral symmetry is turned off.
 Nuclear repulsion after empirical dispersion term =     1920.3133576328 Hartrees.
 One-electron integrals computed using PRISM.
 NBasis=   465 RedAO= T EigKep=  2.28D-03  NBF=   465
 NBsUse=   465 1.00D-06 EigRej= -1.00D+00 NBFU=   465
 Initial guess from the checkpoint file:  "gas-ts1-frame31_qm-struc_-1-irc-rc.chk"
 B after Tr=    -0.008572    0.015668    0.005166
         Rot=    1.000000   -0.000243   -0.000421   -0.000290 Ang=  -0.06 deg.
 ExpMin= 1.61D-01 ExpMax= 5.48D+03 ExpMxC= 8.25D+02 IAcc=2 IRadAn=         4 AccDes= 0.00D+00
 Harris functional with IExCor=  402 and IRadAn=       4 diagonalized for initial guess.
 HarFok:  IExCor=  402 AccDes= 0.00D+00 IRadAn=         4 IDoV= 1 UseB2=F ITyADJ=14
 ICtDFT=  3500011 ScaDFX=  1.000000  1.000000  1.000000  1.000000
 FoFCou: FMM=F IPFlag=           0 FMFlag=      100000 FMFlg1=           0
         NFxFlg=           0 DoJE=T BraDBF=F KetDBF=T FulRan=T
         wScrn=  0.000000 ICntrl=     500 IOpCl=  0 I1Cent=   200000004 NGrid=           0
         NMat0=    1 NMatS0=      1 NMatT0=    0 NMatD0=    1 NMtDS0=    0 NMtDT0=    0
 Symmetry not used in FoFCou.
 Requested convergence on RMS density matrix=1.00D-08 within 128 cycles.
 Requested convergence on MAX density matrix=1.00D-06.
 Requested convergence on             energy=1.00D-06.
 No special actions if energy rises.
 Integral accuracy reduced to 1.0D-05 until final iterations.
 Initial convergence to 1.0D-05 achieved.  Increase integral accuracy.
 SCF Done:  E(RB3LYP) =  -1057.93038805     A.U. after   11 cycles
            NFock= 11  Conv=0.62D-08     -V/T= 2.0092
 Calling FoFJK, ICntrl=      2127 FMM=F ISym2X=0 I1Cent= 0 IOpClX= 0 NMat=1 NMatS=1 NMatT=0.
 -------------------------------------------------------------------
 Center     Atomic                   Forces (Hartrees/Bohr)
 Number     Number              X              Y              Z
 -------------------------------------------------------------------
      1        6           0.000729403    0.001104019   -0.000545299
      2        1          -0.000181588    0.000056913    0.000024948
      3        1           0.000014502   -0.000864034    0.000651139
      4        6           0.000571679    0.001309597   -0.000850478
      5        8          -0.000026906   -0.000221126   -0.000050655
      6        8          -0.000258277    0.000090298    0.000225315
      7        1          -0.000213630   -0.000318660    0.000224781
      8        6           0.000047563   -0.000156278   -0.000701044
      9        1          -0.000077872   -0.000211459   -0.000124059
     10        1          -0.000256978   -0.000154471    0.000309216
     11        6           0.001147857    0.000173922   -0.000186715
     12        8           0.000016005    0.000111098    0.000593769
     13        8          -0.000591426   -0.000477780   -0.000627084
     14        6           0.000544073    0.001271038   -0.000159808
     15        1          -0.000131684   -0.001496617   -0.000560386
     16        6          -0.000801839    0.000715039    0.000492244
     17        1           0.000273413   -0.000214609    0.000080218
     18        1          -0.000479648   -0.000438356    0.000067108
     19        6          -0.000701965    0.000400668   -0.000024470
     20        1           0.000836818    0.000348259    0.000170575
     21        6           0.006797918   -0.003691390   -0.000684734
     22        1          -0.001524632    0.004369173   -0.000426208
     23        1           0.000164663   -0.000157712    0.000475675
     24        1          -0.005661515   -0.000390122    0.000311555
     25        6           0.002412969    0.000748842    0.000307828
     26        1          -0.001632170   -0.000098720   -0.000109898
     27        1          -0.000704074   -0.000254969    0.000134531
     28        1          -0.000226208   -0.000634433   -0.000050969
     29        6           0.001025029   -0.000448722    0.000429633
     30        8          -0.000194883    0.000134699   -0.000335421
     31        7          -0.000481497   -0.000288935   -0.000121985
     32        1           0.000388244    0.000115257   -0.000534362
     33        6          -0.000234222    0.000269033   -0.000204022
     34        1          -0.000042789   -0.000256344   -0.000018242
     35        6          -0.000063790   -0.000301699   -0.000002617
     36        1          -0.000022345    0.000141081   -0.000015890
     37        6          -0.000042037    0.000319094   -0.000019394
     38        1          -0.000159775   -0.000086010    0.000353976
     39        1          -0.000261781    0.000081636   -0.000323829
     40        1           0.000404579   -0.000285818   -0.000143430
     41        6          -0.000238809   -0.000048056    0.000327462
     42        1           0.000205524   -0.000205007   -0.000037915
     43        1          -0.000218586    0.000020125   -0.000247906
     44        1           0.000087997    0.000221354    0.000112088
     45        8          -0.000613412    0.000664524    0.000793403
     46        1           0.000555708    0.000041206   -0.000289916
     47        1           0.001103744   -0.000604589    0.000465205
     48        1          -0.000828796   -0.000902276    0.000046145
     49        1           0.000324545    0.000263858    0.000330477
     50        1          -0.000838111    0.000232050    0.000521515
     51        1           0.000059010    0.000005410   -0.000052071
 -------------------------------------------------------------------
 Cartesian Forces:  Max     0.006797918 RMS     0.000999580

 GradGradGradGradGradGradGradGradGradGradGradGradGradGradGradGradGradGrad
 Berny optimization.
 Using GDIIS optimizer.
 FormGI is forming the generalized inverse of G from B-inverse, IUseBI=4.
 GSVD:  received Info=                   1 from GESDD.
 Internal  Forces:  Max     0.011724524 RMS     0.001485143
 Search for a local minimum.
 Step number   6 out of a maximum of  252
 All quantities printed in internal units (Hartrees-Bohrs-Radians)
 Swapping is turned off.
 Update second derivatives using D2CorX and points    4    5    6
 DE= -4.28D-04 DEPred=-1.40D-03 R= 3.05D-01
 Trust test= 3.05D-01 RLast= 4.25D-01 DXMaxT set to 4.24D-01
 ITU=  0 -1  1  0  1  0
     Eigenvalues ---    0.00006   0.00040   0.00135   0.00223   0.00243
     Eigenvalues ---    0.00268   0.00305   0.00318   0.00370   0.00383
     Eigenvalues ---    0.00471   0.00481   0.00673   0.01080   0.01210
     Eigenvalues ---    0.01281   0.01596   0.01917   0.02059   0.02166
     Eigenvalues ---    0.02379   0.02611   0.02870   0.03322   0.03490
     Eigenvalues ---    0.03557   0.03617   0.03717   0.03929   0.03948
     Eigenvalues ---    0.04077   0.04193   0.04248   0.04337   0.04374
     Eigenvalues ---    0.04381   0.04494   0.04514   0.04641   0.04657
     Eigenvalues ---    0.04709   0.04712   0.04763   0.04779   0.04836
     Eigenvalues ---    0.04852   0.04917   0.05101   0.05191   0.05610
     Eigenvalues ---    0.05738   0.05840   0.05864   0.07107   0.07606
     Eigenvalues ---    0.07689   0.07999   0.08519   0.09281   0.10483
     Eigenvalues ---    0.11518   0.11727   0.12098   0.12101   0.12198
     Eigenvalues ---    0.12323   0.12436   0.12501   0.12556   0.13101
     Eigenvalues ---    0.13154   0.13169   0.13291   0.13711   0.13840
     Eigenvalues ---    0.13873   0.14113   0.14451   0.14546   0.14641
     Eigenvalues ---    0.15269   0.15990   0.16647   0.17760   0.17936
     Eigenvalues ---    0.18367   0.19103   0.19469   0.19887   0.21206
     Eigenvalues ---    0.22097   0.22609   0.22987   0.23401   0.23898
     Eigenvalues ---    0.24881   0.26817   0.27992   0.28223   0.28646
     Eigenvalues ---    0.28807   0.29403   0.30077   0.30726   0.31477
     Eigenvalues ---    0.32282   0.32738   0.32780   0.32814   0.32885
     Eigenvalues ---    0.32990   0.33086   0.33131   0.33191   0.33250
     Eigenvalues ---    0.33425   0.33569   0.33597   0.33741   0.33828
     Eigenvalues ---    0.34096   0.34119   0.34228   0.34373   0.34407
     Eigenvalues ---    0.34437   0.34780   0.34867   0.34940   0.34981
     Eigenvalues ---    0.35302   0.35438   0.37207   0.38544   0.39433
     Eigenvalues ---    0.48552   0.49150   0.49967   0.52458   0.56995
     Eigenvalues ---    0.62620   0.71733   0.75580   0.83627   0.96089
     Eigenvalues ---    1.01952   1.92427
 Eigenvalue     1 is   6.46D-05 Eigenvector:
                          D12       D13       D14       D10       D15
   1                    0.43909   0.42186   0.40851   0.39649   0.39127
                          D11       D18       D16       A11       D19
   1                    0.37925   0.04247  -0.02733   0.02619   0.02245
 Cut down GDIIS temporarily because of the coefficient check. E 4
 DIIS coeff's:      0.66461      0.33539
 Cosine:  0.992 >  0.970
 Length:  1.010
 GDIIS step was calculated using  2 of the last  6 vectors.
 Iteration  1 RMS(Cart)=  0.03274666 RMS(Int)=  0.00024113
 Iteration  2 RMS(Cart)=  0.00052534 RMS(Int)=  0.00000546
 Iteration  3 RMS(Cart)=  0.00000012 RMS(Int)=  0.00000546
 Variable       Old X    -DE/DX   Delta X   Delta X   Delta X     New X
                                 (Linear)    (Quad)   (Total)
    R1        2.07041  -0.00011   0.00015  -0.00020  -0.00004   2.07037
    R2        2.06435   0.00091   0.00071   0.00178   0.00249   2.06684
    R3        2.87024   0.00033   0.00032   0.00064   0.00097   2.87121
    R4        2.05695   0.00107   0.00125   0.00186   0.00311   2.06006
    R5        2.30628  -0.00005   0.00009   0.00039   0.00049   2.30677
    R6        2.50420  -0.00008  -0.00057  -0.00104  -0.00161   2.50259
    R7        1.95154  -0.00022   0.00003   0.00028   0.00030   1.95184
    R8        2.83281  -0.00009  -0.00050  -0.00168  -0.00218   2.83063
    R9        2.06714  -0.00023  -0.00041  -0.00036  -0.00077   2.06637
   R10        2.07496  -0.00043  -0.00063  -0.00119  -0.00181   2.07315
   R11        2.91159  -0.00010  -0.00042   0.00029  -0.00013   2.91146
   R12        2.06742  -0.00050  -0.00037  -0.00100  -0.00137   2.06605
   R13        2.39946  -0.00078   0.00031   0.00024   0.00055   2.40002
   R14        2.37466   0.00016   0.00062   0.00057   0.00119   2.37586
   R15        3.10394  -0.00119   0.00238  -0.00989  -0.00751   3.09644
   R16        3.55905   0.00029  -0.00044   0.01467   0.01424   3.57329
   R17        2.06649  -0.00133  -0.00201  -0.00275  -0.00476   2.06173
   R18        2.90535  -0.00060  -0.00102  -0.00121  -0.00222   2.90313
   R19        2.87314  -0.00075  -0.00004   0.00038   0.00034   2.87348
   R20        2.07896  -0.00081  -0.00091  -0.00160  -0.00251   2.07645
   R21        2.06795  -0.00024  -0.00049  -0.00095  -0.00144   2.06650
   R22        2.06497   0.00020   0.00035   0.00070   0.00105   2.06603
   R23        2.90601   0.00010   0.00112   0.00117   0.00228   2.90830
   R24        2.08098   0.00088   0.00125   0.00195   0.00320   2.08418
   R25        2.90156   0.00020   0.00071   0.00118   0.00189   2.90345
   R26        2.90557  -0.00019  -0.00044  -0.00127  -0.00171   2.90386
   R27        2.08665  -0.00458  -0.00566  -0.00971  -0.01538   2.07128
   R28        2.07442  -0.00044  -0.00054  -0.00096  -0.00151   2.07292
   R29        2.05584   0.00562   0.00639   0.01060   0.01699   2.07283
   R30        2.06371   0.00161   0.00157   0.00261   0.00418   2.06789
   R31        2.07483  -0.00035  -0.00026  -0.00070  -0.00096   2.07386
   R32        2.06969  -0.00055  -0.00054  -0.00152  -0.00206   2.06763
   R33        2.37997  -0.00064  -0.00032   0.00017  -0.00015   2.37982
   R34        2.51521  -0.00120   0.00008  -0.00073  -0.00065   2.51456
   R35        1.99240  -0.00096  -0.00068   0.00103   0.00035   1.99275
   R36        2.75355   0.00007  -0.00017  -0.00059  -0.00077   2.75279
   R37        2.06860   0.00024   0.00006  -0.00016  -0.00011   2.06850
   R38        2.90762  -0.00016  -0.00027  -0.00033  -0.00061   2.90701
   R39        2.07282  -0.00005  -0.00002  -0.00014  -0.00016   2.07266
   R40        2.07184  -0.00010   0.00005   0.00001   0.00006   2.07190
   R41        2.89692  -0.00003   0.00003   0.00008   0.00011   2.89703
   R42        2.89698   0.00020   0.00024   0.00038   0.00061   2.89759
   R43        2.06831  -0.00039  -0.00043  -0.00074  -0.00117   2.06714
   R44        2.07423  -0.00042  -0.00047  -0.00074  -0.00121   2.07302
   R45        2.07671  -0.00051  -0.00058  -0.00106  -0.00164   2.07507
   R46        2.07610  -0.00029  -0.00037  -0.00062  -0.00099   2.07511
   R47        2.07345  -0.00033  -0.00037  -0.00063  -0.00100   2.07244
   R48        2.07076  -0.00026  -0.00032  -0.00045  -0.00077   2.06999
   R49        1.84870   0.00041  -0.00006   0.00034   0.00027   1.84897
   R50        1.82772   0.00100   0.00124   0.00140   0.00263   1.83036
    A1        1.86906   0.00028   0.00205   0.00166   0.00371   1.87277
    A2        1.89941   0.00006  -0.00020   0.00302   0.00282   1.90224
    A3        1.91032   0.00013  -0.00166   0.00165  -0.00000   1.91032
    A4        1.92854  -0.00005   0.00124  -0.00140  -0.00017   1.92838
    A5        1.93637  -0.00047  -0.00069  -0.00349  -0.00419   1.93218
    A6        1.91910   0.00006  -0.00072  -0.00120  -0.00191   1.91718
    A7        2.13819  -0.00046  -0.00119  -0.00102  -0.00221   2.13597
    A8        1.94649   0.00051   0.00139   0.00132   0.00270   1.94918
    A9        2.19788  -0.00002  -0.00016  -0.00008  -0.00026   2.19762
   A10        1.93976  -0.00020  -0.00011   0.00032   0.00021   1.93998
   A11        1.88348   0.00006   0.00271  -0.00067   0.00204   1.88553
   A12        1.93889   0.00002   0.00158  -0.00099   0.00059   1.93948
   A13        1.93315  -0.00014  -0.00093  -0.00114  -0.00207   1.93108
   A14        1.89413  -0.00005   0.00003   0.00191   0.00194   1.89607
   A15        1.88127   0.00005  -0.00157   0.00103  -0.00054   1.88073
   A16        1.93092   0.00007  -0.00180  -0.00001  -0.00182   1.92910
   A17        2.01768   0.00356   0.00199  -0.00028   0.00171   2.01939
   A18        2.03805   0.00278  -0.00250  -0.00005  -0.00255   2.03549
   A19        2.22609  -0.00634   0.00056   0.00045   0.00101   2.22710
   A20        1.93496  -0.01172  -0.00196   0.00248   0.00052   1.93548
   A21        2.30520  -0.00660  -0.00638  -0.02174  -0.02812   2.27708
   A22        1.94477  -0.00130  -0.00561  -0.00661  -0.01221   1.93256
   A23        1.89658   0.00014   0.00028  -0.00139  -0.00110   1.89548
   A24        1.88925   0.00011   0.00072   0.00120   0.00192   1.89118
   A25        1.94925  -0.00009   0.00117   0.00359   0.00475   1.95401
   A26        1.90445   0.00122   0.00463   0.00345   0.00807   1.91252
   A27        1.87740  -0.00004  -0.00107  -0.00009  -0.00118   1.87622
   A28        1.89489   0.00034  -0.00138   0.00144   0.00006   1.89495
   A29        1.89066   0.00057   0.00253   0.00305   0.00558   1.89624
   A30        1.99913  -0.00145  -0.00153  -0.00268  -0.00421   1.99493
   A31        1.88455  -0.00045  -0.00074  -0.00451  -0.00526   1.87929
   A32        1.89732   0.00015   0.00115   0.00041   0.00157   1.89889
   A33        1.89430   0.00086  -0.00002   0.00207   0.00205   1.89635
   A34        1.89094   0.00010  -0.00020  -0.00117  -0.00138   1.88956
   A35        1.91059   0.00033  -0.00073   0.00056  -0.00017   1.91042
   A36        1.96092  -0.00063   0.00133  -0.00045   0.00088   1.96180
   A37        1.87963   0.00002   0.00070   0.00214   0.00284   1.88247
   A38        1.89393   0.00014  -0.00084   0.00014  -0.00070   1.89323
   A39        1.92567   0.00007  -0.00026  -0.00111  -0.00137   1.92430
   A40        1.94792  -0.00066  -0.00150  -0.00238  -0.00389   1.94403
   A41        1.94775   0.00007  -0.00003  -0.00078  -0.00082   1.94694
   A42        1.93197  -0.00088  -0.00281  -0.00530  -0.00811   1.92386
   A43        1.88458   0.00015   0.00047   0.00102   0.00149   1.88606
   A44        1.86809   0.00096   0.00317   0.00659   0.00975   1.87784
   A45        1.88019   0.00045   0.00096   0.00142   0.00237   1.88256
   A46        1.92394   0.00008   0.00053  -0.00208  -0.00155   1.92239
   A47        1.93414   0.00036   0.00004   0.00166   0.00169   1.93583
   A48        1.95147  -0.00035  -0.00066   0.00185   0.00118   1.95265
   A49        1.91357  -0.00045  -0.00051  -0.00549  -0.00600   1.90757
   A50        1.86387   0.00006  -0.00080   0.00002  -0.00078   1.86309
   A51        1.87484   0.00027   0.00139   0.00395   0.00533   1.88016
   A52        2.12556   0.00204   0.00194   0.00210   0.00404   2.12960
   A53        2.02865  -0.00530  -0.00344  -0.00308  -0.00652   2.02212
   A54        2.12870   0.00328   0.00154   0.00106   0.00259   2.13130
   A55        2.23375  -0.00158   0.00004  -0.00180  -0.00177   2.23199
   A56        2.05564  -0.00595  -0.00669   0.00102  -0.00567   2.04997
   A57        2.10712   0.00351   0.00326   0.00284   0.00612   2.11324
   A58        2.05872   0.00234   0.00186  -0.00158   0.00030   2.05902
   A59        1.88882  -0.00013   0.00014   0.00012   0.00025   1.88908
   A60        1.98249   0.00051  -0.00014   0.00090   0.00076   1.98325
   A61        1.85863  -0.00021  -0.00016  -0.00093  -0.00109   1.85754
   A62        1.94139  -0.00018   0.00001  -0.00046  -0.00045   1.94093
   A63        1.87399   0.00010  -0.00005  -0.00015  -0.00020   1.87379
   A64        1.91370  -0.00012   0.00020   0.00045   0.00065   1.91436
   A65        1.86086   0.00003  -0.00006  -0.00009  -0.00015   1.86071
   A66        1.94761  -0.00011   0.00005  -0.00030  -0.00026   1.94736
   A67        1.91688   0.00002  -0.00005   0.00005   0.00001   1.91689
   A68        1.89896  -0.00001  -0.00018  -0.00046  -0.00064   1.89833
   A69        1.89399   0.00003   0.00032   0.00097   0.00128   1.89528
   A70        1.94286   0.00004  -0.00006  -0.00014  -0.00020   1.94266
   A71        1.93237   0.00012   0.00020   0.00050   0.00070   1.93307
   A72        1.94480   0.00000   0.00017   0.00019   0.00036   1.94516
   A73        1.93206   0.00007   0.00008   0.00019   0.00028   1.93234
   A74        1.89284  -0.00007  -0.00024  -0.00037  -0.00061   1.89223
   A75        1.87817  -0.00009  -0.00007  -0.00041  -0.00048   1.87769
   A76        1.88139  -0.00005  -0.00017  -0.00015  -0.00032   1.88107
   A77        1.93420   0.00006  -0.00001  -0.00006  -0.00007   1.93413
   A78        1.94387   0.00003   0.00011   0.00025   0.00036   1.94423
   A79        1.94031   0.00004   0.00007   0.00025   0.00032   1.94063
   A80        1.87725  -0.00005  -0.00004  -0.00002  -0.00006   1.87719
   A81        1.87909  -0.00005  -0.00007  -0.00021  -0.00029   1.87880
   A82        1.88644  -0.00005  -0.00006  -0.00023  -0.00030   1.88614
   A83        1.84132   0.00065  -0.00368   0.00006  -0.00362   1.83770
   A84        3.22071  -0.00010  -0.00025   0.00550   0.00525   3.22595
   A85        3.09829  -0.00617  -0.00386   0.01694   0.01308   3.11137
   A86        3.12821   0.00173  -0.00274   0.01412   0.01138   3.13959
   A87        3.15185   0.00022   0.00128   0.00188   0.00316   3.15501
   A88        3.20261   0.00589   0.01312   0.00139   0.01450   3.21711
   A89        3.25799  -0.00193  -0.00458  -0.00078  -0.00536   3.25263
    D1        1.95062   0.00019  -0.03874   0.00634  -0.03240   1.91822
    D2       -1.15484  -0.00037  -0.03977   0.00019  -0.03958  -1.19442
    D3       -2.28498   0.00054  -0.03564   0.00934  -0.02630  -2.31128
    D4        0.89275  -0.00002  -0.03667   0.00319  -0.03348   0.85926
    D5       -0.14165  -0.00004  -0.03616   0.00318  -0.03298  -0.17463
    D6        3.03608  -0.00060  -0.03720  -0.00297  -0.04016   2.99592
    D7        3.08943   0.00106  -0.00036   0.01625   0.01589   3.10531
    D8       -0.01454   0.00049  -0.00142   0.00986   0.00844  -0.00609
    D9       -1.29482   0.00159   0.00116   0.03056   0.03173  -1.26310
   D10       -0.51014  -0.00005   0.03816  -0.00489   0.03327  -0.47687
   D11        2.68350  -0.00000   0.03710  -0.00724   0.02987   2.71337
   D12        1.55784   0.00000   0.04245  -0.00511   0.03733   1.59518
   D13       -1.53170   0.00005   0.04139  -0.00746   0.03393  -1.49777
   D14       -2.66473   0.00008   0.03952  -0.00272   0.03680  -2.62793
   D15        0.52892   0.00012   0.03846  -0.00506   0.03339   0.56231
   D16       -3.11676  -0.00033  -0.00760  -0.01204  -0.01964  -3.13639
   D17       -0.03378  -0.00001  -0.00650  -0.00942  -0.01592  -0.04970
   D18       -2.58601  -0.00076   0.02135   0.00411   0.02547  -2.56054
   D19        0.61480  -0.00109   0.02012   0.00147   0.02159   0.63639
   D20        1.06557  -0.00256  -0.00793  -0.00019  -0.00816   1.05741
   D21       -1.67076   0.00077   0.00348  -0.00742  -0.00391  -1.67467
   D22       -2.11541   0.00149  -0.01245   0.00805  -0.00440  -2.11981
   D23       -1.20319   0.00023  -0.00129   0.00586   0.00458  -1.19862
   D24        3.03766   0.00026  -0.00103   0.00877   0.00774   3.04540
   D25        0.92074  -0.00031  -0.00185   0.00565   0.00380   0.92455
   D26        0.92154  -0.00058  -0.00407   0.00192  -0.00215   0.91939
   D27       -1.12079  -0.00055  -0.00381   0.00483   0.00101  -1.11977
   D28        3.04548  -0.00111  -0.00463   0.00171  -0.00292   3.04256
   D29        2.99480   0.00011  -0.00164   0.00624   0.00460   2.99941
   D30        0.95248   0.00014  -0.00139   0.00915   0.00777   0.96024
   D31       -1.16444  -0.00042  -0.00220   0.00603   0.00383  -1.16061
   D32       -3.06194  -0.00084  -0.00234  -0.02384  -0.02617  -3.08812
   D33        0.05494   0.00042  -0.00084  -0.01986  -0.02070   0.03424
   D34        1.06893   0.00077   0.00379  -0.01690  -0.01311   1.05582
   D35       -2.09737   0.00203   0.00528  -0.01292  -0.00764  -2.10501
   D36       -1.02035  -0.00066  -0.00192  -0.02320  -0.02512  -1.04547
   D37        2.09654   0.00060  -0.00043  -0.01922  -0.01965   2.07689
   D38        0.96566   0.00016   0.00066   0.00000   0.00067   0.96632
   D39        3.01089   0.00042   0.00098   0.00221   0.00319   3.01408
   D40       -1.12649   0.00031   0.00103   0.00088   0.00191  -1.12457
   D41        3.08827  -0.00027  -0.00130   0.00035  -0.00095   3.08732
   D42       -1.14968  -0.00001  -0.00099   0.00256   0.00157  -1.14811
   D43        0.99612  -0.00012  -0.00093   0.00123   0.00030   0.99642
   D44       -1.14926  -0.00025  -0.00156  -0.00365  -0.00521  -1.15447
   D45        0.89598   0.00001  -0.00125  -0.00144  -0.00269   0.89329
   D46        3.04178  -0.00009  -0.00119  -0.00277  -0.00396   3.03782
   D47       -1.00572  -0.00040  -0.00211   0.00442   0.00231  -1.00341
   D48       -3.11619  -0.00019  -0.00165   0.00533   0.00368  -3.11251
   D49        1.07306  -0.00021  -0.00096   0.00764   0.00668   1.07973
   D50        1.04662  -0.00009  -0.00236   0.00454   0.00218   1.04880
   D51       -1.06385   0.00012  -0.00190   0.00545   0.00355  -1.06030
   D52        3.12540   0.00010  -0.00120   0.00775   0.00655   3.13194
   D53        3.11088   0.00012  -0.00311   0.00535   0.00225   3.11313
   D54        1.00041   0.00034  -0.00265   0.00626   0.00362   1.00403
   D55       -1.09353   0.00032  -0.00196   0.00857   0.00661  -1.08692
   D56       -0.93660  -0.00011  -0.00595   0.00010  -0.00584  -0.94244
   D57       -3.05821   0.00015  -0.00568   0.00731   0.00163  -3.05658
   D58        1.13388  -0.00021  -0.00702  -0.00006  -0.00708   1.12679
   D59       -3.02700   0.00007  -0.00595   0.00175  -0.00420  -3.03121
   D60        1.13457   0.00033  -0.00569   0.00896   0.00327   1.13784
   D61       -0.95653  -0.00003  -0.00702   0.00158  -0.00545  -0.96198
   D62        1.20071  -0.00008  -0.00615  -0.00029  -0.00644   1.19427
   D63       -0.92090   0.00019  -0.00588   0.00691   0.00103  -0.91987
   D64       -3.01201  -0.00017  -0.00722  -0.00046  -0.00768  -3.01969
   D65       -0.49930   0.00090   0.00290  -0.01092  -0.00802  -0.50732
   D66        2.66841  -0.00032   0.00137  -0.01508  -0.01371   2.65471
   D67        0.23181  -0.00063   0.00484  -0.01035  -0.00549   0.22632
   D68        2.99583  -0.00050   0.00068  -0.00400  -0.00332   2.99251
   D69       -2.93454   0.00061   0.00634  -0.00634   0.00001  -2.93453
   D70       -0.17051   0.00075   0.00219   0.00000   0.00218  -0.16834
   D71       -0.83193   0.00081   0.00146   0.00280   0.00424  -0.82770
   D72        1.33300   0.00084   0.00147   0.00291   0.00436   1.33736
   D73       -2.84200   0.00086   0.00152   0.00338   0.00489  -2.83711
   D74        1.93144  -0.00079  -0.00455   0.00970   0.00517   1.93661
   D75       -2.18681  -0.00076  -0.00454   0.00982   0.00530  -2.18151
   D76       -0.07863  -0.00074  -0.00448   0.01029   0.00582  -0.07280
   D77       -1.02909   0.00000   0.00026  -0.00131  -0.00105  -1.03015
   D78        1.04220  -0.00005   0.00002  -0.00208  -0.00206   1.04013
   D79       -3.07785  -0.00006  -0.00006  -0.00244  -0.00249  -3.08034
   D80        1.10705   0.00008   0.00033  -0.00084  -0.00051   1.10654
   D81       -3.10485   0.00002   0.00010  -0.00162  -0.00152  -3.10637
   D82       -0.94170   0.00002   0.00002  -0.00197  -0.00195  -0.94366
   D83       -3.10602   0.00002   0.00041  -0.00102  -0.00062  -3.10663
   D84       -1.03473  -0.00004   0.00017  -0.00180  -0.00163  -1.03636
   D85        1.12841  -0.00004   0.00009  -0.00215  -0.00206   1.12635
   D86       -0.96931  -0.00000   0.00161  -0.00197  -0.00036  -0.96967
   D87       -3.07755   0.00000   0.00166  -0.00197  -0.00031  -3.07786
   D88        1.11208   0.00001   0.00170  -0.00203  -0.00033   1.11175
   D89        1.07911  -0.00004   0.00144  -0.00254  -0.00109   1.07802
   D90       -1.02913  -0.00003   0.00149  -0.00253  -0.00104  -1.03017
   D91       -3.12268  -0.00002   0.00154  -0.00260  -0.00106  -3.12374
   D92       -3.11773   0.00001   0.00168  -0.00172  -0.00004  -3.11776
   D93        1.05722   0.00002   0.00173  -0.00172   0.00001   1.05723
   D94       -1.03634   0.00003   0.00177  -0.00178  -0.00001  -1.03634
   D95       -1.08248   0.00005   0.00134  -0.00125   0.00009  -1.08239
   D96        3.11155   0.00004   0.00133  -0.00135  -0.00003   3.11152
   D97        1.00663   0.00005   0.00129  -0.00139  -0.00011   1.00652
   D98       -3.11046  -0.00002   0.00126  -0.00173  -0.00046  -3.11092
   D99        1.08357  -0.00002   0.00125  -0.00183  -0.00058   1.08299
   D100      -1.02135  -0.00001   0.00121  -0.00187  -0.00066  -1.02201
   D101       1.08343  -0.00004   0.00132  -0.00170  -0.00038   1.08305
   D102      -1.00573  -0.00005   0.00131  -0.00180  -0.00049  -1.00622
   D103      -3.11064  -0.00004   0.00127  -0.00184  -0.00057  -3.11122
         Item               Value     Threshold  Converged?
 Maximum Force            0.011725     0.000450     NO 
 RMS     Force            0.001485     0.000300     NO 
 Maximum Displacement     0.132989     0.001800     NO 
 RMS     Displacement     0.032642     0.001200     NO 
 Predicted change in Energy=-3.412819D-04
 GradGradGradGradGradGradGradGradGradGradGradGradGradGradGradGradGradGrad

 Symmetry turned off by external request.
 Stoichiometry    C14H30NO6(1-)
 Framework group  C1[X(C14H30NO6)]
 Deg. of freedom   147
 Full point group                 C1      NOp   1
                          Input orientation:                          
 ---------------------------------------------------------------------
 Center     Atomic      Atomic             Coordinates (Angstroms)
 Number     Number       Type             X           Y           Z
 ---------------------------------------------------------------------
      1          6           0        1.086282   -4.831042   -1.601254
      2          1           0        1.712815   -4.530107   -2.448139
      3          1           0        1.678526   -5.513211   -0.984713
      4          6           0        0.701590   -3.594368   -0.806798
      5          8           0       -0.437781   -3.156628   -0.789606
      6          8           0        1.747225   -3.063113   -0.191804
      7          1           0        1.483382   -2.204002    0.317245
      8          6           0       -2.329323    3.801341   -1.594418
      9          1           0       -2.491371    4.704149   -0.999130
     10          1           0       -1.651820    4.055356   -2.419047
     11          6           0       -1.680813    2.688128   -0.749506
     12          8           0       -0.968681    3.081017    0.225938
     13          8           0       -1.870837    1.506148   -1.133553
     14          6           0        1.337010    0.723934   -0.527313
     15          1           0        0.976637    1.749889   -0.616022
     16          6           0        0.901644   -0.112084   -1.740428
     17          1           0       -0.182956   -0.245750   -1.700146
     18          1           0        1.361016   -1.101406   -1.666171
     19          6           0        1.275302    0.503282   -3.100665
     20          1           0        2.362876    0.686254   -3.110202
     21          6           0        0.956288   -0.498845   -4.220761
     22          1           0        1.484142   -1.447611   -4.070465
     23          1           0        1.237354   -0.105517   -5.205429
     24          1           0       -0.118552   -0.716865   -4.239834
     25          6           0        0.555035    1.836026   -3.358201
     26          1           0       -0.525738    1.708617   -3.243552
     27          1           0        0.771138    2.209541   -4.367242
     28          1           0        0.858881    2.608154   -2.645010
     29          6           0        0.822801    0.140455    0.779324
     30          8           0        1.136780   -1.017229    1.162913
     31          7           0        0.039646    0.937099    1.502267
     32          1           0       -0.332636    1.806490    1.035826
     33          6           0       -0.663508    0.436887    2.675882
     34          1           0       -1.148046   -0.507441    2.408255
     35          6           0        0.238866    0.269041    3.910384
     36          1           0        1.030952   -0.433846    3.626398
     37          6           0        0.883034    1.597692    4.322645
     38          1           0        1.434659    2.037028    3.486418
     39          1           0        1.575715    1.464056    5.162722
     40          1           0        0.117088    2.321361    4.631526
     41          6           0       -0.566022   -0.341487    5.063874
     42          1           0       -1.391153    0.320915    5.357488
     43          1           0        0.061347   -0.500776    5.949179
     44          1           0       -1.000016   -1.305493    4.777124
     45          8           0       -2.212726   -0.948362    0.305745
     46          1           0       -2.049380   -0.093138   -0.140616
     47          1           0       -1.505545   -1.535315   -0.000087
     48          1           0        0.188907   -5.326934   -1.971675
     49          1           0       -3.269541    3.453274   -2.030489
     50          1           0        2.434104    0.746251   -0.470111
     51          1           0       -1.457264    1.161629    2.894250
 ---------------------------------------------------------------------
 Rotational constants (GHZ):      0.2603279      0.2281117      0.1473417
 Standard basis: 6-31G(d,p) (6D, 7F)
   465 basis functions,   798 primitive gaussians,   465 cartesian basis functions
    85 alpha electrons       85 beta electrons
       nuclear repulsion energy      1923.7217720050 Hartrees.
 NAtoms=   51 NActive=   51 NUniq=   51 SFac= 1.00D+00 NAtFMM=   60 NAOKFM=F Big=F
 Integral buffers will be    131072 words long.
 Raffenetti 2 integral format.
 Two-electron integral symmetry is turned off.
 Nuclear repulsion after empirical dispersion term =     1923.6612489173 Hartrees.
 One-electron integrals computed using PRISM.
 NBasis=   465 RedAO= T EigKep=  2.25D-03  NBF=   465
 NBsUse=   465 1.00D-06 EigRej= -1.00D+00 NBFU=   465
 Initial guess from the checkpoint file:  "gas-ts1-frame31_qm-struc_-1-irc-rc.chk"
 B after Tr=     0.005031   -0.002701   -0.005987
         Rot=    1.000000   -0.000401    0.000146    0.000545 Ang=  -0.08 deg.
 ExpMin= 1.61D-01 ExpMax= 5.48D+03 ExpMxC= 8.25D+02 IAcc=2 IRadAn=         4 AccDes= 0.00D+00
 Harris functional with IExCor=  402 and IRadAn=       4 diagonalized for initial guess.
 HarFok:  IExCor=  402 AccDes= 0.00D+00 IRadAn=         4 IDoV= 1 UseB2=F ITyADJ=14
 ICtDFT=  3500011 ScaDFX=  1.000000  1.000000  1.000000  1.000000
 FoFCou: FMM=F IPFlag=           0 FMFlag=      100000 FMFlg1=           0
         NFxFlg=           0 DoJE=T BraDBF=F KetDBF=T FulRan=T
         wScrn=  0.000000 ICntrl=     500 IOpCl=  0 I1Cent=   200000004 NGrid=           0
         NMat0=    1 NMatS0=      1 NMatT0=    0 NMatD0=    1 NMtDS0=    0 NMtDT0=    0
 Symmetry not used in FoFCou.
 Requested convergence on RMS density matrix=1.00D-08 within 128 cycles.
 Requested convergence on MAX density matrix=1.00D-06.
 Requested convergence on             energy=1.00D-06.
 No special actions if energy rises.
 Integral accuracy reduced to 1.0D-05 until final iterations.
 Initial convergence to 1.0D-05 achieved.  Increase integral accuracy.
 SCF Done:  E(RB3LYP) =  -1057.93068622     A.U. after   11 cycles
            NFock= 11  Conv=0.61D-08     -V/T= 2.0092
 Calling FoFJK, ICntrl=      2127 FMM=F ISym2X=0 I1Cent= 0 IOpClX= 0 NMat=1 NMatS=1 NMatT=0.
 -------------------------------------------------------------------
 Center     Atomic                   Forces (Hartrees/Bohr)
 Number     Number              X              Y              Z
 -------------------------------------------------------------------
      1        6           0.000072376    0.000102022   -0.000180438
      2        1          -0.000114371    0.000013405    0.000084849
      3        1          -0.000180274   -0.000040720    0.000072441
      4        6           0.000448614    0.000224369   -0.000203250
      5        8          -0.000013278   -0.000195818    0.000033381
      6        8          -0.000075602   -0.000017081    0.000041157
      7        1           0.000066239    0.000002996    0.000097856
      8        6           0.000081920   -0.000062604   -0.000008270
      9        1          -0.000004405    0.000023595    0.000006657
     10        1           0.000128867   -0.000085547   -0.000122046
     11        6           0.000501173   -0.000046077   -0.000248896
     12        8          -0.000147661    0.000074244   -0.000008251
     13        8          -0.000433382    0.000066422    0.000297132
     14        6          -0.000016163    0.000043774    0.000059783
     15        1           0.000078386    0.000142395    0.000052095
     16        6           0.000005293   -0.000146004   -0.000021408
     17        1          -0.000020282    0.000016215   -0.000051099
     18        1          -0.000008667    0.000038088   -0.000005990
     19        6           0.000078169   -0.000003126    0.000004392
     20        1          -0.000052987   -0.000026927   -0.000010271
     21        6          -0.000344304    0.000234169    0.000050405
     22        1           0.000064055   -0.000256051    0.000022963
     23        1          -0.000024699    0.000012568   -0.000035967
     24        1           0.000310938    0.000007619   -0.000020953
     25        6          -0.000127374    0.000109745    0.000103674
     26        1          -0.000132354    0.000021481    0.000025057
     27        1           0.000008356    0.000005980   -0.000008211
     28        1           0.000039326    0.000000816    0.000014527
     29        6          -0.000179188    0.000017474   -0.000078570
     30        8           0.000007746   -0.000034559   -0.000028286
     31        7           0.000152222    0.000044589    0.000070662
     32        1          -0.000148130   -0.000114837    0.000078920
     33        6           0.000014228   -0.000046127    0.000081747
     34        1           0.000035411    0.000039696   -0.000018584
     35        6          -0.000001297    0.000071764    0.000001929
     36        1           0.000003198   -0.000010392    0.000006115
     37        6           0.000010008   -0.000034828    0.000011026
     38        1           0.000008157   -0.000002465   -0.000023830
     39        1           0.000012482   -0.000002011    0.000030386
     40        1          -0.000029156    0.000020560    0.000002797
     41        6           0.000027503   -0.000001847   -0.000024721
     42        1          -0.000011560    0.000017887    0.000006277
     43        1           0.000014136   -0.000006205    0.000016549
     44        1          -0.000009173   -0.000008774   -0.000014112
     45        8          -0.000030187    0.000089911   -0.000117483
     46        1           0.000077216   -0.000017656   -0.000011205
     47        1          -0.000171654   -0.000139560   -0.000051164
     48        1           0.000008183   -0.000147129    0.000059144
     49        1          -0.000022244   -0.000008198   -0.000009398
     50        1           0.000048798   -0.000000191   -0.000047239
     51        1          -0.000004608    0.000012946    0.000017720
 -------------------------------------------------------------------
 Cartesian Forces:  Max     0.000501173 RMS     0.000110269

 GradGradGradGradGradGradGradGradGradGradGradGradGradGradGradGradGradGrad
 Berny optimization.
 Using GDIIS optimizer.
 FormGI is forming the generalized inverse of G from B-inverse, IUseBI=4.
 Internal  Forces:  Max     0.002305998 RMS     0.000314537
 Search for a local minimum.
 Step number   7 out of a maximum of  252
 All quantities printed in internal units (Hartrees-Bohrs-Radians)
 Swapping is turned off.
 Update second derivatives using D2CorX and points    4    5    6    7
 DE= -2.98D-04 DEPred=-3.41D-04 R= 8.74D-01
 TightC=F SS=  1.41D+00  RLast= 1.55D-01 DXNew= 7.1352D-01 4.6470D-01
 Trust test= 8.74D-01 RLast= 1.55D-01 DXMaxT set to 4.65D-01
 ITU=  1  0 -1  1  0  1  0
     Eigenvalues ---    0.00007   0.00033   0.00155   0.00223   0.00243
     Eigenvalues ---    0.00295   0.00318   0.00335   0.00377   0.00383
     Eigenvalues ---    0.00469   0.00526   0.00699   0.01070   0.01143
     Eigenvalues ---    0.01300   0.01645   0.01926   0.02063   0.02232
     Eigenvalues ---    0.02410   0.02631   0.02962   0.03329   0.03476
     Eigenvalues ---    0.03612   0.03643   0.03716   0.03921   0.03946
     Eigenvalues ---    0.04076   0.04193   0.04290   0.04338   0.04373
     Eigenvalues ---    0.04430   0.04494   0.04546   0.04643   0.04667
     Eigenvalues ---    0.04709   0.04712   0.04772   0.04818   0.04839
     Eigenvalues ---    0.04854   0.04866   0.05106   0.05386   0.05619
     Eigenvalues ---    0.05734   0.05841   0.05867   0.07100   0.07665
     Eigenvalues ---    0.07777   0.07991   0.08519   0.09312   0.10482
     Eigenvalues ---    0.11525   0.11728   0.12100   0.12116   0.12197
     Eigenvalues ---    0.12323   0.12443   0.12501   0.12554   0.13101
     Eigenvalues ---    0.13153   0.13175   0.13303   0.13711   0.13822
     Eigenvalues ---    0.13866   0.14117   0.14450   0.14567   0.14656
     Eigenvalues ---    0.15269   0.16030   0.16698   0.17769   0.17935
     Eigenvalues ---    0.18372   0.19099   0.19520   0.19874   0.21176
     Eigenvalues ---    0.22045   0.22614   0.22978   0.23390   0.23919
     Eigenvalues ---    0.24858   0.26925   0.28038   0.28220   0.28645
     Eigenvalues ---    0.28807   0.29388   0.30069   0.30726   0.31476
     Eigenvalues ---    0.32282   0.32738   0.32780   0.32818   0.32886
     Eigenvalues ---    0.33009   0.33087   0.33142   0.33194   0.33257
     Eigenvalues ---    0.33444   0.33569   0.33600   0.33741   0.33806
     Eigenvalues ---    0.34096   0.34120   0.34225   0.34379   0.34407
     Eigenvalues ---    0.34442   0.34773   0.34871   0.34941   0.34979
     Eigenvalues ---    0.35315   0.35517   0.37230   0.38466   0.39835
     Eigenvalues ---    0.48579   0.49176   0.49970   0.52458   0.56994
     Eigenvalues ---    0.62457   0.72115   0.75289   0.83730   0.98988
     Eigenvalues ---    1.11373   1.86227
 Eigenvalue     1 is   6.51D-05 Eigenvector:
                          D12       D13       D14       D10       D15
   1                   -0.43886  -0.42149  -0.40835  -0.39622  -0.39097
                          D11       D18       D16       D19       A11
   1                   -0.37884  -0.04781   0.02996  -0.02765  -0.02608
 DIIS coeff's:      0.47893      0.25760      0.14190      0.28800     -0.17422
 DIIS coeff's:     -0.02160      0.02940
 Cosine:  0.976 >  0.560
 Length:  0.873
 GDIIS step was calculated using  7 of the last  7 vectors.
 Iteration  1 RMS(Cart)=  0.02622724 RMS(Int)=  0.00032453
 Iteration  2 RMS(Cart)=  0.00102481 RMS(Int)=  0.00000322
 Iteration  3 RMS(Cart)=  0.00000079 RMS(Int)=  0.00000320
 Variable       Old X    -DE/DX   Delta X   Delta X   Delta X     New X
                                 (Linear)    (Quad)   (Total)
    R1        2.07037  -0.00013   0.00036  -0.00121  -0.00085   2.06952
    R2        2.06684  -0.00003  -0.00031   0.00044   0.00013   2.06697
    R3        2.87121  -0.00001  -0.00022   0.00073   0.00051   2.87171
    R4        2.06006   0.00004  -0.00023   0.00045   0.00022   2.06028
    R5        2.30677  -0.00006  -0.00013   0.00031   0.00018   2.30695
    R6        2.50259  -0.00010   0.00029  -0.00065  -0.00036   2.50223
    R7        1.95184   0.00013  -0.00005   0.00057   0.00052   1.95236
    R8        2.83063   0.00009   0.00010  -0.00145  -0.00135   2.82928
    R9        2.06637   0.00002  -0.00002   0.00005   0.00003   2.06640
   R10        2.07315   0.00015   0.00018  -0.00010   0.00007   2.07322
   R11        2.91146  -0.00010  -0.00007   0.00009   0.00002   2.91148
   R12        2.06605   0.00003   0.00012   0.00014   0.00026   2.06631
   R13        2.40002   0.00019   0.00005   0.00022   0.00027   2.40029
   R14        2.37586   0.00005  -0.00044  -0.00004  -0.00048   2.37538
   R15        3.09644   0.00006   0.00196  -0.00122   0.00074   3.09717
   R16        3.57329  -0.00002  -0.00048  -0.00492  -0.00540   3.56789
   R17        2.06173   0.00010   0.00030  -0.00003   0.00028   2.06200
   R18        2.90313   0.00000   0.00063  -0.00038   0.00025   2.90337
   R19        2.87348  -0.00007  -0.00001  -0.00009  -0.00010   2.87338
   R20        2.07645   0.00005   0.00003   0.00007   0.00009   2.07654
   R21        2.06650   0.00002   0.00001   0.00000   0.00001   2.06651
   R22        2.06603  -0.00004  -0.00008  -0.00001  -0.00009   2.06594
   R23        2.90830  -0.00013   0.00013  -0.00010   0.00004   2.90834
   R24        2.08418  -0.00006  -0.00013  -0.00013  -0.00026   2.08391
   R25        2.90345  -0.00001  -0.00004  -0.00019  -0.00023   2.90321
   R26        2.90386   0.00020  -0.00008   0.00000  -0.00008   2.90378
   R27        2.07128   0.00026   0.00064   0.00031   0.00094   2.07222
   R28        2.07292   0.00003   0.00008   0.00006   0.00014   2.07306
   R29        2.07283  -0.00031  -0.00088   0.00006  -0.00081   2.07202
   R30        2.06789   0.00013  -0.00004  -0.00007  -0.00010   2.06778
   R31        2.07386   0.00001   0.00006  -0.00002   0.00004   2.07390
   R32        2.06763   0.00002  -0.00014   0.00000  -0.00014   2.06749
   R33        2.37982   0.00013  -0.00003  -0.00003  -0.00006   2.37977
   R34        2.51456  -0.00013   0.00017  -0.00009   0.00009   2.51464
   R35        1.99275  -0.00004   0.00001  -0.00019  -0.00018   1.99257
   R36        2.75279   0.00002   0.00014  -0.00011   0.00004   2.75282
   R37        2.06850  -0.00005   0.00003  -0.00003  -0.00001   2.06849
   R38        2.90701   0.00002   0.00005   0.00000   0.00005   2.90707
   R39        2.07266   0.00002   0.00002   0.00004   0.00006   2.07272
   R40        2.07190   0.00001   0.00001  -0.00001   0.00000   2.07190
   R41        2.89703  -0.00001  -0.00007   0.00011   0.00004   2.89707
   R42        2.89759  -0.00002  -0.00009   0.00010   0.00001   2.89760
   R43        2.06714   0.00002   0.00007   0.00001   0.00007   2.06721
   R44        2.07302   0.00003   0.00005   0.00002   0.00007   2.07309
   R45        2.07507   0.00003   0.00010   0.00002   0.00012   2.07518
   R46        2.07511   0.00002   0.00004   0.00003   0.00007   2.07518
   R47        2.07244   0.00002   0.00006  -0.00000   0.00006   2.07250
   R48        2.06999   0.00001   0.00002   0.00002   0.00004   2.07003
   R49        1.84897  -0.00000  -0.00003   0.00029   0.00026   1.84923
   R50        1.83036  -0.00002  -0.00009  -0.00013  -0.00022   1.83014
    A1        1.87277   0.00013  -0.00051   0.00242   0.00191   1.87468
    A2        1.90224  -0.00002  -0.00153   0.00440   0.00287   1.90511
    A3        1.91032   0.00001  -0.00114   0.00254   0.00140   1.91172
    A4        1.92838  -0.00009   0.00101  -0.00261  -0.00160   1.92678
    A5        1.93218  -0.00013   0.00165  -0.00513  -0.00348   1.92870
    A6        1.91718   0.00011   0.00042  -0.00134  -0.00093   1.91626
    A7        2.13597  -0.00024   0.00032  -0.00129  -0.00098   2.13500
    A8        1.94918   0.00019  -0.00029   0.00131   0.00101   1.95020
    A9        2.19762   0.00005  -0.00012   0.00025   0.00012   2.19774
   A10        1.93998   0.00040  -0.00067   0.00103   0.00037   1.94035
   A11        1.88553   0.00007   0.00069   0.00084   0.00154   1.88706
   A12        1.93948   0.00005   0.00074   0.00017   0.00091   1.94039
   A13        1.93108  -0.00000   0.00009  -0.00047  -0.00038   1.93070
   A14        1.89607  -0.00016  -0.00066   0.00002  -0.00064   1.89544
   A15        1.88073   0.00003  -0.00067  -0.00019  -0.00086   1.87987
   A16        1.92910   0.00001  -0.00024  -0.00034  -0.00058   1.92852
   A17        2.01939  -0.00042   0.00049  -0.00051  -0.00002   2.01937
   A18        2.03549  -0.00074  -0.00079  -0.00029  -0.00108   2.03441
   A19        2.22710   0.00116   0.00023   0.00090   0.00113   2.22823
   A20        1.93548   0.00121  -0.00179   0.00623   0.00443   1.93991
   A21        2.27708   0.00101   0.01249   0.00954   0.02203   2.29911
   A22        1.93256  -0.00007   0.00064   0.00100   0.00164   1.93420
   A23        1.89548  -0.00015   0.00023   0.00041   0.00064   1.89612
   A24        1.89118  -0.00004  -0.00077  -0.00022  -0.00099   1.89019
   A25        1.95401   0.00001   0.00007  -0.00065  -0.00058   1.95342
   A26        1.91252   0.00010  -0.00033  -0.00005  -0.00037   1.91215
   A27        1.87622   0.00016   0.00010  -0.00052  -0.00042   1.87581
   A28        1.89495   0.00011   0.00019   0.00051   0.00070   1.89564
   A29        1.89624   0.00009  -0.00028  -0.00004  -0.00032   1.89592
   A30        1.99493  -0.00030  -0.00045   0.00018  -0.00027   1.99466
   A31        1.87929  -0.00004   0.00046  -0.00093  -0.00046   1.87883
   A32        1.89889  -0.00009   0.00020  -0.00043  -0.00024   1.89865
   A33        1.89635   0.00023  -0.00006   0.00063   0.00057   1.89692
   A34        1.88956   0.00007   0.00011   0.00028   0.00039   1.88995
   A35        1.91042   0.00009   0.00037   0.00005   0.00042   1.91084
   A36        1.96180  -0.00025   0.00015  -0.00076  -0.00061   1.96118
   A37        1.88247  -0.00006  -0.00029   0.00055   0.00026   1.88273
   A38        1.89323   0.00006  -0.00011  -0.00001  -0.00012   1.89311
   A39        1.92430   0.00011  -0.00023  -0.00005  -0.00029   1.92401
   A40        1.94403   0.00005   0.00015   0.00028   0.00043   1.94446
   A41        1.94694   0.00000  -0.00004   0.00033   0.00029   1.94723
   A42        1.92386   0.00006   0.00024  -0.00009   0.00015   1.92401
   A43        1.88606  -0.00001  -0.00019   0.00042   0.00023   1.88630
   A44        1.87784  -0.00007   0.00000  -0.00097  -0.00097   1.87687
   A45        1.88256  -0.00004  -0.00019  -0.00002  -0.00021   1.88235
   A46        1.92239   0.00006   0.00001  -0.00081  -0.00080   1.92159
   A47        1.93583  -0.00000  -0.00030   0.00025  -0.00005   1.93579
   A48        1.95265  -0.00006   0.00022   0.00013   0.00035   1.95300
   A49        1.90757  -0.00001  -0.00000  -0.00108  -0.00109   1.90648
   A50        1.86309  -0.00000  -0.00072   0.00174   0.00102   1.86411
   A51        1.88016   0.00001   0.00079  -0.00020   0.00059   1.88075
   A52        2.12960   0.00050  -0.00035  -0.00031  -0.00066   2.12894
   A53        2.02212  -0.00139   0.00043   0.00024   0.00067   2.02279
   A54        2.13130   0.00088  -0.00009   0.00010   0.00001   2.13130
   A55        2.23199   0.00035   0.00043  -0.00251  -0.00207   2.22991
   A56        2.04997  -0.00150  -0.00002  -0.00204  -0.00209   2.04789
   A57        2.11324   0.00074  -0.00034   0.00002  -0.00034   2.11290
   A58        2.05902   0.00082   0.00034   0.00225   0.00257   2.06159
   A59        1.88908  -0.00002   0.00008  -0.00036  -0.00028   1.88879
   A60        1.98325  -0.00002  -0.00020  -0.00006  -0.00026   1.98299
   A61        1.85754   0.00002   0.00014   0.00042   0.00055   1.85809
   A62        1.94093   0.00003   0.00013  -0.00006   0.00007   1.94100
   A63        1.87379   0.00000  -0.00005   0.00017   0.00012   1.87392
   A64        1.91436  -0.00001  -0.00009  -0.00008  -0.00017   1.91419
   A65        1.86071  -0.00000   0.00004  -0.00014  -0.00010   1.86061
   A66        1.94736   0.00002   0.00003   0.00010   0.00013   1.94749
   A67        1.91689  -0.00001  -0.00009   0.00014   0.00005   1.91694
   A68        1.89833  -0.00000   0.00003   0.00005   0.00007   1.89840
   A69        1.89528  -0.00000  -0.00008  -0.00009  -0.00017   1.89510
   A70        1.94266  -0.00001   0.00006  -0.00006   0.00001   1.94267
   A71        1.93307  -0.00002  -0.00013   0.00015   0.00003   1.93310
   A72        1.94516   0.00001   0.00001  -0.00003  -0.00003   1.94513
   A73        1.93234  -0.00001   0.00001  -0.00002  -0.00002   1.93232
   A74        1.89223   0.00001   0.00003  -0.00000   0.00002   1.89225
   A75        1.87769   0.00001   0.00009  -0.00005   0.00005   1.87774
   A76        1.88107   0.00000  -0.00001  -0.00005  -0.00005   1.88101
   A77        1.93413  -0.00000  -0.00005   0.00012   0.00006   1.93420
   A78        1.94423   0.00000   0.00002  -0.00008  -0.00006   1.94418
   A79        1.94063  -0.00001  -0.00007   0.00006  -0.00001   1.94062
   A80        1.87719   0.00000   0.00001  -0.00005  -0.00004   1.87715
   A81        1.87880   0.00001   0.00003  -0.00001   0.00002   1.87882
   A82        1.88614   0.00001   0.00007  -0.00005   0.00002   1.88616
   A83        1.83770   0.00023  -0.00052   0.00179   0.00127   1.83897
   A84        3.22595   0.00020  -0.00288   0.00776   0.00488   3.23084
   A85        3.11137  -0.00231  -0.00524  -0.00969  -0.01492   3.09645
   A86        3.13959   0.00020  -0.00211   0.00093  -0.00118   3.13841
   A87        3.15501   0.00056  -0.00098  -0.00104  -0.00203   3.15298
   A88        3.21711  -0.00112  -0.00111  -0.00473  -0.00585   3.21126
   A89        3.25263   0.00046   0.00280   0.00239   0.00519   3.25782
    D1        1.91822   0.00008  -0.01267   0.02260   0.00993   1.92816
    D2       -1.19442  -0.00009  -0.00946   0.01291   0.00345  -1.19097
    D3       -2.31128   0.00017  -0.01362   0.02668   0.01306  -2.29822
    D4        0.85926  -0.00000  -0.01041   0.01699   0.00657   0.86584
    D5       -0.17463   0.00001  -0.01059   0.01760   0.00701  -0.16762
    D6        2.99592  -0.00015  -0.00738   0.00791   0.00053   2.99644
    D7        3.10531   0.00016  -0.00839   0.02646   0.01807   3.12338
    D8       -0.00609  -0.00001  -0.00506   0.01638   0.01132   0.00523
    D9       -1.26310   0.00005  -0.00927   0.00030  -0.00897  -1.27207
   D10       -0.47687   0.00006   0.01126   0.00444   0.01569  -0.46118
   D11        2.71337  -0.00000   0.01257   0.00254   0.01511   2.72848
   D12        1.59518   0.00008   0.01214   0.00559   0.01772   1.61290
   D13       -1.49777   0.00002   0.01345   0.00369   0.01714  -1.48063
   D14       -2.62793   0.00002   0.01079   0.00517   0.01595  -2.61198
   D15        0.56231  -0.00004   0.01210   0.00327   0.01537   0.57768
   D16       -3.13639   0.00110   0.01446   0.00404   0.01851  -3.11789
   D17       -0.04970   0.00110   0.01295   0.00614   0.01909  -0.03061
   D18       -2.56054   0.00027  -0.01477  -0.04072  -0.05549  -2.61603
   D19        0.63639   0.00025  -0.01328  -0.04283  -0.05611   0.58028
   D20        1.05741   0.00065  -0.00186   0.01605   0.01417   1.07159
   D21       -1.67467  -0.00019  -0.00191   0.01322   0.01133  -1.66334
   D22       -2.11981  -0.00031   0.00739   0.03143   0.03882  -2.08099
   D23       -1.19862   0.00006  -0.00834   0.00552  -0.00282  -1.20144
   D24        3.04540  -0.00001  -0.00884   0.00636  -0.00248   3.04292
   D25        0.92455  -0.00017  -0.00826   0.00546  -0.00280   0.92175
   D26        0.91939  -0.00018  -0.00755   0.00630  -0.00125   0.91814
   D27       -1.11977  -0.00025  -0.00805   0.00714  -0.00091  -1.12068
   D28        3.04256  -0.00040  -0.00746   0.00624  -0.00122   3.04133
   D29        2.99941   0.00009  -0.00758   0.00520  -0.00238   2.99703
   D30        0.96024   0.00002  -0.00808   0.00605  -0.00204   0.95821
   D31       -1.16061  -0.00014  -0.00749   0.00514  -0.00235  -1.16297
   D32       -3.08812   0.00015   0.00335   0.00712   0.01047  -3.07765
   D33        0.03424   0.00007   0.00232   0.00888   0.01120   0.04544
   D34        1.05582   0.00034   0.00233   0.00600   0.00834   1.06416
   D35       -2.10501   0.00026   0.00130   0.00777   0.00907  -2.09594
   D36       -1.04547   0.00011   0.00262   0.00679   0.00942  -1.03605
   D37        2.07689   0.00003   0.00159   0.00856   0.01015   2.08704
   D38        0.96632   0.00006  -0.00733  -0.00598  -0.01331   0.95301
   D39        3.01408   0.00007  -0.00742  -0.00513  -0.01255   3.00153
   D40       -1.12457   0.00010  -0.00735  -0.00569  -0.01304  -1.13761
   D41        3.08732  -0.00006  -0.00725  -0.00552  -0.01277   3.07455
   D42       -1.14811  -0.00005  -0.00734  -0.00467  -0.01201  -1.16012
   D43        0.99642  -0.00002  -0.00727  -0.00523  -0.01250   0.98392
   D44       -1.15447  -0.00002  -0.00662  -0.00652  -0.01314  -1.16761
   D45        0.89329  -0.00001  -0.00671  -0.00567  -0.01238   0.88091
   D46        3.03782   0.00002  -0.00665  -0.00622  -0.01287   3.02495
   D47       -1.00341  -0.00008  -0.00229  -0.00240  -0.00470  -1.00811
   D48       -3.11251  -0.00010  -0.00214  -0.00336  -0.00550  -3.11801
   D49        1.07973  -0.00010  -0.00203  -0.00349  -0.00553   1.07420
   D50        1.04880   0.00002  -0.00213  -0.00173  -0.00386   1.04494
   D51       -1.06030  -0.00001  -0.00198  -0.00269  -0.00466  -1.06496
   D52        3.13194  -0.00000  -0.00187  -0.00282  -0.00469   3.12725
   D53        3.11313   0.00011  -0.00257  -0.00144  -0.00402   3.10911
   D54        1.00403   0.00008  -0.00242  -0.00240  -0.00482   0.99921
   D55       -1.08692   0.00008  -0.00232  -0.00253  -0.00485  -1.09177
   D56       -0.94244  -0.00000  -0.01291  -0.00644  -0.01935  -0.96179
   D57       -3.05658  -0.00003  -0.01271  -0.00470  -0.01741  -3.07399
   D58        1.12679  -0.00000  -0.01366  -0.00471  -0.01837   1.10842
   D59       -3.03121   0.00003  -0.01306  -0.00631  -0.01937  -3.05057
   D60        1.13784   0.00001  -0.01286  -0.00457  -0.01743   1.12041
   D61       -0.96198   0.00003  -0.01381  -0.00458  -0.01839  -0.98037
   D62        1.19427   0.00002  -0.01250  -0.00694  -0.01944   1.17482
   D63       -0.91987  -0.00001  -0.01230  -0.00521  -0.01751  -0.93738
   D64       -3.01969   0.00002  -0.01326  -0.00521  -0.01847  -3.03815
   D65       -0.50732   0.00041   0.00445   0.00520   0.00965  -0.49767
   D66        2.65471   0.00052   0.00554   0.00333   0.00887   2.66358
   D67        0.22632  -0.00020   0.00237  -0.00411  -0.00174   0.22458
   D68        2.99251   0.00011   0.00218  -0.00295  -0.00077   2.99173
   D69       -2.93453  -0.00028   0.00133  -0.00234  -0.00102  -2.93554
   D70       -0.16834   0.00002   0.00114  -0.00119  -0.00005  -0.16839
   D71       -0.82770   0.00009  -0.00038   0.00110   0.00071  -0.82699
   D72        1.33736   0.00010  -0.00030   0.00071   0.00041   1.33777
   D73       -2.83711   0.00008  -0.00043   0.00086   0.00043  -2.83669
   D74        1.93661  -0.00008  -0.00066   0.00137   0.00071   1.93733
   D75       -2.18151  -0.00007  -0.00058   0.00098   0.00041  -2.18110
   D76       -0.07280  -0.00009  -0.00071   0.00113   0.00043  -0.07237
   D77       -1.03015   0.00000   0.00109  -0.00120  -0.00012  -1.03026
   D78        1.04013   0.00001   0.00116  -0.00118  -0.00002   1.04011
   D79       -3.08034   0.00001   0.00120  -0.00109   0.00012  -3.08022
   D80        1.10654  -0.00002   0.00114  -0.00176  -0.00063   1.10591
   D81       -3.10637  -0.00001   0.00121  -0.00174  -0.00053  -3.10689
   D82       -0.94366  -0.00001   0.00126  -0.00165  -0.00039  -0.94405
   D83       -3.10663  -0.00000   0.00110  -0.00164  -0.00054  -3.10717
   D84       -1.03636   0.00001   0.00118  -0.00162  -0.00044  -1.03679
   D85        1.12635   0.00001   0.00122  -0.00152  -0.00030   1.12605
   D86       -0.96967  -0.00000   0.00403  -0.00489  -0.00086  -0.97053
   D87       -3.07786  -0.00001   0.00407  -0.00497  -0.00090  -3.07876
   D88        1.11175  -0.00001   0.00407  -0.00487  -0.00080   1.11095
   D89        1.07802   0.00000   0.00411  -0.00498  -0.00087   1.07715
   D90       -1.03017   0.00000   0.00416  -0.00506  -0.00090  -1.03107
   D91       -3.12374  -0.00000   0.00415  -0.00496  -0.00080  -3.12455
   D92       -3.11776  -0.00000   0.00407  -0.00510  -0.00103  -3.11879
   D93        1.05723  -0.00001   0.00411  -0.00518  -0.00106   1.05617
   D94       -1.03634  -0.00001   0.00411  -0.00508  -0.00097  -1.03731
   D95       -1.08239  -0.00001   0.00346  -0.00469  -0.00122  -1.08362
   D96        3.11152  -0.00001   0.00347  -0.00465  -0.00118   3.11035
   D97        1.00652  -0.00001   0.00342  -0.00458  -0.00116   1.00536
   D98       -3.11092  -0.00000   0.00351  -0.00454  -0.00103  -3.11195
   D99        1.08299  -0.00000   0.00352  -0.00450  -0.00098   1.08201
   D100      -1.02201  -0.00000   0.00347  -0.00443  -0.00096  -1.02297
   D101       1.08305   0.00001   0.00349  -0.00450  -0.00102   1.08203
   D102      -1.00622   0.00000   0.00350  -0.00447  -0.00097  -1.00719
   D103      -3.11122   0.00000   0.00344  -0.00439  -0.00095  -3.11217
         Item               Value     Threshold  Converged?
 Maximum Force            0.002306     0.000450     NO 
 RMS     Force            0.000315     0.000300     NO 
 Maximum Displacement     0.171781     0.001800     NO 
 RMS     Displacement     0.026624     0.001200     NO 
 Predicted change in Energy=-6.177245D-05
 GradGradGradGradGradGradGradGradGradGradGradGradGradGradGradGradGradGrad

 Symmetry turned off by external request.
 Stoichiometry    C14H30NO6(1-)
 Framework group  C1[X(C14H30NO6)]
 Deg. of freedom   147
 Full point group                 C1      NOp   1
                          Input orientation:                          
 ---------------------------------------------------------------------
 Center     Atomic      Atomic             Coordinates (Angstroms)
 Number     Number       Type             X           Y           Z
 ---------------------------------------------------------------------
      1          6           0        1.110700   -4.843451   -1.584013
      2          1           0        1.746816   -4.559551   -2.429054
      3          1           0        1.691533   -5.519155   -0.949631
      4          6           0        0.721988   -3.594322   -0.810770
      5          8           0       -0.418652   -3.159339   -0.803919
      6          8           0        1.762924   -3.054594   -0.195589
      7          1           0        1.492404   -2.196853    0.312822
      8          6           0       -2.280657    3.809362   -1.624430
      9          1           0       -2.400469    4.733595   -1.052447
     10          1           0       -1.599676    4.011377   -2.460544
     11          6           0       -1.673469    2.691609   -0.755136
     12          8           0       -0.952577    3.079304    0.216130
     13          8           0       -1.902694    1.510136   -1.117933
     14          6           0        1.330446    0.725979   -0.524951
     15          1           0        0.978023    1.755360   -0.607486
     16          6           0        0.883519   -0.103248   -1.738689
     17          1           0       -0.201486   -0.231869   -1.693096
     18          1           0        1.338042   -1.095184   -1.670414
     19          6           0        1.252496    0.515644   -3.098625
     20          1           0        2.338670    0.705904   -3.108910
     21          6           0        0.938775   -0.486757   -4.219801
     22          1           0        1.476084   -1.431485   -4.073994
     23          1           0        1.211685   -0.088465   -5.204851
     24          1           0       -0.133466   -0.715453   -4.235031
     25          6           0        0.523248    1.843908   -3.353767
     26          1           0       -0.557708    1.703934   -3.257495
     27          1           0        0.750068    2.229081   -4.356074
     28          1           0        0.808585    2.611901   -2.628678
     29          6           0        0.819147    0.140561    0.781900
     30          8           0        1.135464   -1.017281    1.162986
     31          7           0        0.035611    0.934671    1.507296
     32          1           0       -0.336803    1.804173    1.041377
     33          6           0       -0.665113    0.430755    2.680804
     34          1           0       -1.147618   -0.514207    2.411757
     35          6           0        0.239395    0.262590    3.913735
     36          1           0        1.032484   -0.438158    3.627265
     37          6           0        0.881392    1.591795    4.327671
     38          1           0        1.431690    2.033498    3.491766
     39          1           0        1.574858    1.458089    5.167139
     40          1           0        0.114264    2.313571    4.638259
     41          6           0       -0.562422   -0.351963    5.067234
     42          1           0       -1.387923    0.308547    5.364190
     43          1           0        0.066940   -0.512582    5.950919
     44          1           0       -0.995616   -1.315877    4.778887
     45          8           0       -2.226673   -0.957104    0.297543
     46          1           0       -2.068313   -0.095514   -0.138560
     47          1           0       -1.522822   -1.540091   -0.022844
     48          1           0        0.214683   -5.342551   -1.953750
     49          1           0       -3.238098    3.489908   -2.044999
     50          1           0        2.427991    0.740156   -0.473135
     51          1           0       -1.460334    1.153088    2.901950
 ---------------------------------------------------------------------
 Rotational constants (GHZ):      0.2595353      0.2287037      0.1471302
 Standard basis: 6-31G(d,p) (6D, 7F)
   465 basis functions,   798 primitive gaussians,   465 cartesian basis functions
    85 alpha electrons       85 beta electrons
       nuclear repulsion energy      1923.3506544496 Hartrees.
 NAtoms=   51 NActive=   51 NUniq=   51 SFac= 1.00D+00 NAtFMM=   60 NAOKFM=F Big=F
 Integral buffers will be    131072 words long.
 Raffenetti 2 integral format.
 Two-electron integral symmetry is turned off.
 Nuclear repulsion after empirical dispersion term =     1923.2900969029 Hartrees.
 One-electron integrals computed using PRISM.
 NBasis=   465 RedAO= T EigKep=  2.26D-03  NBF=   465
 NBsUse=   465 1.00D-06 EigRej= -1.00D+00 NBFU=   465
 Initial guess from the checkpoint file:  "gas-ts1-frame31_qm-struc_-1-irc-rc.chk"
 B after Tr=     0.000089    0.000482   -0.000777
         Rot=    1.000000   -0.000200   -0.000104   -0.000525 Ang=  -0.07 deg.
 ExpMin= 1.61D-01 ExpMax= 5.48D+03 ExpMxC= 8.25D+02 IAcc=2 IRadAn=         4 AccDes= 0.00D+00
 Harris functional with IExCor=  402 and IRadAn=       4 diagonalized for initial guess.
 HarFok:  IExCor=  402 AccDes= 0.00D+00 IRadAn=         4 IDoV= 1 UseB2=F ITyADJ=14
 ICtDFT=  3500011 ScaDFX=  1.000000  1.000000  1.000000  1.000000
 FoFCou: FMM=F IPFlag=           0 FMFlag=      100000 FMFlg1=           0
         NFxFlg=           0 DoJE=T BraDBF=F KetDBF=T FulRan=T
         wScrn=  0.000000 ICntrl=     500 IOpCl=  0 I1Cent=   200000004 NGrid=           0
         NMat0=    1 NMatS0=      1 NMatT0=    0 NMatD0=    1 NMtDS0=    0 NMtDT0=    0
 Symmetry not used in FoFCou.
 Requested convergence on RMS density matrix=1.00D-08 within 128 cycles.
 Requested convergence on MAX density matrix=1.00D-06.
 Requested convergence on             energy=1.00D-06.
 No special actions if energy rises.
 Integral accuracy reduced to 1.0D-05 until final iterations.
 Initial convergence to 1.0D-05 achieved.  Increase integral accuracy.
 SCF Done:  E(RB3LYP) =  -1057.93075612     A.U. after   11 cycles
            NFock= 11  Conv=0.54D-08     -V/T= 2.0092
 Calling FoFJK, ICntrl=      2127 FMM=F ISym2X=0 I1Cent= 0 IOpClX= 0 NMat=1 NMatS=1 NMatT=0.
 -------------------------------------------------------------------
 Center     Atomic                   Forces (Hartrees/Bohr)
 Number     Number              X              Y              Z
 -------------------------------------------------------------------
      1        6          -0.000205451   -0.000061489    0.000098914
      2        1           0.000075178    0.000034572   -0.000048909
      3        1           0.000045584    0.000088368   -0.000004029
      4        6          -0.000054360   -0.000191552    0.000247645
      5        8           0.000046385    0.000007723   -0.000092379
      6        8           0.000045712    0.000013502   -0.000066194
      7        1           0.000048633    0.000039311    0.000001973
      8        6           0.000000524   -0.000037246   -0.000017221
      9        1           0.000026998   -0.000002024   -0.000012543
     10        1           0.000052982   -0.000043239   -0.000034933
     11        6           0.000248645   -0.000048250   -0.000224358
     12        8          -0.000136656    0.000131309    0.000024293
     13        8          -0.000186946    0.000098020    0.000177584
     14        6           0.000207186    0.000148764    0.000140115
     15        1           0.000025463    0.000005139    0.000006792
     16        6          -0.000022214   -0.000133198   -0.000075880
     17        1          -0.000048467    0.000014806   -0.000037641
     18        1          -0.000033657    0.000086357   -0.000013200
     19        6           0.000024326    0.000017373    0.000045854
     20        1           0.000015916   -0.000031598    0.000028702
     21        6           0.000018138   -0.000058700   -0.000014209
     22        1          -0.000025458    0.000075376   -0.000012274
     23        1           0.000000522   -0.000004995    0.000008872
     24        1           0.000017673    0.000008549   -0.000016457
     25        6          -0.000004491   -0.000026164   -0.000005014
     26        1          -0.000140549    0.000106873    0.000177139
     27        1          -0.000015177   -0.000015059   -0.000011544
     28        1          -0.000025615   -0.000001565   -0.000002206
     29        6          -0.000133802   -0.000168760   -0.000116778
     30        8           0.000002877    0.000026376   -0.000007694
     31        7           0.000061045    0.000070927   -0.000009602
     32        1          -0.000161137   -0.000077531    0.000014935
     33        6          -0.000045755    0.000008497   -0.000089881
     34        1          -0.000015249   -0.000067510   -0.000040142
     35        6          -0.000012128   -0.000017867    0.000028326
     36        1           0.000006462    0.000004278    0.000001854
     37        6          -0.000009419   -0.000012420   -0.000013626
     38        1          -0.000008402   -0.000009156   -0.000001884
     39        1          -0.000007479   -0.000007848   -0.000001036
     40        1          -0.000002276   -0.000002297   -0.000004232
     41        6           0.000007231    0.000005656   -0.000001148
     42        1           0.000000928    0.000002171   -0.000002438
     43        1          -0.000001211   -0.000001927   -0.000003887
     44        1           0.000000972    0.000002376   -0.000005153
     45        8           0.000045896    0.000086830    0.000070898
     46        1           0.000155570   -0.000040138   -0.000027050
     47        1           0.000050052   -0.000014234    0.000108113
     48        1           0.000034562    0.000047373   -0.000108381
     49        1           0.000018105   -0.000001498   -0.000011178
     50        1           0.000002558   -0.000060857   -0.000052687
     51        1           0.000009775    0.000006595    0.000003780
 -------------------------------------------------------------------
 Cartesian Forces:  Max     0.000248645 RMS     0.000073845

 GradGradGradGradGradGradGradGradGradGradGradGradGradGradGradGradGradGrad
 Berny optimization.
 Using GDIIS optimizer.
 FormGI is forming the generalized inverse of G from B-inverse, IUseBI=4.
 Internal  Forces:  Max     0.002355410 RMS     0.000273376
 Search for a local minimum.
 Step number   8 out of a maximum of  252
 All quantities printed in internal units (Hartrees-Bohrs-Radians)
 Swapping is turned off.
 Update second derivatives using D2CorX and points    4    5    6    7    8
 DE= -6.99D-05 DEPred=-6.18D-05 R= 1.13D+00
 TightC=F SS=  1.41D+00  RLast= 1.33D-01 DXNew= 7.8153D-01 3.9928D-01
 Trust test= 1.13D+00 RLast= 1.33D-01 DXMaxT set to 4.65D-01
 ITU=  1  1  0 -1  1  0  1  0
     Eigenvalues ---    0.00007   0.00030   0.00139   0.00223   0.00244
     Eigenvalues ---    0.00294   0.00317   0.00326   0.00375   0.00383
     Eigenvalues ---    0.00475   0.00549   0.00708   0.01074   0.01118
     Eigenvalues ---    0.01322   0.01667   0.01898   0.02069   0.02181
     Eigenvalues ---    0.02393   0.02615   0.02920   0.03373   0.03475
     Eigenvalues ---    0.03606   0.03624   0.03723   0.03942   0.03988
     Eigenvalues ---    0.04076   0.04193   0.04308   0.04333   0.04373
     Eigenvalues ---    0.04427   0.04500   0.04535   0.04641   0.04657
     Eigenvalues ---    0.04709   0.04713   0.04773   0.04832   0.04840
     Eigenvalues ---    0.04856   0.05102   0.05152   0.05493   0.05617
     Eigenvalues ---    0.05743   0.05844   0.05865   0.07112   0.07662
     Eigenvalues ---    0.07802   0.08005   0.08519   0.09300   0.10486
     Eigenvalues ---    0.11564   0.11727   0.12100   0.12126   0.12205
     Eigenvalues ---    0.12322   0.12438   0.12501   0.12558   0.13101
     Eigenvalues ---    0.13155   0.13183   0.13321   0.13711   0.13816
     Eigenvalues ---    0.13872   0.14117   0.14450   0.14536   0.14673
     Eigenvalues ---    0.15269   0.16016   0.16696   0.17768   0.17956
     Eigenvalues ---    0.18376   0.19201   0.19523   0.19886   0.21303
     Eigenvalues ---    0.22006   0.22572   0.23010   0.23376   0.23894
     Eigenvalues ---    0.24886   0.26975   0.28059   0.28235   0.28659
     Eigenvalues ---    0.28809   0.29386   0.30063   0.30725   0.31484
     Eigenvalues ---    0.32282   0.32738   0.32781   0.32828   0.32886
     Eigenvalues ---    0.33008   0.33085   0.33141   0.33193   0.33252
     Eigenvalues ---    0.33441   0.33571   0.33602   0.33745   0.33846
     Eigenvalues ---    0.34097   0.34120   0.34235   0.34382   0.34407
     Eigenvalues ---    0.34452   0.34776   0.34874   0.34937   0.34981
     Eigenvalues ---    0.35329   0.35512   0.37222   0.38582   0.40098
     Eigenvalues ---    0.48522   0.49140   0.49982   0.52459   0.57007
     Eigenvalues ---    0.62513   0.72029   0.75289   0.83697   0.97738
     Eigenvalues ---    1.05196   1.95539
 Eigenvalue     1 is   6.51D-05 Eigenvector:
                          D12       D13       D14       D10       D15
   1                    0.43909   0.42159   0.40856   0.39636   0.39106
                          D11       D18       D16       A11       D19
   1                    0.37887   0.04272  -0.02895   0.02612   0.02242
 DIIS coeff's:      1.01334     -0.16922      0.05346      0.16677      0.08882
 DIIS coeff's:     -0.10149     -0.14205      0.09037
 Cosine:  0.538 >  0.490
 Length:  0.764
 GDIIS step was calculated using  8 of the last  8 vectors.
 Iteration  1 RMS(Cart)=  0.01239621 RMS(Int)=  0.00015837
 Iteration  2 RMS(Cart)=  0.00019010 RMS(Int)=  0.00000948
 Iteration  3 RMS(Cart)=  0.00000004 RMS(Int)=  0.00000948
 Variable       Old X    -DE/DX   Delta X   Delta X   Delta X     New X
                                 (Linear)    (Quad)   (Total)
    R1        2.06952   0.00009   0.00005   0.00007   0.00013   2.06965
    R2        2.06697  -0.00003   0.00012   0.00015   0.00027   2.06724
    R3        2.87171  -0.00007  -0.00006  -0.00027  -0.00033   2.87138
    R4        2.06028  -0.00001  -0.00011  -0.00009  -0.00020   2.06008
    R5        2.30695  -0.00004  -0.00006   0.00009   0.00003   2.30698
    R6        2.50223   0.00003   0.00016  -0.00006   0.00010   2.50233
    R7        1.95236   0.00004   0.00002   0.00015   0.00017   1.95253
    R8        2.82928   0.00001  -0.00030  -0.00059  -0.00089   2.82839
    R9        2.06640  -0.00001  -0.00002  -0.00001  -0.00004   2.06637
   R10        2.07322   0.00005  -0.00000   0.00000   0.00000   2.07322
   R11        2.91148  -0.00006  -0.00003   0.00005   0.00002   2.91150
   R12        2.06631  -0.00001   0.00001  -0.00003  -0.00002   2.06629
   R13        2.40029  -0.00026   0.00001   0.00001   0.00002   2.40031
   R14        2.37538  -0.00023  -0.00003  -0.00006  -0.00010   2.37529
   R15        3.09717  -0.00003  -0.00340   0.00377   0.00037   3.09754
   R16        3.56789   0.00003   0.00408  -0.00160   0.00248   3.57037
   R17        2.06200  -0.00000  -0.00008   0.00006  -0.00002   2.06199
   R18        2.90337  -0.00001   0.00059  -0.00008   0.00051   2.90388
   R19        2.87338  -0.00009   0.00005  -0.00007  -0.00002   2.87336
   R20        2.07654  -0.00000  -0.00011  -0.00005  -0.00016   2.07638
   R21        2.06651   0.00004   0.00003   0.00001   0.00004   2.06655
   R22        2.06594  -0.00009   0.00001  -0.00018  -0.00017   2.06577
   R23        2.90834  -0.00018   0.00021  -0.00035  -0.00014   2.90820
   R24        2.08391   0.00001  -0.00001   0.00003   0.00002   2.08393
   R25        2.90321   0.00001   0.00006   0.00000   0.00006   2.90327
   R26        2.90378   0.00012  -0.00024   0.00010  -0.00015   2.90364
   R27        2.07222  -0.00008  -0.00009  -0.00029  -0.00038   2.07184
   R28        2.07306  -0.00001  -0.00001  -0.00003  -0.00004   2.07302
   R29        2.07202  -0.00002   0.00015   0.00006   0.00021   2.07223
   R30        2.06778   0.00014   0.00017  -0.00009   0.00008   2.06786
   R31        2.07390   0.00000   0.00000  -0.00004  -0.00004   2.07387
   R32        2.06749  -0.00001  -0.00032   0.00008  -0.00024   2.06725
   R33        2.37977   0.00001   0.00019  -0.00011   0.00008   2.37984
   R34        2.51464  -0.00008  -0.00033   0.00027  -0.00006   2.51458
   R35        1.99257  -0.00003   0.00038  -0.00023   0.00015   1.99272
   R36        2.75282  -0.00004  -0.00016   0.00024   0.00009   2.75291
   R37        2.06849   0.00007  -0.00000  -0.00002  -0.00003   2.06847
   R38        2.90707  -0.00001   0.00003  -0.00003  -0.00000   2.90706
   R39        2.07272  -0.00000  -0.00003   0.00001  -0.00002   2.07270
   R40        2.07190   0.00000  -0.00004   0.00005   0.00001   2.07191
   R41        2.89707  -0.00004  -0.00001  -0.00006  -0.00007   2.89700
   R42        2.89760  -0.00002   0.00001  -0.00004  -0.00003   2.89757
   R43        2.06721  -0.00001   0.00001  -0.00003  -0.00002   2.06719
   R44        2.07309  -0.00000  -0.00002   0.00001  -0.00001   2.07308
   R45        2.07518  -0.00000  -0.00002  -0.00001  -0.00003   2.07515
   R46        2.07518  -0.00000  -0.00002  -0.00000  -0.00002   2.07517
   R47        2.07250  -0.00000  -0.00000  -0.00001  -0.00001   2.07249
   R48        2.07003  -0.00000  -0.00000  -0.00000  -0.00001   2.07003
   R49        1.84923   0.00000  -0.00006   0.00015   0.00009   1.84932
   R50        1.83014   0.00001  -0.00008   0.00007  -0.00002   1.83012
    A1        1.87468  -0.00001  -0.00092  -0.00090  -0.00182   1.87286
    A2        1.90511  -0.00005   0.00029  -0.00017   0.00011   1.90521
    A3        1.91172  -0.00004   0.00080   0.00124   0.00202   1.91375
    A4        1.92678  -0.00007  -0.00061  -0.00149  -0.00210   1.92468
    A5        1.92870   0.00008   0.00022   0.00003   0.00024   1.92894
    A6        1.91626   0.00009   0.00025   0.00126   0.00150   1.91776
    A7        2.13500  -0.00002   0.00064   0.00025   0.00090   2.13589
    A8        1.95020  -0.00005  -0.00050  -0.00040  -0.00090   1.94930
    A9        2.19774   0.00006  -0.00015   0.00014  -0.00001   2.19774
   A10        1.94035   0.00008  -0.00059   0.00030  -0.00029   1.94006
   A11        1.88706   0.00003   0.00021  -0.00024  -0.00003   1.88703
   A12        1.94039   0.00002   0.00019  -0.00016   0.00003   1.94043
   A13        1.93070   0.00002  -0.00002   0.00017   0.00015   1.93085
   A14        1.89544  -0.00009  -0.00015  -0.00000  -0.00015   1.89529
   A15        1.87987   0.00001  -0.00017   0.00002  -0.00016   1.87971
   A16        1.92852   0.00002  -0.00008   0.00021   0.00014   1.92866
   A17        2.01937   0.00078   0.00012  -0.00008   0.00003   2.01940
   A18        2.03441   0.00058  -0.00028   0.00019  -0.00008   2.03433
   A19        2.22823  -0.00135   0.00015  -0.00010   0.00006   2.22829
   A20        1.93991  -0.00236  -0.00127  -0.00050  -0.00177   1.93814
   A21        2.29911  -0.00115   0.00002   0.00356   0.00358   2.30270
   A22        1.93420  -0.00015   0.00020  -0.00022  -0.00001   1.93418
   A23        1.89612  -0.00010   0.00055  -0.00046   0.00009   1.89621
   A24        1.89019   0.00001   0.00066  -0.00033   0.00033   1.89051
   A25        1.95342  -0.00003  -0.00068   0.00034  -0.00035   1.95308
   A26        1.91215   0.00013  -0.00079   0.00037  -0.00042   1.91173
   A27        1.87581   0.00015   0.00013   0.00029   0.00040   1.87621
   A28        1.89564   0.00008   0.00120  -0.00030   0.00091   1.89655
   A29        1.89592   0.00011  -0.00104   0.00098  -0.00005   1.89587
   A30        1.99466  -0.00029   0.00014  -0.00051  -0.00037   1.99428
   A31        1.87883  -0.00004  -0.00032  -0.00045  -0.00076   1.87806
   A32        1.89865  -0.00006   0.00022  -0.00072  -0.00050   1.89815
   A33        1.89692   0.00021  -0.00024   0.00099   0.00075   1.89767
   A34        1.88995   0.00007  -0.00026   0.00036   0.00010   1.89005
   A35        1.91084   0.00012   0.00018   0.00018   0.00035   1.91119
   A36        1.96118  -0.00028   0.00009  -0.00075  -0.00066   1.96053
   A37        1.88273  -0.00008  -0.00014   0.00022   0.00009   1.88282
   A38        1.89311   0.00007   0.00069  -0.00036   0.00033   1.89343
   A39        1.92401   0.00011  -0.00056   0.00039  -0.00017   1.92384
   A40        1.94446  -0.00001   0.00015  -0.00019  -0.00004   1.94442
   A41        1.94723  -0.00000  -0.00008   0.00001  -0.00007   1.94716
   A42        1.92401   0.00002  -0.00005  -0.00005  -0.00010   1.92391
   A43        1.88630  -0.00000   0.00001   0.00002   0.00004   1.88633
   A44        1.87687   0.00001  -0.00002   0.00030   0.00028   1.87715
   A45        1.88235  -0.00001  -0.00002  -0.00008  -0.00010   1.88225
   A46        1.92159   0.00012  -0.00070   0.00064  -0.00006   1.92153
   A47        1.93579  -0.00000   0.00002   0.00020   0.00022   1.93601
   A48        1.95300  -0.00002   0.00075  -0.00021   0.00054   1.95354
   A49        1.90648   0.00000  -0.00073   0.00026  -0.00047   1.90601
   A50        1.86411  -0.00011  -0.00050  -0.00048  -0.00098   1.86314
   A51        1.88075   0.00001   0.00115  -0.00044   0.00070   1.88145
   A52        2.12894   0.00052  -0.00015  -0.00026  -0.00041   2.12852
   A53        2.02279  -0.00101   0.00025   0.00032   0.00056   2.02335
   A54        2.13130   0.00049  -0.00005  -0.00009  -0.00014   2.13116
   A55        2.22991   0.00010  -0.00102   0.00056  -0.00046   2.22946
   A56        2.04789  -0.00097   0.00140   0.00000   0.00136   2.04925
   A57        2.11290   0.00042   0.00057  -0.00085  -0.00034   2.11256
   A58        2.06159   0.00051  -0.00040  -0.00031  -0.00076   2.06082
   A59        1.88879  -0.00004   0.00012  -0.00026  -0.00014   1.88865
   A60        1.98299   0.00005   0.00034  -0.00023   0.00011   1.98310
   A61        1.85809  -0.00001  -0.00028   0.00015  -0.00013   1.85796
   A62        1.94100  -0.00001  -0.00004   0.00009   0.00005   1.94105
   A63        1.87392   0.00002  -0.00015   0.00022   0.00008   1.87399
   A64        1.91419  -0.00001  -0.00003   0.00005   0.00002   1.91421
   A65        1.86061   0.00001   0.00012  -0.00006   0.00006   1.86067
   A66        1.94749  -0.00002  -0.00012   0.00010  -0.00002   1.94747
   A67        1.91694   0.00000  -0.00008   0.00004  -0.00004   1.91690
   A68        1.89840   0.00000   0.00009  -0.00013  -0.00004   1.89836
   A69        1.89510  -0.00000  -0.00002   0.00003   0.00001   1.89511
   A70        1.94267   0.00001   0.00002   0.00001   0.00003   1.94269
   A71        1.93310  -0.00001  -0.00003  -0.00001  -0.00004   1.93306
   A72        1.94513  -0.00001  -0.00004   0.00005   0.00001   1.94514
   A73        1.93232  -0.00000   0.00006  -0.00006  -0.00001   1.93231
   A74        1.89225   0.00001  -0.00003   0.00007   0.00004   1.89229
   A75        1.87774   0.00001   0.00002  -0.00006  -0.00004   1.87770
   A76        1.88101   0.00001   0.00003   0.00001   0.00004   1.88105
   A77        1.93420  -0.00000  -0.00001  -0.00000  -0.00001   1.93418
   A78        1.94418   0.00000  -0.00001   0.00003   0.00002   1.94420
   A79        1.94062  -0.00001   0.00002  -0.00005  -0.00003   1.94059
   A80        1.87715   0.00000  -0.00000   0.00003   0.00002   1.87717
   A81        1.87882   0.00000   0.00001  -0.00002  -0.00000   1.87882
   A82        1.88616   0.00000  -0.00002   0.00002   0.00000   1.88617
   A83        1.83897   0.00011   0.00160  -0.00025   0.00135   1.84032
   A84        3.23084  -0.00000   0.00046  -0.00111  -0.00066   3.23018
   A85        3.09645  -0.00157   0.00414  -0.00309   0.00105   3.09750
   A86        3.13841   0.00028   0.00664  -0.00209   0.00455   3.14297
   A87        3.15298   0.00006  -0.00232   0.00046  -0.00186   3.15112
   A88        3.21126   0.00088  -0.00283  -0.00107  -0.00387   3.20739
   A89        3.25782  -0.00033   0.00406  -0.00069   0.00337   3.26118
    D1        1.92816  -0.00003   0.01542   0.02346   0.03889   1.96705
    D2       -1.19097   0.00011   0.01565   0.02385   0.03950  -1.15147
    D3       -2.29822  -0.00012   0.01412   0.02139   0.03551  -2.26271
    D4        0.86584   0.00003   0.01435   0.02177   0.03612   0.90196
    D5       -0.16762  -0.00001   0.01415   0.02128   0.03543  -0.13219
    D6        2.99644   0.00014   0.01438   0.02167   0.03604   3.03248
    D7        3.12338  -0.00014   0.00288  -0.00316  -0.00028   3.12310
    D8        0.00523   0.00002   0.00310  -0.00276   0.00034   0.00557
    D9       -1.27207   0.00001  -0.00502   0.00492  -0.00010  -1.27217
   D10       -0.46118   0.00002   0.00362  -0.00191   0.00170  -0.45948
   D11        2.72848   0.00004   0.00374  -0.00221   0.00153   2.73001
   D12        1.61290   0.00001   0.00390  -0.00231   0.00159   1.61449
   D13       -1.48063   0.00003   0.00402  -0.00260   0.00142  -1.47921
   D14       -2.61198  -0.00003   0.00356  -0.00217   0.00139  -2.61058
   D15        0.57768  -0.00000   0.00368  -0.00246   0.00122   0.57890
   D16       -3.11789   0.00020   0.00244   0.00672   0.00915  -3.10874
   D17       -0.03061   0.00024   0.00229   0.00706   0.00934  -0.02127
   D18       -2.61603  -0.00024  -0.00779  -0.01509  -0.02288  -2.63891
   D19        0.58028  -0.00029  -0.00765  -0.01542  -0.02308   0.55721
   D20        1.07159  -0.00037   0.00188  -0.00002   0.00191   1.07350
   D21       -1.66334   0.00024  -0.00398   0.00298  -0.00106  -1.66440
   D22       -2.08099   0.00019   0.01637   0.00185   0.01822  -2.06277
   D23       -1.20144   0.00008  -0.00366  -0.00013  -0.00379  -1.20523
   D24        3.04292   0.00002  -0.00338   0.00003  -0.00335   3.03957
   D25        0.92175  -0.00014  -0.00241  -0.00162  -0.00402   0.91773
   D26        0.91814  -0.00017  -0.00328  -0.00064  -0.00393   0.91422
   D27       -1.12068  -0.00024  -0.00301  -0.00048  -0.00349  -1.12416
   D28        3.04133  -0.00039  -0.00203  -0.00213  -0.00416   3.03717
   D29        2.99703   0.00008  -0.00410   0.00018  -0.00392   2.99311
   D30        0.95821   0.00002  -0.00382   0.00034  -0.00348   0.95473
   D31       -1.16297  -0.00013  -0.00284  -0.00131  -0.00415  -1.16712
   D32       -3.07765   0.00002   0.00395  -0.00293   0.00102  -3.07663
   D33        0.04544   0.00013   0.00556  -0.00417   0.00139   0.04684
   D34        1.06416   0.00030   0.00377  -0.00256   0.00120   1.06536
   D35       -2.09594   0.00041   0.00537  -0.00380   0.00158  -2.09436
   D36       -1.03605   0.00006   0.00507  -0.00340   0.00167  -1.03438
   D37        2.08704   0.00017   0.00668  -0.00464   0.00204   2.08908
   D38        0.95301   0.00008  -0.00321  -0.00264  -0.00586   0.94715
   D39        3.00153   0.00010  -0.00343  -0.00207  -0.00550   2.99603
   D40       -1.13761   0.00012  -0.00396  -0.00196  -0.00592  -1.14353
   D41        3.07455  -0.00005  -0.00141  -0.00390  -0.00531   3.06923
   D42       -1.16012  -0.00004  -0.00162  -0.00334  -0.00496  -1.16508
   D43        0.98392  -0.00001  -0.00215  -0.00323  -0.00538   0.97854
   D44       -1.16761  -0.00002  -0.00180  -0.00429  -0.00609  -1.17370
   D45        0.88091  -0.00000  -0.00201  -0.00372  -0.00573   0.87517
   D46        3.02495   0.00002  -0.00254  -0.00361  -0.00615   3.01880
   D47       -1.00811  -0.00011   0.00044  -0.00222  -0.00178  -1.00989
   D48       -3.11801  -0.00010   0.00037  -0.00213  -0.00176  -3.11977
   D49        1.07420  -0.00009   0.00048  -0.00200  -0.00152   1.07268
   D50        1.04494  -0.00001   0.00015  -0.00157  -0.00142   1.04352
   D51       -1.06496   0.00001   0.00008  -0.00148  -0.00140  -1.06636
   D52        3.12725   0.00001   0.00019  -0.00135  -0.00116   3.12609
   D53        3.10911   0.00009   0.00058  -0.00166  -0.00107   3.10803
   D54        0.99921   0.00010   0.00051  -0.00156  -0.00105   0.99816
   D55       -1.09177   0.00010   0.00062  -0.00144  -0.00081  -1.09258
   D56       -0.96179   0.00007  -0.00732   0.00364  -0.00368  -0.96547
   D57       -3.07399  -0.00001  -0.00595   0.00276  -0.00319  -3.07718
   D58        1.10842  -0.00000  -0.00792   0.00333  -0.00460   1.10382
   D59       -3.05057   0.00011  -0.00752   0.00391  -0.00361  -3.05419
   D60        1.12041   0.00003  -0.00614   0.00302  -0.00312   1.11729
   D61       -0.98037   0.00004  -0.00812   0.00359  -0.00453  -0.98490
   D62        1.17482   0.00010  -0.00744   0.00363  -0.00381   1.17101
   D63       -0.93738   0.00002  -0.00607   0.00275  -0.00332  -0.94070
   D64       -3.03815   0.00003  -0.00804   0.00331  -0.00473  -3.04288
   D65       -0.49767   0.00011   0.00181   0.00188   0.00369  -0.49398
   D66        2.66358   0.00001   0.00009   0.00319   0.00329   2.66686
   D67        0.22458  -0.00004  -0.00602   0.00443  -0.00160   0.22298
   D68        2.99173  -0.00004  -0.00198   0.00096  -0.00101   2.99073
   D69       -2.93554   0.00006  -0.00441   0.00319  -0.00123  -2.93678
   D70       -0.16839   0.00007  -0.00037  -0.00028  -0.00064  -0.16903
   D71       -0.82699   0.00014  -0.00188   0.00234   0.00048  -0.82651
   D72        1.33777   0.00013  -0.00161   0.00210   0.00052   1.33829
   D73       -2.83669   0.00015  -0.00163   0.00213   0.00052  -2.83617
   D74        1.93733  -0.00016   0.00263  -0.00110   0.00152   1.93884
   D75       -2.18110  -0.00017   0.00291  -0.00133   0.00155  -2.17955
   D76       -0.07237  -0.00015   0.00289  -0.00131   0.00156  -0.07081
   D77       -1.03026   0.00001   0.00084  -0.00089  -0.00006  -1.03032
   D78        1.04011   0.00001   0.00096  -0.00103  -0.00007   1.04004
   D79       -3.08022   0.00001   0.00084  -0.00092  -0.00008  -3.08030
   D80        1.10591  -0.00000   0.00122  -0.00134  -0.00012   1.10579
   D81       -3.10689  -0.00001   0.00133  -0.00147  -0.00014  -3.10703
   D82       -0.94405  -0.00001   0.00122  -0.00136  -0.00014  -0.94419
   D83       -3.10717   0.00000   0.00099  -0.00097   0.00002  -3.10715
   D84       -1.03679  -0.00001   0.00111  -0.00110   0.00001  -1.03679
   D85        1.12605  -0.00000   0.00099  -0.00099  -0.00000   1.12605
   D86       -0.97053   0.00000   0.00389  -0.00409  -0.00020  -0.97073
   D87       -3.07876   0.00000   0.00398  -0.00420  -0.00023  -3.07899
   D88        1.11095  -0.00000   0.00393  -0.00420  -0.00027   1.11068
   D89        1.07715  -0.00000   0.00402  -0.00418  -0.00016   1.07700
   D90       -1.03107  -0.00000   0.00411  -0.00430  -0.00018  -1.03126
   D91       -3.12455  -0.00000   0.00406  -0.00429  -0.00023  -3.12478
   D92       -3.11879   0.00000   0.00406  -0.00422  -0.00015  -3.11895
   D93        1.05617  -0.00000   0.00415  -0.00433  -0.00018   1.05598
   D94       -1.03731  -0.00000   0.00411  -0.00433  -0.00023  -1.03754
   D95       -1.08362   0.00001   0.00361  -0.00375  -0.00014  -1.08376
   D96        3.11035   0.00000   0.00362  -0.00380  -0.00018   3.11017
   D97        1.00536   0.00001   0.00363  -0.00381  -0.00018   1.00519
   D98       -3.11195  -0.00000   0.00352  -0.00372  -0.00020  -3.11215
   D99        1.08201  -0.00000   0.00354  -0.00377  -0.00023   1.08178
   D100      -1.02297  -0.00000   0.00354  -0.00378  -0.00023  -1.02321
   D101       1.08203  -0.00000   0.00341  -0.00358  -0.00017   1.08186
   D102      -1.00719  -0.00001   0.00343  -0.00364  -0.00021  -1.00740
   D103      -3.11217  -0.00001   0.00344  -0.00365  -0.00021  -3.11238
         Item               Value     Threshold  Converged?
 Maximum Force            0.002355     0.000450     NO 
 RMS     Force            0.000273     0.000300     YES
 Maximum Displacement     0.079043     0.001800     NO 
 RMS     Displacement     0.012385     0.001200     NO 
 Predicted change in Energy=-8.955455D-06
 GradGradGradGradGradGradGradGradGradGradGradGradGradGradGradGradGradGrad

 Symmetry turned off by external request.
 Stoichiometry    C14H30NO6(1-)
 Framework group  C1[X(C14H30NO6)]
 Deg. of freedom   147
 Full point group                 C1      NOp   1
                          Input orientation:                          
 ---------------------------------------------------------------------
 Center     Atomic      Atomic             Coordinates (Angstroms)
 Number     Number       Type             X           Y           Z
 ---------------------------------------------------------------------
      1          6           0        1.118656   -4.841002   -1.585648
      2          1           0        1.788644   -4.560439   -2.405334
      3          1           0        1.667379   -5.531726   -0.938732
      4          6           0        0.727478   -3.593159   -0.811919
      5          8           0       -0.413161   -3.158110   -0.806408
      6          8           0        1.767596   -3.053871   -0.194862
      7          1           0        1.496015   -2.196596    0.313951
      8          6           0       -2.267579    3.820524   -1.624041
      9          1           0       -2.378856    4.747877   -1.055431
     10          1           0       -1.583669    4.012881   -2.460044
     11          6           0       -1.672268    2.699874   -0.750255
     12          8           0       -0.950102    3.083854    0.221557
     13          8           0       -1.911382    1.519547   -1.110211
     14          6           0        1.329795    0.723138   -0.525958
     15          1           0        0.978369    1.752797   -0.609164
     16          6           0        0.880861   -0.106904   -1.738739
     17          1           0       -0.203745   -0.238177   -1.690835
     18          1           0        1.337145   -1.098018   -1.671680
     19          6           0        1.244595    0.513507   -3.099314
     20          1           0        2.329345    0.711740   -3.110414
     21          6           0        0.937338   -0.491570   -4.219926
     22          1           0        1.482657   -1.431590   -4.074966
     23          1           0        1.205303   -0.091040   -5.205404
     24          1           0       -0.133155   -0.728940   -4.233420
     25          6           0        0.505029    1.835991   -3.354314
     26          1           0       -0.574987    1.686882   -3.260780
     27          1           0        0.730477    2.224371   -4.355670
     28          1           0        0.781208    2.605300   -2.627267
     29          6           0        0.818641    0.139202    0.781601
     30          8           0        1.135209   -1.018349    1.163491
     31          7           0        0.034877    0.933458    1.506531
     32          1           0       -0.337579    1.803599    1.041660
     33          6           0       -0.666160    0.429311    2.679810
     34          1           0       -1.147975   -0.515918    2.410523
     35          6           0        0.237708    0.261786    3.913295
     36          1           0        1.031334   -0.438621    3.627465
     37          6           0        0.878807    1.591348    4.327343
     38          1           0        1.429525    2.033024    3.491716
     39          1           0        1.571676    1.458181    5.167381
     40          1           0        0.111136    2.312888    4.637083
     41          6           0       -0.564535   -0.352932    5.066390
     42          1           0       -1.390423    0.307323    5.362807
     43          1           0        0.064370   -0.513293    5.950439
     44          1           0       -0.997246   -1.317000    4.777847
     45          8           0       -2.219144   -0.954806    0.298793
     46          1           0       -2.063280   -0.091626   -0.135165
     47          1           0       -1.513761   -1.535758   -0.021892
     48          1           0        0.227239   -5.321728   -1.989009
     49          1           0       -3.227559    3.509066   -2.044785
     50          1           0        2.427334    0.735847   -0.475425
     51          1           0       -1.461848    1.151302    2.900342
 ---------------------------------------------------------------------
 Rotational constants (GHZ):      0.2596816      0.2288599      0.1470244
 Standard basis: 6-31G(d,p) (6D, 7F)
   465 basis functions,   798 primitive gaussians,   465 cartesian basis functions
    85 alpha electrons       85 beta electrons
       nuclear repulsion energy      1923.5669800491 Hartrees.
 NAtoms=   51 NActive=   51 NUniq=   51 SFac= 1.00D+00 NAtFMM=   60 NAOKFM=F Big=F
 Integral buffers will be    131072 words long.
 Raffenetti 2 integral format.
 Two-electron integral symmetry is turned off.
 Nuclear repulsion after empirical dispersion term =     1923.5063481818 Hartrees.
 One-electron integrals computed using PRISM.
 NBasis=   465 RedAO= T EigKep=  2.26D-03  NBF=   465
 NBsUse=   465 1.00D-06 EigRej= -1.00D+00 NBFU=   465
 Initial guess from the checkpoint file:  "gas-ts1-frame31_qm-struc_-1-irc-rc.chk"
 B after Tr=     0.000213    0.001068    0.000833
         Rot=    1.000000   -0.000075   -0.000132   -0.000037 Ang=  -0.02 deg.
 ExpMin= 1.61D-01 ExpMax= 5.48D+03 ExpMxC= 8.25D+02 IAcc=2 IRadAn=         4 AccDes= 0.00D+00
 Harris functional with IExCor=  402 and IRadAn=       4 diagonalized for initial guess.
 HarFok:  IExCor=  402 AccDes= 0.00D+00 IRadAn=         4 IDoV= 1 UseB2=F ITyADJ=14
 ICtDFT=  3500011 ScaDFX=  1.000000  1.000000  1.000000  1.000000
 FoFCou: FMM=F IPFlag=           0 FMFlag=      100000 FMFlg1=           0
         NFxFlg=           0 DoJE=T BraDBF=F KetDBF=T FulRan=T
         wScrn=  0.000000 ICntrl=     500 IOpCl=  0 I1Cent=   200000004 NGrid=           0
         NMat0=    1 NMatS0=      1 NMatT0=    0 NMatD0=    1 NMtDS0=    0 NMtDT0=    0
 Symmetry not used in FoFCou.
 Requested convergence on RMS density matrix=1.00D-08 within 128 cycles.
 Requested convergence on MAX density matrix=1.00D-06.
 Requested convergence on             energy=1.00D-06.
 No special actions if energy rises.
 Integral accuracy reduced to 1.0D-05 until final iterations.
 Initial convergence to 1.0D-05 achieved.  Increase integral accuracy.
 SCF Done:  E(RB3LYP) =  -1057.93076483     A.U. after   10 cycles
            NFock= 10  Conv=0.32D-08     -V/T= 2.0092
 Calling FoFJK, ICntrl=      2127 FMM=F ISym2X=0 I1Cent= 0 IOpClX= 0 NMat=1 NMatS=1 NMatT=0.
 -------------------------------------------------------------------
 Center     Atomic                   Forces (Hartrees/Bohr)
 Number     Number              X              Y              Z
 -------------------------------------------------------------------
      1        6           0.000059060    0.000016893    0.000013818
      2        1          -0.000036475   -0.000006790   -0.000016023
      3        1          -0.000042847   -0.000017957    0.000001177
      4        6          -0.000046599    0.000015676   -0.000039493
      5        8           0.000054602   -0.000075912   -0.000005756
      6        8           0.000022245   -0.000009034    0.000026500
      7        1           0.000005885    0.000007499    0.000045347
      8        6           0.000029491   -0.000025589   -0.000019771
      9        1           0.000005644    0.000004053   -0.000002468
     10        1           0.000037291   -0.000049531   -0.000031452
     11        6           0.000182927   -0.000120392   -0.000273629
     12        8          -0.000035690    0.000045456    0.000011113
     13        8          -0.000063246   -0.000014816    0.000161740
     14        6           0.000037957    0.000090470    0.000096579
     15        1           0.000040867    0.000051226    0.000025443
     16        6          -0.000057209   -0.000028857   -0.000046237
     17        1          -0.000090960    0.000042343    0.000014361
     18        1           0.000002692    0.000101771   -0.000025146
     19        6           0.000034737    0.000034147    0.000019722
     20        1           0.000002513   -0.000035536    0.000025187
     21        6          -0.000079799    0.000045216   -0.000001573
     22        1           0.000012747   -0.000038631    0.000000939
     23        1           0.000002394    0.000000421    0.000001698
     24        1           0.000089246    0.000003180   -0.000014582
     25        6          -0.000127434   -0.000064201   -0.000056563
     26        1          -0.000128816    0.000145971    0.000211451
     27        1           0.000032996   -0.000000047   -0.000006366
     28        1           0.000071236    0.000041779   -0.000005056
     29        6          -0.000083923   -0.000107088   -0.000056484
     30        8           0.000018468    0.000017050   -0.000006543
     31        7           0.000037652    0.000019978   -0.000018746
     32        1          -0.000074446   -0.000022887    0.000014163
     33        6          -0.000010701    0.000014167   -0.000026085
     34        1           0.000000084   -0.000035004   -0.000018660
     35        6          -0.000003786   -0.000004760    0.000013013
     36        1           0.000001489    0.000000740    0.000001515
     37        6          -0.000003674   -0.000008054   -0.000006043
     38        1          -0.000002443   -0.000001930   -0.000004951
     39        1          -0.000000586   -0.000004572    0.000004173
     40        1          -0.000006254    0.000003543   -0.000000384
     41        6           0.000004392    0.000002319   -0.000005580
     42        1          -0.000002516    0.000004424   -0.000000004
     43        1           0.000001848   -0.000000682    0.000001386
     44        1          -0.000000940   -0.000001970   -0.000003613
     45        8          -0.000023934    0.000045758   -0.000021414
     46        1           0.000112066   -0.000046294   -0.000041272
     47        1           0.000000328   -0.000002681    0.000093157
     48        1           0.000001798   -0.000005374    0.000005560
     49        1           0.000003076   -0.000004014   -0.000004470
     50        1           0.000011456   -0.000029099   -0.000034969
     51        1           0.000005091    0.000007624    0.000005293
 -------------------------------------------------------------------
 Cartesian Forces:  Max     0.000273629 RMS     0.000053656

 GradGradGradGradGradGradGradGradGradGradGradGradGradGradGradGradGradGrad
 Berny optimization.
 Using GDIIS optimizer.
 FormGI is forming the generalized inverse of G from B-inverse, IUseBI=4.
 Internal  Forces:  Max     0.002075146 RMS     0.000280901
 Search for a local minimum.
 Step number   9 out of a maximum of  252
 All quantities printed in internal units (Hartrees-Bohrs-Radians)
 Swapping is turned off.
 Update second derivatives using D2CorX and points    4    5    6    7    8
                                                      9
 DE= -8.71D-06 DEPred=-8.96D-06 R= 9.72D-01
 TightC=F SS=  1.41D+00  RLast= 1.02D-01 DXNew= 7.8153D-01 3.0739D-01
 Trust test= 9.72D-01 RLast= 1.02D-01 DXMaxT set to 4.65D-01
 ITU=  1  1  1  0 -1  1  0  1  0
     Eigenvalues ---    0.00007   0.00044   0.00131   0.00223   0.00247
     Eigenvalues ---    0.00295   0.00318   0.00333   0.00370   0.00389
     Eigenvalues ---    0.00476   0.00557   0.00640   0.01077   0.01093
     Eigenvalues ---    0.01320   0.01668   0.01902   0.02075   0.02137
     Eigenvalues ---    0.02394   0.02637   0.02931   0.03335   0.03453
     Eigenvalues ---    0.03613   0.03644   0.03730   0.03941   0.03997
     Eigenvalues ---    0.04062   0.04192   0.04311   0.04335   0.04374
     Eigenvalues ---    0.04419   0.04503   0.04535   0.04641   0.04658
     Eigenvalues ---    0.04709   0.04721   0.04773   0.04831   0.04848
     Eigenvalues ---    0.04858   0.05104   0.05212   0.05490   0.05613
     Eigenvalues ---    0.05744   0.05854   0.05874   0.07273   0.07661
     Eigenvalues ---    0.07850   0.08012   0.08520   0.09444   0.10488
     Eigenvalues ---    0.11576   0.11728   0.12100   0.12124   0.12207
     Eigenvalues ---    0.12324   0.12439   0.12501   0.12553   0.13100
     Eigenvalues ---    0.13155   0.13214   0.13323   0.13704   0.13814
     Eigenvalues ---    0.13878   0.14056   0.14450   0.14558   0.14684
     Eigenvalues ---    0.15269   0.16028   0.16682   0.17761   0.17933
     Eigenvalues ---    0.18368   0.19153   0.19572   0.19941   0.21211
     Eigenvalues ---    0.21967   0.22592   0.23019   0.23398   0.23969
     Eigenvalues ---    0.24895   0.26767   0.28057   0.28232   0.28645
     Eigenvalues ---    0.28808   0.29389   0.30069   0.30724   0.31446
     Eigenvalues ---    0.32286   0.32731   0.32781   0.32827   0.32886
     Eigenvalues ---    0.33008   0.33077   0.33145   0.33192   0.33240
     Eigenvalues ---    0.33412   0.33568   0.33602   0.33746   0.33853
     Eigenvalues ---    0.34097   0.34119   0.34227   0.34364   0.34405
     Eigenvalues ---    0.34433   0.34771   0.34878   0.34927   0.34981
     Eigenvalues ---    0.35333   0.35520   0.37188   0.38523   0.40367
     Eigenvalues ---    0.48407   0.49145   0.49972   0.52466   0.56995
     Eigenvalues ---    0.62725   0.71314   0.75576   0.83698   0.89418
     Eigenvalues ---    1.00782   1.88984
 Eigenvalue     1 is   6.52D-05 Eigenvector:
                          D12       D13       D14       D10       D15
   1                   -0.43881  -0.42143  -0.40834  -0.39609  -0.39096
                          D11       D18       D19       D16       A11
   1                   -0.37871  -0.05238  -0.03221   0.03218  -0.02610
 DIIS coeff's:      1.20530      0.04973     -0.27844      0.00132      0.13060
 DIIS coeff's:     -0.06764      0.01502     -0.06459      0.00870
 Cosine:  0.936 >  0.410
 Length:  0.897
 GDIIS step was calculated using  9 of the last  9 vectors.
 Iteration  1 RMS(Cart)=  0.01582804 RMS(Int)=  0.00007727
 Iteration  2 RMS(Cart)=  0.00025009 RMS(Int)=  0.00000357
 Iteration  3 RMS(Cart)=  0.00000004 RMS(Int)=  0.00000357
 Variable       Old X    -DE/DX   Delta X   Delta X   Delta X     New X
                                 (Linear)    (Quad)   (Total)
    R1        2.06965  -0.00001  -0.00024  -0.00004  -0.00027   2.06937
    R2        2.06724  -0.00001   0.00019   0.00001   0.00020   2.06744
    R3        2.87138   0.00001   0.00004   0.00004   0.00008   2.87146
    R4        2.06008  -0.00000  -0.00012   0.00006  -0.00006   2.06002
    R5        2.30698  -0.00008  -0.00003  -0.00005  -0.00008   2.30690
    R6        2.50233   0.00006   0.00007   0.00008   0.00015   2.50248
    R7        1.95253   0.00008   0.00014   0.00016   0.00031   1.95283
    R8        2.82839   0.00005  -0.00044  -0.00051  -0.00095   2.82744
    R9        2.06637   0.00000   0.00000   0.00000   0.00000   2.06637
   R10        2.07322   0.00004   0.00004  -0.00005  -0.00002   2.07321
   R11        2.91150  -0.00005  -0.00011   0.00005  -0.00006   2.91144
   R12        2.06629   0.00000   0.00008  -0.00006   0.00003   2.06631
   R13        2.40031   0.00001   0.00007   0.00012   0.00019   2.40050
   R14        2.37529  -0.00004  -0.00003  -0.00028  -0.00030   2.37498
   R15        3.09754  -0.00016  -0.00025   0.00074   0.00049   3.09803
   R16        3.57037   0.00001  -0.00040   0.00149   0.00109   3.57146
   R17        2.06199   0.00003   0.00009   0.00021   0.00030   2.06228
   R18        2.90388  -0.00016   0.00043   0.00023   0.00066   2.90454
   R19        2.87336  -0.00008  -0.00011  -0.00016  -0.00027   2.87309
   R20        2.07638   0.00001  -0.00003  -0.00010  -0.00012   2.07626
   R21        2.06655   0.00009   0.00004   0.00001   0.00005   2.06660
   R22        2.06577  -0.00009  -0.00011  -0.00013  -0.00024   2.06553
   R23        2.90820  -0.00012   0.00003  -0.00008  -0.00006   2.90814
   R24        2.08393  -0.00000  -0.00010   0.00005  -0.00006   2.08388
   R25        2.90327  -0.00000  -0.00005  -0.00004  -0.00009   2.90318
   R26        2.90364   0.00016  -0.00001   0.00008   0.00008   2.90371
   R27        2.07184   0.00004   0.00045  -0.00022   0.00023   2.07207
   R28        2.07302  -0.00000   0.00006  -0.00002   0.00004   2.07306
   R29        2.07223  -0.00009  -0.00040  -0.00005  -0.00045   2.07178
   R30        2.06786   0.00013  -0.00006   0.00002  -0.00003   2.06783
   R31        2.07387   0.00001   0.00003  -0.00003   0.00000   2.07387
   R32        2.06725   0.00004   0.00005   0.00015   0.00020   2.06745
   R33        2.37984   0.00007   0.00004  -0.00006  -0.00002   2.37982
   R34        2.51458  -0.00033  -0.00008   0.00014   0.00006   2.51464
   R35        1.99272  -0.00017  -0.00010   0.00016   0.00006   1.99278
   R36        2.75291  -0.00002  -0.00002   0.00011   0.00009   2.75300
   R37        2.06847   0.00003  -0.00001   0.00004   0.00003   2.06850
   R38        2.90706  -0.00000   0.00003   0.00000   0.00003   2.90710
   R39        2.07270   0.00000   0.00000   0.00001   0.00001   2.07271
   R40        2.07191   0.00000  -0.00002   0.00004   0.00001   2.07193
   R41        2.89700  -0.00002   0.00001  -0.00005  -0.00004   2.89696
   R42        2.89757  -0.00001   0.00001  -0.00005  -0.00004   2.89753
   R43        2.06719   0.00000   0.00004  -0.00001   0.00003   2.06722
   R44        2.07308   0.00000   0.00002   0.00000   0.00002   2.07310
   R45        2.07515   0.00001   0.00005  -0.00001   0.00004   2.07520
   R46        2.07517   0.00000   0.00003  -0.00001   0.00002   2.07519
   R47        2.07249   0.00000   0.00003  -0.00001   0.00002   2.07251
   R48        2.07003   0.00000   0.00002  -0.00001   0.00001   2.07003
   R49        1.84932  -0.00000  -0.00000  -0.00009  -0.00009   1.84922
   R50        1.83012  -0.00003  -0.00009   0.00001  -0.00008   1.83004
    A1        1.87286   0.00002  -0.00064   0.00043  -0.00021   1.87265
    A2        1.90521   0.00002   0.00128   0.00049   0.00176   1.90698
    A3        1.91375  -0.00002   0.00172  -0.00014   0.00156   1.91531
    A4        1.92468   0.00001  -0.00160   0.00002  -0.00158   1.92310
    A5        1.92894  -0.00002  -0.00093  -0.00045  -0.00139   1.92755
    A6        1.91776  -0.00002   0.00025  -0.00033  -0.00009   1.91766
    A7        2.13589  -0.00007   0.00046  -0.00019   0.00027   2.13616
    A8        1.94930   0.00004  -0.00038   0.00029  -0.00009   1.94921
    A9        2.19774   0.00003  -0.00003  -0.00008  -0.00012   2.19762
   A10        1.94006   0.00014  -0.00018  -0.00049  -0.00068   1.93938
   A11        1.88703   0.00003   0.00047  -0.00049  -0.00002   1.88701
   A12        1.94043   0.00002   0.00030  -0.00035  -0.00005   1.94038
   A13        1.93085   0.00001  -0.00003   0.00014   0.00011   1.93096
   A14        1.89529  -0.00008  -0.00040   0.00029  -0.00012   1.89517
   A15        1.87971   0.00001  -0.00024   0.00027   0.00003   1.87974
   A16        1.92866   0.00000  -0.00011   0.00015   0.00004   1.92870
   A17        2.01940   0.00040   0.00002  -0.00027  -0.00026   2.01914
   A18        2.03433   0.00021  -0.00038   0.00047   0.00009   2.03442
   A19        2.22829  -0.00062   0.00037  -0.00015   0.00022   2.22851
   A20        1.93814  -0.00157   0.00079  -0.00136  -0.00057   1.93757
   A21        2.30270  -0.00038   0.00556   0.00552   0.01108   2.31378
   A22        1.93418  -0.00029   0.00042  -0.00056  -0.00015   1.93404
   A23        1.89621  -0.00014   0.00056  -0.00061  -0.00006   1.89615
   A24        1.89051   0.00001   0.00045  -0.00018   0.00028   1.89079
   A25        1.95308   0.00017  -0.00106   0.00047  -0.00059   1.95249
   A26        1.91173   0.00021  -0.00030   0.00036   0.00006   1.91179
   A27        1.87621   0.00005  -0.00003   0.00053   0.00049   1.87670
   A28        1.89655  -0.00001   0.00036  -0.00042  -0.00006   1.89649
   A29        1.89587   0.00017  -0.00063   0.00084   0.00022   1.89609
   A30        1.99428  -0.00029   0.00031  -0.00088  -0.00056   1.99372
   A31        1.87806  -0.00002   0.00033   0.00005   0.00038   1.87845
   A32        1.89815   0.00001  -0.00014  -0.00019  -0.00033   1.89781
   A33        1.89767   0.00015  -0.00023   0.00063   0.00041   1.89808
   A34        1.89005   0.00007   0.00013   0.00002   0.00015   1.89020
   A35        1.91119   0.00004  -0.00018   0.00047   0.00028   1.91147
   A36        1.96053  -0.00021   0.00007  -0.00049  -0.00041   1.96011
   A37        1.88282  -0.00006  -0.00011  -0.00002  -0.00013   1.88269
   A38        1.89343   0.00001   0.00040  -0.00029   0.00011   1.89354
   A39        1.92384   0.00015  -0.00030   0.00030   0.00000   1.92384
   A40        1.94442   0.00001   0.00023  -0.00011   0.00012   1.94454
   A41        1.94716  -0.00001   0.00007  -0.00022  -0.00015   1.94701
   A42        1.92391   0.00003   0.00024   0.00003   0.00027   1.92418
   A43        1.88633  -0.00000   0.00005  -0.00001   0.00004   1.88638
   A44        1.87715  -0.00002  -0.00059   0.00041  -0.00018   1.87697
   A45        1.88225  -0.00001  -0.00004  -0.00007  -0.00011   1.88214
   A46        1.92153   0.00020  -0.00039   0.00041   0.00003   1.92155
   A47        1.93601  -0.00003  -0.00006   0.00013   0.00007   1.93607
   A48        1.95354  -0.00008   0.00012  -0.00025  -0.00013   1.95341
   A49        1.90601   0.00002   0.00014   0.00039   0.00052   1.90653
   A50        1.86314  -0.00010   0.00029  -0.00036  -0.00007   1.86307
   A51        1.88145  -0.00000  -0.00008  -0.00033  -0.00041   1.88104
   A52        2.12852   0.00089  -0.00032   0.00006  -0.00026   2.12826
   A53        2.02335  -0.00159   0.00028  -0.00006   0.00022   2.02357
   A54        2.13116   0.00071   0.00007  -0.00001   0.00006   2.13122
   A55        2.22946   0.00031  -0.00216   0.00062  -0.00154   2.22791
   A56        2.04925  -0.00165  -0.00075   0.00033  -0.00043   2.04882
   A57        2.11256   0.00081   0.00034  -0.00046  -0.00013   2.11243
   A58        2.06082   0.00081   0.00092  -0.00015   0.00075   2.06157
   A59        1.88865  -0.00002  -0.00000   0.00000  -0.00000   1.88865
   A60        1.98310   0.00002   0.00001  -0.00016  -0.00015   1.98296
   A61        1.85796  -0.00000   0.00006   0.00008   0.00015   1.85811
   A62        1.94105  -0.00001   0.00007  -0.00010  -0.00003   1.94102
   A63        1.87399   0.00001  -0.00007   0.00016   0.00010   1.87409
   A64        1.91421  -0.00001  -0.00008   0.00004  -0.00004   1.91417
   A65        1.86067   0.00000   0.00004  -0.00004  -0.00000   1.86067
   A66        1.94747  -0.00001   0.00003   0.00000   0.00003   1.94750
   A67        1.91690   0.00000  -0.00006   0.00002  -0.00004   1.91686
   A68        1.89836   0.00000   0.00009  -0.00008   0.00001   1.89837
   A69        1.89511  -0.00000  -0.00012   0.00007  -0.00005   1.89506
   A70        1.94269   0.00000   0.00001   0.00003   0.00004   1.94274
   A71        1.93306  -0.00001  -0.00002  -0.00002  -0.00003   1.93302
   A72        1.94514  -0.00000  -0.00004   0.00002  -0.00001   1.94513
   A73        1.93231  -0.00000   0.00002  -0.00003  -0.00001   1.93230
   A74        1.89229   0.00001  -0.00001   0.00003   0.00003   1.89232
   A75        1.87770   0.00000   0.00005  -0.00002   0.00003   1.87773
   A76        1.88105   0.00000  -0.00001   0.00001   0.00000   1.88105
   A77        1.93418  -0.00000   0.00002  -0.00004  -0.00002   1.93417
   A78        1.94420  -0.00000  -0.00003   0.00003  -0.00001   1.94419
   A79        1.94059  -0.00000  -0.00000  -0.00003  -0.00003   1.94055
   A80        1.87717   0.00000  -0.00002   0.00002   0.00001   1.87718
   A81        1.87882   0.00000   0.00002   0.00000   0.00002   1.87884
   A82        1.88617   0.00000   0.00001   0.00002   0.00003   1.88620
   A83        1.84032   0.00011   0.00115  -0.00012   0.00103   1.84135
   A84        3.23018   0.00011   0.00165  -0.00084   0.00081   3.23099
   A85        3.09750  -0.00208  -0.00392  -0.00092  -0.00485   3.09265
   A86        3.14297   0.00028   0.00151   0.00375   0.00525   3.14822
   A87        3.15112   0.00008  -0.00265  -0.00101  -0.00365   3.14747
   A88        3.20739   0.00091  -0.00247   0.00078  -0.00167   3.20572
   A89        3.26118  -0.00005   0.00309   0.00072   0.00381   3.26499
    D1        1.96705  -0.00001   0.02776   0.00137   0.02913   1.99618
    D2       -1.15147  -0.00004   0.02577   0.00063   0.02641  -1.12506
    D3       -2.26271   0.00004   0.02681   0.00220   0.02901  -2.23370
    D4        0.90196   0.00001   0.02482   0.00147   0.02629   0.92824
    D5       -0.13219   0.00001   0.02474   0.00143   0.02617  -0.10602
    D6        3.03248  -0.00002   0.02275   0.00070   0.02345   3.05593
    D7        3.12310   0.00001   0.00796   0.00052   0.00848   3.13158
    D8        0.00557  -0.00001   0.00588  -0.00025   0.00563   0.01120
    D9       -1.27217  -0.00007  -0.00914  -0.00757  -0.01671  -1.28888
   D10       -0.45948  -0.00000   0.00430  -0.00463  -0.00033  -0.45980
   D11        2.73001   0.00004   0.00410  -0.00544  -0.00133   2.72867
   D12        1.61449   0.00001   0.00481  -0.00526  -0.00046   1.61404
   D13       -1.47921   0.00004   0.00460  -0.00607  -0.00146  -1.48067
   D14       -2.61058  -0.00003   0.00420  -0.00467  -0.00047  -2.61105
   D15        0.57890   0.00001   0.00400  -0.00548  -0.00148   0.57742
   D16       -3.10874   0.00028   0.00458  -0.00304   0.00155  -3.10719
   D17       -0.02127   0.00027   0.00478  -0.00210   0.00268  -0.01859
   D18       -2.63891  -0.00002  -0.01962  -0.00169  -0.02132  -2.66023
   D19        0.55721  -0.00001  -0.01984  -0.00261  -0.02245   0.53476
   D20        1.07350  -0.00049   0.00746   0.00454   0.01202   1.08552
   D21       -1.66440   0.00006   0.00491   0.00594   0.01083  -1.65357
   D22       -2.06277   0.00013   0.02114   0.00780   0.02895  -2.03383
   D23       -1.20523   0.00009  -0.00049  -0.00149  -0.00198  -1.20721
   D24        3.03957   0.00002  -0.00073  -0.00179  -0.00252   3.03706
   D25        0.91773  -0.00010  -0.00019  -0.00263  -0.00282   0.91490
   D26        0.91422  -0.00017  -0.00021  -0.00234  -0.00256   0.91166
   D27       -1.12416  -0.00024  -0.00046  -0.00264  -0.00310  -1.12726
   D28        3.03717  -0.00036   0.00008  -0.00349  -0.00340   3.03377
   D29        2.99311   0.00013  -0.00112  -0.00115  -0.00227   2.99084
   D30        0.95473   0.00006  -0.00137  -0.00145  -0.00281   0.95192
   D31       -1.16712  -0.00006  -0.00082  -0.00229  -0.00312  -1.17023
   D32       -3.07663   0.00012   0.01195  -0.00034   0.01161  -3.06502
   D33        0.04684   0.00025   0.01333  -0.00105   0.01228   0.05912
   D34        1.06536   0.00047   0.01173   0.00048   0.01222   1.07758
   D35       -2.09436   0.00060   0.01312  -0.00022   0.01289  -2.08147
   D36       -1.03438   0.00009   0.01276  -0.00059   0.01217  -1.02221
   D37        2.08908   0.00022   0.01414  -0.00130   0.01285   2.10193
   D38        0.94715   0.00015  -0.00032  -0.00205  -0.00238   0.94478
   D39        2.99603   0.00014  -0.00049  -0.00180  -0.00229   2.99374
   D40       -1.14353   0.00022  -0.00095  -0.00141  -0.00236  -1.14589
   D41        3.06923  -0.00005   0.00025  -0.00332  -0.00307   3.06616
   D42       -1.16508  -0.00006   0.00008  -0.00307  -0.00298  -1.16806
   D43        0.97854   0.00002  -0.00038  -0.00268  -0.00306   0.97549
   D44       -1.17370   0.00002   0.00044  -0.00301  -0.00258  -1.17628
   D45        0.87517   0.00001   0.00027  -0.00276  -0.00249   0.87269
   D46        3.01880   0.00009  -0.00019  -0.00237  -0.00256   3.01624
   D47       -1.00989  -0.00007  -0.00090   0.00013  -0.00076  -1.01065
   D48       -3.11977  -0.00007  -0.00117   0.00037  -0.00079  -3.12056
   D49        1.07268  -0.00007  -0.00133   0.00059  -0.00074   1.07194
   D50        1.04352   0.00001  -0.00091   0.00041  -0.00050   1.04302
   D51       -1.06636   0.00001  -0.00118   0.00065  -0.00053  -1.06689
   D52        3.12609   0.00001  -0.00134   0.00086  -0.00048   3.12561
   D53        3.10803   0.00006  -0.00066   0.00022  -0.00044   3.10759
   D54        0.99816   0.00007  -0.00093   0.00046  -0.00047   0.99769
   D55       -1.09258   0.00006  -0.00109   0.00068  -0.00042  -1.09299
   D56       -0.96547   0.00010  -0.00486   0.00319  -0.00167  -0.96713
   D57       -3.07718  -0.00003  -0.00472   0.00234  -0.00238  -3.07956
   D58        1.10382   0.00005  -0.00466   0.00284  -0.00182   1.10201
   D59       -3.05419   0.00013  -0.00533   0.00365  -0.00167  -3.05586
   D60        1.11729   0.00000  -0.00520   0.00281  -0.00239   1.11490
   D61       -0.98490   0.00008  -0.00513   0.00331  -0.00182  -0.98672
   D62        1.17101   0.00012  -0.00526   0.00367  -0.00158   1.16943
   D63       -0.94070  -0.00001  -0.00513   0.00283  -0.00230  -0.94300
   D64       -3.04288   0.00007  -0.00506   0.00333  -0.00174  -3.04462
   D65       -0.49398   0.00007   0.00476   0.00577   0.01052  -0.48346
   D66        2.66686  -0.00004   0.00328   0.00652   0.00981   2.67667
   D67        0.22298   0.00001  -0.00311   0.00217  -0.00094   0.22203
   D68        2.99073   0.00008  -0.00154   0.00132  -0.00022   2.99050
   D69       -2.93678   0.00014  -0.00173   0.00146  -0.00027  -2.93705
   D70       -0.16903   0.00022  -0.00016   0.00061   0.00045  -0.16858
   D71       -0.82651   0.00022  -0.00116   0.00148   0.00033  -0.82618
   D72        1.33829   0.00021  -0.00106   0.00124   0.00019   1.33848
   D73       -2.83617   0.00021  -0.00111   0.00125   0.00015  -2.83602
   D74        1.93884  -0.00022   0.00010   0.00072   0.00081   1.93965
   D75       -2.17955  -0.00022   0.00020   0.00048   0.00067  -2.17888
   D76       -0.07081  -0.00022   0.00014   0.00049   0.00063  -0.07019
   D77       -1.03032   0.00001   0.00039  -0.00017   0.00022  -1.03010
   D78        1.04004   0.00001   0.00054  -0.00029   0.00025   1.04030
   D79       -3.08030   0.00001   0.00054  -0.00023   0.00031  -3.08000
   D80        1.10579  -0.00000   0.00045  -0.00036   0.00009   1.10589
   D81       -3.10703  -0.00001   0.00060  -0.00048   0.00012  -3.10691
   D82       -0.94419  -0.00000   0.00060  -0.00042   0.00017  -0.94401
   D83       -3.10715   0.00000   0.00036  -0.00020   0.00017  -3.10698
   D84       -1.03679  -0.00000   0.00051  -0.00031   0.00020  -1.03659
   D85        1.12605   0.00000   0.00051  -0.00026   0.00025   1.12630
   D86       -0.97073   0.00000   0.00201  -0.00123   0.00077  -0.96996
   D87       -3.07899  -0.00000   0.00205  -0.00128   0.00077  -3.07822
   D88        1.11068  -0.00000   0.00207  -0.00129   0.00078   1.11146
   D89        1.07700   0.00000   0.00213  -0.00133   0.00080   1.07779
   D90       -1.03126  -0.00000   0.00218  -0.00138   0.00080  -1.03046
   D91       -3.12478  -0.00000   0.00220  -0.00139   0.00081  -3.12397
   D92       -3.11895   0.00000   0.00205  -0.00128   0.00077  -3.11818
   D93        1.05598  -0.00000   0.00209  -0.00133   0.00076   1.05675
   D94       -1.03754  -0.00000   0.00211  -0.00134   0.00078  -1.03676
   D95       -1.08376   0.00000   0.00167  -0.00108   0.00059  -1.08317
   D96        3.11017   0.00000   0.00170  -0.00110   0.00060   3.11077
   D97        1.00519   0.00000   0.00171  -0.00113   0.00058   1.00577
   D98       -3.11215  -0.00000   0.00172  -0.00108   0.00064  -3.11151
   D99        1.08178  -0.00000   0.00175  -0.00110   0.00065   1.08242
   D100      -1.02321  -0.00000   0.00176  -0.00112   0.00064  -1.02257
   D101       1.08186  -0.00000   0.00168  -0.00104   0.00064   1.08250
   D102      -1.00740  -0.00000   0.00171  -0.00107   0.00064  -1.00676
   D103      -3.11238  -0.00000   0.00172  -0.00109   0.00063  -3.11175
         Item               Value     Threshold  Converged?
 Maximum Force            0.002075     0.000450     NO 
 RMS     Force            0.000281     0.000300     YES
 Maximum Displacement     0.068790     0.001800     NO 
 RMS     Displacement     0.015905     0.001200     NO 
 Predicted change in Energy=-1.714969D-05
 GradGradGradGradGradGradGradGradGradGradGradGradGradGradGradGradGradGrad

 Symmetry turned off by external request.
 Stoichiometry    C14H30NO6(1-)
 Framework group  C1[X(C14H30NO6)]
 Deg. of freedom   147
 Full point group                 C1      NOp   1
                          Input orientation:                          
 ---------------------------------------------------------------------
 Center     Atomic      Atomic             Coordinates (Angstroms)
 Number     Number       Type             X           Y           Z
 ---------------------------------------------------------------------
      1          6           0        1.136032   -4.852988   -1.571102
      2          1           0        1.825046   -4.582064   -2.377964
      3          1           0        1.664848   -5.547069   -0.911148
      4          6           0        0.741755   -3.600243   -0.806847
      5          8           0       -0.400844   -3.170501   -0.800457
      6          8           0        1.781143   -3.052365   -0.195985
      7          1           0        1.505209   -2.196316    0.312883
      8          6           0       -2.251691    3.819561   -1.635206
      9          1           0       -2.349846    4.752847   -1.073930
     10          1           0       -1.568525    3.996819   -2.475135
     11          6           0       -1.666458    2.699255   -0.754251
     12          8           0       -0.935877    3.083037    0.211463
     13          8           0       -1.922014    1.519025   -1.102475
     14          6           0        1.333560    0.718112   -0.526388
     15          1           0        0.994022    1.752297   -0.604730
     16          6           0        0.869565   -0.102465   -1.740385
     17          1           0       -0.216112   -0.222623   -1.687239
     18          1           0        1.316130   -1.098295   -1.680215
     19          6           0        1.231960    0.520907   -3.099930
     20          1           0        2.318090    0.710969   -3.115215
     21          6           0        0.912078   -0.476671   -4.223642
     22          1           0        1.451377   -1.421368   -4.085821
     23          1           0        1.178116   -0.073291   -5.208503
     24          1           0       -0.159866   -0.706462   -4.233223
     25          6           0        0.501106    1.850052   -3.345480
     26          1           0       -0.579637    1.708242   -3.249225
     27          1           0        0.726647    2.242575   -4.345199
     28          1           0        0.785165    2.613393   -2.615027
     29          6           0        0.819869    0.135647    0.780669
     30          8           0        1.134012   -1.022392    1.163047
     31          7           0        0.036079    0.931149    1.504259
     32          1           0       -0.333806    1.801908    1.038427
     33          6           0       -0.667273    0.428049    2.676664
     34          1           0       -1.149600   -0.516812    2.406937
     35          6           0        0.234765    0.259936    3.911431
     36          1           0        1.028182   -0.441207    3.626798
     37          6           0        0.876424    1.588972    4.326211
     38          1           0        1.428025    2.030442    3.491039
     39          1           0        1.568610    1.455162    5.166725
     40          1           0        0.108982    2.310951    4.635571
     41          6           0       -0.569599   -0.354009    5.063428
     42          1           0       -1.395738    0.306687    5.358199
     43          1           0        0.057794   -0.514232    5.948589
     44          1           0       -1.002178   -1.318034    4.774525
     45          8           0       -2.220999   -0.961956    0.297294
     46          1           0       -2.064661   -0.097394   -0.133615
     47          1           0       -1.512329   -1.540962   -0.019511
     48          1           0        0.247822   -5.327047   -1.989076
     49          1           0       -3.216797    3.516009   -2.049995
     50          1           0        2.431299    0.717310   -0.480206
     51          1           0       -1.462526    1.150899    2.895978
 ---------------------------------------------------------------------
 Rotational constants (GHZ):      0.2589191      0.2294502      0.1469401
 Standard basis: 6-31G(d,p) (6D, 7F)
   465 basis functions,   798 primitive gaussians,   465 cartesian basis functions
    85 alpha electrons       85 beta electrons
       nuclear repulsion energy      1923.4450800770 Hartrees.
 NAtoms=   51 NActive=   51 NUniq=   51 SFac= 1.00D+00 NAtFMM=   60 NAOKFM=F Big=F
 Integral buffers will be    131072 words long.
 Raffenetti 2 integral format.
 Two-electron integral symmetry is turned off.
 Nuclear repulsion after empirical dispersion term =     1923.3844138424 Hartrees.
 One-electron integrals computed using PRISM.
 NBasis=   465 RedAO= T EigKep=  2.27D-03  NBF=   465
 NBsUse=   465 1.00D-06 EigRej= -1.00D+00 NBFU=   465
 Initial guess from the checkpoint file:  "gas-ts1-frame31_qm-struc_-1-irc-rc.chk"
 B after Tr=     0.001791   -0.001742   -0.000283
         Rot=    1.000000    0.000063   -0.000059   -0.000373 Ang=   0.04 deg.
 ExpMin= 1.61D-01 ExpMax= 5.48D+03 ExpMxC= 8.25D+02 IAcc=2 IRadAn=         4 AccDes= 0.00D+00
 Harris functional with IExCor=  402 and IRadAn=       4 diagonalized for initial guess.
 HarFok:  IExCor=  402 AccDes= 0.00D+00 IRadAn=         4 IDoV= 1 UseB2=F ITyADJ=14
 ICtDFT=  3500011 ScaDFX=  1.000000  1.000000  1.000000  1.000000
 FoFCou: FMM=F IPFlag=           0 FMFlag=      100000 FMFlg1=           0
         NFxFlg=           0 DoJE=T BraDBF=F KetDBF=T FulRan=T
         wScrn=  0.000000 ICntrl=     500 IOpCl=  0 I1Cent=   200000004 NGrid=           0
         NMat0=    1 NMatS0=      1 NMatT0=    0 NMatD0=    1 NMtDS0=    0 NMtDT0=    0
 Symmetry not used in FoFCou.
 Requested convergence on RMS density matrix=1.00D-08 within 128 cycles.
 Requested convergence on MAX density matrix=1.00D-06.
 Requested convergence on             energy=1.00D-06.
 No special actions if energy rises.
 Integral accuracy reduced to 1.0D-05 until final iterations.
 Initial convergence to 1.0D-05 achieved.  Increase integral accuracy.
 SCF Done:  E(RB3LYP) =  -1057.93078442     A.U. after   10 cycles
            NFock= 10  Conv=0.59D-08     -V/T= 2.0092
 Calling FoFJK, ICntrl=      2127 FMM=F ISym2X=0 I1Cent= 0 IOpClX= 0 NMat=1 NMatS=1 NMatT=0.
 -------------------------------------------------------------------
 Center     Atomic                   Forces (Hartrees/Bohr)
 Number     Number              X              Y              Z
 -------------------------------------------------------------------
      1        6           0.000031039    0.000002740    0.000022187
      2        1          -0.000018523    0.000001223   -0.000021996
      3        1          -0.000004361   -0.000014428   -0.000000170
      4        6          -0.000036114    0.000008621    0.000010521
      5        8          -0.000004849    0.000000235   -0.000011618
      6        8           0.000018942    0.000029530    0.000009536
      7        1          -0.000019744   -0.000011515   -0.000013071
      8        6           0.000027852   -0.000015525   -0.000035781
      9        1          -0.000006171   -0.000002128   -0.000001213
     10        1           0.000007916   -0.000020972    0.000005547
     11        6           0.000073272    0.000008522   -0.000063917
     12        8          -0.000018304    0.000013870    0.000003163
     13        8          -0.000022962   -0.000046859    0.000035492
     14        6           0.000008546    0.000115952    0.000053979
     15        1           0.000033919   -0.000027209    0.000004983
     16        6          -0.000095320    0.000055054   -0.000015759
     17        1          -0.000051916    0.000001608   -0.000003208
     18        1           0.000012354   -0.000008069    0.000026398
     19        6           0.000018103    0.000020853   -0.000010173
     20        1           0.000014674   -0.000014714    0.000034311
     21        6           0.000085141   -0.000019012   -0.000031567
     22        1          -0.000018457    0.000050455   -0.000005526
     23        1           0.000008884   -0.000007345    0.000008303
     24        1          -0.000061336   -0.000007361    0.000002546
     25        6           0.000032621    0.000015377    0.000013491
     26        1          -0.000088029    0.000029026    0.000083768
     27        1          -0.000034271   -0.000025171   -0.000015739
     28        1           0.000037215   -0.000003337   -0.000036599
     29        6           0.000050523   -0.000094176   -0.000028904
     30        8           0.000000572    0.000038808    0.000035967
     31        7          -0.000038074   -0.000004543   -0.000025301
     32        1          -0.000022189   -0.000014515   -0.000011957
     33        6          -0.000014673    0.000012299   -0.000040039
     34        1          -0.000016121   -0.000026088    0.000001962
     35        6          -0.000001995   -0.000021780    0.000004258
     36        1          -0.000000054    0.000005776   -0.000001132
     37        6          -0.000006825    0.000008207   -0.000006921
     38        1          -0.000000433   -0.000002702    0.000005918
     39        1          -0.000009084   -0.000000997   -0.000003469
     40        1           0.000004524   -0.000002452   -0.000005340
     41        6          -0.000003116   -0.000003025    0.000005337
     42        1           0.000004021   -0.000000770    0.000001450
     43        1          -0.000003200   -0.000001982   -0.000005702
     44        1          -0.000001811    0.000004141    0.000000834
     45        8           0.000000415   -0.000027960    0.000023675
     46        1           0.000078873   -0.000003675   -0.000020034
     47        1           0.000054463    0.000043062    0.000038245
     48        1          -0.000009390   -0.000005164   -0.000006257
     49        1           0.000003918    0.000003810    0.000003031
     50        1          -0.000004975   -0.000035784   -0.000014389
     51        1           0.000004507    0.000000086    0.000000881
 -------------------------------------------------------------------
 Cartesian Forces:  Max     0.000115952 RMS     0.000029735

 GradGradGradGradGradGradGradGradGradGradGradGradGradGradGradGradGradGrad
 Berny optimization.
 Using GDIIS optimizer.
 FormGI is forming the generalized inverse of G from B-inverse, IUseBI=4.
 Internal  Forces:  Max     0.001220921 RMS     0.000144634
 Search for a local minimum.
 Step number  10 out of a maximum of  252
 All quantities printed in internal units (Hartrees-Bohrs-Radians)
 Swapping is turned off.
 Update second derivatives using D2CorX and points    5    6    7    8    9
                                                     10
 DE= -1.96D-05 DEPred=-1.71D-05 R= 1.14D+00
 TightC=F SS=  1.41D+00  RLast= 9.11D-02 DXNew= 7.8153D-01 2.7332D-01
 Trust test= 1.14D+00 RLast= 9.11D-02 DXMaxT set to 4.65D-01
 ITU=  1  1  1  1  0 -1  1  0  1  0
     Eigenvalues ---    0.00007   0.00044   0.00124   0.00223   0.00252
     Eigenvalues ---    0.00296   0.00318   0.00340   0.00381   0.00391
     Eigenvalues ---    0.00476   0.00588   0.00652   0.01057   0.01086
     Eigenvalues ---    0.01333   0.01662   0.01925   0.02010   0.02169
     Eigenvalues ---    0.02393   0.02644   0.02949   0.03310   0.03466
     Eigenvalues ---    0.03606   0.03629   0.03732   0.03941   0.03996
     Eigenvalues ---    0.04068   0.04192   0.04318   0.04339   0.04374
     Eigenvalues ---    0.04436   0.04500   0.04544   0.04644   0.04679
     Eigenvalues ---    0.04710   0.04718   0.04773   0.04830   0.04843
     Eigenvalues ---    0.04863   0.05101   0.05187   0.05538   0.05618
     Eigenvalues ---    0.05740   0.05856   0.05884   0.07266   0.07658
     Eigenvalues ---    0.07817   0.08009   0.08521   0.09439   0.10491
     Eigenvalues ---    0.11584   0.11728   0.12100   0.12129   0.12205
     Eigenvalues ---    0.12324   0.12440   0.12501   0.12543   0.13101
     Eigenvalues ---    0.13156   0.13223   0.13320   0.13707   0.13817
     Eigenvalues ---    0.13864   0.14071   0.14450   0.14557   0.14693
     Eigenvalues ---    0.15269   0.16094   0.16687   0.17769   0.17947
     Eigenvalues ---    0.18367   0.19110   0.19560   0.20029   0.21241
     Eigenvalues ---    0.21999   0.22581   0.23023   0.23398   0.23973
     Eigenvalues ---    0.24898   0.26779   0.28075   0.28226   0.28645
     Eigenvalues ---    0.28809   0.29380   0.30020   0.30724   0.31443
     Eigenvalues ---    0.32276   0.32730   0.32780   0.32823   0.32885
     Eigenvalues ---    0.33003   0.33073   0.33149   0.33192   0.33238
     Eigenvalues ---    0.33414   0.33565   0.33597   0.33744   0.33855
     Eigenvalues ---    0.34096   0.34118   0.34231   0.34366   0.34402
     Eigenvalues ---    0.34439   0.34750   0.34870   0.34926   0.34981
     Eigenvalues ---    0.35330   0.35538   0.37187   0.38370   0.39890
     Eigenvalues ---    0.48313   0.49109   0.49997   0.52426   0.56980
     Eigenvalues ---    0.62585   0.71466   0.75598   0.83748   0.89621
     Eigenvalues ---    1.12130   1.59535
 Eigenvalue     1 is   6.53D-05 Eigenvector:
                          D12       D13       D14       D10       D15
   1                   -0.43905  -0.42155  -0.40859  -0.39630  -0.39109
                          D11       D18       D16       D19       A11
   1                   -0.37880  -0.04910   0.03162  -0.02879  -0.02612
 DIIS coeff's:      0.97203      0.12700     -0.05044     -0.02838     -0.01652
 DIIS coeff's:      0.06597     -0.05929      0.00362     -0.03991      0.02593
 Cosine:  0.638 >  0.000
 Length:  0.586
 GDIIS step was calculated using 10 of the last 10 vectors.
 Iteration  1 RMS(Cart)=  0.00352750 RMS(Int)=  0.00000523
 Iteration  2 RMS(Cart)=  0.00000803 RMS(Int)=  0.00000242
 Iteration  3 RMS(Cart)=  0.00000000 RMS(Int)=  0.00000242
 Variable       Old X    -DE/DX   Delta X   Delta X   Delta X     New X
                                 (Linear)    (Quad)   (Total)
    R1        2.06937   0.00000  -0.00008  -0.00001  -0.00009   2.06928
    R2        2.06744   0.00001   0.00007  -0.00003   0.00004   2.06748
    R3        2.87146   0.00002  -0.00000   0.00003   0.00002   2.87148
    R4        2.06002   0.00001  -0.00006   0.00007   0.00001   2.06003
    R5        2.30690   0.00000   0.00000  -0.00000  -0.00000   2.30690
    R6        2.50248   0.00004   0.00000   0.00001   0.00001   2.50249
    R7        1.95283  -0.00003   0.00003  -0.00007  -0.00005   1.95279
    R8        2.82744  -0.00001  -0.00017   0.00044   0.00028   2.82772
    R9        2.06637  -0.00000   0.00000   0.00002   0.00002   2.06639
   R10        2.07321  -0.00000   0.00002  -0.00003  -0.00001   2.07320
   R11        2.91144  -0.00002  -0.00003   0.00002  -0.00001   2.91143
   R12        2.06631  -0.00001   0.00002  -0.00004  -0.00001   2.06630
   R13        2.40050  -0.00010   0.00001  -0.00004  -0.00003   2.40047
   R14        2.37498  -0.00001   0.00008  -0.00005   0.00003   2.37501
   R15        3.09803  -0.00011  -0.00104   0.00072  -0.00032   3.09771
   R16        3.57146   0.00000   0.00055   0.00112   0.00167   3.57312
   R17        2.06228  -0.00004  -0.00002   0.00003   0.00001   2.06229
   R18        2.90454  -0.00004   0.00007   0.00017   0.00024   2.90479
   R19        2.87309  -0.00006  -0.00001  -0.00000  -0.00001   2.87308
   R20        2.07626  -0.00001   0.00002  -0.00004  -0.00002   2.07624
   R21        2.06660   0.00005   0.00006  -0.00003   0.00003   2.06663
   R22        2.06553   0.00001  -0.00002   0.00002   0.00000   2.06553
   R23        2.90814  -0.00002   0.00001  -0.00001   0.00000   2.90814
   R24        2.08388   0.00001  -0.00005   0.00002  -0.00003   2.08384
   R25        2.90318   0.00001  -0.00003   0.00003   0.00000   2.90319
   R26        2.90371   0.00003  -0.00000  -0.00003  -0.00003   2.90368
   R27        2.07207  -0.00005   0.00021  -0.00013   0.00007   2.07214
   R28        2.07306  -0.00001   0.00002  -0.00001   0.00001   2.07307
   R29        2.07178   0.00006  -0.00015   0.00003  -0.00012   2.07166
   R30        2.06783   0.00009  -0.00005   0.00009   0.00004   2.06787
   R31        2.07387  -0.00000   0.00003  -0.00001   0.00001   2.07388
   R32        2.06745  -0.00002  -0.00001  -0.00002  -0.00003   2.06742
   R33        2.37982  -0.00005   0.00005  -0.00002   0.00003   2.37985
   R34        2.51464  -0.00017  -0.00012   0.00007  -0.00005   2.51459
   R35        1.99278  -0.00011   0.00004   0.00001   0.00005   1.99282
   R36        2.75300  -0.00000  -0.00007   0.00005  -0.00003   2.75298
   R37        2.06850   0.00003   0.00000  -0.00001  -0.00001   2.06849
   R38        2.90710  -0.00001   0.00001   0.00001   0.00001   2.90711
   R39        2.07271  -0.00000  -0.00001  -0.00000  -0.00001   2.07270
   R40        2.07193  -0.00000  -0.00001   0.00001  -0.00000   2.07192
   R41        2.89696  -0.00001   0.00001  -0.00002  -0.00001   2.89695
   R42        2.89753   0.00000   0.00001  -0.00001  -0.00000   2.89753
   R43        2.06722  -0.00001   0.00002  -0.00001   0.00000   2.06722
   R44        2.07310  -0.00001   0.00001  -0.00000   0.00001   2.07311
   R45        2.07520  -0.00001   0.00001  -0.00001   0.00001   2.07520
   R46        2.07519  -0.00000   0.00001  -0.00001   0.00000   2.07519
   R47        2.07251  -0.00001   0.00001  -0.00001   0.00000   2.07251
   R48        2.07003  -0.00000   0.00001  -0.00000   0.00001   2.07004
   R49        1.84922   0.00001  -0.00004   0.00000  -0.00003   1.84919
   R50        1.83004   0.00000  -0.00004   0.00002  -0.00003   1.83001
    A1        1.87265   0.00001  -0.00033   0.00050   0.00017   1.87283
    A2        1.90698   0.00001   0.00043   0.00003   0.00047   1.90744
    A3        1.91531  -0.00001   0.00068  -0.00040   0.00027   1.91558
    A4        1.92310   0.00002  -0.00062   0.00034  -0.00029   1.92281
    A5        1.92755  -0.00001  -0.00027  -0.00021  -0.00049   1.92706
    A6        1.91766  -0.00001   0.00014  -0.00025  -0.00012   1.91754
    A7        2.13616  -0.00002   0.00022  -0.00030  -0.00009   2.13607
    A8        1.94921   0.00003  -0.00018   0.00031   0.00012   1.94933
    A9        2.19762  -0.00000  -0.00002  -0.00000  -0.00002   2.19760
   A10        1.93938  -0.00008  -0.00002   0.00004   0.00002   1.93939
   A11        1.88701   0.00001   0.00008  -0.00029  -0.00022   1.88680
   A12        1.94038   0.00001   0.00003  -0.00016  -0.00013   1.94025
   A13        1.93096  -0.00000   0.00002   0.00001   0.00003   1.93099
   A14        1.89517  -0.00003  -0.00005   0.00001  -0.00004   1.89513
   A15        1.87974   0.00001  -0.00004   0.00024   0.00020   1.87993
   A16        1.92870   0.00000  -0.00004   0.00019   0.00016   1.92886
   A17        2.01914   0.00036   0.00000  -0.00010  -0.00010   2.01905
   A18        2.03442   0.00027  -0.00004   0.00015   0.00010   2.03452
   A19        2.22851  -0.00063   0.00005  -0.00006  -0.00000   2.22850
   A20        1.93757  -0.00122  -0.00005  -0.00048  -0.00053   1.93704
   A21        2.31378  -0.00039  -0.00166   0.00041  -0.00124   2.31253
   A22        1.93404  -0.00008   0.00005  -0.00003   0.00003   1.93406
   A23        1.89615   0.00001   0.00032   0.00006   0.00038   1.89653
   A24        1.89079  -0.00001   0.00041   0.00002   0.00043   1.89122
   A25        1.95249  -0.00008  -0.00053  -0.00006  -0.00059   1.95190
   A26        1.91179   0.00011  -0.00017  -0.00010  -0.00027   1.91152
   A27        1.87670   0.00005  -0.00005   0.00011   0.00006   1.87676
   A28        1.89649  -0.00000   0.00024  -0.00006   0.00017   1.89667
   A29        1.89609   0.00001  -0.00035  -0.00007  -0.00042   1.89566
   A30        1.99372  -0.00004   0.00023  -0.00011   0.00012   1.99384
   A31        1.87845  -0.00000  -0.00005   0.00015   0.00010   1.87854
   A32        1.89781  -0.00002   0.00005  -0.00012  -0.00007   1.89775
   A33        1.89808   0.00006  -0.00013   0.00023   0.00010   1.89817
   A34        1.89020   0.00002  -0.00004   0.00006   0.00002   1.89022
   A35        1.91147   0.00002  -0.00007   0.00016   0.00009   1.91157
   A36        1.96011  -0.00007   0.00003  -0.00030  -0.00027   1.95985
   A37        1.88269  -0.00002  -0.00006   0.00005  -0.00001   1.88267
   A38        1.89354   0.00002   0.00019   0.00006   0.00025   1.89379
   A39        1.92384   0.00003  -0.00006  -0.00002  -0.00007   1.92377
   A40        1.94454  -0.00001   0.00012  -0.00008   0.00003   1.94457
   A41        1.94701   0.00000   0.00006  -0.00008  -0.00002   1.94699
   A42        1.92418  -0.00001   0.00015  -0.00011   0.00005   1.92423
   A43        1.88638  -0.00000   0.00003  -0.00004  -0.00001   1.88637
   A44        1.87697   0.00001  -0.00036   0.00031  -0.00004   1.87693
   A45        1.88214   0.00001  -0.00002   0.00001  -0.00001   1.88213
   A46        1.92155   0.00004  -0.00005  -0.00020  -0.00025   1.92130
   A47        1.93607  -0.00000  -0.00002   0.00012   0.00010   1.93617
   A48        1.95341  -0.00002   0.00005   0.00000   0.00005   1.95345
   A49        1.90653  -0.00000   0.00006  -0.00014  -0.00009   1.90644
   A50        1.86307  -0.00002  -0.00010   0.00014   0.00004   1.86311
   A51        1.88104   0.00001   0.00006   0.00009   0.00015   1.88120
   A52        2.12826   0.00030  -0.00007  -0.00009  -0.00015   2.12811
   A53        2.02357  -0.00054   0.00007   0.00008   0.00015   2.02372
   A54        2.13122   0.00024   0.00001  -0.00000   0.00001   2.13123
   A55        2.22791  -0.00011  -0.00033  -0.00051  -0.00084   2.22707
   A56        2.04882  -0.00062   0.00002   0.00033   0.00035   2.04917
   A57        2.11243   0.00029   0.00026  -0.00020   0.00005   2.11247
   A58        2.06157   0.00031   0.00008  -0.00010  -0.00003   2.06154
   A59        1.88865   0.00000  -0.00001   0.00008   0.00008   1.88873
   A60        1.98296   0.00002   0.00009  -0.00007   0.00003   1.98298
   A61        1.85811  -0.00001  -0.00006   0.00003  -0.00002   1.85809
   A62        1.94102  -0.00001  -0.00002  -0.00003  -0.00005   1.94098
   A63        1.87409   0.00000  -0.00002  -0.00002  -0.00004   1.87405
   A64        1.91417  -0.00000   0.00000   0.00001   0.00001   1.91418
   A65        1.86067   0.00000   0.00003  -0.00002   0.00001   1.86068
   A66        1.94750  -0.00001  -0.00003  -0.00000  -0.00003   1.94747
   A67        1.91686   0.00000  -0.00000  -0.00000  -0.00001   1.91685
   A68        1.89837   0.00000   0.00005  -0.00003   0.00002   1.89839
   A69        1.89506  -0.00000  -0.00004   0.00005   0.00001   1.89507
   A70        1.94274   0.00000  -0.00001   0.00001   0.00000   1.94274
   A71        1.93302   0.00000   0.00000  -0.00000   0.00000   1.93303
   A72        1.94513  -0.00000  -0.00002   0.00001  -0.00001   1.94512
   A73        1.93230   0.00000   0.00000  -0.00001  -0.00000   1.93230
   A74        1.89232   0.00000  -0.00000   0.00001   0.00001   1.89233
   A75        1.87773  -0.00000   0.00000  -0.00001  -0.00001   1.87773
   A76        1.88105   0.00000   0.00002  -0.00000   0.00001   1.88106
   A77        1.93417   0.00000   0.00002  -0.00002  -0.00000   1.93416
   A78        1.94419  -0.00000  -0.00002   0.00002  -0.00001   1.94419
   A79        1.94055   0.00000   0.00001  -0.00000   0.00001   1.94056
   A80        1.87718  -0.00000  -0.00000   0.00001   0.00000   1.87719
   A81        1.87884  -0.00000   0.00001  -0.00001   0.00000   1.87884
   A82        1.88620  -0.00000  -0.00001   0.00001  -0.00000   1.88619
   A83        1.84135  -0.00005   0.00059  -0.00032   0.00027   1.84162
   A84        3.23099  -0.00005   0.00075  -0.00055   0.00020   3.23119
   A85        3.09265  -0.00066   0.00096  -0.00035   0.00061   3.09326
   A86        3.14822  -0.00001   0.00201  -0.00093   0.00108   3.14930
   A87        3.14747  -0.00010  -0.00073   0.00094   0.00021   3.14768
   A88        3.20572   0.00071  -0.00027  -0.00094  -0.00120   3.20452
   A89        3.26499  -0.00014   0.00091   0.00143   0.00234   3.26732
    D1        1.99618  -0.00002   0.01111  -0.00449   0.00663   2.00281
    D2       -1.12506  -0.00002   0.01047  -0.00464   0.00583  -1.11923
    D3       -2.23370   0.00000   0.01062  -0.00366   0.00695  -2.22675
    D4        0.92824   0.00000   0.00997  -0.00381   0.00616   0.93440
    D5       -0.10602  -0.00000   0.00994  -0.00387   0.00608  -0.09994
    D6        3.05593  -0.00000   0.00930  -0.00402   0.00528   3.06121
    D7        3.13158  -0.00000   0.00290  -0.00056   0.00234   3.13392
    D8        0.01120  -0.00000   0.00223  -0.00072   0.00151   0.01271
    D9       -1.28888  -0.00003  -0.00124   0.00147   0.00023  -1.28865
   D10       -0.45980  -0.00003   0.00040  -0.00383  -0.00343  -0.46323
   D11        2.72867   0.00004   0.00017  -0.00366  -0.00349   2.72518
   D12        1.61404  -0.00003   0.00049  -0.00428  -0.00380   1.61024
   D13       -1.48067   0.00004   0.00026  -0.00411  -0.00386  -1.48453
   D14       -2.61105  -0.00004   0.00038  -0.00387  -0.00349  -2.61454
   D15        0.57742   0.00003   0.00015  -0.00370  -0.00355   0.57387
   D16       -3.10719  -0.00013  -0.00145   0.00148   0.00002  -3.10716
   D17       -0.01859  -0.00018  -0.00120   0.00129   0.00009  -0.01850
   D18       -2.66023  -0.00019  -0.00112  -0.00312  -0.00424  -2.66447
   D19        0.53476  -0.00015  -0.00138  -0.00293  -0.00431   0.53045
   D20        1.08552  -0.00050   0.00105   0.00050   0.00157   1.08708
   D21       -1.65357  -0.00002  -0.00010  -0.00009  -0.00021  -1.65378
   D22       -2.03383   0.00013   0.00467   0.00018   0.00485  -2.02898
   D23       -1.20721   0.00003   0.00048   0.00084   0.00132  -1.20589
   D24        3.03706   0.00003   0.00060   0.00073   0.00134   3.03839
   D25        0.91490  -0.00002   0.00087   0.00057   0.00144   0.91634
   D26        0.91166  -0.00006   0.00056   0.00086   0.00142   0.91307
   D27       -1.12726  -0.00006   0.00068   0.00075   0.00143  -1.12583
   D28        3.03377  -0.00012   0.00095   0.00059   0.00154   3.03531
   D29        2.99084   0.00002   0.00005   0.00089   0.00094   2.99178
   D30        0.95192   0.00002   0.00017   0.00079   0.00096   0.95287
   D31       -1.17023  -0.00003   0.00044   0.00062   0.00106  -1.16917
   D32       -3.06502  -0.00001   0.00235   0.00199   0.00435  -3.06067
   D33        0.05912   0.00013   0.00310   0.00173   0.00483   0.06394
   D34        1.07758   0.00013   0.00242   0.00202   0.00444   1.08202
   D35       -2.08147   0.00028   0.00317   0.00175   0.00492  -2.07655
   D36       -1.02221   0.00002   0.00298   0.00211   0.00509  -1.01712
   D37        2.10193   0.00016   0.00372   0.00185   0.00557   2.10749
   D38        0.94478   0.00004  -0.00053  -0.00173  -0.00226   0.94252
   D39        2.99374   0.00004  -0.00065  -0.00156  -0.00221   2.99153
   D40       -1.14589   0.00005  -0.00075  -0.00167  -0.00242  -1.14831
   D41        3.06616  -0.00001  -0.00003  -0.00197  -0.00200   3.06416
   D42       -1.16806  -0.00001  -0.00016  -0.00180  -0.00195  -1.17001
   D43        0.97549   0.00000  -0.00026  -0.00191  -0.00216   0.97333
   D44       -1.17628   0.00001  -0.00014  -0.00173  -0.00187  -1.17814
   D45        0.87269   0.00001  -0.00027  -0.00155  -0.00182   0.87087
   D46        3.01624   0.00002  -0.00037  -0.00166  -0.00203   3.01421
   D47       -1.01065  -0.00003   0.00009  -0.00039  -0.00030  -1.01096
   D48       -3.12056  -0.00002  -0.00006  -0.00024  -0.00030  -3.12086
   D49        1.07194  -0.00003  -0.00018  -0.00013  -0.00030   1.07164
   D50        1.04302  -0.00000  -0.00002  -0.00021  -0.00023   1.04278
   D51       -1.06689   0.00001  -0.00018  -0.00006  -0.00023  -1.06712
   D52        3.12561   0.00000  -0.00029   0.00005  -0.00024   3.12538
   D53        3.10759   0.00003   0.00014  -0.00012   0.00002   3.10762
   D54        0.99769   0.00003  -0.00002   0.00004   0.00002   0.99771
   D55       -1.09299   0.00003  -0.00013   0.00015   0.00002  -1.09298
   D56       -0.96713   0.00005  -0.00010   0.00047   0.00037  -0.96677
   D57       -3.07956   0.00002  -0.00013   0.00071   0.00058  -3.07898
   D58        1.10201   0.00003  -0.00022   0.00050   0.00028   1.10229
   D59       -3.05586   0.00005  -0.00020   0.00054   0.00034  -3.05552
   D60        1.11490   0.00003  -0.00023   0.00078   0.00055   1.11545
   D61       -0.98672   0.00004  -0.00032   0.00058   0.00025  -0.98647
   D62        1.16943   0.00005  -0.00021   0.00046   0.00025   1.16968
   D63       -0.94300   0.00003  -0.00024   0.00069   0.00046  -0.94254
   D64       -3.04462   0.00004  -0.00033   0.00049   0.00016  -3.04446
   D65       -0.48346  -0.00002   0.00080  -0.00268  -0.00189  -0.48534
   D66        2.67667  -0.00017  -0.00000  -0.00240  -0.00240   2.67427
   D67        0.22203  -0.00003  -0.00202   0.00038  -0.00164   0.22039
   D68        2.99050  -0.00006  -0.00104   0.00047  -0.00057   2.98993
   D69       -2.93705   0.00011  -0.00127   0.00012  -0.00116  -2.93821
   D70       -0.16858   0.00009  -0.00030   0.00020  -0.00009  -0.16867
   D71       -0.82618   0.00011  -0.00055   0.00040  -0.00014  -0.82632
   D72        1.33848   0.00010  -0.00051   0.00038  -0.00013   1.33835
   D73       -2.83602   0.00010  -0.00049   0.00037  -0.00011  -2.83613
   D74        1.93965  -0.00011   0.00045   0.00058   0.00102   1.94067
   D75       -2.17888  -0.00012   0.00048   0.00055   0.00103  -2.17785
   D76       -0.07019  -0.00011   0.00050   0.00055   0.00104  -0.06914
   D77       -1.03010   0.00000   0.00007  -0.00000   0.00007  -1.03003
   D78        1.04030  -0.00000   0.00013  -0.00006   0.00008   1.04037
   D79       -3.08000   0.00000   0.00011  -0.00005   0.00006  -3.07994
   D80        1.10589   0.00001   0.00012   0.00003   0.00015   1.10604
   D81       -3.10691   0.00000   0.00018  -0.00002   0.00016  -3.10674
   D82       -0.94401   0.00000   0.00015  -0.00001   0.00014  -0.94387
   D83       -3.10698  -0.00000   0.00008  -0.00001   0.00007  -3.10691
   D84       -1.03659  -0.00000   0.00014  -0.00006   0.00008  -1.03651
   D85        1.12630  -0.00000   0.00012  -0.00006   0.00006   1.12636
   D86       -0.96996  -0.00000   0.00014  -0.00015  -0.00000  -0.96996
   D87       -3.07822  -0.00000   0.00016  -0.00016  -0.00001  -3.07822
   D88        1.11146  -0.00000   0.00015  -0.00016  -0.00001   1.11145
   D89        1.07779  -0.00000   0.00019  -0.00019   0.00000   1.07780
   D90       -1.03046  -0.00000   0.00021  -0.00021  -0.00000  -1.03046
   D91       -3.12397  -0.00000   0.00020  -0.00020  -0.00001  -3.12398
   D92       -3.11818  -0.00000   0.00017  -0.00014   0.00002  -3.11816
   D93        1.05675  -0.00000   0.00018  -0.00016   0.00002   1.05677
   D94       -1.03676  -0.00000   0.00017  -0.00016   0.00001  -1.03674
   D95       -1.08317   0.00000   0.00018  -0.00016   0.00001  -1.08315
   D96        3.11077   0.00000   0.00019  -0.00017   0.00001   3.11078
   D97        1.00577   0.00000   0.00021  -0.00019   0.00002   1.00579
   D98       -3.11151  -0.00000   0.00017  -0.00017  -0.00000  -3.11151
   D99        1.08242  -0.00000   0.00018  -0.00018   0.00000   1.08242
   D100      -1.02257  -0.00000   0.00020  -0.00020   0.00000  -1.02257
   D101       1.08250  -0.00001   0.00014  -0.00016  -0.00003   1.08247
   D102      -1.00676  -0.00001   0.00015  -0.00017  -0.00002  -1.00678
   D103      -3.11175  -0.00001   0.00017  -0.00019  -0.00002  -3.11177
         Item               Value     Threshold  Converged?
 Maximum Force            0.001221     0.000450     NO 
 RMS     Force            0.000145     0.000300     YES
 Maximum Displacement     0.017094     0.001800     NO 
 RMS     Displacement     0.003530     0.001200     NO 
 Predicted change in Energy=-1.938091D-06
 GradGradGradGradGradGradGradGradGradGradGradGradGradGradGradGradGradGrad

 Symmetry turned off by external request.
 Stoichiometry    C14H30NO6(1-)
 Framework group  C1[X(C14H30NO6)]
 Deg. of freedom   147
 Full point group                 C1      NOp   1
                          Input orientation:                          
 ---------------------------------------------------------------------
 Center     Atomic      Atomic             Coordinates (Angstroms)
 Number     Number       Type             X           Y           Z
 ---------------------------------------------------------------------
      1          6           0        1.136964   -4.854893   -1.568045
      2          1           0        1.830405   -4.587170   -2.372114
      3          1           0        1.660226   -5.550415   -0.905156
      4          6           0        0.743603   -3.600466   -0.806056
      5          8           0       -0.398995   -3.170722   -0.799398
      6          8           0        1.783423   -3.051753   -0.196669
      7          1           0        1.507580   -2.195850    0.312445
      8          6           0       -2.250953    3.821652   -1.633609
      9          1           0       -2.352180    4.753414   -1.070326
     10          1           0       -1.565762    4.002301   -2.471154
     11          6           0       -1.665944    2.700388   -0.753735
     12          8           0       -0.935388    3.083215    0.212356
     13          8           0       -1.921649    1.520483   -1.103011
     14          6           0        1.334858    0.717869   -0.526853
     15          1           0        0.998059    1.753037   -0.604103
     16          6           0        0.866439   -0.100924   -1.740518
     17          1           0       -0.219646   -0.217052   -1.686411
     18          1           0        1.309467   -1.098342   -1.680469
     19          6           0        1.229858    0.520917   -3.100490
     20          1           0        2.316329    0.708898   -3.116043
     21          6           0        0.907914   -0.476617   -4.223652
     22          1           0        1.445626   -1.422229   -4.085590
     23          1           0        1.174359   -0.074123   -5.208773
     24          1           0       -0.164358   -0.704581   -4.232842
     25          6           0        0.501166    1.851143   -3.346500
     26          1           0       -0.579752    1.710977   -3.249554
     27          1           0        0.726642    2.242633   -4.346645
     28          1           0        0.786800    2.614450   -2.616650
     29          6           0        0.821532    0.135492    0.780380
     30          8           0        1.137044   -1.022020    1.163284
     31          7           0        0.036177    0.930089    1.503218
     32          1           0       -0.333927    1.800867    1.037538
     33          6           0       -0.667354    0.426377    2.675234
     34          1           0       -1.148391   -0.519120    2.405445
     35          6           0        0.234017    0.259592    3.910675
     36          1           0        1.028525   -0.440591    3.626729
     37          6           0        0.873671    1.589520    4.325680
     38          1           0        1.425301    2.031556    3.490824
     39          1           0        1.565424    1.456732    5.166716
     40          1           0        0.105075    2.310568    4.634358
     41          6           0       -0.570405   -0.355174    5.062192
     42          1           0       -1.397590    0.304532    5.356253
     43          1           0        0.056554   -0.514456    5.947832
     44          1           0       -1.001560   -1.319799    4.773146
     45          8           0       -2.213683   -0.962493    0.296138
     46          1           0       -2.058331   -0.097379   -0.133980
     47          1           0       -1.503283   -1.540012   -0.019460
     48          1           0        0.248845   -5.326340   -1.989166
     49          1           0       -3.214425    3.517440   -2.051685
     50          1           0        2.432655    0.713517   -0.482608
     51          1           0       -1.463630    1.148307    2.893835
 ---------------------------------------------------------------------
 Rotational constants (GHZ):      0.2588953      0.2296081      0.1469263
 Standard basis: 6-31G(d,p) (6D, 7F)
   465 basis functions,   798 primitive gaussians,   465 cartesian basis functions
    85 alpha electrons       85 beta electrons
       nuclear repulsion energy      1923.6316222189 Hartrees.
 NAtoms=   51 NActive=   51 NUniq=   51 SFac= 1.00D+00 NAtFMM=   60 NAOKFM=F Big=F
 Integral buffers will be    131072 words long.
 Raffenetti 2 integral format.
 Two-electron integral symmetry is turned off.
 Nuclear repulsion after empirical dispersion term =     1923.5709215844 Hartrees.
 One-electron integrals computed using PRISM.
 NBasis=   465 RedAO= T EigKep=  2.27D-03  NBF=   465
 NBsUse=   465 1.00D-06 EigRej= -1.00D+00 NBFU=   465
 Initial guess from the checkpoint file:  "gas-ts1-frame31_qm-struc_-1-irc-rc.chk"
 B after Tr=     0.000829    0.000110   -0.000108
         Rot=    1.000000   -0.000006   -0.000022   -0.000072 Ang=  -0.01 deg.
 Requested convergence on RMS density matrix=1.00D-08 within 128 cycles.
 Requested convergence on MAX density matrix=1.00D-06.
 Requested convergence on             energy=1.00D-06.
 No special actions if energy rises.
 SCF Done:  E(RB3LYP) =  -1057.93078608     A.U. after    8 cycles
            NFock=  8  Conv=0.39D-08     -V/T= 2.0092
 Calling FoFJK, ICntrl=      2127 FMM=F ISym2X=0 I1Cent= 0 IOpClX= 0 NMat=1 NMatS=1 NMatT=0.
 -------------------------------------------------------------------
 Center     Atomic                   Forces (Hartrees/Bohr)
 Number     Number              X              Y              Z
 -------------------------------------------------------------------
      1        6          -0.000003264    0.000000950    0.000019529
      2        1           0.000001622    0.000001739   -0.000018687
      3        1           0.000021759   -0.000002193   -0.000000136
      4        6          -0.000020107   -0.000039568    0.000036328
      5        8           0.000013857    0.000014845   -0.000015894
      6        8           0.000000959    0.000007192   -0.000002156
      7        1           0.000009158    0.000008182   -0.000014156
      8        6           0.000026218   -0.000015231   -0.000033221
      9        1          -0.000005906   -0.000003778   -0.000001637
     10        1           0.000011714   -0.000022007   -0.000004115
     11        6           0.000061381    0.000001332   -0.000082893
     12        8          -0.000007495   -0.000007152    0.000007618
     13        8          -0.000034014   -0.000028505    0.000064366
     14        6          -0.000002199    0.000055925    0.000009179
     15        1           0.000018354   -0.000011176    0.000006475
     16        6          -0.000074966    0.000009083   -0.000013118
     17        1           0.000001400   -0.000004983   -0.000009924
     18        1           0.000009372    0.000002580    0.000006126
     19        6           0.000009169    0.000013842    0.000004555
     20        1           0.000020763   -0.000002946    0.000026269
     21        6           0.000129142   -0.000043196   -0.000028444
     22        1          -0.000028807    0.000077332   -0.000006312
     23        1           0.000009408   -0.000006568    0.000010287
     24        1          -0.000101420   -0.000012723    0.000005784
     25        6           0.000006334    0.000005934    0.000002666
     26        1          -0.000075970    0.000042655    0.000079122
     27        1          -0.000021853   -0.000014821   -0.000004384
     28        1           0.000045258    0.000006875   -0.000022842
     29        6           0.000036511   -0.000017076    0.000004083
     30        8          -0.000006991    0.000002147    0.000011707
     31        7          -0.000014920   -0.000018490   -0.000015876
     32        1           0.000006076    0.000004670   -0.000005497
     33        6          -0.000001980    0.000003293    0.000004808
     34        1           0.000000365   -0.000004484   -0.000003311
     35        6          -0.000002510   -0.000003398   -0.000000114
     36        1           0.000000443    0.000005325   -0.000001107
     37        6          -0.000002038    0.000006691    0.000000068
     38        1          -0.000001093   -0.000003165    0.000007654
     39        1          -0.000008113    0.000002652   -0.000003268
     40        1           0.000006850   -0.000003893   -0.000006021
     41        6          -0.000002868   -0.000003168    0.000006104
     42        1           0.000004892   -0.000001856    0.000001361
     43        1          -0.000004238   -0.000001745   -0.000005435
     44        1          -0.000001143    0.000006097    0.000000724
     45        8          -0.000038519    0.000004994   -0.000010594
     46        1           0.000013504   -0.000006668   -0.000019546
     47        1           0.000013495   -0.000010018    0.000019104
     48        1          -0.000009658    0.000003856   -0.000008838
     49        1           0.000007410    0.000005011    0.000005046
     50        1          -0.000018185   -0.000008571   -0.000003294
     51        1           0.000002844    0.000004179    0.000001854
 -------------------------------------------------------------------
 Cartesian Forces:  Max     0.000129142 RMS     0.000025261

 GradGradGradGradGradGradGradGradGradGradGradGradGradGradGradGradGradGrad
 Berny optimization.
 Using GDIIS optimizer.
 FormGI is forming the generalized inverse of G from B-inverse, IUseBI=4.
 Internal  Forces:  Max     0.000751491 RMS     0.000093969
 Search for a local minimum.
 Step number  11 out of a maximum of  252
 All quantities printed in internal units (Hartrees-Bohrs-Radians)
 Swapping is turned off.
 Update second derivatives using D2CorX and points    5    6    7    8    9
                                                     10   11
 DE= -1.66D-06 DEPred=-1.94D-06 R= 8.59D-01
 TightC=F SS=  1.41D+00  RLast= 2.47D-02 DXNew= 7.8153D-01 7.4084D-02
 Trust test= 8.59D-01 RLast= 2.47D-02 DXMaxT set to 4.65D-01
 ITU=  1  1  1  1  1  0 -1  1  0  1  0
     Eigenvalues ---    0.00006   0.00041   0.00146   0.00223   0.00260
     Eigenvalues ---    0.00296   0.00318   0.00342   0.00380   0.00403
     Eigenvalues ---    0.00475   0.00570   0.00626   0.01063   0.01094
     Eigenvalues ---    0.01342   0.01597   0.01931   0.02042   0.02190
     Eigenvalues ---    0.02398   0.02626   0.02952   0.03295   0.03457
     Eigenvalues ---    0.03606   0.03631   0.03740   0.03941   0.04010
     Eigenvalues ---    0.04101   0.04193   0.04334   0.04348   0.04372
     Eigenvalues ---    0.04445   0.04497   0.04553   0.04644   0.04676
     Eigenvalues ---    0.04710   0.04723   0.04773   0.04833   0.04850
     Eigenvalues ---    0.04884   0.05112   0.05203   0.05578   0.05620
     Eigenvalues ---    0.05750   0.05859   0.05901   0.07255   0.07662
     Eigenvalues ---    0.07832   0.07997   0.08524   0.09504   0.10497
     Eigenvalues ---    0.11648   0.11729   0.12100   0.12125   0.12206
     Eigenvalues ---    0.12323   0.12440   0.12501   0.12545   0.13100
     Eigenvalues ---    0.13153   0.13226   0.13307   0.13709   0.13820
     Eigenvalues ---    0.13857   0.14108   0.14450   0.14555   0.14694
     Eigenvalues ---    0.15269   0.16137   0.16684   0.17780   0.17955
     Eigenvalues ---    0.18371   0.19125   0.19525   0.20262   0.21255
     Eigenvalues ---    0.22022   0.22595   0.23031   0.23449   0.24030
     Eigenvalues ---    0.24995   0.26864   0.28065   0.28227   0.28645
     Eigenvalues ---    0.28809   0.29331   0.29964   0.30725   0.31447
     Eigenvalues ---    0.32284   0.32732   0.32780   0.32822   0.32885
     Eigenvalues ---    0.33005   0.33073   0.33144   0.33192   0.33239
     Eigenvalues ---    0.33419   0.33567   0.33597   0.33753   0.33858
     Eigenvalues ---    0.34097   0.34119   0.34228   0.34382   0.34406
     Eigenvalues ---    0.34440   0.34759   0.34869   0.34932   0.34979
     Eigenvalues ---    0.35342   0.35552   0.37201   0.38446   0.39769
     Eigenvalues ---    0.48354   0.49136   0.50023   0.52435   0.57002
     Eigenvalues ---    0.62486   0.71291   0.75580   0.83805   0.91606
     Eigenvalues ---    1.09210   1.50231
 Eigenvalue     1 is   6.47D-05 Eigenvector:
                          D12       D13       D14       D10       D15
   1                    0.43860   0.42133   0.40815   0.39590   0.39087
                          D11       D18       D19       D16       D22
   1                    0.37863   0.05467   0.03462  -0.03188  -0.02694
 DIIS coeff's:      0.75626      0.51625     -0.23383     -0.03101     -0.00611
 DIIS coeff's:     -0.01176      0.02562     -0.01924      0.00979     -0.00981
 DIIS coeff's:      0.00382
 Cosine:  0.975 >  0.000
 Length:  0.716
 GDIIS step was calculated using 11 of the last 11 vectors.
 Iteration  1 RMS(Cart)=  0.00465609 RMS(Int)=  0.00000618
 Iteration  2 RMS(Cart)=  0.00002299 RMS(Int)=  0.00000038
 Iteration  3 RMS(Cart)=  0.00000000 RMS(Int)=  0.00000038
 Variable       Old X    -DE/DX   Delta X   Delta X   Delta X     New X
                                 (Linear)    (Quad)   (Total)
    R1        2.06928   0.00002  -0.00007   0.00003  -0.00004   2.06925
    R2        2.06748   0.00001   0.00006  -0.00003   0.00003   2.06751
    R3        2.87148   0.00000   0.00001  -0.00000   0.00001   2.87149
    R4        2.06003   0.00001  -0.00002   0.00002  -0.00000   2.06002
    R5        2.30690  -0.00001  -0.00002   0.00002  -0.00000   2.30690
    R6        2.50249   0.00000   0.00004  -0.00002   0.00002   2.50251
    R7        1.95279   0.00001   0.00010  -0.00005   0.00005   1.95284
    R8        2.82772   0.00001  -0.00036   0.00033  -0.00003   2.82768
    R9        2.06639  -0.00000  -0.00001   0.00002   0.00001   2.06640
   R10        2.07320   0.00001  -0.00000  -0.00001  -0.00002   2.07318
   R11        2.91143  -0.00002  -0.00004  -0.00002  -0.00005   2.91138
   R12        2.06630  -0.00001   0.00002  -0.00003  -0.00001   2.06630
   R13        2.40047   0.00004   0.00006  -0.00002   0.00004   2.40052
   R14        2.37501   0.00003  -0.00005  -0.00000  -0.00006   2.37496
   R15        3.09771  -0.00006   0.00025   0.00031   0.00056   3.09827
   R16        3.57312   0.00001  -0.00023   0.00041   0.00019   3.57331
   R17        2.06229  -0.00002   0.00006  -0.00003   0.00003   2.06232
   R18        2.90479  -0.00006   0.00013   0.00005   0.00018   2.90497
   R19        2.87308  -0.00003  -0.00008   0.00004  -0.00004   2.87304
   R20        2.07624  -0.00002  -0.00003  -0.00002  -0.00005   2.07619
   R21        2.06663  -0.00000   0.00002  -0.00001   0.00001   2.06665
   R22        2.06553   0.00000  -0.00007   0.00009   0.00001   2.06555
   R23        2.90814  -0.00003  -0.00001   0.00000  -0.00001   2.90813
   R24        2.08384   0.00002  -0.00001   0.00000  -0.00001   2.08384
   R25        2.90319   0.00000  -0.00002   0.00002  -0.00001   2.90318
   R26        2.90368   0.00005   0.00004   0.00003   0.00006   2.90374
   R27        2.07214  -0.00008   0.00007  -0.00004   0.00003   2.07217
   R28        2.07307  -0.00001   0.00001  -0.00001   0.00000   2.07307
   R29        2.07166   0.00010  -0.00010   0.00005  -0.00005   2.07161
   R30        2.06787   0.00008  -0.00002   0.00007   0.00004   2.06792
   R31        2.07388  -0.00001   0.00000  -0.00001  -0.00001   2.07387
   R32        2.06742   0.00000   0.00007  -0.00001   0.00005   2.06748
   R33        2.37985   0.00001  -0.00001  -0.00000  -0.00002   2.37983
   R34        2.51459  -0.00012   0.00001   0.00003   0.00004   2.51463
   R35        1.99282  -0.00006  -0.00003  -0.00002  -0.00005   1.99277
   R36        2.75298   0.00000   0.00003   0.00001   0.00004   2.75302
   R37        2.06849   0.00000   0.00001   0.00000   0.00002   2.06851
   R38        2.90711  -0.00000   0.00000  -0.00000   0.00000   2.90711
   R39        2.07270   0.00000   0.00000   0.00000   0.00001   2.07271
   R40        2.07192  -0.00000   0.00000  -0.00000   0.00000   2.07192
   R41        2.89695  -0.00000  -0.00001   0.00001   0.00000   2.89696
   R42        2.89753   0.00000  -0.00001   0.00001  -0.00000   2.89753
   R43        2.06722  -0.00001   0.00001  -0.00000   0.00000   2.06723
   R44        2.07311  -0.00001   0.00000  -0.00000   0.00000   2.07311
   R45        2.07520  -0.00001   0.00001  -0.00001   0.00001   2.07521
   R46        2.07519  -0.00001   0.00001  -0.00000   0.00000   2.07519
   R47        2.07251  -0.00001   0.00001  -0.00000   0.00000   2.07251
   R48        2.07004  -0.00001   0.00000  -0.00000  -0.00000   2.07004
   R49        1.84919   0.00001  -0.00003  -0.00000  -0.00003   1.84916
   R50        1.83001   0.00001  -0.00001   0.00001  -0.00001   1.83000
    A1        1.87283  -0.00001  -0.00015   0.00016   0.00001   1.87283
    A2        1.90744   0.00000   0.00044  -0.00017   0.00026   1.90771
    A3        1.91558  -0.00001   0.00049  -0.00028   0.00021   1.91579
    A4        1.92281   0.00001  -0.00049   0.00026  -0.00023   1.92258
    A5        1.92706   0.00001  -0.00032   0.00008  -0.00023   1.92683
    A6        1.91754  -0.00001   0.00005  -0.00005  -0.00000   1.91754
    A7        2.13607   0.00001   0.00013  -0.00012   0.00001   2.13608
    A8        1.94933   0.00000  -0.00008   0.00013   0.00005   1.94938
    A9        2.19760  -0.00001  -0.00003  -0.00002  -0.00005   2.19755
   A10        1.93939   0.00002  -0.00020   0.00006  -0.00014   1.93926
   A11        1.88680   0.00002   0.00015  -0.00019  -0.00004   1.88676
   A12        1.94025   0.00001   0.00008  -0.00010  -0.00003   1.94022
   A13        1.93099  -0.00000   0.00001  -0.00001   0.00001   1.93100
   A14        1.89513  -0.00003  -0.00005  -0.00010  -0.00015   1.89499
   A15        1.87993   0.00001  -0.00011   0.00022   0.00011   1.88005
   A16        1.92886   0.00000  -0.00009   0.00017   0.00009   1.92895
   A17        2.01905   0.00006   0.00002  -0.00007  -0.00006   2.01899
   A18        2.03452  -0.00002  -0.00006   0.00012   0.00005   2.03457
   A19        2.22850  -0.00004   0.00007  -0.00006   0.00001   2.22851
   A20        1.93704  -0.00027  -0.00018  -0.00000  -0.00018   1.93685
   A21        2.31253   0.00003   0.00299   0.00083   0.00382   2.31636
   A22        1.93406  -0.00010  -0.00008  -0.00001  -0.00009   1.93398
   A23        1.89653  -0.00005  -0.00002  -0.00001  -0.00003   1.89650
   A24        1.89122   0.00001   0.00009   0.00002   0.00011   1.89133
   A25        1.95190   0.00007  -0.00017  -0.00008  -0.00025   1.95165
   A26        1.91152   0.00007   0.00010   0.00001   0.00011   1.91163
   A27        1.87676   0.00001   0.00010   0.00008   0.00018   1.87694
   A28        1.89667   0.00002  -0.00004   0.00006   0.00002   1.89669
   A29        1.89566   0.00006   0.00010  -0.00007   0.00003   1.89569
   A30        1.99384  -0.00013  -0.00011   0.00006  -0.00006   1.99379
   A31        1.87854  -0.00002   0.00011  -0.00007   0.00004   1.87858
   A32        1.89775   0.00000  -0.00007  -0.00010  -0.00017   1.89758
   A33        1.89817   0.00007   0.00003   0.00011   0.00015   1.89832
   A34        1.89022   0.00003   0.00005   0.00006   0.00011   1.89033
   A35        1.91157   0.00002  -0.00000  -0.00001  -0.00001   1.91155
   A36        1.95985  -0.00008  -0.00001  -0.00017  -0.00019   1.95966
   A37        1.88267  -0.00002  -0.00006   0.00007   0.00001   1.88269
   A38        1.89379   0.00000   0.00001   0.00006   0.00007   1.89387
   A39        1.92377   0.00005   0.00001  -0.00000   0.00001   1.92378
   A40        1.94457  -0.00001   0.00004  -0.00005  -0.00000   1.94457
   A41        1.94699   0.00000  -0.00002  -0.00000  -0.00002   1.94697
   A42        1.92423  -0.00001   0.00010  -0.00007   0.00003   1.92425
   A43        1.88637   0.00000   0.00002  -0.00003  -0.00002   1.88635
   A44        1.87693   0.00001  -0.00013   0.00013   0.00000   1.87693
   A45        1.88213   0.00001  -0.00002   0.00003   0.00001   1.88214
   A46        1.92130   0.00006   0.00009  -0.00011  -0.00002   1.92128
   A47        1.93617   0.00000  -0.00002   0.00007   0.00005   1.93622
   A48        1.95345  -0.00004  -0.00007   0.00000  -0.00007   1.95338
   A49        1.90644  -0.00001   0.00025  -0.00014   0.00011   1.90656
   A50        1.86311  -0.00002  -0.00006   0.00016   0.00010   1.86321
   A51        1.88120   0.00000  -0.00018   0.00002  -0.00016   1.88103
   A52        2.12811   0.00028  -0.00002   0.00005   0.00003   2.12813
   A53        2.02372  -0.00058  -0.00001  -0.00005  -0.00006   2.02366
   A54        2.13123   0.00030   0.00004   0.00000   0.00004   2.13127
   A55        2.22707   0.00002  -0.00033  -0.00073  -0.00106   2.22601
   A56        2.04917  -0.00061  -0.00036   0.00000  -0.00036   2.04881
   A57        2.11247   0.00032   0.00005   0.00002   0.00007   2.11254
   A58        2.06154   0.00029   0.00026   0.00007   0.00034   2.06188
   A59        1.88873  -0.00001  -0.00002   0.00005   0.00003   1.88875
   A60        1.98298   0.00001  -0.00004   0.00000  -0.00003   1.98295
   A61        1.85809  -0.00000   0.00003   0.00000   0.00004   1.85812
   A62        1.94098  -0.00000   0.00001  -0.00001   0.00000   1.94098
   A63        1.87405   0.00000   0.00004  -0.00004  -0.00000   1.87404
   A64        1.91418  -0.00001  -0.00002  -0.00001  -0.00002   1.91415
   A65        1.86068   0.00000   0.00001  -0.00001  -0.00000   1.86068
   A66        1.94747  -0.00000   0.00002  -0.00000   0.00002   1.94749
   A67        1.91685  -0.00000  -0.00001  -0.00000  -0.00002   1.91684
   A68        1.89839  -0.00000   0.00001  -0.00001  -0.00000   1.89839
   A69        1.89507   0.00000  -0.00003   0.00003  -0.00000   1.89506
   A70        1.94274   0.00000   0.00001  -0.00000   0.00001   1.94275
   A71        1.93303   0.00000  -0.00001   0.00002   0.00001   1.93304
   A72        1.94512   0.00000  -0.00000   0.00000  -0.00000   1.94511
   A73        1.93230   0.00000  -0.00000  -0.00000  -0.00000   1.93230
   A74        1.89233  -0.00000   0.00000  -0.00001  -0.00001   1.89232
   A75        1.87773  -0.00000   0.00001  -0.00000   0.00001   1.87774
   A76        1.88106  -0.00000  -0.00000  -0.00001  -0.00001   1.88105
   A77        1.93416   0.00000   0.00000  -0.00000  -0.00000   1.93416
   A78        1.94419   0.00000  -0.00001   0.00000  -0.00001   1.94418
   A79        1.94056   0.00000  -0.00001   0.00001  -0.00000   1.94056
   A80        1.87719  -0.00000  -0.00000  -0.00000  -0.00000   1.87719
   A81        1.87884  -0.00000   0.00001  -0.00001   0.00000   1.87884
   A82        1.88619  -0.00000   0.00001   0.00000   0.00001   1.88621
   A83        1.84162   0.00003   0.00031  -0.00033  -0.00002   1.84160
   A84        3.23119   0.00002   0.00028  -0.00024   0.00004   3.23123
   A85        3.09326  -0.00075  -0.00147  -0.00054  -0.00201   3.09125
   A86        3.14930   0.00008   0.00144  -0.00114   0.00030   3.14960
   A87        3.14768   0.00002  -0.00125   0.00076  -0.00049   3.14719
   A88        3.20452   0.00018  -0.00002   0.00003   0.00002   3.20454
   A89        3.26732   0.00003   0.00053   0.00013   0.00066   3.26798
    D1        2.00281  -0.00002   0.00841  -0.00320   0.00521   2.00802
    D2       -1.11923  -0.00000   0.00773  -0.00289   0.00484  -1.11439
    D3       -2.22675  -0.00002   0.00820  -0.00296   0.00524  -2.22151
    D4        0.93440  -0.00000   0.00752  -0.00266   0.00487   0.93926
    D5       -0.09994  -0.00001   0.00751  -0.00271   0.00479  -0.09514
    D6        3.06121   0.00001   0.00683  -0.00241   0.00442   3.06563
    D7        3.13392  -0.00002   0.00227  -0.00099   0.00129   3.13521
    D8        0.01271  -0.00000   0.00157  -0.00067   0.00090   0.01361
    D9       -1.28865  -0.00004  -0.00527   0.00103  -0.00424  -1.29289
   D10       -0.46323  -0.00000   0.00204  -0.00368  -0.00165  -0.46488
   D11        2.72518   0.00001   0.00169  -0.00340  -0.00171   2.72347
   D12        1.61024   0.00000   0.00224  -0.00404  -0.00180   1.60844
   D13       -1.48453   0.00001   0.00189  -0.00375  -0.00186  -1.48639
   D14       -2.61454  -0.00001   0.00203  -0.00372  -0.00170  -2.61624
   D15        0.57387   0.00000   0.00168  -0.00344  -0.00176   0.57211
   D16       -3.10716   0.00019  -0.00013   0.00070   0.00058  -3.10659
   D17       -0.01850   0.00018   0.00026   0.00039   0.00065  -0.01785
   D18       -2.66447   0.00004  -0.00461  -0.00161  -0.00623  -2.67069
   D19        0.53045   0.00005  -0.00501  -0.00129  -0.00629   0.52416
   D20        1.08708  -0.00008   0.00311   0.00141   0.00452   1.09160
   D21       -1.65378   0.00001   0.00334   0.00118   0.00452  -1.64925
   D22       -2.02898   0.00003   0.00756   0.00122   0.00878  -2.02020
   D23       -1.20589   0.00003  -0.00082   0.00003  -0.00079  -1.20668
   D24        3.03839   0.00001  -0.00098   0.00012  -0.00086   3.03753
   D25        0.91634  -0.00004  -0.00102  -0.00001  -0.00103   0.91531
   D26        0.91307  -0.00006  -0.00102  -0.00005  -0.00107   0.91200
   D27       -1.12583  -0.00008  -0.00118   0.00004  -0.00114  -1.12697
   D28        3.03531  -0.00013  -0.00122  -0.00009  -0.00131   3.03400
   D29        2.99178   0.00004  -0.00095   0.00001  -0.00094   2.99084
   D30        0.95287   0.00002  -0.00111   0.00010  -0.00101   0.95187
   D31       -1.16917  -0.00003  -0.00114  -0.00003  -0.00118  -1.17035
   D32       -3.06067   0.00003   0.00301   0.00007   0.00307  -3.05760
   D33        0.06394   0.00008   0.00324   0.00028   0.00352   0.06746
   D34        1.08202   0.00015   0.00323   0.00014   0.00337   1.08539
   D35       -2.07655   0.00020   0.00346   0.00035   0.00382  -2.07274
   D36       -1.01712   0.00002   0.00315   0.00013   0.00328  -1.01384
   D37        2.10749   0.00007   0.00338   0.00034   0.00372   2.11122
   D38        0.94252   0.00005   0.00014  -0.00033  -0.00018   0.94234
   D39        2.99153   0.00005   0.00010  -0.00021  -0.00011   2.99142
   D40       -1.14831   0.00008   0.00010  -0.00034  -0.00024  -1.14855
   D41        3.06416  -0.00001  -0.00004  -0.00028  -0.00032   3.06384
   D42       -1.17001  -0.00001  -0.00008  -0.00016  -0.00025  -1.17026
   D43        0.97333   0.00002  -0.00008  -0.00029  -0.00037   0.97296
   D44       -1.17814   0.00001   0.00007  -0.00036  -0.00029  -1.17843
   D45        0.87087   0.00001   0.00003  -0.00024  -0.00021   0.87066
   D46        3.01421   0.00004   0.00003  -0.00037  -0.00034   3.01387
   D47       -1.01096  -0.00003  -0.00024  -0.00007  -0.00031  -1.01126
   D48       -3.12086  -0.00002  -0.00028   0.00001  -0.00027  -3.12113
   D49        1.07164  -0.00003  -0.00031   0.00002  -0.00029   1.07135
   D50        1.04278   0.00000  -0.00021   0.00004  -0.00017   1.04261
   D51       -1.06712   0.00001  -0.00026   0.00012  -0.00014  -1.06726
   D52        3.12538   0.00000  -0.00028   0.00013  -0.00016   3.12522
   D53        3.10762   0.00002  -0.00023   0.00015  -0.00007   3.10754
   D54        0.99771   0.00003  -0.00027   0.00023  -0.00004   0.99767
   D55       -1.09298   0.00002  -0.00029   0.00024  -0.00005  -1.09303
   D56       -0.96677   0.00004  -0.00047   0.00161   0.00115  -0.96562
   D57       -3.07898   0.00001  -0.00082   0.00181   0.00099  -3.07799
   D58        1.10229   0.00003  -0.00052   0.00174   0.00121   1.10350
   D59       -3.05552   0.00006  -0.00053   0.00160   0.00108  -3.05444
   D60        1.11545   0.00002  -0.00088   0.00180   0.00092   1.11637
   D61       -0.98647   0.00004  -0.00058   0.00173   0.00114  -0.98532
   D62        1.16968   0.00005  -0.00047   0.00148   0.00101   1.17069
   D63       -0.94254   0.00001  -0.00083   0.00168   0.00085  -0.94169
   D64       -3.04446   0.00004  -0.00053   0.00160   0.00108  -3.04338
   D65       -0.48534   0.00004   0.00378  -0.00140   0.00238  -0.48297
   D66        2.67427  -0.00001   0.00353  -0.00162   0.00191   2.67618
   D67        0.22039  -0.00002  -0.00006  -0.00043  -0.00049   0.21990
   D68        2.98993   0.00003  -0.00017  -0.00013  -0.00029   2.98964
   D69       -2.93821   0.00003   0.00017  -0.00022  -0.00005  -2.93826
   D70       -0.16867   0.00007   0.00006   0.00009   0.00015  -0.16852
   D71       -0.82632   0.00007  -0.00002  -0.00006  -0.00008  -0.82640
   D72        1.33835   0.00007  -0.00004  -0.00004  -0.00008   1.33827
   D73       -2.83613   0.00007  -0.00007  -0.00004  -0.00011  -2.83624
   D74        1.94067  -0.00007  -0.00025   0.00023  -0.00002   1.94065
   D75       -2.17785  -0.00007  -0.00028   0.00025  -0.00003  -2.17787
   D76       -0.06914  -0.00007  -0.00030   0.00025  -0.00005  -0.06920
   D77       -1.03003   0.00000   0.00007  -0.00008  -0.00002  -1.03005
   D78        1.04037   0.00000   0.00009  -0.00011  -0.00001   1.04036
   D79       -3.07994   0.00000   0.00011  -0.00011  -0.00001  -3.07995
   D80        1.10604   0.00000   0.00002  -0.00003  -0.00001   1.10603
   D81       -3.10674   0.00000   0.00004  -0.00005  -0.00000  -3.10675
   D82       -0.94387   0.00000   0.00006  -0.00006   0.00000  -0.94387
   D83       -3.10691   0.00000   0.00006  -0.00008  -0.00003  -3.10694
   D84       -1.03651   0.00000   0.00008  -0.00011  -0.00002  -1.03653
   D85        1.12636   0.00000   0.00010  -0.00011  -0.00001   1.12635
   D86       -0.96996  -0.00000   0.00031  -0.00028   0.00003  -0.96994
   D87       -3.07822  -0.00000   0.00031  -0.00028   0.00003  -3.07819
   D88        1.11145  -0.00000   0.00032  -0.00027   0.00005   1.11150
   D89        1.07780  -0.00000   0.00033  -0.00030   0.00003   1.07783
   D90       -1.03046  -0.00000   0.00034  -0.00030   0.00003  -1.03043
   D91       -3.12398  -0.00000   0.00034  -0.00029   0.00005  -3.12393
   D92       -3.11816  -0.00000   0.00031  -0.00027   0.00003  -3.11813
   D93        1.05677  -0.00000   0.00031  -0.00028   0.00003   1.05680
   D94       -1.03674  -0.00000   0.00032  -0.00027   0.00005  -1.03669
   D95       -1.08315  -0.00000   0.00024  -0.00026  -0.00002  -1.08317
   D96        3.11078  -0.00000   0.00024  -0.00026  -0.00001   3.11077
   D97        1.00579  -0.00000   0.00025  -0.00026  -0.00002   1.00577
   D98       -3.11151  -0.00000   0.00026  -0.00026  -0.00000  -3.11151
   D99        1.08242  -0.00000   0.00026  -0.00026   0.00000   1.08243
   D100      -1.02257  -0.00000   0.00026  -0.00027  -0.00000  -1.02257
   D101       1.08247  -0.00000   0.00026  -0.00026  -0.00000   1.08247
   D102      -1.00678  -0.00000   0.00026  -0.00026   0.00000  -1.00678
   D103      -3.11177  -0.00000   0.00026  -0.00027  -0.00001  -3.11177
         Item               Value     Threshold  Converged?
 Maximum Force            0.000751     0.000450     NO 
 RMS     Force            0.000094     0.000300     YES
 Maximum Displacement     0.018231     0.001800     NO 
 RMS     Displacement     0.004662     0.001200     NO 
 Predicted change in Energy=-2.769687D-06
 GradGradGradGradGradGradGradGradGradGradGradGradGradGradGradGradGradGrad

 Symmetry turned off by external request.
 Stoichiometry    C14H30NO6(1-)
 Framework group  C1[X(C14H30NO6)]
 Deg. of freedom   147
 Full point group                 C1      NOp   1
                          Input orientation:                          
 ---------------------------------------------------------------------
 Center     Atomic      Atomic             Coordinates (Angstroms)
 Number     Number       Type             X           Y           Z
 ---------------------------------------------------------------------
      1          6           0        1.141326   -4.855853   -1.567028
      2          1           0        1.837461   -4.588715   -2.368935
      3          1           0        1.661810   -5.552162   -0.902753
      4          6           0        0.747032   -3.601418   -0.805522
      5          8           0       -0.396212   -3.173418   -0.797703
      6          8           0        1.786688   -3.050826   -0.197533
      7          1           0        1.509779   -2.195618    0.312225
      8          6           0       -2.245416    3.818764   -1.639116
      9          1           0       -2.343508    4.752717   -1.078902
     10          1           0       -1.559715    3.994417   -2.477293
     11          6           0       -1.663747    2.698616   -0.755664
     12          8           0       -0.930189    3.082330    0.207827
[truncated: 717,093 more chars]
