# Supplementary material for: Selective Protonation of Catalytic Dyad for γ-Secretase-Mediated Hydrolysis Revealed by Multiscale Simulations
Source: J Phys Chem B. 2024 Nov 7;128(46):11345–58. doi: 10.1021/acs.jpcb.4c04085 (PMC11586911; doi:10.1021/acs.jpcb.4c04085)
Supplement: Supplementary file 2 — jp4c04085_si_002.zip [file jp4c04085_si_002.zip › Figure S16 D257-protonated QM structures/TS_opt_freq.log]

 Entering Gaussian System, Link 0=g09
 Input=gas-ts1-frame31_qm-struc_-1.gjf
 Output=gas-ts1-frame31_qm-struc_-1.log
 Initial command:
 /share/home/wubh/software/g09/l1.exe "/share4/home/wubh/qmmm/ASH257/new-choosen-model/qm-cal/step1-brided_wat/qm_region/ts/gas/Gau-10589.inp" -scrdir="/share4/home/wubh/qmmm/ASH257/new-choosen-model/qm-cal/step1-brided_wat/qm_region/ts/gas/"
 Entering Link 1 = /share/home/wubh/software/g09/l1.exe PID=     10590.
  
 Copyright (c) 1988,1990,1992,1993,1995,1998,2003,2009,2015,
            Gaussian, Inc.  All Rights Reserved.
  
 This is part of the Gaussian(R) 09 program.  It is based on
 the Gaussian(R) 03 system (copyright 2003, Gaussian, Inc.),
 the Gaussian(R) 98 system (copyright 1998, Gaussian, Inc.),
 the Gaussian(R) 94 system (copyright 1995, Gaussian, Inc.),
 the Gaussian 92(TM) system (copyright 1992, Gaussian, Inc.),
 the Gaussian 90(TM) system (copyright 1990, Gaussian, Inc.),
 the Gaussian 88(TM) system (copyright 1988, Gaussian, Inc.),
 the Gaussian 86(TM) system (copyright 1986, Carnegie Mellon
 University), and the Gaussian 82(TM) system (copyright 1983,
 Carnegie Mellon University). Gaussian is a federally registered
 trademark of Gaussian, Inc.
  
 This software contains proprietary and confidential information,
 including trade secrets, belonging to Gaussian, Inc.
  
 This software is provided under written license and may be
 used, copied, transmitted, or stored only in accord with that
 written license.
  
 The following legend is applicable only to US Government
 contracts under FAR:
  
                    RESTRICTED RIGHTS LEGEND
  
 Use, reproduction and disclosure by the US Government is
 subject to restrictions as set forth in subparagraphs (a)
 and (c) of the Commercial Computer Software - Restricted
 Rights clause in FAR 52.227-19.
  
 Gaussian, Inc.
 340 Quinnipiac St., Bldg. 40, Wallingford CT 06492
  
  
 ---------------------------------------------------------------
 Warning -- This program may not be used in any manner that
 competes with the business of Gaussian, Inc. or will provide
 assistance to any competitor of Gaussian, Inc.  The licensee
 of this program is prohibited from giving any competitor of
 Gaussian, Inc. access to this program.  By using this program,
 the user acknowledges that Gaussian, Inc. is engaged in the
 business of creating and licensing software in the field of
 computational chemistry and represents and warrants to the
 licensee that it is not a competitor of Gaussian, Inc. and that
 it will not use this program in any manner prohibited above.
 ---------------------------------------------------------------
  

 Cite this work as:
 Gaussian 09, Revision E.01,
 M. J. Frisch, G. W. Trucks, H. B. Schlegel, G. E. Scuseria, 
 M. A. Robb, J. R. Cheeseman, G. Scalmani, V. Barone, B. Mennucci, 
 G. A. Petersson, H. Nakatsuji, M. Caricato, X. Li, H. P. Hratchian, 
 A. F. Izmaylov, J. Bloino, G. Zheng, J. L. Sonnenberg, M. Hada, 
 M. Ehara, K. Toyota, R. Fukuda, J. Hasegawa, M. Ishida, T. Nakajima, 
 Y. Honda, O. Kitao, H. Nakai, T. Vreven, J. A. Montgomery, Jr., 
 J. E. Peralta, F. Ogliaro, M. Bearpark, J. J. Heyd, E. Brothers, 
 K. N. Kudin, V. N. Staroverov, T. Keith, R. Kobayashi, J. Normand, 
 K. Raghavachari, A. Rendell, J. C. Burant, S. S. Iyengar, J. Tomasi, 
 M. Cossi, N. Rega, J. M. Millam, M. Klene, J. E. Knox, J. B. Cross, 
 V. Bakken, C. Adamo, J. Jaramillo, R. Gomperts, R. E. Stratmann, 
 O. Yazyev, A. J. Austin, R. Cammi, C. Pomelli, J. W. Ochterski, 
 R. L. Martin, K. Morokuma, V. G. Zakrzewski, G. A. Voth, 
 P. Salvador, J. J. Dannenberg, S. Dapprich, A. D. Daniels, 
 O. Farkas, J. B. Foresman, J. V. Ortiz, J. Cioslowski, 
 and D. J. Fox, Gaussian, Inc., Wallingford CT, 2013.
 
 ******************************************
 Gaussian 09:  ES64L-G09RevE.01 30-Nov-2015
                17-Aug-2023 
 ******************************************
 %NprocShared=24
 Will use up to   24 processors via shared memory.
 %chk=ts1-frame31_qm.chk
 %mem=10GB
 ----------------------------------------------------------------------
 # opt=(calcfc,ts,notrustupdate,noeigentest) freq b3lyp/6-31G** em=gd3 
 int=ultrafine nosymm
 ----------------------------------------------------------------------
 1/5=1,9=1,10=4,11=1,14=-1,18=20,26=4,38=1/1,3;
 2/9=110,12=2,15=1,17=6,18=5,40=1/2;
 3/5=1,6=6,7=101,11=2,16=1,25=1,30=1,71=2,74=-5,75=-5,124=31,140=1/1,2,3;
 4//1;
 5/5=2,38=5/2;
 8/6=4,10=90,11=11/1;
 11/6=1,8=1,9=11,15=111,16=1,31=1/1,2,10;
 10/6=1,13=1,31=1/2;
 6/7=2,8=2,9=2,10=2,28=1/1;
 7/10=1,18=20,25=1,30=1/1,2,3,16;
 1/5=1,9=1,10=4,11=1,14=-1,18=20,26=4/3(2);
 2/9=110,15=1/2;
 99//99;
 2/9=110,15=1/2;
 3/5=1,6=6,7=101,11=2,16=1,25=1,30=1,71=1,74=-5,75=-5,124=31/1,2,3;
 4/5=5,16=3,69=1/1;
 5/5=2,38=5/2;
 7/30=1/1,2,3,16;
 1/5=1,9=1,11=1,14=-1,18=20,26=4/3(-5);
 2/9=110,15=1/2;
 6/7=2,8=2,9=2,10=2,19=2,28=1/1;
 99/9=1/99;
 -----
 Title
 -----
 Symbolic Z-matrix:
 Charge = -1 Multiplicity = 1
 C                     55.1245   30.53261   48.53153 
 H                     54.15717   30.10431   48.25848 
 H                     55.65332   30.79775   47.60798 
 C                     54.94105   31.80331   49.36969 
 O                     53.86752   32.44573   49.19179 
 O                     55.90458   32.11751   50.12634 
 H                     55.7847   33.40499   50.99639 
 C                     52.01962   39.0349   49.01795 
 H                     51.94036   39.92579   49.64558 
 H                     52.54246   39.29648   48.09041 
 C                     52.79611   37.91452   49.73303 
 O                     53.41412   38.22698   50.78511 
 O                     52.76252   36.78297   49.16069 
 C                     55.82349   35.87289   49.88518 
 H                     55.18655   36.7073   49.58798 
 C                     56.07234   34.93532   48.70153 
 H                     55.17385   34.34974   48.49305 
 H                     56.84936   34.21032   48.96446 
 C                     56.45913   35.70556   47.42319 
 H                     57.1394   36.52547   47.70413 
 C                     57.20682   34.78997   46.44394 
 H                     58.13746   34.40972   46.88073 
 H                     57.45559   35.31322   45.51223 
 H                     56.58573   33.92359   46.18428 
 C                     55.21774   36.31365   46.74878 
 H                     54.60498   35.51503   46.31226 
 H                     55.49874   37.00009   45.94016 
 H                     54.57403   36.84237   47.45735 
 C                     55.20371   35.26611   51.13899 
 O                     55.70311   34.14648   51.6501 
 N                     54.83026   36.19507   52.06043 
 H                     54.35843   37.00907   51.6205 
 C                     54.20376   35.73651   53.29725 
 H                     53.65283   34.80738   53.10894 
 C                     55.20576   35.52519   54.44576 
 H                     55.93195   34.78301   54.09406 
 C                     55.95287   36.8216   54.77687 
 H                     56.43299   37.22271   53.88009 
 H                     56.72076   36.65763   55.5427 
 H                     55.25944   37.58458   55.15573 
 C                     54.48632   34.96377   55.67798 
 H                     53.72724   35.66883   56.0426 
 H                     55.18721   34.77926   56.50071 
 H                     53.98019   34.01939   55.44794 
 O                     53.58616   34.67065   50.49566 
 H                     53.23248   35.40629   49.95497 
 H                     53.67512   33.80725   49.9632 
 H                     55.73432   29.80105   49.06789 
 H                     51.02413   38.67863   48.73543 
 H                     56.77882   36.29945   50.21937 
 H                     53.47188   36.50099   53.58861 
 
 Add virtual bond connecting atoms H7         and O6         Dist= 2.95D+00.
 Add virtual bond connecting atoms H47        and O5         Dist= 2.98D+00.
 Add virtual bond connecting atoms H32        and O12        Dist= 3.31D+00.
 Add virtual bond connecting atoms H46        and O13        Dist= 3.13D+00.

 GradGradGradGradGradGradGradGradGradGradGradGradGradGradGradGradGradGrad
 Berny optimization.
 Initialization pass.
                           ----------------------------
                           !    Initial Parameters    !
                           ! (Angstroms and Degrees)  !
 --------------------------                            --------------------------
 ! Name  Definition              Value          Derivative Info.                !
 --------------------------------------------------------------------------------
 ! R1    R(1,2)                  1.0926         calculate D2E/DX2 analytically  !
 ! R2    R(1,3)                  1.0968         calculate D2E/DX2 analytically  !
 ! R3    R(1,4)                  1.5332         calculate D2E/DX2 analytically  !
 ! R4    R(1,48)                 1.093          calculate D2E/DX2 analytically  !
 ! R5    R(4,5)                  1.2637         calculate D2E/DX2 analytically  !
 ! R6    R(4,6)                  1.2648         calculate D2E/DX2 analytically  !
 ! R7    R(5,47)                 1.5766         calculate D2E/DX2 analytically  !
 ! R8    R(6,7)                  1.5585         calculate D2E/DX2 analytically  !
 ! R9    R(7,30)                 0.9919         calculate D2E/DX2 analytically  !
 ! R10   R(8,9)                  1.0927         calculate D2E/DX2 analytically  !
 ! R11   R(8,10)                 1.0964         calculate D2E/DX2 analytically  !
 ! R12   R(8,11)                 1.5393         calculate D2E/DX2 analytically  !
 ! R13   R(8,49)                 1.0944         calculate D2E/DX2 analytically  !
 ! R14   R(11,12)                1.2595         calculate D2E/DX2 analytically  !
 ! R15   R(11,13)                1.2685         calculate D2E/DX2 analytically  !
 ! R16   R(12,32)                1.753          calculate D2E/DX2 analytically  !
 ! R17   R(13,46)                1.6574         calculate D2E/DX2 analytically  !
 ! R18   R(14,15)                1.091          calculate D2E/DX2 analytically  !
 ! R19   R(14,16)                1.5304         calculate D2E/DX2 analytically  !
 ! R20   R(14,29)                1.5246         calculate D2E/DX2 analytically  !
 ! R21   R(14,50)                1.0983         calculate D2E/DX2 analytically  !
 ! R22   R(16,17)                1.0925         calculate D2E/DX2 analytically  !
 ! R23   R(16,18)                1.0948         calculate D2E/DX2 analytically  !
 ! R24   R(16,19)                1.5418         calculate D2E/DX2 analytically  !
 ! R25   R(19,20)                1.1018         calculate D2E/DX2 analytically  !
 ! R26   R(19,21)                1.535          calculate D2E/DX2 analytically  !
 ! R27   R(19,25)                1.5381         calculate D2E/DX2 analytically  !
 ! R28   R(21,22)                1.0961         calculate D2E/DX2 analytically  !
 ! R29   R(21,23)                1.0972         calculate D2E/DX2 analytically  !
 ! R30   R(21,24)                1.0972         calculate D2E/DX2 analytically  !
 ! R31   R(25,26)                1.0972         calculate D2E/DX2 analytically  !
 ! R32   R(25,27)                1.0973         calculate D2E/DX2 analytically  !
 ! R33   R(25,28)                1.0936         calculate D2E/DX2 analytically  !
 ! R34   R(29,30)                1.3282         calculate D2E/DX2 analytically  !
 ! R35   R(29,31)                1.3607         calculate D2E/DX2 analytically  !
 ! R36   R(31,32)                1.0386         calculate D2E/DX2 analytically  !
 ! R37   R(31,33)                1.4603         calculate D2E/DX2 analytically  !
 ! R38   R(33,34)                1.0965         calculate D2E/DX2 analytically  !
 ! R39   R(33,35)                1.5387         calculate D2E/DX2 analytically  !
 ! R40   R(33,51)                1.0977         calculate D2E/DX2 analytically  !
 ! R41   R(35,36)                1.0963         calculate D2E/DX2 analytically  !
 ! R42   R(35,37)                1.5325         calculate D2E/DX2 analytically  !
 ! R43   R(35,41)                1.5333         calculate D2E/DX2 analytically  !
 ! R44   R(37,38)                1.0934         calculate D2E/DX2 analytically  !
 ! R45   R(37,39)                1.0968         calculate D2E/DX2 analytically  !
 ! R46   R(37,40)                1.0984         calculate D2E/DX2 analytically  !
 ! R47   R(41,42)                1.0983         calculate D2E/DX2 analytically  !
 ! R48   R(41,43)                1.0964         calculate D2E/DX2 analytically  !
 ! R49   R(41,44)                1.0959         calculate D2E/DX2 analytically  !
 ! R50   R(45,46)                0.9791         calculate D2E/DX2 analytically  !
 ! R51   R(45,47)                1.0183         calculate D2E/DX2 analytically  !
 ! A1    A(2,1,3)              108.1324         calculate D2E/DX2 analytically  !
 ! A2    A(2,1,4)              110.8284         calculate D2E/DX2 analytically  !
 ! A3    A(2,1,48)             110.7455         calculate D2E/DX2 analytically  !
 ! A4    A(3,1,4)              108.5217         calculate D2E/DX2 analytically  !
 ! A5    A(3,1,48)             107.8181         calculate D2E/DX2 analytically  !
 ! A6    A(4,1,48)             110.6826         calculate D2E/DX2 analytically  !
 ! A7    A(1,4,5)              116.4882         calculate D2E/DX2 analytically  !
 ! A8    A(1,4,6)              116.2173         calculate D2E/DX2 analytically  !
 ! A9    A(5,4,6)              127.2385         calculate D2E/DX2 analytically  !
 ! A10   A(4,5,47)             118.2815         calculate D2E/DX2 analytically  !
 ! A11   A(4,6,7)              118.7248         calculate D2E/DX2 analytically  !
 ! A12   A(9,8,10)             109.0266         calculate D2E/DX2 analytically  !
 ! A13   A(9,8,11)             111.2958         calculate D2E/DX2 analytically  !
 ! A14   A(9,8,49)             110.3488         calculate D2E/DX2 analytically  !
 ! A15   A(10,8,11)            109.0316         calculate D2E/DX2 analytically  !
 ! A16   A(10,8,49)            107.0401         calculate D2E/DX2 analytically  !
 ! A17   A(11,8,49)            109.9879         calculate D2E/DX2 analytically  !
 ! A18   A(8,11,12)            117.0635         calculate D2E/DX2 analytically  !
 ! A19   A(8,11,13)            115.2327         calculate D2E/DX2 analytically  !
 ! A20   A(12,11,13)           127.6736         calculate D2E/DX2 analytically  !
 ! A21   A(11,12,32)           119.3422         calculate D2E/DX2 analytically  !
 ! A22   A(11,13,46)           121.1449         calculate D2E/DX2 analytically  !
 ! A23   A(15,14,16)           110.6588         calculate D2E/DX2 analytically  !
 ! A24   A(15,14,29)           106.9233         calculate D2E/DX2 analytically  !
 ! A25   A(15,14,50)           107.0776         calculate D2E/DX2 analytically  !
 ! A26   A(16,14,29)           117.2806         calculate D2E/DX2 analytically  !
 ! A27   A(16,14,50)           109.38           calculate D2E/DX2 analytically  !
 ! A28   A(29,14,50)           104.9484         calculate D2E/DX2 analytically  !
 ! A29   A(14,16,17)           110.0125         calculate D2E/DX2 analytically  !
 ! A30   A(14,16,18)           109.5958         calculate D2E/DX2 analytically  !
 ! A31   A(14,16,19)           112.0873         calculate D2E/DX2 analytically  !
 ! A32   A(17,16,18)           105.9373         calculate D2E/DX2 analytically  !
 ! A33   A(17,16,19)           108.4126         calculate D2E/DX2 analytically  !
 ! A34   A(18,16,19)           110.6047         calculate D2E/DX2 analytically  !
 ! A35   A(16,19,20)           108.3759         calculate D2E/DX2 analytically  !
 ! A36   A(16,19,21)           110.6804         calculate D2E/DX2 analytically  !
 ! A37   A(16,19,25)           111.0141         calculate D2E/DX2 analytically  !
 ! A38   A(20,19,21)           107.8057         calculate D2E/DX2 analytically  !
 ! A39   A(20,19,25)           108.4164         calculate D2E/DX2 analytically  !
 ! A40   A(21,19,25)           110.4402         calculate D2E/DX2 analytically  !
 ! A41   A(19,21,22)           111.485          calculate D2E/DX2 analytically  !
 ! A42   A(19,21,23)           111.575          calculate D2E/DX2 analytically  !
 ! A43   A(19,21,24)           110.2577         calculate D2E/DX2 analytically  !
 ! A44   A(22,21,23)           108.1396         calculate D2E/DX2 analytically  !
 ! A45   A(22,21,24)           107.5178         calculate D2E/DX2 analytically  !
 ! A46   A(23,21,24)           107.6963         calculate D2E/DX2 analytically  !
 ! A47   A(19,25,26)           109.7209         calculate D2E/DX2 analytically  !
 ! A48   A(19,25,27)           111.3321         calculate D2E/DX2 analytically  !
 ! A49   A(19,25,28)           112.4653         calculate D2E/DX2 analytically  !
 ! A50   A(26,25,27)           107.7684         calculate D2E/DX2 analytically  !
 ! A51   A(26,25,28)           106.3168         calculate D2E/DX2 analytically  !
 ! A52   A(27,25,28)           109.0113         calculate D2E/DX2 analytically  !
 ! A53   A(14,29,30)           119.941          calculate D2E/DX2 analytically  !
 ! A54   A(14,29,31)           113.3762         calculate D2E/DX2 analytically  !
 ! A55   A(30,29,31)           114.7143         calculate D2E/DX2 analytically  !
 ! A56   A(7,30,29)            114.0466         calculate D2E/DX2 analytically  !
 ! A57   A(29,31,32)           111.895          calculate D2E/DX2 analytically  !
 ! A58   A(29,31,33)           118.4839         calculate D2E/DX2 analytically  !
 ! A59   A(32,31,33)           114.2014         calculate D2E/DX2 analytically  !
 ! A60   A(31,33,34)           109.6452         calculate D2E/DX2 analytically  !
 ! A61   A(31,33,35)           113.3232         calculate D2E/DX2 analytically  !
 ! A62   A(31,33,51)           106.9865         calculate D2E/DX2 analytically  !
 ! A63   A(34,33,35)           109.8162         calculate D2E/DX2 analytically  !
 ! A64   A(34,33,51)           107.5013         calculate D2E/DX2 analytically  !
 ! A65   A(35,33,51)           109.3719         calculate D2E/DX2 analytically  !
 ! A66   A(33,35,36)           106.551          calculate D2E/DX2 analytically  !
 ! A67   A(33,35,37)           111.2571         calculate D2E/DX2 analytically  !
 ! A68   A(33,35,41)           110.1553         calculate D2E/DX2 analytically  !
 ! A69   A(36,35,37)           108.6073         calculate D2E/DX2 analytically  !
 ! A70   A(36,35,41)           108.7071         calculate D2E/DX2 analytically  !
 ! A71   A(37,35,41)           111.3982         calculate D2E/DX2 analytically  !
 ! A72   A(35,37,38)           110.3156         calculate D2E/DX2 analytically  !
 ! A73   A(35,37,39)           111.4509         calculate D2E/DX2 analytically  !
 ! A74   A(35,37,40)           110.7552         calculate D2E/DX2 analytically  !
 ! A75   A(38,37,39)           108.6674         calculate D2E/DX2 analytically  !
 ! A76   A(38,37,40)           107.774          calculate D2E/DX2 analytically  !
 ! A77   A(39,37,40)           107.7571         calculate D2E/DX2 analytically  !
 ! A78   A(35,41,42)           110.8562         calculate D2E/DX2 analytically  !
 ! A79   A(35,41,43)           111.3886         calculate D2E/DX2 analytically  !
 ! A80   A(35,41,44)           111.317          calculate D2E/DX2 analytically  !
 ! A81   A(42,41,43)           107.5015         calculate D2E/DX2 analytically  !
 ! A82   A(42,41,44)           107.6795         calculate D2E/DX2 analytically  !
 ! A83   A(43,41,44)           107.9227         calculate D2E/DX2 analytically  !
 ! A84   A(46,45,47)           112.3261         calculate D2E/DX2 analytically  !
 ! A85   L(6,7,30,16,-1)       187.3215         calculate D2E/DX2 analytically  !
 ! A86   L(12,32,31,14,-1)     178.354          calculate D2E/DX2 analytically  !
 ! A87   L(13,46,45,14,-1)     174.8559         calculate D2E/DX2 analytically  !
 ! A88   L(5,47,45,7,-1)       177.2543         calculate D2E/DX2 analytically  !
 ! A89   L(6,7,30,16,-2)       180.4146         calculate D2E/DX2 analytically  !
 ! A90   L(12,32,31,14,-2)     187.8688         calculate D2E/DX2 analytically  !
 ! A91   L(13,46,45,14,-2)     174.3036         calculate D2E/DX2 analytically  !
 ! A92   L(5,47,45,7,-2)       180.9615         calculate D2E/DX2 analytically  !
 ! D1    D(2,1,4,5)            -26.8064         calculate D2E/DX2 analytically  !
 ! D2    D(2,1,4,6)            155.7161         calculate D2E/DX2 analytically  !
 ! D3    D(3,1,4,5)             91.7885         calculate D2E/DX2 analytically  !
 ! D4    D(3,1,4,6)            -85.6891         calculate D2E/DX2 analytically  !
 ! D5    D(48,1,4,5)          -150.0851         calculate D2E/DX2 analytically  !
 ! D6    D(48,1,4,6)            32.4373         calculate D2E/DX2 analytically  !
 ! D7    D(1,4,5,47)          -176.1655         calculate D2E/DX2 analytically  !
 ! D8    D(6,4,5,47)             0.9918         calculate D2E/DX2 analytically  !
 ! D9    D(1,4,6,7)            179.5328         calculate D2E/DX2 analytically  !
 ! D10   D(5,4,6,7)              2.3688         calculate D2E/DX2 analytically  !
 ! D11   D(4,5,45,46)          135.6276         calculate D2E/DX2 analytically  !
 ! D12   D(4,6,30,29)          -45.0662         calculate D2E/DX2 analytically  !
 ! D13   D(9,8,11,12)          -11.9485         calculate D2E/DX2 analytically  !
 ! D14   D(9,8,11,13)          169.8953         calculate D2E/DX2 analytically  !
 ! D15   D(10,8,11,12)         108.3556         calculate D2E/DX2 analytically  !
 ! D16   D(10,8,11,13)         -69.8006         calculate D2E/DX2 analytically  !
 ! D17   D(49,8,11,12)        -134.5588         calculate D2E/DX2 analytically  !
 ! D18   D(49,8,11,13)          47.285          calculate D2E/DX2 analytically  !
 ! D19   D(8,11,12,32)        -178.1266         calculate D2E/DX2 analytically  !
 ! D20   D(13,11,12,32)         -0.2339         calculate D2E/DX2 analytically  !
 ! D21   D(8,11,13,46)        -165.5572         calculate D2E/DX2 analytically  !
 ! D22   D(12,11,13,46)         16.5172         calculate D2E/DX2 analytically  !
 ! D23   D(11,12,31,29)         27.5131         calculate D2E/DX2 analytically  !
 ! D24   D(11,12,31,33)       -106.9973         calculate D2E/DX2 analytically  !
 ! D25   D(11,13,45,47)       -171.2349         calculate D2E/DX2 analytically  !
 ! D26   D(15,14,16,17)        -73.9601         calculate D2E/DX2 analytically  !
 ! D27   D(15,14,16,18)        169.9451         calculate D2E/DX2 analytically  !
 ! D28   D(15,14,16,19)         46.7422         calculate D2E/DX2 analytically  !
 ! D29   D(29,14,16,17)         49.0287         calculate D2E/DX2 analytically  !
 ! D30   D(29,14,16,18)        -67.066          calculate D2E/DX2 analytically  !
 ! D31   D(29,14,16,19)        169.7311         calculate D2E/DX2 analytically  !
 ! D32   D(50,14,16,17)        168.3083         calculate D2E/DX2 analytically  !
 ! D33   D(50,14,16,18)         52.2135         calculate D2E/DX2 analytically  !
 ! D34   D(50,14,16,19)        -70.9894         calculate D2E/DX2 analytically  !
 ! D35   D(15,14,29,30)        173.5383         calculate D2E/DX2 analytically  !
 ! D36   D(15,14,29,31)        -45.6934         calculate D2E/DX2 analytically  !
 ! D37   D(16,14,29,30)         48.6599         calculate D2E/DX2 analytically  !
 ! D38   D(16,14,29,31)       -170.5717         calculate D2E/DX2 analytically  !
 ! D39   D(50,14,29,30)        -72.9494         calculate D2E/DX2 analytically  !
 ! D40   D(50,14,29,31)         67.819          calculate D2E/DX2 analytically  !
 ! D41   D(14,16,19,20)         40.2393         calculate D2E/DX2 analytically  !
 ! D42   D(14,16,19,21)        158.2611         calculate D2E/DX2 analytically  !
 ! D43   D(14,16,19,25)        -78.7222         calculate D2E/DX2 analytically  !
 ! D44   D(17,16,19,20)        161.8636         calculate D2E/DX2 analytically  !
 ! D45   D(17,16,19,21)        -80.1146         calculate D2E/DX2 analytically  !
 ! D46   D(17,16,19,25)         42.9021         calculate D2E/DX2 analytically  !
 ! D47   D(18,16,19,20)        -82.3932         calculate D2E/DX2 analytically  !
 ! D48   D(18,16,19,21)         35.6286         calculate D2E/DX2 analytically  !
 ! D49   D(18,16,19,25)        158.6453         calculate D2E/DX2 analytically  !
 ! D50   D(16,19,21,22)        -61.1497         calculate D2E/DX2 analytically  !
 ! D51   D(16,19,21,23)        177.8238         calculate D2E/DX2 analytically  !
 ! D52   D(16,19,21,24)         58.1959         calculate D2E/DX2 analytically  !
 ! D53   D(20,19,21,22)         57.2195         calculate D2E/DX2 analytically  !
 ! D54   D(20,19,21,23)        -63.8069         calculate D2E/DX2 analytically  !
 ! D55   D(20,19,21,24)        176.5651         calculate D2E/DX2 analytically  !
 ! D56   D(25,19,21,22)        175.5015         calculate D2E/DX2 analytically  !
 ! D57   D(25,19,21,23)         54.475          calculate D2E/DX2 analytically  !
 ! D58   D(25,19,21,24)        -65.1529         calculate D2E/DX2 analytically  !
 ! D59   D(16,19,25,26)        -70.3935         calculate D2E/DX2 analytically  !
 ! D60   D(16,19,25,27)        170.396          calculate D2E/DX2 analytically  !
 ! D61   D(16,19,25,28)         47.7179         calculate D2E/DX2 analytically  !
 ! D62   D(20,19,25,26)        170.6693         calculate D2E/DX2 analytically  !
 ! D63   D(20,19,25,27)         51.4588         calculate D2E/DX2 analytically  !
 ! D64   D(20,19,25,28)        -71.2193         calculate D2E/DX2 analytically  !
 ! D65   D(21,19,25,26)         52.7615         calculate D2E/DX2 analytically  !
 ! D66   D(21,19,25,27)        -66.449          calculate D2E/DX2 analytically  !
 ! D67   D(21,19,25,28)        170.8729         calculate D2E/DX2 analytically  !
 ! D68   D(14,29,30,7)         -52.5397         calculate D2E/DX2 analytically  !
 ! D69   D(31,29,30,7)         167.1837         calculate D2E/DX2 analytically  !
 ! D70   D(14,29,31,32)         42.937          calculate D2E/DX2 analytically  !
 ! D71   D(14,29,31,33)        179.0514         calculate D2E/DX2 analytically  !
 ! D72   D(30,29,31,32)       -174.1703         calculate D2E/DX2 analytically  !
 ! D73   D(30,29,31,33)        -38.0559         calculate D2E/DX2 analytically  !
 ! D74   D(29,31,33,34)        -29.9499         calculate D2E/DX2 analytically  !
 ! D75   D(29,31,33,35)         93.1358         calculate D2E/DX2 analytically  !
 ! D76   D(29,31,33,51)       -146.2405         calculate D2E/DX2 analytically  !
 ! D77   D(32,31,33,34)        105.2045         calculate D2E/DX2 analytically  !
 ! D78   D(32,31,33,35)       -131.7097         calculate D2E/DX2 analytically  !
 ! D79   D(32,31,33,51)        -11.0861         calculate D2E/DX2 analytically  !
 ! D80   D(31,33,35,36)        -58.7919         calculate D2E/DX2 analytically  !
 ! D81   D(31,33,35,37)         59.4232         calculate D2E/DX2 analytically  !
 ! D82   D(31,33,35,41)       -176.5344         calculate D2E/DX2 analytically  !
 ! D83   D(34,33,35,36)         64.1996         calculate D2E/DX2 analytically  !
 ! D84   D(34,33,35,37)       -177.5854         calculate D2E/DX2 analytically  !
 ! D85   D(34,33,35,41)        -53.5429         calculate D2E/DX2 analytically  !
 ! D86   D(51,33,35,36)       -178.0555         calculate D2E/DX2 analytically  !
 ! D87   D(51,33,35,37)        -59.8404         calculate D2E/DX2 analytically  !
 ! D88   D(51,33,35,41)         64.202          calculate D2E/DX2 analytically  !
 ! D89   D(33,35,37,38)        -54.9063         calculate D2E/DX2 analytically  !
 ! D90   D(33,35,37,39)       -175.715          calculate D2E/DX2 analytically  !
 ! D91   D(33,35,37,40)         64.3295         calculate D2E/DX2 analytically  !
 ! D92   D(36,35,37,38)         62.0621         calculate D2E/DX2 analytically  !
 ! D93   D(36,35,37,39)        -58.7466         calculate D2E/DX2 analytically  !
 ! D94   D(36,35,37,40)       -178.7021         calculate D2E/DX2 analytically  !
 ! D95   D(41,35,37,38)       -178.2414         calculate D2E/DX2 analytically  !
 ! D96   D(41,35,37,39)         60.9499         calculate D2E/DX2 analytically  !
 ! D97   D(41,35,37,40)        -59.0056         calculate D2E/DX2 analytically  !
 ! D98   D(33,35,41,42)        -61.9067         calculate D2E/DX2 analytically  !
 ! D99   D(33,35,41,43)        178.4341         calculate D2E/DX2 analytically  !
 ! D100  D(33,35,41,44)         57.9296         calculate D2E/DX2 analytically  !
 ! D101  D(36,35,41,42)       -178.3085         calculate D2E/DX2 analytically  !
 ! D102  D(36,35,41,43)         62.0322         calculate D2E/DX2 analytically  !
 ! D103  D(36,35,41,44)        -58.4723         calculate D2E/DX2 analytically  !
 ! D104  D(37,35,41,42)         62.0541         calculate D2E/DX2 analytically  !
 ! D105  D(37,35,41,43)        -57.6051         calculate D2E/DX2 analytically  !
 ! D106  D(37,35,41,44)       -178.1096         calculate D2E/DX2 analytically  !
 --------------------------------------------------------------------------------
 Trust Radius=3.00D-01 FncErr=1.00D-07 GrdErr=1.00D-06
 Number of steps in this run=    259 maximum allowed number of steps=    306.
 Search for a saddle point of order  1.
 GradGradGradGradGradGradGradGradGradGradGradGradGradGradGradGradGradGrad

 Symmetry turned off by external request.
 Stoichiometry    C14H30NO6(1-)
 Framework group  C1[X(C14H30NO6)]
 Deg. of freedom   147
 Full point group                 C1      NOp   1
                          Input orientation:                          
 ---------------------------------------------------------------------
 Center     Atomic      Atomic             Coordinates (Angstroms)
 Number     Number       Type             X           Y           Z
 ---------------------------------------------------------------------
      1          6           0       55.124500   30.532612   48.531532
      2          1           0       54.157167   30.104310   48.258482
      3          1           0       55.653322   30.797749   47.607979
      4          6           0       54.941053   31.803309   49.369691
      5          8           0       53.867519   32.445734   49.191785
      6          8           0       55.904580   32.117506   50.126344
      7          1           0       55.784702   33.404989   50.996390
      8          6           0       52.019615   39.034902   49.017947
      9          1           0       51.940365   39.925791   49.645585
     10          1           0       52.542456   39.296480   48.090412
     11          6           0       52.796108   37.914521   49.733033
     12          8           0       53.414121   38.226983   50.785112
     13          8           0       52.762523   36.782974   49.160686
     14          6           0       55.823489   35.872890   49.885183
     15          1           0       55.186548   36.707295   49.587981
     16          6           0       56.072343   34.935316   48.701534
     17          1           0       55.173849   34.349745   48.493050
     18          1           0       56.849364   34.210316   48.964459
     19          6           0       56.459128   35.705559   47.423194
     20          1           0       57.139399   36.525468   47.704131
     21          6           0       57.206822   34.789968   46.443938
     22          1           0       58.137465   34.409720   46.880733
     23          1           0       57.455593   35.313222   45.512225
     24          1           0       56.585735   33.923594   46.184277
     25          6           0       55.217743   36.313648   46.748784
     26          1           0       54.604978   35.515030   46.312258
     27          1           0       55.498738   37.000087   45.940164
     28          1           0       54.574026   36.842372   47.457350
     29          6           0       55.203710   35.266109   51.138986
     30          8           0       55.703106   34.146479   51.650098
     31          7           0       54.830264   36.195069   52.060428
     32          1           0       54.358433   37.009074   51.620502
     33          6           0       54.203759   35.736507   53.297254
     34          1           0       53.652831   34.807381   53.108944
     35          6           0       55.205759   35.525189   54.445758
     36          1           0       55.931948   34.783015   54.094059
     37          6           0       55.952868   36.821596   54.776867
     38          1           0       56.432992   37.222709   53.880090
     39          1           0       56.720758   36.657625   55.542704
     40          1           0       55.259441   37.584583   55.155727
     41          6           0       54.486324   34.963771   55.677981
     42          1           0       53.727236   35.668833   56.042600
     43          1           0       55.187213   34.779261   56.500706
     44          1           0       53.980192   34.019394   55.447937
     45          8           0       53.586163   34.670651   50.495656
     46          1           0       53.232479   35.406293   49.954973
     47          1           0       53.675117   33.807248   49.963202
     48          1           0       55.734319   29.801048   49.067889
     49          1           0       51.024132   38.678632   48.735427
     50          1           0       56.778823   36.299451   50.219365
     51          1           0       53.471884   36.500993   53.588606
 ---------------------------------------------------------------------
 Rotational constants (GHZ):      0.2746097      0.2096323      0.1481669
 Standard basis: 6-31G(d,p) (6D, 7F)
   465 basis functions,   798 primitive gaussians,   465 cartesian basis functions
    85 alpha electrons       85 beta electrons
       nuclear repulsion energy      1939.5561353783 Hartrees.
 NAtoms=   51 NActive=   51 NUniq=   51 SFac= 1.00D+00 NAtFMM=   60 NAOKFM=F Big=F
 Integral buffers will be    131072 words long.
 Raffenetti 2 integral format.
 Two-electron integral symmetry is turned off.
 Nuclear repulsion after empirical dispersion term =     1939.4959542406 Hartrees.
 One-electron integrals computed using PRISM.
 NBasis=   465 RedAO= T EigKep=  1.90D-03  NBF=   465
 NBsUse=   465 1.00D-06 EigRej= -1.00D+00 NBFU=   465
 ExpMin= 1.61D-01 ExpMax= 5.48D+03 ExpMxC= 8.25D+02 IAcc=3 IRadAn=         5 AccDes= 0.00D+00
 Harris functional with IExCor=  402 and IRadAn=       5 diagonalized for initial guess.
 HarFok:  IExCor=  402 AccDes= 0.00D+00 IRadAn=         5 IDoV= 1 UseB2=F ITyADJ=14
 ICtDFT=  3500011 ScaDFX=  1.000000  1.000000  1.000000  1.000000
 FoFCou: FMM=F IPFlag=           0 FMFlag=      100000 FMFlg1=           0
         NFxFlg=           0 DoJE=T BraDBF=F KetDBF=T FulRan=T
         wScrn=  0.000000 ICntrl=     500 IOpCl=  0 I1Cent=   200000004 NGrid=           0
         NMat0=    1 NMatS0=      1 NMatT0=    0 NMatD0=    1 NMtDS0=    0 NMtDT0=    0
 Symmetry not used in FoFCou.
 Requested convergence on RMS density matrix=1.00D-08 within 128 cycles.
 Requested convergence on MAX density matrix=1.00D-06.
 Requested convergence on             energy=1.00D-06.
 No special actions if energy rises.
 Integral accuracy reduced to 1.0D-05 until final iterations.
 Initial convergence to 1.0D-05 achieved.  Increase integral accuracy.
 SCF Done:  E(RB3LYP) =  -1057.90445982     A.U. after   13 cycles
            NFock= 13  Conv=0.99D-08     -V/T= 2.0091
 DoSCS=F DFT=T ScalE2(SS,OS)=  1.000000  1.000000
 Range of M.O.s used for correlation:     1   465
 NBasis=   465 NAE=    85 NBE=    85 NFC=     0 NFV=     0
 NROrb=    465 NOA=    85 NOB=    85 NVA=   380 NVB=   380
 Symmetrizing basis deriv contribution to polar:
 IMax=3 JMax=2 DiffMx= 0.00D+00
 G2DrvN: will do    52 centers at a time, making    1 passes.
 Calling FoFCou, ICntrl=  3107 FMM=F I1Cent=   0 AccDes= 0.00D+00.
 End of G2Drv F.D. properties file   721 does not exist.
 End of G2Drv F.D. properties file   722 does not exist.
 End of G2Drv F.D. properties file   788 does not exist.
          IDoAtm=11111111111111111111111111111111111111111111111111
          IDoAtm=1
          Differentiating once with respect to nuclear coordinates.
          There are   156 degrees of freedom in the 1st order CPHF.  IDoFFX=6 NUNeed=     0.
    150 vectors produced by pass  0 Test12= 3.23D-14 1.00D-09 XBig12= 1.92D-01 9.58D-02.
 AX will form   150 AO Fock derivatives at one time.
    150 vectors produced by pass  1 Test12= 3.23D-14 1.00D-09 XBig12= 8.28D-03 4.03D-02.
    150 vectors produced by pass  2 Test12= 3.23D-14 1.00D-09 XBig12= 9.89D-05 1.40D-03.
    150 vectors produced by pass  3 Test12= 3.23D-14 1.00D-09 XBig12= 2.72D-07 6.31D-05.
    150 vectors produced by pass  4 Test12= 3.23D-14 1.00D-09 XBig12= 3.08D-10 1.84D-06.
    100 vectors produced by pass  5 Test12= 3.23D-14 1.00D-09 XBig12= 2.65D-13 5.17D-08.
      4 vectors produced by pass  6 Test12= 3.23D-14 1.00D-09 XBig12= 2.43D-16 1.58D-09.
 InvSVY:  IOpt=1 It=  1 EMax= 7.22D-16
 Solved reduced A of dimension   854 with   156 vectors.
 End of Minotr F.D. properties file   721 does not exist.
 End of Minotr F.D. properties file   722 does not exist.
 End of Minotr F.D. properties file   788 does not exist.

 **********************************************************************

            Population analysis using the SCF density.

 **********************************************************************

 Alpha  occ. eigenvalues --  -19.02800 -19.01370 -18.97405 -18.97399 -18.95937
 Alpha  occ. eigenvalues --  -18.95848 -14.20494 -10.19757 -10.15654 -10.14307
 Alpha  occ. eigenvalues --  -10.09294 -10.08119 -10.08095 -10.07960 -10.07561
 Alpha  occ. eigenvalues --  -10.07239 -10.06641 -10.06348 -10.05893 -10.05667
 Alpha  occ. eigenvalues --  -10.05419  -0.94319  -0.90489  -0.89012  -0.86654
 Alpha  occ. eigenvalues --   -0.81716  -0.80327  -0.79217  -0.70159  -0.69212
 Alpha  occ. eigenvalues --   -0.63825  -0.60127  -0.58941  -0.58465  -0.57854
 Alpha  occ. eigenvalues --   -0.57298  -0.52221  -0.49291  -0.45520  -0.44844
 Alpha  occ. eigenvalues --   -0.41863  -0.39969  -0.38740  -0.37968  -0.36397
 Alpha  occ. eigenvalues --   -0.35920  -0.34942  -0.34670  -0.33580  -0.32958
 Alpha  occ. eigenvalues --   -0.32450  -0.31735  -0.31479  -0.30609  -0.30370
 Alpha  occ. eigenvalues --   -0.30310  -0.29715  -0.29054  -0.28829  -0.28601
 Alpha  occ. eigenvalues --   -0.28391  -0.27596  -0.26446  -0.26238  -0.25105
 Alpha  occ. eigenvalues --   -0.24990  -0.24334  -0.23717  -0.23531  -0.23050
 Alpha  occ. eigenvalues --   -0.22786  -0.22134  -0.21489  -0.21182  -0.20811
 Alpha  occ. eigenvalues --   -0.20610  -0.19668  -0.16480  -0.13386  -0.13126
 Alpha  occ. eigenvalues --   -0.12440  -0.11790  -0.11542  -0.10700  -0.09921
 Alpha virt. eigenvalues --    0.15942   0.17103   0.18300   0.19153   0.19266
 Alpha virt. eigenvalues --    0.21718   0.22698   0.23039   0.23688   0.24258
 Alpha virt. eigenvalues --    0.24533   0.24807   0.25518   0.25890   0.26194
 Alpha virt. eigenvalues --    0.26722   0.27194   0.27570   0.27942   0.28071
 Alpha virt. eigenvalues --    0.28363   0.28628   0.28846   0.29588   0.30011
 Alpha virt. eigenvalues --    0.30723   0.31358   0.31665   0.32515   0.33011
 Alpha virt. eigenvalues --    0.33754   0.34130   0.34806   0.35301   0.35878
 Alpha virt. eigenvalues --    0.36193   0.37383   0.37727   0.38559   0.38802
 Alpha virt. eigenvalues --    0.40855   0.41295   0.43443   0.44267   0.46067
 Alpha virt. eigenvalues --    0.48448   0.49111   0.50762   0.56804   0.57731
 Alpha virt. eigenvalues --    0.60294   0.60930   0.61047   0.61757   0.61906
 Alpha virt. eigenvalues --    0.62564   0.63427   0.64548   0.66085   0.67056
 Alpha virt. eigenvalues --    0.67414   0.67853   0.69393   0.69551   0.70062
 Alpha virt. eigenvalues --    0.70936   0.72488   0.72941   0.73224   0.73794
 Alpha virt. eigenvalues --    0.73981   0.75602   0.75761   0.76353   0.77660
 Alpha virt. eigenvalues --    0.78609   0.78655   0.79208   0.79961   0.80286
 Alpha virt. eigenvalues --    0.80680   0.81312   0.82926   0.83527   0.85516
 Alpha virt. eigenvalues --    0.85784   0.86345   0.87977   0.88185   0.89728
 Alpha virt. eigenvalues --    0.90665   0.91320   0.92532   0.93142   0.94265
 Alpha virt. eigenvalues --    0.94346   0.95075   0.95834   0.96138   0.96881
 Alpha virt. eigenvalues --    0.97297   0.97521   0.97832   0.98264   0.98472
 Alpha virt. eigenvalues --    0.99282   0.99543   0.99912   1.00961   1.01735
 Alpha virt. eigenvalues --    1.01976   1.02133   1.02580   1.03702   1.04050
 Alpha virt. eigenvalues --    1.04801   1.05211   1.05387   1.05752   1.06500
 Alpha virt. eigenvalues --    1.07230   1.08575   1.09230   1.09477   1.11846
 Alpha virt. eigenvalues --    1.12432   1.12890   1.13816   1.15914   1.18153
 Alpha virt. eigenvalues --    1.19745   1.20138   1.22355   1.22678   1.24470
 Alpha virt. eigenvalues --    1.25444   1.26858   1.28544   1.28777   1.30575
 Alpha virt. eigenvalues --    1.32307   1.34053   1.35887   1.37518   1.39973
 Alpha virt. eigenvalues --    1.40245   1.41039   1.43962   1.45567   1.47582
 Alpha virt. eigenvalues --    1.48841   1.49594   1.49864   1.51331   1.51836
 Alpha virt. eigenvalues --    1.53092   1.54462   1.55164   1.56744   1.57968
 Alpha virt. eigenvalues --    1.58566   1.58807   1.60284   1.62514   1.63535
 Alpha virt. eigenvalues --    1.64320   1.65000   1.65374   1.67046   1.67423
 Alpha virt. eigenvalues --    1.67708   1.68925   1.71122   1.72145   1.73009
 Alpha virt. eigenvalues --    1.75438   1.77227   1.78918   1.81035   1.81645
 Alpha virt. eigenvalues --    1.84320   1.84556   1.85835   1.86871   1.87265
 Alpha virt. eigenvalues --    1.88119   1.89734   1.90987   1.91402   1.92964
 Alpha virt. eigenvalues --    1.93937   1.94124   1.94610   1.95516   1.95590
 Alpha virt. eigenvalues --    1.96493   1.97257   1.97385   1.98213   1.98744
 Alpha virt. eigenvalues --    1.99245   2.00609   2.00921   2.02483   2.02950
 Alpha virt. eigenvalues --    2.03762   2.04542   2.06874   2.07608   2.08360
 Alpha virt. eigenvalues --    2.08639   2.09623   2.11729   2.12494   2.13853
 Alpha virt. eigenvalues --    2.14024   2.14502   2.14997   2.15170   2.15626
 Alpha virt. eigenvalues --    2.16550   2.16907   2.17637   2.18171   2.18568
 Alpha virt. eigenvalues --    2.18779   2.19612   2.19815   2.20107   2.20243
 Alpha virt. eigenvalues --    2.20646   2.21574   2.23092   2.23457   2.23858
 Alpha virt. eigenvalues --    2.24060   2.25654   2.26165   2.26646   2.30156
 Alpha virt. eigenvalues --    2.32586   2.32781   2.33271   2.34956   2.37647
 Alpha virt. eigenvalues --    2.38136   2.38988   2.39680   2.40018   2.40841
 Alpha virt. eigenvalues --    2.41670   2.42971   2.43405   2.43969   2.44744
 Alpha virt. eigenvalues --    2.45225   2.46636   2.47697   2.48360   2.49569
 Alpha virt. eigenvalues --    2.49834   2.50939   2.52143   2.53917   2.55509
 Alpha virt. eigenvalues --    2.57683   2.59230   2.60820   2.65081   2.66069
 Alpha virt. eigenvalues --    2.66910   2.68663   2.70030   2.71639   2.72503
 Alpha virt. eigenvalues --    2.73980   2.75423   2.76345   2.76968   2.77578
 Alpha virt. eigenvalues --    2.78454   2.79467   2.79811   2.80232   2.80648
 Alpha virt. eigenvalues --    2.81164   2.81665   2.81875   2.82425   2.82944
 Alpha virt. eigenvalues --    2.84055   2.84628   2.85232   2.85807   2.86765
 Alpha virt. eigenvalues --    2.87218   2.88020   2.90040   2.92577   2.94546
 Alpha virt. eigenvalues --    2.95111   2.96153   2.97450   2.97988   2.98111
 Alpha virt. eigenvalues --    2.98537   2.98702   2.99074   2.99384   2.99761
 Alpha virt. eigenvalues --    3.00626   3.01028   3.01903   3.03139   3.04153
 Alpha virt. eigenvalues --    3.04474   3.06300   3.07425   3.07843   3.08850
 Alpha virt. eigenvalues --    3.09322   3.13291   3.16754   3.19586   3.21435
 Alpha virt. eigenvalues --    3.22648   3.23883   3.27080   3.28241   3.30045
 Alpha virt. eigenvalues --    3.32190   3.32796   3.34437   3.36194   3.36852
 Alpha virt. eigenvalues --    3.41235   3.42541   3.42688   3.45397   3.52044
 Alpha virt. eigenvalues --    3.52317   3.53487   3.54014   3.54291   3.54812
 Alpha virt. eigenvalues --    3.55612   3.56155   3.56942   3.58464   3.59107
 Alpha virt. eigenvalues --    3.60320   3.61563   3.63340   3.64007   3.65812
 Alpha virt. eigenvalues --    3.69448   3.73121   3.77619   3.81799   4.17643
 Alpha virt. eigenvalues --    4.27047   4.29962   4.32484   4.33350   4.39134
 Alpha virt. eigenvalues --    4.40362   4.42501   4.45997   4.47149   4.54591
 Alpha virt. eigenvalues --    4.61889   4.62105   4.63663   4.68154   4.70993
 Alpha virt. eigenvalues --    4.71526   4.79636   4.82762   4.85843   4.92432
          Condensed to atoms (all electrons):
 Mulliken charges:
               1
     1  C   -0.366523
     2  H    0.095751
     3  H    0.103394
     4  C    0.577560
     5  O   -0.599125
     6  O   -0.605612
     7  H    0.376351
     8  C   -0.366170
     9  H    0.085343
    10  H    0.096087
    11  C    0.575055
    12  O   -0.596366
    13  O   -0.610465
    14  C   -0.213177
    15  H    0.135188
    16  C   -0.184341
    17  H    0.115549
    18  H    0.095668
    19  C   -0.050449
    20  H    0.061389
    21  C   -0.307948
    22  H    0.085315
    23  H    0.071037
    24  H    0.099772
    25  C   -0.318699
    26  H    0.094487
    27  H    0.060648
    28  H    0.142701
    29  C    0.589393
    30  O   -0.556348
    31  N   -0.521478
    32  H    0.313894
    33  C   -0.023814
    34  H    0.111179
    35  C   -0.042939
    36  H    0.110768
    37  C   -0.305727
    38  H    0.117899
    39  H    0.069343
    40  H    0.079403
    41  C   -0.310763
    42  H    0.082637
    43  H    0.076980
    44  H    0.097093
    45  O   -0.633586
    46  H    0.357945
    47  H    0.376687
    48  H    0.093873
    49  H    0.093190
    50  H    0.091298
    51  H    0.080652
 Sum of Mulliken charges =  -1.00000
 Mulliken charges with hydrogens summed into heavy atoms:
               1
     1  C   -0.073504
     4  C    0.577560
     5  O   -0.599125
     6  O   -0.605612
     8  C   -0.091550
    11  C    0.575055
    12  O   -0.596366
    13  O   -0.610465
    14  C    0.013309
    16  C    0.026876
    19  C    0.010940
    21  C   -0.051824
    25  C   -0.020863
    29  C    0.589393
    30  O   -0.179997
    31  N   -0.207583
    33  C    0.168018
    35  C    0.067829
    37  C   -0.039082
    41  C   -0.054053
    45  O    0.101045
 APT charges:
               1
     1  C    2.424127
     2  H   -9.045237
     3  H   -0.574359
     4  C   -5.229308
     5  O   -9.341869
     6  O   14.886013
     7  H   -7.649264
     8  C    1.768746
     9  H    7.630441
    10  H   -0.631858
    11  C   -5.368830
    12  O   16.254443
    13  O  -11.706589
    14  C   -9.770681
    15  H   -2.280106
    16  C    6.319789
    17  H   -8.281863
    18  H    3.676316
    19  C  -10.877734
    20  H    8.559574
    21  C    2.796975
    22  H    7.428399
    23  H   -0.903630
    24  H   -8.705318
    25  C    7.218730
    26  H   -9.435019
    27  H    0.659650
    28  H    2.455579
    29  C   -5.406416
    30  O    8.100806
    31  N    4.574307
    32  H   -2.310354
    33  C    9.792283
    34  H   -8.410740
    35  C    0.467823
    36  H   -0.300207
    37  C  -10.142460
    38  H   -0.481120
    39  H    9.020101
    40  H    1.508391
    41  C   -1.506212
    42  H    0.653290
    43  H    9.086381
    44  H   -8.423468
    45  O   12.287037
    46  H   -1.745484
    47  H   -5.748061
    48  H    5.012854
    49  H   -9.191486
    50  H    9.650940
    51  H    0.234677
 Sum of APT charges =  -1.00000
 APT charges with hydrogens summed into heavy atoms:
               1
     1  C   -2.182616
     4  C   -5.229308
     5  O   -9.341869
     6  O   14.886013
     8  C   -0.424156
    11  C   -5.368830
    12  O   16.254443
    13  O  -11.706589
    14  C   -2.399847
    16  C    1.714241
    19  C   -2.318159
    21  C    0.616426
    25  C    0.898940
    29  C   -5.406416
    30  O    0.451542
    31  N    2.263952
    33  C    1.616220
    35  C    0.167616
    37  C   -0.095088
    41  C   -0.190009
    45  O    4.793492
 Electronic spatial extent (au):  <R**2>=        4125986.6534
 Charge=             -1.0000 electrons
 Dipole moment (field-independent basis, Debye):
    X=           -260.3663    Y=           -168.5694    Z=           -241.3661  Tot=            393.0189
 Quadrupole moment (field-independent basis, Debye-Ang):
   XX=         -14259.1947   YY=          -6084.0069   ZZ=         -12279.7153
   XY=          -9127.8344   XZ=         -13088.2571   YZ=          -8474.2702
 Traceless Quadrupole moment (field-independent basis, Debye-Ang):
   XX=          -3384.8890   YY=           4790.2987   ZZ=          -1405.4097
   XY=          -9127.8344   XZ=         -13088.2571   YZ=          -8474.2702
 Octapole moment (field-independent basis, Debye-Ang**2):
  XXX=        -788990.5373  YYY=        -225391.8102  ZZZ=        -632304.6568  XYY=        -329194.5798
  XXY=        -499381.6197  XXZ=        -717047.9307  XZZ=        -666204.9781  YZZ=        -431340.1180
  YYZ=        -305995.2457  XYZ=        -459034.9418
 Hexadecapole moment (field-independent basis, Debye-Ang**3):
 XXXX=      -44096727.6141 YYYY=       -8543483.8056 ZZZZ=      -32934399.1100 XXXY=      -27605094.6249
 XXXZ=      -39689809.6895 YYYX=      -12190177.1500 YYYZ=      -11341841.1569 ZZZX=      -34324986.6538
 ZZZY=      -22222247.7344 XXYY=      -17993242.5034 XXZZ=      -36513418.4292 YYZZ=      -15579613.1482
 XXYZ=      -25122882.2530 YYXZ=      -16562667.1235 ZZXY=      -23376692.6943
 N-N= 1.939495954241D+03 E-N=-6.370222210427D+03  KE= 1.048328051540D+03
  Exact polarizability:   0.000   0.000   0.000   0.000   0.000   0.000
 Approx polarizability: 250.893  -7.231 262.146  20.475  17.011 257.133
 Calling FoFJK, ICntrl=    100147 FMM=F ISym2X=0 I1Cent= 0 IOpClX= 0 NMat=1 NMatS=1 NMatT=0.
 -------------------------------------------------------------------
 Center     Atomic                   Forces (Hartrees/Bohr)
 Number     Number              X              Y              Z
 -------------------------------------------------------------------
      1        6          -0.000002629   -0.000000785    0.000001334
      2        1          -0.000000051    0.000000541   -0.000000045
      3        1           0.000000584   -0.000000224   -0.000000012
      4        6          -0.000002746   -0.000002565   -0.000000150
      5        8          -0.000001884   -0.000005068   -0.000004658
      6        8          -0.000001240    0.000005709    0.000005187
      7        1           0.001956076   -0.017748286   -0.015650366
      8        6           0.000000646   -0.000001547   -0.000001643
      9        1           0.000000100    0.000001700    0.000000510
     10        1           0.000000171    0.000000076    0.000000089
     11        6           0.000000656    0.000003816    0.000005034
     12        8          -0.000000500    0.000000638   -0.000002768
     13        8           0.000002099   -0.000002157   -0.000001914
     14        6           0.000000481   -0.000001386   -0.000001555
     15        1          -0.000000066    0.000000514   -0.000000246
     16        6          -0.000000518    0.000001088    0.000003438
     17        1          -0.000001333   -0.000000970   -0.000000564
     18        1           0.000000814   -0.000001470    0.000000020
     19        6           0.000000788    0.000002265   -0.000006485
     20        1          -0.000000478   -0.000000329    0.000001611
     21        6           0.000000374    0.000000611    0.000001495
     22        1          -0.000000285   -0.000000701   -0.000000003
     23        1          -0.000000402   -0.000000915    0.000000041
     24        1          -0.000000314   -0.000000801   -0.000000254
     25        6           0.000000956   -0.000000970    0.000001225
     26        1          -0.000000644   -0.000000228    0.000000847
     27        1           0.000000531   -0.000000522   -0.000000781
     28        1          -0.000000158   -0.000000115    0.000000009
     29        6           0.005329198    0.001954392    0.002119179
     30        8          -0.001956360    0.017752532    0.015647465
     31        7          -0.000004864    0.000003320   -0.000003192
     32        1           0.000004321   -0.000006266    0.000001472
     33        6           0.000001908    0.000000656   -0.000003916
     34        1          -0.000000385   -0.000000537    0.000000258
     35        6           0.000000748   -0.000000076    0.000000248
     36        1           0.000001232    0.000000813    0.000001272
     37        6          -0.000001039    0.000000223   -0.000000213
     38        1           0.000000519    0.000000254    0.000000117
     39        1           0.000000475    0.000000110    0.000000365
     40        1           0.000000477    0.000000290   -0.000000262
     41        6           0.000000747    0.000001639    0.000001850
     42        1           0.000000937    0.000001196    0.000000454
     43        1           0.000000074   -0.000001267   -0.000001033
     44        1          -0.000001588    0.000000250   -0.000000154
     45        8           0.002936208   -0.019150990    0.010515394
     46        1          -0.008264772    0.017185799   -0.012634505
     47        1          -0.000000117    0.000008409    0.000005572
     48        1           0.000000281    0.000000117    0.000000143
     49        1           0.000000610   -0.000000013   -0.000000008
     50        1           0.000000928    0.000000872    0.000000241
     51        1          -0.000000567    0.000000358   -0.000000142
 -------------------------------------------------------------------
 Cartesian Forces:  Max     0.019150990 RMS     0.003769104
 FormGI is forming the generalized inverse of G from B-inverse, IUseBI=4.

 GradGradGradGradGradGradGradGradGradGradGradGradGradGradGradGradGradGrad
 Berny optimization.
 Internal  Forces:  Max     0.025044909 RMS     0.002483067
 Search for a saddle point.
 Step number   1 out of a maximum of  259
 All quantities printed in internal units (Hartrees-Bohrs-Radians)
 Swapping is turned off.
 Second derivative matrix not updated -- analytic derivatives used.
 ITU=  0
     Eigenvalues ---   -0.01989   0.00013   0.00021   0.00187   0.00244
     Eigenvalues ---    0.00250   0.00266   0.00307   0.00327   0.00339
     Eigenvalues ---    0.00370   0.00396   0.00415   0.00559   0.00651
     Eigenvalues ---    0.00753   0.01277   0.01560   0.01588   0.01975
     Eigenvalues ---    0.02219   0.02710   0.02948   0.03174   0.03462
     Eigenvalues ---    0.03598   0.03673   0.03715   0.03826   0.03892
     Eigenvalues ---    0.03959   0.04074   0.04205   0.04239   0.04327
     Eigenvalues ---    0.04391   0.04413   0.04538   0.04611   0.04642
     Eigenvalues ---    0.04648   0.04719   0.04733   0.04768   0.04793
     Eigenvalues ---    0.04853   0.04880   0.05016   0.05275   0.05602
     Eigenvalues ---    0.05626   0.05798   0.05844   0.05867   0.06990
     Eigenvalues ---    0.07500   0.07531   0.07984   0.08674   0.08719
     Eigenvalues ---    0.10344   0.11717   0.11801   0.11952   0.12040
     Eigenvalues ---    0.12088   0.12113   0.12319   0.12492   0.12533
     Eigenvalues ---    0.12562   0.12757   0.13053   0.13236   0.13368
     Eigenvalues ---    0.13417   0.13767   0.13885   0.14387   0.14466
     Eigenvalues ---    0.15065   0.15276   0.15356   0.17502   0.17928
     Eigenvalues ---    0.18160   0.18597   0.18860   0.18993   0.19532
     Eigenvalues ---    0.20535   0.22410   0.22477   0.22554   0.23461
     Eigenvalues ---    0.24292   0.26837   0.27718   0.27868   0.28176
     Eigenvalues ---    0.28467   0.28842   0.29711   0.30435   0.30916
     Eigenvalues ---    0.31485   0.32169   0.32770   0.32840   0.32882
     Eigenvalues ---    0.32948   0.32998   0.33006   0.33091   0.33209
     Eigenvalues ---    0.33238   0.33339   0.33431   0.33448   0.33552
     Eigenvalues ---    0.33634   0.33715   0.33772   0.34086   0.34134
     Eigenvalues ---    0.34189   0.34351   0.34514   0.34604   0.34634
     Eigenvalues ---    0.34675   0.34928   0.35232   0.35969   0.36421
     Eigenvalues ---    0.40440   0.41887   0.43993   0.46758   0.54392
     Eigenvalues ---    0.57122   0.58031   0.63058   0.70315   0.85640
     Eigenvalues ---    0.92875   0.99349
 Eigenvectors required to have negative eigenvalues:
                          R7        R17       D73       D70       D37
   1                    0.37338   0.31915   0.22786  -0.22709  -0.22224
                          D39       D35       R8        D68       D69
   1                   -0.20428  -0.20140  -0.19322   0.18814  -0.18586
 RFO step:  Lambda0=1.958497130D-03 Lambda=-4.07969326D-03.
 Linear search not attempted -- option 19 set.
 Maximum step size (   0.300) exceeded in Quadratic search.
    -- Step size scaled by   0.938
 Iteration  1 RMS(Cart)=  0.06491076 RMS(Int)=  0.00204070
 Iteration  2 RMS(Cart)=  0.00372901 RMS(Int)=  0.00020670
 Iteration  3 RMS(Cart)=  0.00001475 RMS(Int)=  0.00020664
 Iteration  4 RMS(Cart)=  0.00000001 RMS(Int)=  0.00020664
 Variable       Old X    -DE/DX   Delta X   Delta X   Delta X     New X
                                 (Linear)    (Quad)   (Total)
    R1        2.06468  -0.00000   0.00000  -0.00025  -0.00025   2.06443
    R2        2.07259   0.00000   0.00000  -0.00022  -0.00022   2.07237
    R3        2.89741  -0.00000   0.00000  -0.00292  -0.00292   2.89449
    R4        2.06555   0.00000   0.00000  -0.00025  -0.00025   2.06530
    R5        2.38797   0.00174   0.00000   0.00103   0.00100   2.38897
    R6        2.39006   0.00284   0.00000  -0.00012  -0.00006   2.39000
    R7        2.97944  -0.00116   0.00000  -0.06848  -0.06858   2.91085
    R8        2.94516   0.00129   0.00000  -0.04675  -0.04664   2.89852
    R9        1.87436   0.02504   0.00000   0.05385   0.05396   1.92832
   R10        2.06482   0.00000   0.00000  -0.00025  -0.00025   2.06457
   R11        2.07191  -0.00000   0.00000  -0.00007  -0.00007   2.07184
   R12        2.90892  -0.00000   0.00000  -0.00220  -0.00220   2.90672
   R13        2.06813  -0.00000   0.00000  -0.00014  -0.00014   2.06799
   R14        2.38019   0.00251   0.00000  -0.00766  -0.00775   2.37244
   R15        2.39713   0.00135   0.00000   0.00850   0.00840   2.40553
   R16        3.31263   0.00144   0.00000   0.10829   0.10830   3.42093
   R17        3.13205  -0.00063   0.00000  -0.21686  -0.21687   2.91517
   R18        2.06167   0.00000   0.00000   0.00116   0.00116   2.06283
   R19        2.89196  -0.00000   0.00000   0.00052   0.00052   2.89248
   R20        2.88103  -0.00002   0.00000   0.00739   0.00739   2.88842
   R21        2.07551   0.00000   0.00000  -0.00148  -0.00148   2.07404
   R22        2.06461   0.00000   0.00000   0.00092   0.00092   2.06553
   R23        2.06881   0.00000   0.00000   0.00006   0.00006   2.06887
   R24        2.91351   0.00000   0.00000   0.00012   0.00012   2.91362
   R25        2.08208   0.00000   0.00000  -0.00024  -0.00024   2.08184
   R26        2.90077  -0.00000   0.00000  -0.00007  -0.00007   2.90070
   R27        2.90652  -0.00000   0.00000  -0.00029  -0.00029   2.90623
   R28        2.07136  -0.00000   0.00000  -0.00006  -0.00006   2.07130
   R29        2.07334  -0.00000   0.00000   0.00007   0.00007   2.07341
   R30        2.07335   0.00000   0.00000   0.00010   0.00010   2.07345
   R31        2.07339  -0.00000   0.00000  -0.00011  -0.00011   2.07328
   R32        2.07356   0.00000   0.00000  -0.00009  -0.00009   2.07346
   R33        2.06663   0.00000   0.00000  -0.00063  -0.00063   2.06600
   R34        2.51000  -0.00040   0.00000   0.01122   0.01126   2.52126
   R35        2.57134  -0.00058   0.00000   0.02997   0.03007   2.60140
   R36        1.96274   0.00106   0.00000  -0.01334  -0.01332   1.94941
   R37        2.75960  -0.00000   0.00000   0.00158   0.00158   2.76118
   R38        2.07204   0.00000   0.00000   0.00082   0.00082   2.07286
   R39        2.90780   0.00000   0.00000   0.00042   0.00042   2.90822
   R40        2.07437   0.00000   0.00000   0.00081   0.00081   2.07518
   R41        2.07170  -0.00000   0.00000  -0.00020  -0.00020   2.07150
   R42        2.89596  -0.00000   0.00000  -0.00031  -0.00031   2.89565
   R43        2.89760   0.00000   0.00000  -0.00004  -0.00004   2.89756
   R44        2.06631  -0.00000   0.00000  -0.00020  -0.00020   2.06611
   R45        2.07272   0.00000   0.00000   0.00023   0.00023   2.07295
   R46        2.07571  -0.00000   0.00000   0.00044   0.00044   2.07615
   R47        2.07550   0.00000   0.00000   0.00025   0.00025   2.07575
   R48        2.07196  -0.00000   0.00000   0.00022   0.00022   2.07218
   R49        2.07090   0.00000   0.00000   0.00019   0.00019   2.07109
   R50        1.85019   0.02188   0.00000   0.07231   0.07229   1.92249
   R51        1.92426  -0.00126   0.00000   0.01583   0.01573   1.93999
    A1        1.88727   0.00000   0.00000   0.00033   0.00033   1.88760
    A2        1.93432   0.00000   0.00000  -0.00053  -0.00053   1.93379
    A3        1.93287   0.00000   0.00000   0.00048   0.00048   1.93336
    A4        1.89406  -0.00000   0.00000  -0.00033  -0.00033   1.89373
    A5        1.88178  -0.00000   0.00000   0.00054   0.00054   1.88233
    A6        1.93178  -0.00000   0.00000  -0.00047  -0.00047   1.93131
    A7        2.03310  -0.00217   0.00000   0.00073   0.00064   2.03375
    A8        2.02837  -0.00224   0.00000   0.00208   0.00200   2.03037
    A9        2.22073   0.00438   0.00000  -0.00279  -0.00263   2.21810
   A10        2.06440   0.00118   0.00000  -0.00247  -0.00246   2.06194
   A11        2.07214   0.00658   0.00000  -0.02080  -0.02035   2.05179
   A12        1.90287  -0.00000   0.00000   0.00037   0.00037   1.90325
   A13        1.94248   0.00000   0.00000  -0.00242  -0.00242   1.94006
   A14        1.92595   0.00000   0.00000   0.00054   0.00054   1.92649
   A15        1.90296   0.00000   0.00000   0.00042   0.00042   1.90338
   A16        1.86820   0.00000   0.00000   0.00025   0.00025   1.86845
   A17        1.91965  -0.00000   0.00000   0.00094   0.00094   1.92059
   A18        2.04314  -0.00216   0.00000   0.00781   0.00801   2.05115
   A19        2.01119  -0.00208   0.00000  -0.00684  -0.00664   2.00455
   A20        2.22832   0.00423   0.00000  -0.00098  -0.00138   2.22694
   A21        2.08291   0.00688   0.00000   0.02315   0.02269   2.10561
   A22        2.11438   0.00224   0.00000  -0.03982  -0.04034   2.07404
   A23        1.93136   0.00000   0.00000   0.00010   0.00010   1.93146
   A24        1.86616  -0.00001   0.00000   0.00246   0.00246   1.86862
   A25        1.86886   0.00000   0.00000  -0.00132  -0.00133   1.86753
   A26        2.04693   0.00002   0.00000  -0.00554  -0.00554   2.04139
   A27        1.90904  -0.00001   0.00000   0.00205   0.00205   1.91110
   A28        1.83170  -0.00001   0.00000   0.00259   0.00259   1.83429
   A29        1.92008   0.00000   0.00000   0.00080   0.00080   1.92088
   A30        1.91281   0.00000   0.00000  -0.00214  -0.00214   1.91067
   A31        1.95629  -0.00000   0.00000   0.00259   0.00259   1.95888
   A32        1.84895  -0.00000   0.00000   0.00061   0.00061   1.84956
   A33        1.89216   0.00000   0.00000  -0.00161  -0.00161   1.89055
   A34        1.93042   0.00000   0.00000  -0.00035  -0.00035   1.93007
   A35        1.89152  -0.00000   0.00000  -0.00089  -0.00089   1.89062
   A36        1.93174  -0.00000   0.00000   0.00178   0.00178   1.93351
   A37        1.93756  -0.00000   0.00000  -0.00093  -0.00093   1.93663
   A38        1.88156   0.00000   0.00000  -0.00001  -0.00000   1.88156
   A39        1.89222   0.00000   0.00000   0.00038   0.00038   1.89260
   A40        1.92754   0.00000   0.00000  -0.00034  -0.00034   1.92721
   A41        1.94578   0.00000   0.00000  -0.00028  -0.00028   1.94550
   A42        1.94735   0.00000   0.00000   0.00032   0.00032   1.94767
   A43        1.92436   0.00000   0.00000   0.00023   0.00023   1.92459
   A44        1.88739   0.00000   0.00000  -0.00002  -0.00002   1.88738
   A45        1.87654  -0.00000   0.00000  -0.00003  -0.00003   1.87651
   A46        1.87965  -0.00000   0.00000  -0.00025  -0.00025   1.87941
   A47        1.91499   0.00000   0.00000   0.00070   0.00069   1.91568
   A48        1.94311  -0.00000   0.00000   0.00133   0.00133   1.94444
   A49        1.96289   0.00000   0.00000  -0.00194  -0.00194   1.96094
   A50        1.88091   0.00000   0.00000   0.00061   0.00060   1.88152
   A51        1.85558  -0.00000   0.00000  -0.00180  -0.00180   1.85378
   A52        1.90261   0.00000   0.00000   0.00107   0.00107   1.90368
   A53        2.09336   0.00007   0.00000  -0.01669  -0.01799   2.07537
   A54        1.97879  -0.00022   0.00000  -0.01959  -0.02087   1.95792
   A55        2.00214   0.00153   0.00000  -0.01806  -0.01950   1.98264
   A56        1.99049  -0.00195   0.00000  -0.00731  -0.00694   1.98354
   A57        1.95294  -0.00031   0.00000  -0.02288  -0.02373   1.92921
   A58        2.06793   0.00060   0.00000  -0.01462  -0.01566   2.05228
   A59        1.99319  -0.00098   0.00000  -0.01413  -0.01511   1.97808
   A60        1.91367  -0.00000   0.00000   0.00674   0.00673   1.92040
   A61        1.97786   0.00000   0.00000  -0.00276  -0.00275   1.97511
   A62        1.86727  -0.00000   0.00000   0.00437   0.00436   1.87163
   A63        1.91665  -0.00000   0.00000  -0.00315  -0.00315   1.91350
   A64        1.87625   0.00000   0.00000  -0.00308  -0.00310   1.87315
   A65        1.90890  -0.00000   0.00000  -0.00203  -0.00203   1.90687
   A66        1.85967  -0.00000   0.00000  -0.00192  -0.00192   1.85775
   A67        1.94180   0.00000   0.00000  -0.00042  -0.00042   1.94138
   A68        1.92257  -0.00000   0.00000   0.00150   0.00150   1.92408
   A69        1.89555  -0.00000   0.00000  -0.00035  -0.00035   1.89520
   A70        1.89730   0.00000   0.00000   0.00102   0.00102   1.89832
   A71        1.94426  -0.00000   0.00000   0.00008   0.00008   1.94435
   A72        1.92537   0.00000   0.00000  -0.00272  -0.00272   1.92265
   A73        1.94518  -0.00000   0.00000   0.00086   0.00086   1.94605
   A74        1.93304   0.00000   0.00000   0.00013   0.00013   1.93318
   A75        1.89660  -0.00000   0.00000   0.00144   0.00144   1.89805
   A76        1.88101  -0.00000   0.00000   0.00087   0.00087   1.88188
   A77        1.88072  -0.00000   0.00000  -0.00050  -0.00050   1.88022
   A78        1.93480  -0.00000   0.00000   0.00019   0.00019   1.93500
   A79        1.94410  -0.00000   0.00000   0.00070   0.00070   1.94480
   A80        1.94285   0.00000   0.00000   0.00001   0.00001   1.94285
   A81        1.87626   0.00000   0.00000  -0.00034  -0.00034   1.87591
   A82        1.87936  -0.00000   0.00000  -0.00041  -0.00041   1.87895
   A83        1.88361  -0.00000   0.00000  -0.00021  -0.00021   1.88340
   A84        1.96046   0.00607   0.00000   0.00530   0.00532   1.96578
   A85        3.26938   0.00055   0.00000  -0.01002  -0.00977   3.25961
   A86        3.11286   0.00182   0.00000  -0.03485  -0.03497   3.07790
   A87        3.05181  -0.00134   0.00000   0.05174   0.05173   3.10354
   A88        3.09367  -0.00567   0.00000   0.03548   0.03542   3.12910
   A89        3.14883  -0.00095   0.00000  -0.00191  -0.00155   3.14728
   A90        3.27893   0.00119   0.00000   0.02778   0.02801   3.30694
   A91        3.04217  -0.00329   0.00000   0.05661   0.05638   3.09856
   A92        3.15837   0.00102   0.00000  -0.00454  -0.00466   3.15371
    D1       -0.46786  -0.00020   0.00000  -0.00131  -0.00131  -0.46917
    D2        2.71776   0.00020   0.00000  -0.00159  -0.00159   2.71617
    D3        1.60201  -0.00020   0.00000  -0.00142  -0.00142   1.60059
    D4       -1.49556   0.00020   0.00000  -0.00170  -0.00170  -1.49725
    D5       -2.61948  -0.00020   0.00000  -0.00123  -0.00123  -2.62071
    D6        0.56614   0.00020   0.00000  -0.00151  -0.00151   0.56463
    D7       -3.07467  -0.00166   0.00000   0.00851   0.00860  -3.06607
    D8        0.01731  -0.00234   0.00000   0.00898   0.00906   0.02637
    D9        3.13344  -0.00103   0.00000   0.00677   0.00686   3.14030
   D10        0.04134  -0.00036   0.00000   0.00633   0.00643   0.04778
   D11        2.36715  -0.00507   0.00000   0.00652   0.00653   2.37368
   D12       -0.78655   0.00061   0.00000   0.01876   0.01882  -0.76774
   D13       -0.20854  -0.00021   0.00000   0.00100   0.00100  -0.20754
   D14        2.96523   0.00021   0.00000   0.00141   0.00141   2.96664
   D15        1.89116  -0.00021   0.00000   0.00022   0.00022   1.89138
   D16       -1.21825   0.00021   0.00000   0.00063   0.00063  -1.21762
   D17       -2.34849  -0.00021   0.00000   0.00131   0.00131  -2.34718
   D18        0.82528   0.00021   0.00000   0.00172   0.00172   0.82700
   D19       -3.10890   0.00208   0.00000   0.00977   0.00984  -3.09906
   D20       -0.00408   0.00144   0.00000   0.00921   0.00930   0.00522
   D21       -2.88952   0.00274   0.00000  -0.04121  -0.04115  -2.93067
   D22        0.28828   0.00338   0.00000  -0.04092  -0.04089   0.24739
   D23        0.48019   0.00015   0.00000  -0.04173  -0.04122   0.43897
   D24       -1.86745   0.00098   0.00000   0.03172   0.03134  -1.83612
   D25       -2.98861   0.00678   0.00000  -0.01976  -0.01965  -3.00827
   D26       -1.29085  -0.00000   0.00000  -0.00814  -0.00814  -1.29899
   D27        2.96610  -0.00000   0.00000  -0.00810  -0.00810   2.95801
   D28        0.81581  -0.00000   0.00000  -0.00790  -0.00790   0.80791
   D29        0.85571   0.00000   0.00000  -0.00903  -0.00903   0.84669
   D30       -1.17052   0.00000   0.00000  -0.00898  -0.00898  -1.17951
   D31        2.96237   0.00000   0.00000  -0.00879  -0.00879   2.95358
   D32        2.93753  -0.00000   0.00000  -0.00783  -0.00783   2.92971
   D33        0.91130  -0.00000   0.00000  -0.00778  -0.00779   0.90351
   D34       -1.23900  -0.00000   0.00000  -0.00759  -0.00759  -1.24659
   D35        3.02881  -0.00127   0.00000   0.05610   0.05596   3.08477
   D36       -0.79750   0.00126   0.00000  -0.02791  -0.02778  -0.82528
   D37        0.84928  -0.00129   0.00000   0.05794   0.05781   0.90709
   D38       -2.97704   0.00125   0.00000  -0.02606  -0.02592  -3.00296
   D39       -1.27321  -0.00128   0.00000   0.05680   0.05668  -1.21653
   D40        1.18367   0.00126   0.00000  -0.02720  -0.02706   1.15660
   D41        0.70231  -0.00000   0.00000  -0.00729  -0.00729   0.69502
   D42        2.76218  -0.00000   0.00000  -0.00681  -0.00681   2.75537
   D43       -1.37396   0.00000   0.00000  -0.00665  -0.00665  -1.38061
   D44        2.82505  -0.00000   0.00000  -0.00572  -0.00572   2.81933
   D45       -1.39826  -0.00000   0.00000  -0.00524  -0.00524  -1.40350
   D46        0.74878   0.00000   0.00000  -0.00508  -0.00508   0.74371
   D47       -1.43803  -0.00000   0.00000  -0.00611  -0.00611  -1.44414
   D48        0.62184  -0.00000   0.00000  -0.00563  -0.00563   0.61621
   D49        2.76888   0.00000   0.00000  -0.00546  -0.00546   2.76342
   D50       -1.06726  -0.00000   0.00000   0.00027   0.00027  -1.06700
   D51        3.10361  -0.00000   0.00000   0.00026   0.00026   3.10387
   D52        1.01571  -0.00000   0.00000   0.00021   0.00021   1.01592
   D53        0.99867  -0.00000   0.00000   0.00019   0.00019   0.99886
   D54       -1.11364  -0.00000   0.00000   0.00019   0.00019  -1.11345
   D55        3.08164  -0.00000   0.00000   0.00013   0.00013   3.08178
   D56        3.06308   0.00000   0.00000   0.00046   0.00046   3.06354
   D57        0.95077   0.00000   0.00000   0.00045   0.00045   0.95122
   D58       -1.13713   0.00000   0.00000   0.00040   0.00040  -1.13673
   D59       -1.22860   0.00000   0.00000  -0.00480  -0.00480  -1.23340
   D60        2.97397   0.00000   0.00000  -0.00685  -0.00685   2.96712
   D61        0.83283  -0.00000   0.00000  -0.00782  -0.00782   0.82502
   D62        2.97874   0.00000   0.00000  -0.00340  -0.00340   2.97535
   D63        0.89813   0.00000   0.00000  -0.00544  -0.00544   0.89269
   D64       -1.24301   0.00000   0.00000  -0.00641  -0.00641  -1.24942
   D65        0.92086   0.00000   0.00000  -0.00342  -0.00342   0.91744
   D66       -1.15975   0.00000   0.00000  -0.00547  -0.00547  -1.16522
   D67        2.98229  -0.00000   0.00000  -0.00643  -0.00643   2.97586
   D68       -0.91699  -0.00160   0.00000  -0.05833  -0.05809  -0.97508
   D69        2.91791  -0.00352   0.00000   0.02729   0.02726   2.94516
   D70        0.74939   0.00152   0.00000   0.07747   0.07710   0.82649
   D71        3.12504   0.00025   0.00000   0.01049   0.01047   3.13551
   D72       -3.03985   0.00337   0.00000  -0.00135  -0.00132  -3.04116
   D73       -0.66420   0.00210   0.00000  -0.06832  -0.06795  -0.73215
   D74       -0.52273   0.00050   0.00000   0.02969   0.02965  -0.49307
   D75        1.62553   0.00050   0.00000   0.02868   0.02863   1.65416
   D76       -2.55238   0.00050   0.00000   0.02744   0.02738  -2.52500
   D77        1.83617  -0.00050   0.00000  -0.04240  -0.04235   1.79382
   D78       -2.29877  -0.00050   0.00000  -0.04341  -0.04336  -2.34213
   D79       -0.19349  -0.00050   0.00000  -0.04465  -0.04461  -0.23810
   D80       -1.02611  -0.00000   0.00000   0.00246   0.00246  -1.02365
   D81        1.03713   0.00000   0.00000   0.00065   0.00065   1.03778
   D82       -3.08111  -0.00000   0.00000   0.00154   0.00154  -3.07956
   D83        1.12049   0.00000   0.00000   0.00690   0.00690   1.12739
   D84       -3.09945   0.00000   0.00000   0.00510   0.00510  -3.09435
   D85       -0.93450   0.00000   0.00000   0.00599   0.00599  -0.92851
   D86       -3.10765  -0.00000   0.00000   0.00011   0.00012  -3.10754
   D87       -1.04441   0.00000   0.00000  -0.00169  -0.00169  -1.04610
   D88        1.12054  -0.00000   0.00000  -0.00080  -0.00080   1.11974
   D89       -0.95830  -0.00000   0.00000   0.00436   0.00436  -0.95393
   D90       -3.06681  -0.00000   0.00000   0.00381   0.00381  -3.06299
   D91        1.12276  -0.00000   0.00000   0.00378   0.00378   1.12655
   D92        1.08319   0.00000   0.00000   0.00157   0.00157   1.08476
   D93       -1.02532   0.00000   0.00000   0.00102   0.00102  -1.02430
   D94       -3.11894   0.00000   0.00000   0.00099   0.00099  -3.11795
   D95       -3.11090  -0.00000   0.00000   0.00266   0.00266  -3.10824
   D96        1.06378  -0.00000   0.00000   0.00211   0.00211   1.06589
   D97       -1.02984  -0.00000   0.00000   0.00208   0.00208  -1.02776
   D98       -1.08048  -0.00000   0.00000  -0.00044  -0.00044  -1.08092
   D99        3.11426  -0.00000   0.00000  -0.00060  -0.00060   3.11366
   D100       1.01106  -0.00000   0.00000  -0.00083  -0.00083   1.01024
   D101      -3.11207  -0.00000   0.00000   0.00043   0.00043  -3.11164
   D102       1.08267  -0.00000   0.00000   0.00027   0.00027   1.08294
   D103      -1.02053  -0.00000   0.00000   0.00005   0.00005  -1.02049
   D104       1.08305  -0.00000   0.00000   0.00016   0.00016   1.08321
   D105      -1.00540  -0.00000   0.00000  -0.00001  -0.00001  -1.00540
   D106      -3.10860  -0.00000   0.00000  -0.00023  -0.00023  -3.10883
         Item               Value     Threshold  Converged?
 Maximum Force            0.025045     0.000450     NO 
 RMS     Force            0.002483     0.000300     NO 
 Maximum Displacement     0.282801     0.001800     NO 
 RMS     Displacement     0.066852     0.001200     NO 
 Predicted change in Energy=-1.090403D-03
 GradGradGradGradGradGradGradGradGradGradGradGradGradGradGradGradGradGrad

 Symmetry turned off by external request.
 Stoichiometry    C14H30NO6(1-)
 Framework group  C1[X(C14H30NO6)]
 Deg. of freedom   147
 Full point group                 C1      NOp   1
                          Input orientation:                          
 ---------------------------------------------------------------------
 Center     Atomic      Atomic             Coordinates (Angstroms)
 Number     Number       Type             X           Y           Z
 ---------------------------------------------------------------------
      1          6           0       55.028022   30.566430   48.541471
      2          1           0       54.043489   30.163888   48.292280
      3          1           0       55.538226   30.824970   47.605795
      4          6           0       54.898082   31.834496   49.390716
      5          8           0       53.836613   32.505430   49.244753
      6          8           0       55.886830   32.121505   50.125257
      7          1           0       55.787472   33.386853   50.986452
      8          6           0       51.961633   38.913137   48.918198
      9          1           0       51.866543   39.826034   49.510808
     10          1           0       52.482348   39.146828   47.982104
     11          6           0       52.755104   37.837379   49.679194
     12          8           0       53.365208   38.192335   50.717421
     13          8           0       52.739252   36.682356   49.144331
     14          6           0       55.841564   35.884473   49.899287
     15          1           0       55.229811   36.740680   49.608997
     16          6           0       56.076745   34.958426   48.703475
     17          1           0       55.167417   34.393800   48.482035
     18          1           0       56.837652   34.214867   48.961782
     19          6           0       56.485870   35.734888   47.435822
     20          1           0       57.176155   36.541087   47.731141
     21          6           0       57.227139   34.819259   46.451788
     22          1           0       58.148415   34.420067   46.891448
     23          1           0       57.491173   35.348981   45.527920
     24          1           0       56.595196   33.965313   46.177345
     25          6           0       55.258972   36.368667   46.758912
     26          1           0       54.639232   35.584959   46.305677
     27          1           0       55.555021   37.064156   45.963573
     28          1           0       54.615813   36.892913   47.470793
     29          6           0       55.190421   35.266890   51.136570
     30          8           0       55.715092   34.154859   51.654424
     31          7           0       54.865810   36.214582   52.080788
     32          1           0       54.378351   37.010691   51.641742
     33          6           0       54.227878   35.752738   53.311527
     34          1           0       53.659815   34.834439   53.118548
     35          6           0       55.226451   35.511924   54.457506
     36          1           0       55.940517   34.763531   54.094672
     37          6           0       55.994103   36.792310   54.802895
     38          1           0       56.475672   37.195895   53.908133
     39          1           0       56.762276   36.607616   55.563891
     40          1           0       55.313522   37.560899   55.194193
     41          6           0       54.500198   34.946848   55.684015
     42          1           0       53.752465   35.659034   56.058524
     43          1           0       55.198834   34.741207   56.503794
     44          1           0       53.978843   34.013355   55.443313
     45          8           0       53.632064   34.721105   50.524493
     46          1           0       53.257256   35.478500   49.958059
     47          1           0       53.710480   33.839861   50.003755
     48          1           0       55.633838   29.817284   49.057434
     49          1           0       50.973006   38.529271   48.648329
     50          1           0       56.802913   36.281134   50.250070
     51          1           0       53.508200   36.524847   53.614547
 ---------------------------------------------------------------------
 Rotational constants (GHZ):      0.2746421      0.2097569      0.1498306
 Standard basis: 6-31G(d,p) (6D, 7F)
   465 basis functions,   798 primitive gaussians,   465 cartesian basis functions
    85 alpha electrons       85 beta electrons
       nuclear repulsion energy      1943.0087382085 Hartrees.
 NAtoms=   51 NActive=   51 NUniq=   51 SFac= 1.00D+00 NAtFMM=   60 NAOKFM=F Big=F
 Integral buffers will be    131072 words long.
 Raffenetti 2 integral format.
 Two-electron integral symmetry is turned off.
 Nuclear repulsion after empirical dispersion term =     1942.9486433988 Hartrees.
 One-electron integrals computed using PRISM.
 NBasis=   465 RedAO= T EigKep=  1.89D-03  NBF=   465
 NBsUse=   465 1.00D-06 EigRej= -1.00D+00 NBFU=   465
 Initial guess from the checkpoint file:  "ts1-frame31_qm.chk"
 B after Tr=     0.110449   -0.443818    0.185568
         Rot=    0.999999    0.000949   -0.000283   -0.001266 Ang=   0.18 deg.
 ExpMin= 1.61D-01 ExpMax= 5.48D+03 ExpMxC= 8.25D+02 IAcc=2 IRadAn=         4 AccDes= 0.00D+00
 Harris functional with IExCor=  402 and IRadAn=       4 diagonalized for initial guess.
 HarFok:  IExCor=  402 AccDes= 0.00D+00 IRadAn=         4 IDoV= 1 UseB2=F ITyADJ=14
 ICtDFT=  3500011 ScaDFX=  1.000000  1.000000  1.000000  1.000000
 FoFCou: FMM=F IPFlag=           0 FMFlag=      100000 FMFlg1=           0
         NFxFlg=           0 DoJE=T BraDBF=F KetDBF=T FulRan=T
         wScrn=  0.000000 ICntrl=     500 IOpCl=  0 I1Cent=   200000004 NGrid=           0
         NMat0=    1 NMatS0=      1 NMatT0=    0 NMatD0=    1 NMtDS0=    0 NMtDT0=    0
 Symmetry not used in FoFCou.
 Requested convergence on RMS density matrix=1.00D-08 within 128 cycles.
 Requested convergence on MAX density matrix=1.00D-06.
 Requested convergence on             energy=1.00D-06.
 No special actions if energy rises.
 Integral accuracy reduced to 1.0D-05 until final iterations.
 Initial convergence to 1.0D-05 achieved.  Increase integral accuracy.
 SCF Done:  E(RB3LYP) =  -1057.90571543     A.U. after   12 cycles
            NFock= 12  Conv=0.62D-08     -V/T= 2.0092
 Calling FoFJK, ICntrl=      2127 FMM=F ISym2X=0 I1Cent= 0 IOpClX= 0 NMat=1 NMatS=1 NMatT=0.
 -------------------------------------------------------------------
 Center     Atomic                   Forces (Hartrees/Bohr)
 Number     Number              X              Y              Z
 -------------------------------------------------------------------
      1        6           0.000039592   -0.000029517    0.000006699
      2        1          -0.000005582   -0.000000496    0.000001617
      3        1          -0.000002753   -0.000003669   -0.000004456
      4        6          -0.000079764    0.000040159   -0.000146502
      5        8           0.000253692   -0.000505881   -0.000134387
      6        8          -0.000039506    0.000352801    0.000259304
      7        1           0.000293668   -0.003414085   -0.002777965
      8        6           0.000050958   -0.000066763   -0.000023032
      9        1           0.000017259   -0.000034387    0.000004787
     10        1           0.000006246   -0.000015124    0.000006690
     11        6           0.000053725    0.000743943    0.000011250
     12        8          -0.000163230   -0.000120374   -0.000112526
     13        8           0.000068046   -0.000192427    0.000111332
     14        6          -0.000150412   -0.000030934   -0.000132610
     15        1          -0.000011497    0.000068481   -0.000060528
     16        6           0.000000550    0.000009741   -0.000024539
     17        1          -0.000027770   -0.000007696    0.000064335
     18        1           0.000010909   -0.000007638   -0.000015202
     19        6           0.000009529   -0.000024787    0.000046677
     20        1          -0.000013890    0.000018157   -0.000022792
     21        6           0.000000050   -0.000001629   -0.000002737
     22        1          -0.000006428    0.000005712    0.000003469
     23        1           0.000006751   -0.000001351   -0.000009893
     24        1           0.000000118    0.000001286    0.000003882
     25        6          -0.000015367   -0.000057063   -0.000048671
     26        1           0.000014545   -0.000006780   -0.000017010
     27        1          -0.000013071    0.000026088    0.000022436
     28        1           0.000051840    0.000038489    0.000008798
     29        6           0.001347832    0.000167756   -0.000415940
     30        8          -0.000473287    0.002389947    0.002453249
     31        7          -0.000542975   -0.000117932    0.000127381
     32        1          -0.000367696    0.000451537    0.000007798
     33        6          -0.000139413   -0.000084009    0.000180705
     34        1          -0.000021551    0.000024282   -0.000050836
     35        6           0.000024937   -0.000027588   -0.000032105
     36        1          -0.000005530    0.000005742   -0.000003814
     37        6          -0.000016978    0.000006262   -0.000000388
     38        1           0.000000785    0.000008245   -0.000003003
     39        1           0.000008235   -0.000002111   -0.000008410
     40        1           0.000002269    0.000000015    0.000007806
     41        6          -0.000011416   -0.000005191   -0.000007963
     42        1          -0.000001299    0.000002509    0.000001308
     43        1           0.000003890    0.000002521   -0.000000838
     44        1           0.000002307    0.000002800   -0.000002393
     45        8           0.003209551   -0.005693495    0.005297066
     46        1          -0.003129276    0.005496223   -0.004733073
     47        1          -0.000312496    0.000574644    0.000143947
     48        1           0.000002857   -0.000009875   -0.000004077
     49        1           0.000002127    0.000002188    0.000003230
     50        1           0.000033507   -0.000023954   -0.000013094
     51        1           0.000035410    0.000045231    0.000035019
 -------------------------------------------------------------------
 Cartesian Forces:  Max     0.005693495 RMS     0.001051314

 GradGradGradGradGradGradGradGradGradGradGradGradGradGradGradGradGradGrad
 Berny optimization.
 FormGI is forming the generalized inverse of G from B-inverse, IUseBI=4.
 Internal  Forces:  Max     0.008056591 RMS     0.000594390
 Search for a saddle point.
 Step number   2 out of a maximum of  259
 All quantities printed in internal units (Hartrees-Bohrs-Radians)
 Swapping is turned off.
 Update second derivatives using D2CorX and points    1    2
 ITU=  0  0
     Eigenvalues ---   -0.02085   0.00013   0.00021   0.00187   0.00244
     Eigenvalues ---    0.00251   0.00266   0.00307   0.00327   0.00340
     Eigenvalues ---    0.00372   0.00396   0.00418   0.00559   0.00649
     Eigenvalues ---    0.00760   0.01296   0.01570   0.01588   0.01978
     Eigenvalues ---    0.02224   0.02707   0.02948   0.03169   0.03461
     Eigenvalues ---    0.03599   0.03676   0.03720   0.03834   0.03891
     Eigenvalues ---    0.03979   0.04076   0.04205   0.04240   0.04327
     Eigenvalues ---    0.04391   0.04415   0.04538   0.04613   0.04642
     Eigenvalues ---    0.04648   0.04719   0.04733   0.04768   0.04792
     Eigenvalues ---    0.04860   0.04881   0.05012   0.05275   0.05603
     Eigenvalues ---    0.05626   0.05802   0.05844   0.05867   0.06997
     Eigenvalues ---    0.07495   0.07531   0.07990   0.08674   0.08719
     Eigenvalues ---    0.10333   0.11713   0.11801   0.11952   0.12039
     Eigenvalues ---    0.12088   0.12113   0.12317   0.12492   0.12533
     Eigenvalues ---    0.12561   0.12757   0.13053   0.13236   0.13368
     Eigenvalues ---    0.13417   0.13766   0.13884   0.14386   0.14466
     Eigenvalues ---    0.15065   0.15276   0.15356   0.17491   0.17924
     Eigenvalues ---    0.18159   0.18598   0.18859   0.18990   0.19530
     Eigenvalues ---    0.20528   0.22403   0.22472   0.22554   0.23460
     Eigenvalues ---    0.24286   0.26832   0.27717   0.27866   0.28175
     Eigenvalues ---    0.28466   0.28842   0.29706   0.30428   0.30906
     Eigenvalues ---    0.31462   0.32160   0.32770   0.32840   0.32880
     Eigenvalues ---    0.32947   0.32998   0.33001   0.33090   0.33209
     Eigenvalues ---    0.33238   0.33339   0.33431   0.33448   0.33552
     Eigenvalues ---    0.33634   0.33714   0.33770   0.34086   0.34134
     Eigenvalues ---    0.34189   0.34350   0.34512   0.34604   0.34634
     Eigenvalues ---    0.34675   0.34926   0.35218   0.35967   0.36423
     Eigenvalues ---    0.40368   0.41806   0.44021   0.46441   0.54174
     Eigenvalues ---    0.57121   0.58020   0.63044   0.70308   0.85602
     Eigenvalues ---    0.92805   0.99242
 Eigenvectors required to have negative eigenvalues:
                          R7        R17       D37       D73       D70
   1                   -0.36062  -0.32090   0.22533  -0.22434   0.22335
                          D39       D35       D69       D68       R8
   1                    0.20640   0.20234   0.18899  -0.18744   0.18634
 RFO step:  Lambda0=3.111431801D-07 Lambda=-3.91144157D-04.
 Linear search not attempted -- option 19 set.
 Iteration  1 RMS(Cart)=  0.03462535 RMS(Int)=  0.00031266
 Iteration  2 RMS(Cart)=  0.00070520 RMS(Int)=  0.00003567
 Iteration  3 RMS(Cart)=  0.00000017 RMS(Int)=  0.00003567
 Variable       Old X    -DE/DX   Delta X   Delta X   Delta X     New X
                                 (Linear)    (Quad)   (Total)
    R1        2.06443   0.00000   0.00000  -0.00001  -0.00001   2.06442
    R2        2.07237   0.00000   0.00000   0.00003   0.00003   2.07240
    R3        2.89449   0.00004   0.00000   0.00002   0.00002   2.89451
    R4        2.06530   0.00001   0.00000   0.00004   0.00004   2.06534
    R5        2.38897  -0.00011   0.00000  -0.00339  -0.00341   2.38556
    R6        2.39000  -0.00021   0.00000   0.00314   0.00316   2.39315
    R7        2.91085   0.00076   0.00000   0.05323   0.05318   2.96404
    R8        2.89852  -0.00062   0.00000  -0.05153  -0.05149   2.84703
    R9        1.92832   0.00376   0.00000   0.01906   0.01910   1.94742
   R10        2.06457  -0.00003   0.00000  -0.00012  -0.00012   2.06445
   R11        2.07184  -0.00001   0.00000   0.00001   0.00001   2.07185
   R12        2.90672  -0.00012   0.00000  -0.00159  -0.00159   2.90513
   R13        2.06799  -0.00000   0.00000  -0.00020  -0.00020   2.06779
   R14        2.37244  -0.00036   0.00000  -0.00252  -0.00255   2.36989
   R15        2.40553   0.00021   0.00000   0.00294   0.00290   2.40843
   R16        3.42093   0.00004   0.00000   0.03024   0.03025   3.45118
   R17        2.91517   0.00018   0.00000  -0.06302  -0.06303   2.85214
   R18        2.06283   0.00008   0.00000   0.00012   0.00012   2.06295
   R19        2.89248  -0.00000   0.00000   0.00020   0.00020   2.89268
   R20        2.88842   0.00012   0.00000   0.00085   0.00085   2.88927
   R21        2.07404   0.00002   0.00000   0.00002   0.00002   2.07406
   R22        2.06553   0.00001   0.00000   0.00023   0.00023   2.06576
   R23        2.06887   0.00001   0.00000  -0.00020  -0.00020   2.06867
   R24        2.91362   0.00002   0.00000  -0.00001  -0.00001   2.91361
   R25        2.08184  -0.00000   0.00000  -0.00002  -0.00002   2.08182
   R26        2.90070   0.00000   0.00000   0.00004   0.00004   2.90074
   R27        2.90623  -0.00001   0.00000  -0.00016  -0.00016   2.90606
   R28        2.07130  -0.00001   0.00000  -0.00005  -0.00005   2.07125
   R29        2.07341   0.00001   0.00000   0.00005   0.00005   2.07346
   R30        2.07345  -0.00000   0.00000   0.00001   0.00001   2.07346
   R31        2.07328   0.00000   0.00000  -0.00006  -0.00006   2.07321
   R32        2.07346  -0.00000   0.00000  -0.00002  -0.00002   2.07344
   R33        2.06600  -0.00001   0.00000  -0.00020  -0.00020   2.06580
   R34        2.52126   0.00054   0.00000  -0.00219  -0.00217   2.51909
   R35        2.60140   0.00084   0.00000   0.00650   0.00654   2.60795
   R36        1.94941   0.00059   0.00000  -0.00143  -0.00141   1.94800
   R37        2.76118   0.00016   0.00000   0.00119   0.00119   2.76237
   R38        2.07286  -0.00000   0.00000   0.00016   0.00016   2.07302
   R39        2.90822  -0.00003   0.00000   0.00002   0.00002   2.90824
   R40        2.07518   0.00002   0.00000   0.00012   0.00012   2.07530
   R41        2.07150  -0.00001   0.00000  -0.00033  -0.00033   2.07117
   R42        2.89565   0.00001   0.00000   0.00001   0.00001   2.89565
   R43        2.89756  -0.00001   0.00000  -0.00002  -0.00002   2.89754
   R44        2.06611   0.00001   0.00000   0.00001   0.00001   2.06612
   R45        2.07295   0.00000   0.00000   0.00003   0.00003   2.07298
   R46        2.07615   0.00000   0.00000   0.00012   0.00012   2.07626
   R47        2.07575   0.00000   0.00000   0.00009   0.00009   2.07584
   R48        2.07218   0.00000   0.00000   0.00005   0.00005   2.07222
   R49        2.07109  -0.00000   0.00000  -0.00001  -0.00001   2.07107
   R50        1.92249   0.00806   0.00000   0.02738   0.02736   1.94985
   R51        1.93999   0.00017   0.00000  -0.00995  -0.01000   1.93000
    A1        1.88760  -0.00000   0.00000   0.00024   0.00024   1.88784
    A2        1.93379  -0.00001   0.00000  -0.00038  -0.00038   1.93341
    A3        1.93336  -0.00000   0.00000   0.00000   0.00000   1.93336
    A4        1.89373   0.00001   0.00000  -0.00018  -0.00018   1.89355
    A5        1.88233  -0.00001   0.00000  -0.00020  -0.00020   1.88213
    A6        1.93131   0.00001   0.00000   0.00051   0.00051   1.93181
    A7        2.03375   0.00024   0.00000   0.00306   0.00307   2.03682
    A8        2.03037   0.00013   0.00000  -0.00289  -0.00288   2.02749
    A9        2.21810  -0.00036   0.00000  -0.00015  -0.00017   2.21793
   A10        2.06194   0.00020   0.00000   0.00737   0.00724   2.06918
   A11        2.05179  -0.00076   0.00000  -0.00689  -0.00682   2.04497
   A12        1.90325   0.00002   0.00000  -0.00047  -0.00047   1.90278
   A13        1.94006  -0.00004   0.00000  -0.00113  -0.00113   1.93893
   A14        1.92649   0.00001   0.00000   0.00060   0.00060   1.92709
   A15        1.90338  -0.00002   0.00000  -0.00054  -0.00054   1.90284
   A16        1.86845   0.00001   0.00000   0.00050   0.00050   1.86895
   A17        1.92059   0.00001   0.00000   0.00107   0.00107   1.92166
   A18        2.05115   0.00033   0.00000   0.00307   0.00317   2.05432
   A19        2.00455   0.00019   0.00000  -0.00187  -0.00177   2.00279
   A20        2.22694  -0.00052   0.00000  -0.00121  -0.00141   2.22553
   A21        2.10561  -0.00043   0.00000   0.00170   0.00147   2.10707
   A22        2.07404  -0.00001   0.00000   0.00141   0.00113   2.07517
   A23        1.93146   0.00000   0.00000   0.00065   0.00065   1.93211
   A24        1.86862   0.00009   0.00000   0.00248   0.00248   1.87110
   A25        1.86753  -0.00001   0.00000  -0.00091  -0.00091   1.86662
   A26        2.04139  -0.00012   0.00000  -0.00112  -0.00112   2.04027
   A27        1.91110   0.00000   0.00000  -0.00053  -0.00053   1.91056
   A28        1.83429   0.00004   0.00000  -0.00063  -0.00063   1.83366
   A29        1.92088  -0.00007   0.00000  -0.00045  -0.00045   1.92043
   A30        1.91067   0.00000   0.00000  -0.00102  -0.00101   1.90965
   A31        1.95888   0.00006   0.00000   0.00118   0.00118   1.96006
   A32        1.84956   0.00001   0.00000  -0.00024  -0.00024   1.84932
   A33        1.89055   0.00004   0.00000   0.00108   0.00108   1.89163
   A34        1.93007  -0.00005   0.00000  -0.00062  -0.00062   1.92945
   A35        1.89062   0.00001   0.00000  -0.00001  -0.00001   1.89061
   A36        1.93351  -0.00002   0.00000   0.00004   0.00004   1.93356
   A37        1.93663   0.00004   0.00000   0.00045   0.00045   1.93708
   A38        1.88156   0.00001   0.00000  -0.00008  -0.00008   1.88148
   A39        1.89260  -0.00002   0.00000  -0.00040  -0.00040   1.89220
   A40        1.92721  -0.00001   0.00000  -0.00004  -0.00004   1.92717
   A41        1.94550  -0.00001   0.00000  -0.00018  -0.00018   1.94532
   A42        1.94767   0.00001   0.00000   0.00021   0.00021   1.94788
   A43        1.92459  -0.00000   0.00000  -0.00009  -0.00009   1.92450
   A44        1.88738  -0.00000   0.00000   0.00005   0.00005   1.88742
   A45        1.87651   0.00001   0.00000  -0.00000  -0.00000   1.87651
   A46        1.87941  -0.00000   0.00000   0.00002   0.00002   1.87942
   A47        1.91568   0.00000   0.00000   0.00043   0.00043   1.91612
   A48        1.94444   0.00002   0.00000   0.00050   0.00050   1.94495
   A49        1.96094  -0.00005   0.00000  -0.00118  -0.00118   1.95977
   A50        1.88152   0.00000   0.00000   0.00032   0.00032   1.88184
   A51        1.85378   0.00004   0.00000  -0.00003  -0.00003   1.85375
   A52        1.90368  -0.00002   0.00000  -0.00002  -0.00002   1.90366
   A53        2.07537  -0.00001   0.00000  -0.00009  -0.00008   2.07529
   A54        1.95792   0.00041   0.00000  -0.00059  -0.00061   1.95731
   A55        1.98264  -0.00019   0.00000   0.00089   0.00090   1.98354
   A56        1.98354   0.00024   0.00000   0.00731   0.00739   1.99093
   A57        1.92921   0.00059   0.00000  -0.00231  -0.00235   1.92686
   A58        2.05228  -0.00017   0.00000  -0.00320  -0.00320   2.04908
   A59        1.97808  -0.00035   0.00000  -0.00359  -0.00362   1.97445
   A60        1.92040  -0.00002   0.00000   0.00046   0.00045   1.92086
   A61        1.97511  -0.00007   0.00000  -0.00026  -0.00026   1.97485
   A62        1.87163   0.00003   0.00000   0.00005   0.00005   1.87168
   A63        1.91350   0.00004   0.00000   0.00061   0.00061   1.91411
   A64        1.87315   0.00000   0.00000   0.00011   0.00011   1.87327
   A65        1.90687   0.00001   0.00000  -0.00098  -0.00098   1.90589
   A66        1.85775  -0.00000   0.00000  -0.00007  -0.00007   1.85768
   A67        1.94138  -0.00001   0.00000  -0.00015  -0.00015   1.94123
   A68        1.92408   0.00000   0.00000   0.00001   0.00001   1.92408
   A69        1.89520   0.00000   0.00000   0.00008   0.00008   1.89529
   A70        1.89832   0.00000   0.00000   0.00011   0.00011   1.89843
   A71        1.94435   0.00000   0.00000   0.00002   0.00002   1.94437
   A72        1.92265   0.00001   0.00000  -0.00042  -0.00042   1.92222
   A73        1.94605  -0.00000   0.00000   0.00008   0.00008   1.94613
   A74        1.93318   0.00000   0.00000   0.00018   0.00018   1.93336
   A75        1.89805  -0.00000   0.00000   0.00011   0.00011   1.89816
   A76        1.88188  -0.00000   0.00000   0.00022   0.00022   1.88210
   A77        1.88022  -0.00000   0.00000  -0.00016  -0.00016   1.88006
   A78        1.93500   0.00000   0.00000   0.00020   0.00020   1.93520
   A79        1.94480  -0.00001   0.00000  -0.00002  -0.00002   1.94478
   A80        1.94285  -0.00000   0.00000  -0.00012  -0.00012   1.94273
   A81        1.87591   0.00000   0.00000  -0.00008  -0.00008   1.87583
   A82        1.87895   0.00000   0.00000   0.00002   0.00002   1.87897
   A83        1.88340   0.00000   0.00000  -0.00000  -0.00000   1.88340
   A84        1.96578  -0.00106   0.00000  -0.00505  -0.00496   1.96082
   A85        3.25961  -0.00021   0.00000  -0.00167  -0.00162   3.25798
   A86        3.07790   0.00002   0.00000  -0.01591  -0.01598   3.06192
   A87        3.10354  -0.00045   0.00000   0.00560   0.00558   3.10913
   A88        3.12910   0.00026   0.00000  -0.01463  -0.01476   3.11434
   A89        3.14728  -0.00045   0.00000   0.00956   0.00962   3.15690
   A90        3.30694  -0.00037   0.00000  -0.00398  -0.00393   3.30301
   A91        3.09856   0.00012   0.00000   0.00505   0.00489   3.10344
   A92        3.15371  -0.00003   0.00000  -0.00559  -0.00562   3.14810
    D1       -0.46917   0.00002   0.00000   0.00399   0.00399  -0.46518
    D2        2.71617  -0.00002   0.00000   0.00363   0.00363   2.71980
    D3        1.60059   0.00002   0.00000   0.00396   0.00396   1.60455
    D4       -1.49725  -0.00003   0.00000   0.00359   0.00359  -1.49366
    D5       -2.62071   0.00002   0.00000   0.00390   0.00390  -2.61681
    D6        0.56463  -0.00002   0.00000   0.00353   0.00354   0.56817
    D7       -3.06607  -0.00035   0.00000   0.01287   0.01289  -3.05318
    D8        0.02637  -0.00028   0.00000   0.01322   0.01323   0.03960
    D9        3.14030  -0.00040   0.00000  -0.00677  -0.00675   3.13354
   D10        0.04778  -0.00047   0.00000  -0.00726  -0.00724   0.04054
   D11        2.37368  -0.00031   0.00000  -0.01679  -0.01680   2.35689
   D12       -0.76774  -0.00065   0.00000  -0.01155  -0.01153  -0.77927
   D13       -0.20754   0.00005   0.00000  -0.00867  -0.00867  -0.21621
   D14        2.96664  -0.00004   0.00000  -0.00844  -0.00843   2.95820
   D15        1.89138   0.00004   0.00000  -0.01030  -0.01031   1.88108
   D16       -1.21762  -0.00004   0.00000  -0.01007  -0.01007  -1.22769
   D17       -2.34718   0.00005   0.00000  -0.00940  -0.00941  -2.35659
   D18        0.82700  -0.00004   0.00000  -0.00917  -0.00917   0.81783
   D19       -3.09906   0.00027   0.00000   0.04557   0.04559  -3.05347
   D20        0.00522   0.00039   0.00000   0.04530   0.04532   0.05054
   D21       -2.93067   0.00003   0.00000  -0.05539  -0.05536  -2.98604
   D22        0.24739  -0.00008   0.00000  -0.05522  -0.05520   0.19220
   D23        0.43897   0.00042   0.00000  -0.01808  -0.01809   0.42088
   D24       -1.83612   0.00026   0.00000  -0.00933  -0.00930  -1.84542
   D25       -3.00827  -0.00017   0.00000   0.02229   0.02238  -2.98588
   D26       -1.29899  -0.00003   0.00000  -0.00457  -0.00457  -1.30356
   D27        2.95801  -0.00000   0.00000  -0.00343  -0.00343   2.95457
   D28        0.80791   0.00001   0.00000  -0.00272  -0.00272   0.80519
   D29        0.84669  -0.00000   0.00000  -0.00150  -0.00150   0.84519
   D30       -1.17951   0.00003   0.00000  -0.00036  -0.00036  -1.17987
   D31        2.95358   0.00005   0.00000   0.00035   0.00035   2.95393
   D32        2.92971  -0.00003   0.00000  -0.00351  -0.00351   2.92619
   D33        0.90351  -0.00000   0.00000  -0.00238  -0.00238   0.90113
   D34       -1.24659   0.00002   0.00000  -0.00166  -0.00166  -1.24825
   D35        3.08477  -0.00010   0.00000   0.00714   0.00714   3.09192
   D36       -0.82528   0.00008   0.00000   0.00778   0.00778  -0.81750
   D37        0.90709  -0.00009   0.00000   0.00502   0.00502   0.91211
   D38       -3.00296   0.00009   0.00000   0.00565   0.00565  -2.99731
   D39       -1.21653  -0.00005   0.00000   0.00689   0.00689  -1.20964
   D40        1.15660   0.00013   0.00000   0.00752   0.00752   1.16413
   D41        0.69502   0.00001   0.00000  -0.00554  -0.00554   0.68948
   D42        2.75537   0.00001   0.00000  -0.00562  -0.00562   2.74975
   D43       -1.38061   0.00001   0.00000  -0.00531  -0.00531  -1.38592
   D44        2.81933  -0.00001   0.00000  -0.00460  -0.00460   2.81473
   D45       -1.40350  -0.00001   0.00000  -0.00468  -0.00468  -1.40819
   D46        0.74371  -0.00001   0.00000  -0.00438  -0.00438   0.73933
   D47       -1.44414  -0.00000   0.00000  -0.00461  -0.00461  -1.44875
   D48        0.61621  -0.00000   0.00000  -0.00469  -0.00469   0.61152
   D49        2.76342  -0.00000   0.00000  -0.00439  -0.00439   2.75903
   D50       -1.06700   0.00001   0.00000  -0.00017  -0.00017  -1.06717
   D51        3.10387   0.00001   0.00000  -0.00025  -0.00025   3.10362
   D52        1.01592   0.00001   0.00000  -0.00035  -0.00035   1.01557
   D53        0.99886   0.00001   0.00000  -0.00021  -0.00021   0.99866
   D54       -1.11345   0.00001   0.00000  -0.00029  -0.00029  -1.11374
   D55        3.08178   0.00001   0.00000  -0.00038  -0.00038   3.08139
   D56        3.06354  -0.00002   0.00000  -0.00076  -0.00076   3.06278
   D57        0.95122  -0.00002   0.00000  -0.00084  -0.00084   0.95038
   D58       -1.13673  -0.00002   0.00000  -0.00093  -0.00093  -1.13767
   D59       -1.23340   0.00000   0.00000  -0.00353  -0.00353  -1.23693
   D60        2.96712  -0.00001   0.00000  -0.00453  -0.00453   2.96259
   D61        0.82502   0.00003   0.00000  -0.00402  -0.00402   0.82100
   D62        2.97535  -0.00001   0.00000  -0.00354  -0.00354   2.97181
   D63        0.89269  -0.00003   0.00000  -0.00454  -0.00454   0.88815
   D64       -1.24942   0.00002   0.00000  -0.00403  -0.00403  -1.25344
   D65        0.91744  -0.00000   0.00000  -0.00318  -0.00318   0.91426
   D66       -1.16522  -0.00002   0.00000  -0.00418  -0.00418  -1.16940
   D67        2.97586   0.00002   0.00000  -0.00367  -0.00367   2.97219
   D68       -0.97508  -0.00011   0.00000   0.00608   0.00609  -0.96899
   D69        2.94516  -0.00054   0.00000   0.00605   0.00607   2.95124
   D70        0.82649  -0.00009   0.00000   0.01046   0.01046   0.83695
   D71        3.13551  -0.00016   0.00000  -0.00049  -0.00047   3.13503
   D72       -3.04116   0.00014   0.00000   0.01065   0.01065  -3.03051
   D73       -0.73215   0.00007   0.00000  -0.00029  -0.00028  -0.73243
   D74       -0.49307  -0.00022   0.00000  -0.01161  -0.01162  -0.50469
   D75        1.65416  -0.00022   0.00000  -0.01067  -0.01067   1.64349
   D76       -2.52500  -0.00023   0.00000  -0.01202  -0.01202  -2.53702
   D77        1.79382   0.00014   0.00000  -0.02226  -0.02226   1.77156
   D78       -2.34213   0.00013   0.00000  -0.02132  -0.02131  -2.36344
   D79       -0.23810   0.00012   0.00000  -0.02267  -0.02266  -0.26076
   D80       -1.02365   0.00002   0.00000   0.00238   0.00238  -1.02127
   D81        1.03778   0.00002   0.00000   0.00236   0.00236   1.04015
   D82       -3.07956   0.00002   0.00000   0.00229   0.00229  -3.07727
   D83        1.12739  -0.00002   0.00000   0.00324   0.00324   1.13064
   D84       -3.09435  -0.00002   0.00000   0.00322   0.00322  -3.09113
   D85       -0.92851  -0.00002   0.00000   0.00315   0.00315  -0.92537
   D86       -3.10754   0.00002   0.00000   0.00316   0.00316  -3.10438
   D87       -1.04610   0.00001   0.00000   0.00314   0.00314  -1.04296
   D88        1.11974   0.00002   0.00000   0.00307   0.00307   1.12281
   D89       -0.95393   0.00001   0.00000   0.00308   0.00308  -0.95086
   D90       -3.06299   0.00001   0.00000   0.00317   0.00317  -3.05982
   D91        1.12655   0.00001   0.00000   0.00320   0.00320   1.12974
   D92        1.08476  -0.00000   0.00000   0.00296   0.00296   1.08772
   D93       -1.02430   0.00000   0.00000   0.00306   0.00306  -1.02124
   D94       -3.11795   0.00000   0.00000   0.00308   0.00308  -3.11487
   D95       -3.10824   0.00000   0.00000   0.00316   0.00316  -3.10508
   D96        1.06589   0.00001   0.00000   0.00326   0.00326   1.06914
   D97       -1.02776   0.00001   0.00000   0.00328   0.00328  -1.02448
   D98       -1.08092  -0.00000   0.00000   0.00055   0.00055  -1.08037
   D99        3.11366  -0.00000   0.00000   0.00053   0.00053   3.11419
   D100       1.01024   0.00000   0.00000   0.00063   0.00063   1.01087
   D101      -3.11164   0.00000   0.00000   0.00056   0.00056  -3.11108
   D102       1.08294   0.00000   0.00000   0.00055   0.00055   1.08348
   D103      -1.02049   0.00000   0.00000   0.00065   0.00065  -1.01984
   D104       1.08321  -0.00000   0.00000   0.00037   0.00037   1.08358
   D105      -1.00540  -0.00000   0.00000   0.00036   0.00036  -1.00505
   D106      -3.10883  -0.00000   0.00000   0.00046   0.00046  -3.10837
         Item               Value     Threshold  Converged?
 Maximum Force            0.008057     0.000450     NO 
 RMS     Force            0.000594     0.000300     NO 
 Maximum Displacement     0.179861     0.001800     NO 
 RMS     Displacement     0.034678     0.001200     NO 
 Predicted change in Energy=-2.009238D-04
 GradGradGradGradGradGradGradGradGradGradGradGradGradGradGradGradGradGrad

 Symmetry turned off by external request.
 Stoichiometry    C14H30NO6(1-)
 Framework group  C1[X(C14H30NO6)]
 Deg. of freedom   147
 Full point group                 C1      NOp   1
                          Input orientation:                          
 ---------------------------------------------------------------------
 Center     Atomic      Atomic             Coordinates (Angstroms)
 Number     Number       Type             X           Y           Z
 ---------------------------------------------------------------------
      1          6           0       55.064966   30.578669   48.553824
      2          1           0       54.086855   30.162762   48.301330
      3          1           0       55.572732   30.849353   47.620241
      4          6           0       54.914492   31.840744   49.408606
      5          8           0       53.844081   32.495428   49.269980
      6          8           0       55.902280   32.139009   50.142833
      7          1           0       55.782633   33.382325   50.985238
      8          6           0       52.012877   38.906333   48.848737
      9          1           0       51.920844   39.834167   49.418051
     10          1           0       52.571219   39.106738   47.926710
     11          6           0       52.753950   37.830868   49.659642
     12          8           0       53.346171   38.193047   50.704077
     13          8           0       52.718514   36.661850   49.153223
     14          6           0       55.829545   35.891111   49.905067
     15          1           0       55.224305   36.754004   49.620752
     16          6           0       56.051558   34.966903   48.705184
     17          1           0       55.137383   34.407907   48.488879
     18          1           0       56.809397   34.218399   48.957715
     19          6           0       56.458787   35.742681   47.436509
     20          1           0       57.152027   36.547014   47.729948
     21          6           0       57.194806   34.825511   46.449942
     22          1           0       58.116448   34.424149   46.886780
     23          1           0       57.457226   35.354616   45.525230
     24          1           0       56.559977   33.973059   46.177491
     25          6           0       55.231970   36.380293   46.763257
     26          1           0       54.610205   35.599245   46.308290
     27          1           0       55.527447   37.078685   45.970270
     28          1           0       54.591131   36.902463   47.478585
     29          6           0       55.181458   35.272571   51.144032
     30          8           0       55.705332   34.159522   51.657534
     31          7           0       54.861046   36.222381   52.092600
     32          1           0       54.365189   37.013519   51.655729
     33          6           0       54.225889   35.756052   53.323828
     34          1           0       53.646709   34.845480   53.126837
     35          6           0       55.229363   35.495805   54.461262
     36          1           0       55.935111   34.745606   54.086603
     37          6           0       56.009149   36.766647   54.814642
     38          1           0       56.485735   37.176746   53.920170
     39          1           0       56.782580   36.567812   55.566719
     40          1           0       55.337637   37.535608   55.220769
     41          6           0       54.505981   34.924275   55.686462
     42          1           0       53.765779   35.638273   56.072442
     43          1           0       55.207820   34.705369   56.500080
     44          1           0       53.976278   33.997102   55.439670
     45          8           0       53.618702   34.737478   50.546019
     46          1           0       53.236162   35.499396   49.964820
     47          1           0       53.694433   33.857915   50.032494
     48          1           0       55.681206   29.836078   49.066957
     49          1           0       51.024949   38.540323   48.553151
     50          1           0       56.796015   36.278553   50.252097
     51          1           0       53.516654   36.533156   53.638691
 ---------------------------------------------------------------------
 Rotational constants (GHZ):      0.2747347      0.2109291      0.1498508
 Standard basis: 6-31G(d,p) (6D, 7F)
   465 basis functions,   798 primitive gaussians,   465 cartesian basis functions
    85 alpha electrons       85 beta electrons
       nuclear repulsion energy      1944.2125042027 Hartrees.
 NAtoms=   51 NActive=   51 NUniq=   51 SFac= 1.00D+00 NAtFMM=   60 NAOKFM=F Big=F
 Integral buffers will be    131072 words long.
 Raffenetti 2 integral format.
 Two-electron integral symmetry is turned off.
 Nuclear repulsion after empirical dispersion term =     1944.1522567074 Hartrees.
 One-electron integrals computed using PRISM.
 NBasis=   465 RedAO= T EigKep=  1.89D-03  NBF=   465
 NBsUse=   465 1.00D-06 EigRej= -1.00D+00 NBFU=   465
 Initial guess from the checkpoint file:  "ts1-frame31_qm.chk"
 B after Tr=     0.082007   -0.270465    0.101770
         Rot=    0.999999    0.000410   -0.000203   -0.000933 Ang=   0.12 deg.
 ExpMin= 1.61D-01 ExpMax= 5.48D+03 ExpMxC= 8.25D+02 IAcc=2 IRadAn=         4 AccDes= 0.00D+00
 Harris functional with IExCor=  402 and IRadAn=       4 diagonalized for initial guess.
 HarFok:  IExCor=  402 AccDes= 0.00D+00 IRadAn=         4 IDoV= 1 UseB2=F ITyADJ=14
 ICtDFT=  3500011 ScaDFX=  1.000000  1.000000  1.000000  1.000000
 FoFCou: FMM=F IPFlag=           0 FMFlag=      100000 FMFlg1=           0
         NFxFlg=           0 DoJE=T BraDBF=F KetDBF=T FulRan=T
         wScrn=  0.000000 ICntrl=     500 IOpCl=  0 I1Cent=   200000004 NGrid=           0
         NMat0=    1 NMatS0=      1 NMatT0=    0 NMatD0=    1 NMtDS0=    0 NMtDT0=    0
 Symmetry not used in FoFCou.
 Requested convergence on RMS density matrix=1.00D-08 within 128 cycles.
 Requested convergence on MAX density matrix=1.00D-06.
 Requested convergence on             energy=1.00D-06.
 No special actions if energy rises.
 Integral accuracy reduced to 1.0D-05 until final iterations.
 Initial convergence to 1.0D-05 achieved.  Increase integral accuracy.
 SCF Done:  E(RB3LYP) =  -1057.90595371     A.U. after   11 cycles
            NFock= 11  Conv=0.74D-08     -V/T= 2.0092
 Calling FoFJK, ICntrl=      2127 FMM=F ISym2X=0 I1Cent= 0 IOpClX= 0 NMat=1 NMatS=1 NMatT=0.
 -------------------------------------------------------------------
 Center     Atomic                   Forces (Hartrees/Bohr)
 Number     Number              X              Y              Z
 -------------------------------------------------------------------
      1        6           0.000028609   -0.000010767    0.000007791
      2        1           0.000000513    0.000005831    0.000002927
      3        1           0.000005299   -0.000002498    0.000000566
      4        6          -0.000199608    0.000009400   -0.000048240
      5        8           0.000000344   -0.000050210   -0.000073501
      6        8           0.000034194    0.000017058   -0.000000298
      7        1           0.000172216   -0.000989449   -0.000932558
      8        6          -0.000012193   -0.000059927    0.000011725
      9        1           0.000001424   -0.000022318    0.000007060
     10        1           0.000011824   -0.000007638    0.000005494
     11        6          -0.000151774    0.000221219    0.000184362
     12        8           0.000124394    0.000019180   -0.000045550
     13        8           0.000057440    0.000071870   -0.000375370
     14        6          -0.000081164   -0.000060787   -0.000033996
     15        1          -0.000020320    0.000016923   -0.000006420
     16        6           0.000001708   -0.000025350    0.000008026
     17        1           0.000004433   -0.000000128    0.000005098
     18        1           0.000004463   -0.000005469    0.000004960
     19        6           0.000019849   -0.000001896    0.000019454
     20        1          -0.000000103   -0.000003309    0.000000530
     21        6          -0.000006178    0.000004062   -0.000010012
     22        1          -0.000002255    0.000002965    0.000001444
     23        1           0.000001798   -0.000001064   -0.000002183
     24        1           0.000000457   -0.000001543    0.000002161
     25        6          -0.000014274   -0.000008637   -0.000011748
     26        1          -0.000001910    0.000000591    0.000004334
     27        1          -0.000002918   -0.000002206   -0.000000599
     28        1           0.000043403    0.000020430   -0.000013288
     29        6           0.000252131   -0.000222882    0.000273468
     30        8          -0.000198098    0.001181699    0.000844146
     31        7          -0.000189224   -0.000143358   -0.000114639
     32        1          -0.000050563    0.000145996    0.000000493
     33        6           0.000046519   -0.000039992    0.000045720
     34        1           0.000006498   -0.000000470   -0.000005363
     35        6           0.000013956   -0.000000464   -0.000002860
     36        1          -0.000009112    0.000001726   -0.000003547
     37        6          -0.000006612    0.000002861    0.000001003
     38        1           0.000002557    0.000001190    0.000000822
     39        1           0.000000728    0.000000200    0.000000801
     40        1           0.000000627    0.000002915   -0.000002915
     41        6          -0.000003373    0.000003206   -0.000001250
     42        1          -0.000002504    0.000001486    0.000001416
     43        1           0.000000622    0.000001761    0.000000463
     44        1           0.000001066    0.000000134   -0.000000689
     45        8           0.001394233   -0.002906704    0.001576216
     46        1          -0.001464762    0.002396419   -0.001724487
     47        1           0.000169495    0.000402733    0.000423061
     48        1           0.000001060   -0.000010188   -0.000001081
     49        1           0.000000511    0.000000757   -0.000007872
     50        1           0.000000966    0.000023059   -0.000006333
     51        1           0.000013608    0.000021584   -0.000008742
 -------------------------------------------------------------------
 Cartesian Forces:  Max     0.002906704 RMS     0.000433655

 GradGradGradGradGradGradGradGradGradGradGradGradGradGradGradGradGradGrad
 Berny optimization.
 FormGI is forming the generalized inverse of G from B-inverse, IUseBI=4.
 Internal  Forces:  Max     0.003482814 RMS     0.000246110
 Search for a saddle point.
 Step number   3 out of a maximum of  259
 All quantities printed in internal units (Hartrees-Bohrs-Radians)
 Swapping is turned off.
 Update second derivatives using D2CorX and points    1    2    3
 ITU=  0  0  0
     Eigenvalues ---   -0.02074   0.00018   0.00021   0.00222   0.00244
     Eigenvalues ---    0.00251   0.00284   0.00326   0.00339   0.00355
     Eigenvalues ---    0.00373   0.00397   0.00484   0.00561   0.00654
     Eigenvalues ---    0.00769   0.01206   0.01579   0.01588   0.01977
     Eigenvalues ---    0.02224   0.02706   0.02947   0.03155   0.03461
     Eigenvalues ---    0.03599   0.03678   0.03724   0.03835   0.03896
     Eigenvalues ---    0.03979   0.04076   0.04205   0.04239   0.04327
     Eigenvalues ---    0.04391   0.04415   0.04538   0.04613   0.04642
     Eigenvalues ---    0.04648   0.04719   0.04732   0.04768   0.04791
     Eigenvalues ---    0.04860   0.04881   0.05007   0.05275   0.05603
     Eigenvalues ---    0.05626   0.05801   0.05844   0.05867   0.06997
     Eigenvalues ---    0.07504   0.07531   0.07989   0.08674   0.08718
     Eigenvalues ---    0.10327   0.11712   0.11801   0.11952   0.12040
     Eigenvalues ---    0.12088   0.12113   0.12316   0.12492   0.12532
     Eigenvalues ---    0.12561   0.12757   0.13053   0.13236   0.13368
     Eigenvalues ---    0.13417   0.13766   0.13884   0.14386   0.14465
     Eigenvalues ---    0.15065   0.15276   0.15356   0.17484   0.17921
     Eigenvalues ---    0.18158   0.18596   0.18858   0.18988   0.19526
     Eigenvalues ---    0.20528   0.22397   0.22465   0.22553   0.23460
     Eigenvalues ---    0.24286   0.26825   0.27713   0.27865   0.28175
     Eigenvalues ---    0.28465   0.28841   0.29705   0.30427   0.30904
     Eigenvalues ---    0.31431   0.32150   0.32770   0.32839   0.32878
     Eigenvalues ---    0.32947   0.32995   0.32998   0.33090   0.33209
     Eigenvalues ---    0.33238   0.33338   0.33431   0.33448   0.33551
     Eigenvalues ---    0.33633   0.33713   0.33769   0.34085   0.34134
     Eigenvalues ---    0.34189   0.34347   0.34509   0.34604   0.34634
     Eigenvalues ---    0.34675   0.34923   0.35195   0.35966   0.36422
     Eigenvalues ---    0.40299   0.41759   0.43997   0.46065   0.53990
     Eigenvalues ---    0.57120   0.58014   0.63042   0.70307   0.85598
     Eigenvalues ---    0.92778   0.99215
 Eigenvectors required to have negative eigenvalues:
                          R7        R17       D37       D70       D73
   1                   -0.35325  -0.32723   0.22514   0.22397  -0.22251
                          D39       D35       D69       D68       R8
   1                    0.20657   0.20256   0.18988  -0.18709   0.17997
 RFO step:  Lambda0=1.455367525D-06 Lambda=-6.27141045D-05.
 Linear search not attempted -- option 19 set.
 Iteration  1 RMS(Cart)=  0.01874940 RMS(Int)=  0.00052013
 Iteration  2 RMS(Cart)=  0.00054097 RMS(Int)=  0.00000196
 Iteration  3 RMS(Cart)=  0.00000041 RMS(Int)=  0.00000193
 Variable       Old X    -DE/DX   Delta X   Delta X   Delta X     New X
                                 (Linear)    (Quad)   (Total)
    R1        2.06442  -0.00000   0.00000  -0.00019  -0.00019   2.06423
    R2        2.07240   0.00000   0.00000  -0.00003  -0.00003   2.07237
    R3        2.89451   0.00001   0.00000   0.00013   0.00013   2.89464
    R4        2.06534   0.00001   0.00000   0.00025   0.00025   2.06559
    R5        2.38556  -0.00011   0.00000  -0.00175  -0.00175   2.38380
    R6        2.39315   0.00007   0.00000   0.00174   0.00174   2.39490
    R7        2.96404   0.00005   0.00000   0.02132   0.02132   2.98535
    R8        2.84703   0.00003   0.00000  -0.01843  -0.01843   2.82861
    R9        1.94742   0.00140   0.00000   0.00806   0.00806   1.95548
   R10        2.06445  -0.00002   0.00000   0.00008   0.00008   2.06453
   R11        2.07185  -0.00000   0.00000   0.00041   0.00041   2.07226
   R12        2.90513  -0.00007   0.00000  -0.00070  -0.00070   2.90443
   R13        2.06779   0.00000   0.00000  -0.00061  -0.00061   2.06718
   R14        2.36989   0.00001   0.00000  -0.00055  -0.00055   2.36934
   R15        2.40843   0.00013   0.00000   0.00116   0.00115   2.40959
   R16        3.45118   0.00006   0.00000   0.00887   0.00887   3.46006
   R17        2.85214   0.00020   0.00000  -0.01619  -0.01619   2.83595
   R18        2.06295   0.00003   0.00000   0.00004   0.00004   2.06299
   R19        2.89268   0.00001   0.00000  -0.00013  -0.00013   2.89255
   R20        2.88927  -0.00001   0.00000   0.00004   0.00004   2.88931
   R21        2.07406   0.00001   0.00000   0.00017   0.00017   2.07423
   R22        2.06576  -0.00000   0.00000   0.00005   0.00005   2.06581
   R23        2.06867   0.00001   0.00000  -0.00004  -0.00004   2.06863
   R24        2.91361   0.00002   0.00000  -0.00006  -0.00006   2.91355
   R25        2.08182  -0.00000   0.00000   0.00003   0.00003   2.08185
   R26        2.90074  -0.00000   0.00000   0.00006   0.00006   2.90080
   R27        2.90606  -0.00000   0.00000  -0.00010  -0.00010   2.90596
   R28        2.07125  -0.00000   0.00000  -0.00002  -0.00002   2.07123
   R29        2.07346   0.00000   0.00000   0.00001   0.00001   2.07347
   R30        2.07346   0.00000   0.00000  -0.00001  -0.00001   2.07345
   R31        2.07321  -0.00000   0.00000  -0.00008  -0.00008   2.07313
   R32        2.07344  -0.00000   0.00000   0.00001   0.00001   2.07345
   R33        2.06580  -0.00002   0.00000  -0.00021  -0.00021   2.06559
   R34        2.51909  -0.00021   0.00000  -0.00255  -0.00255   2.51653
   R35        2.60795   0.00002   0.00000   0.00036   0.00036   2.60831
   R36        1.94800   0.00021   0.00000  -0.00048  -0.00048   1.94753
   R37        2.76237  -0.00001   0.00000   0.00009   0.00009   2.76246
   R38        2.07302  -0.00000   0.00000   0.00006   0.00006   2.07308
   R39        2.90824  -0.00001   0.00000   0.00000   0.00000   2.90824
   R40        2.07530   0.00000   0.00000  -0.00001  -0.00001   2.07529
   R41        2.07117  -0.00001   0.00000  -0.00012  -0.00012   2.07105
   R42        2.89565   0.00000   0.00000   0.00003   0.00003   2.89568
   R43        2.89754  -0.00000   0.00000  -0.00001  -0.00001   2.89753
   R44        2.06612   0.00000   0.00000   0.00001   0.00001   2.06613
   R45        2.07298   0.00000   0.00000  -0.00000  -0.00000   2.07298
   R46        2.07626   0.00000   0.00000   0.00002   0.00002   2.07629
   R47        2.07584   0.00000   0.00000   0.00002   0.00002   2.07586
   R48        2.07222   0.00000   0.00000   0.00000   0.00000   2.07223
   R49        2.07107  -0.00000   0.00000  -0.00002  -0.00002   2.07106
   R50        1.94985   0.00348   0.00000   0.01234   0.01234   1.96219
   R51        1.93000  -0.00049   0.00000  -0.00628  -0.00629   1.92371
    A1        1.88784   0.00000   0.00000   0.00207   0.00207   1.88991
    A2        1.93341  -0.00001   0.00000   0.00086   0.00086   1.93427
    A3        1.93336  -0.00000   0.00000  -0.00023  -0.00023   1.93313
    A4        1.89355   0.00000   0.00000   0.00014   0.00014   1.89369
    A5        1.88213  -0.00001   0.00000  -0.00184  -0.00184   1.88029
    A6        1.93181   0.00001   0.00000  -0.00098  -0.00099   1.93083
    A7        2.03682   0.00009   0.00000   0.00271   0.00271   2.03953
    A8        2.02749  -0.00000   0.00000  -0.00279  -0.00279   2.02470
    A9        2.21793  -0.00008   0.00000   0.00009   0.00009   2.21802
   A10        2.06918  -0.00009   0.00000  -0.00197  -0.00198   2.06721
   A11        2.04497  -0.00006   0.00000   0.00221   0.00221   2.04718
   A12        1.90278   0.00002   0.00000  -0.00399  -0.00400   1.89878
   A13        1.93893  -0.00002   0.00000  -0.00144  -0.00144   1.93748
   A14        1.92709   0.00001   0.00000   0.00240   0.00240   1.92948
   A15        1.90284  -0.00002   0.00000  -0.00205  -0.00206   1.90079
   A16        1.86895   0.00000   0.00000   0.00186   0.00186   1.87081
   A17        1.92166   0.00001   0.00000   0.00320   0.00320   1.92486
   A18        2.05432   0.00007   0.00000  -0.00041  -0.00041   2.05391
   A19        2.00279  -0.00004   0.00000   0.00030   0.00030   2.00308
   A20        2.22553  -0.00003   0.00000  -0.00008  -0.00010   2.22544
   A21        2.10707   0.00013   0.00000   0.00478   0.00477   2.11184
   A22        2.07517  -0.00024   0.00000  -0.00751  -0.00752   2.06765
   A23        1.93211   0.00003   0.00000   0.00040   0.00040   1.93250
   A24        1.87110   0.00003   0.00000   0.00065   0.00065   1.87175
   A25        1.86662  -0.00001   0.00000  -0.00019  -0.00019   1.86643
   A26        2.04027  -0.00005   0.00000  -0.00022  -0.00022   2.04005
   A27        1.91056   0.00000   0.00000  -0.00035  -0.00035   1.91021
   A28        1.83366   0.00000   0.00000  -0.00032  -0.00032   1.83334
   A29        1.92043  -0.00003   0.00000  -0.00024  -0.00024   1.92019
   A30        1.90965  -0.00000   0.00000  -0.00030  -0.00030   1.90935
   A31        1.96006   0.00004   0.00000   0.00063   0.00063   1.96069
   A32        1.84932   0.00001   0.00000   0.00001   0.00001   1.84933
   A33        1.89163   0.00001   0.00000   0.00060   0.00060   1.89223
   A34        1.92945  -0.00004   0.00000  -0.00073  -0.00073   1.92872
   A35        1.89061  -0.00000   0.00000   0.00001   0.00001   1.89063
   A36        1.93356  -0.00002   0.00000  -0.00035  -0.00035   1.93321
   A37        1.93708   0.00004   0.00000   0.00071   0.00071   1.93779
   A38        1.88148   0.00001   0.00000  -0.00000  -0.00000   1.88148
   A39        1.89220  -0.00001   0.00000  -0.00016  -0.00016   1.89204
   A40        1.92717  -0.00001   0.00000  -0.00022  -0.00022   1.92695
   A41        1.94532  -0.00001   0.00000  -0.00008  -0.00008   1.94524
   A42        1.94788   0.00000   0.00000   0.00008   0.00008   1.94796
   A43        1.92450  -0.00000   0.00000  -0.00006  -0.00006   1.92444
   A44        1.88742   0.00000   0.00000   0.00001   0.00001   1.88743
   A45        1.87651   0.00000   0.00000   0.00000   0.00000   1.87651
   A46        1.87942  -0.00000   0.00000   0.00006   0.00006   1.87948
   A47        1.91612   0.00001   0.00000   0.00028   0.00028   1.91640
   A48        1.94495   0.00000   0.00000  -0.00010  -0.00010   1.94484
   A49        1.95977  -0.00002   0.00000  -0.00014  -0.00014   1.95962
   A50        1.88184  -0.00000   0.00000   0.00021   0.00021   1.88205
   A51        1.85375   0.00002   0.00000  -0.00013  -0.00013   1.85362
   A52        1.90366  -0.00000   0.00000  -0.00010  -0.00010   1.90356
   A53        2.07529  -0.00014   0.00000   0.00079   0.00079   2.07608
   A54        1.95731   0.00007   0.00000   0.00021   0.00020   1.95751
   A55        1.98354   0.00008   0.00000   0.00175   0.00175   1.98529
   A56        1.99093  -0.00018   0.00000   0.00158   0.00159   1.99252
   A57        1.92686   0.00020   0.00000  -0.00043  -0.00043   1.92642
   A58        2.04908  -0.00012   0.00000  -0.00018  -0.00018   2.04889
   A59        1.97445  -0.00003   0.00000  -0.00012  -0.00012   1.97433
   A60        1.92086   0.00000   0.00000   0.00009   0.00009   1.92095
   A61        1.97485   0.00000   0.00000   0.00010   0.00010   1.97495
   A62        1.87168  -0.00002   0.00000  -0.00040  -0.00040   1.87128
   A63        1.91411   0.00000   0.00000   0.00035   0.00035   1.91446
   A64        1.87327   0.00001   0.00000   0.00022   0.00022   1.87349
   A65        1.90589   0.00000   0.00000  -0.00039  -0.00039   1.90550
   A66        1.85768  -0.00000   0.00000   0.00012   0.00012   1.85780
   A67        1.94123  -0.00000   0.00000  -0.00006  -0.00006   1.94117
   A68        1.92408  -0.00000   0.00000  -0.00014  -0.00014   1.92395
   A69        1.89529   0.00000   0.00000   0.00009   0.00009   1.89538
   A70        1.89843   0.00000   0.00000   0.00001   0.00001   1.89844
   A71        1.94437  -0.00000   0.00000  -0.00002  -0.00002   1.94436
   A72        1.92222   0.00000   0.00000  -0.00000  -0.00000   1.92222
   A73        1.94613  -0.00000   0.00000  -0.00001  -0.00001   1.94612
   A74        1.93336   0.00000   0.00000   0.00006   0.00006   1.93341
   A75        1.89816  -0.00000   0.00000  -0.00004  -0.00004   1.89811
   A76        1.88210  -0.00000   0.00000   0.00003   0.00003   1.88213
   A77        1.88006  -0.00000   0.00000  -0.00003  -0.00003   1.88003
   A78        1.93520   0.00000   0.00000   0.00006   0.00006   1.93527
   A79        1.94478  -0.00000   0.00000  -0.00004  -0.00004   1.94474
   A80        1.94273  -0.00000   0.00000  -0.00004  -0.00004   1.94269
   A81        1.87583  -0.00000   0.00000  -0.00001  -0.00001   1.87581
   A82        1.87897   0.00000   0.00000   0.00003   0.00003   1.87900
   A83        1.88340   0.00000   0.00000   0.00001   0.00001   1.88340
   A84        1.96082   0.00004   0.00000  -0.00084  -0.00083   1.95998
   A85        3.25798  -0.00004   0.00000   0.00118   0.00118   3.25917
   A86        3.06192   0.00018   0.00000  -0.00317  -0.00318   3.05874
   A87        3.10913  -0.00023   0.00000  -0.00150  -0.00151   3.10762
   A88        3.11434   0.00028   0.00000   0.00041   0.00040   3.11474
   A89        3.15690  -0.00014   0.00000   0.00125   0.00126   3.15816
   A90        3.30301  -0.00022   0.00000   0.00145   0.00145   3.30445
   A91        3.10344  -0.00000   0.00000   0.00579   0.00578   3.10922
   A92        3.14810  -0.00002   0.00000  -0.00070  -0.00070   3.14739
    D1       -0.46518   0.00001   0.00000   0.03237   0.03237  -0.43281
    D2        2.71980  -0.00000   0.00000   0.03226   0.03226   2.75206
    D3        1.60455   0.00001   0.00000   0.03548   0.03548   1.64003
    D4       -1.49366  -0.00000   0.00000   0.03537   0.03537  -1.45829
    D5       -2.61681   0.00001   0.00000   0.03276   0.03276  -2.58405
    D6        0.56817   0.00000   0.00000   0.03265   0.03265   0.60081
    D7       -3.05318   0.00000   0.00000  -0.00189  -0.00189  -3.05507
    D8        0.03960   0.00001   0.00000  -0.00184  -0.00184   0.03776
    D9        3.13354  -0.00001   0.00000   0.00063   0.00063   3.13417
   D10        0.04054  -0.00002   0.00000   0.00044   0.00044   0.04098
   D11        2.35689   0.00011   0.00000  -0.00071  -0.00071   2.35618
   D12       -0.77927  -0.00007   0.00000  -0.00202  -0.00202  -0.78129
   D13       -0.21621  -0.00002   0.00000  -0.06281  -0.06281  -0.27902
   D14        2.95820   0.00001   0.00000  -0.05699  -0.05699   2.90122
   D15        1.88108  -0.00002   0.00000  -0.06997  -0.06997   1.81111
   D16       -1.22769   0.00000   0.00000  -0.06415  -0.06415  -1.29184
   D17       -2.35659  -0.00002   0.00000  -0.06709  -0.06709  -2.42368
   D18        0.81783   0.00001   0.00000  -0.06127  -0.06127   0.75656
   D19       -3.05347  -0.00006   0.00000   0.01290   0.01290  -3.04057
   D20        0.05054  -0.00009   0.00000   0.00624   0.00624   0.05678
   D21       -2.98604   0.00001   0.00000  -0.00451  -0.00451  -2.99054
   D22        0.19220   0.00004   0.00000   0.00200   0.00200   0.19419
   D23        0.42088   0.00002   0.00000  -0.00929  -0.00929   0.41159
   D24       -1.84542  -0.00007   0.00000  -0.00779  -0.00779  -1.85321
   D25       -2.98588  -0.00006   0.00000  -0.00313  -0.00313  -2.98901
   D26       -1.30356  -0.00000   0.00000   0.00421   0.00421  -1.29935
   D27        2.95457   0.00001   0.00000   0.00451   0.00451   2.95908
   D28        0.80519   0.00003   0.00000   0.00523   0.00523   0.81041
   D29        0.84519   0.00002   0.00000   0.00526   0.00526   0.85045
   D30       -1.17987   0.00004   0.00000   0.00556   0.00556  -1.17431
   D31        2.95393   0.00005   0.00000   0.00628   0.00628   2.96021
   D32        2.92619  -0.00000   0.00000   0.00441   0.00441   2.93060
   D33        0.90113   0.00001   0.00000   0.00471   0.00471   0.90585
   D34       -1.24825   0.00002   0.00000   0.00543   0.00543  -1.24282
   D35        3.09192  -0.00003   0.00000  -0.00249  -0.00249   3.08942
   D36       -0.81750   0.00002   0.00000   0.00152   0.00152  -0.81598
   D37        0.91211  -0.00006   0.00000  -0.00341  -0.00341   0.90870
   D38       -2.99731  -0.00001   0.00000   0.00061   0.00061  -2.99670
   D39       -1.20964  -0.00003   0.00000  -0.00258  -0.00258  -1.21222
   D40        1.16413   0.00002   0.00000   0.00144   0.00144   1.16556
   D41        0.68948   0.00001   0.00000   0.00212   0.00212   0.69160
   D42        2.74975   0.00001   0.00000   0.00193   0.00193   2.75168
   D43       -1.38592   0.00001   0.00000   0.00190   0.00190  -1.38402
   D44        2.81473   0.00001   0.00000   0.00264   0.00264   2.81737
   D45       -1.40819   0.00001   0.00000   0.00244   0.00244  -1.40574
   D46        0.73933   0.00001   0.00000   0.00242   0.00242   0.74175
   D47       -1.44875   0.00001   0.00000   0.00260   0.00260  -1.44615
   D48        0.61152   0.00001   0.00000   0.00240   0.00240   0.61392
   D49        2.75903   0.00001   0.00000   0.00237   0.00237   2.76140
   D50       -1.06717   0.00001   0.00000   0.00012   0.00012  -1.06705
   D51        3.10362   0.00001   0.00000   0.00011   0.00011   3.10373
   D52        1.01557   0.00001   0.00000   0.00002   0.00002   1.01559
   D53        0.99866   0.00000   0.00000  -0.00007  -0.00007   0.99858
   D54       -1.11374   0.00000   0.00000  -0.00008  -0.00008  -1.11382
   D55        3.08139   0.00000   0.00000  -0.00016  -0.00016   3.08123
   D56        3.06278  -0.00001   0.00000  -0.00039  -0.00039   3.06239
   D57        0.95038  -0.00001   0.00000  -0.00040  -0.00040   0.94998
   D58       -1.13767  -0.00002   0.00000  -0.00048  -0.00048  -1.13815
   D59       -1.23693   0.00001   0.00000   0.00241   0.00241  -1.23452
   D60        2.96259   0.00001   0.00000   0.00204   0.00204   2.96463
   D61        0.82100   0.00003   0.00000   0.00235   0.00235   0.82335
   D62        2.97181   0.00000   0.00000   0.00208   0.00208   2.97389
   D63        0.88815  -0.00000   0.00000   0.00170   0.00170   0.88985
   D64       -1.25344   0.00002   0.00000   0.00202   0.00202  -1.25142
   D65        0.91426   0.00001   0.00000   0.00231   0.00231   0.91657
   D66       -1.16940   0.00000   0.00000   0.00193   0.00193  -1.16747
   D67        2.97219   0.00002   0.00000   0.00224   0.00224   2.97443
   D68       -0.96899   0.00002   0.00000   0.00322   0.00323  -0.96577
   D69        2.95124  -0.00002   0.00000  -0.00021  -0.00020   2.95103
   D70        0.83695  -0.00004   0.00000   0.00247   0.00247   0.83942
   D71        3.13503   0.00002   0.00000   0.00167   0.00167   3.13670
   D72       -3.03051  -0.00010   0.00000   0.00587   0.00587  -3.02464
   D73       -0.73243  -0.00004   0.00000   0.00507   0.00507  -0.72736
   D74       -0.50469  -0.00008   0.00000  -0.00646  -0.00646  -0.51116
   D75        1.64349  -0.00007   0.00000  -0.00586  -0.00586   1.63762
   D76       -2.53702  -0.00008   0.00000  -0.00655  -0.00655  -2.54357
   D77        1.77156   0.00008   0.00000  -0.00743  -0.00743   1.76413
   D78       -2.36344   0.00009   0.00000  -0.00683  -0.00683  -2.37027
   D79       -0.26076   0.00008   0.00000  -0.00752  -0.00752  -0.26828
   D80       -1.02127  -0.00001   0.00000   0.00056   0.00056  -1.02071
   D81        1.04015  -0.00001   0.00000   0.00071   0.00071   1.04086
   D82       -3.07727  -0.00001   0.00000   0.00055   0.00055  -3.07672
   D83        1.13064  -0.00000   0.00000   0.00102   0.00102   1.13165
   D84       -3.09113  -0.00000   0.00000   0.00117   0.00117  -3.08996
   D85       -0.92537  -0.00000   0.00000   0.00101   0.00101  -0.92435
   D86       -3.10438   0.00001   0.00000   0.00126   0.00126  -3.10312
   D87       -1.04296   0.00001   0.00000   0.00141   0.00141  -1.04155
   D88        1.12281   0.00001   0.00000   0.00126   0.00126   1.12406
   D89       -0.95086  -0.00000   0.00000   0.00087   0.00087  -0.94999
   D90       -3.05982  -0.00000   0.00000   0.00093   0.00093  -3.05889
   D91        1.12974  -0.00000   0.00000   0.00094   0.00094   1.13068
   D92        1.08772  -0.00000   0.00000   0.00104   0.00104   1.08876
   D93       -1.02124  -0.00000   0.00000   0.00110   0.00110  -1.02014
   D94       -3.11487  -0.00000   0.00000   0.00110   0.00110  -3.11376
   D95       -3.10508   0.00000   0.00000   0.00110   0.00110  -3.10398
   D96        1.06914   0.00000   0.00000   0.00116   0.00116   1.07031
   D97       -1.02448   0.00000   0.00000   0.00117   0.00117  -1.02331
   D98       -1.08037   0.00000   0.00000   0.00061   0.00061  -1.07976
   D99        3.11419   0.00000   0.00000   0.00061   0.00061   3.11480
   D100       1.01087   0.00000   0.00000   0.00066   0.00066   1.01152
   D101      -3.11108   0.00000   0.00000   0.00054   0.00054  -3.11054
   D102       1.08348   0.00000   0.00000   0.00054   0.00054   1.08402
   D103      -1.01984   0.00000   0.00000   0.00059   0.00059  -1.01925
   D104       1.08358  -0.00000   0.00000   0.00043   0.00043   1.08401
   D105      -1.00505  -0.00000   0.00000   0.00043   0.00043  -1.00462
   D106      -3.10837  -0.00000   0.00000   0.00048   0.00048  -3.10789
         Item               Value     Threshold  Converged?
 Maximum Force            0.003483     0.000450     NO 
 RMS     Force            0.000246     0.000300     YES
 Maximum Displacement     0.149401     0.001800     NO 
 RMS     Displacement     0.018743     0.001200     NO 
 Predicted change in Energy=-3.169011D-05
 GradGradGradGradGradGradGradGradGradGradGradGradGradGradGradGradGradGrad

 Symmetry turned off by external request.
 Stoichiometry    C14H30NO6(1-)
 Framework group  C1[X(C14H30NO6)]
 Deg. of freedom   147
 Full point group                 C1      NOp   1
                          Input orientation:                          
 ---------------------------------------------------------------------
 Center     Atomic      Atomic             Coordinates (Angstroms)
 Number     Number       Type             X           Y           Z
 ---------------------------------------------------------------------
      1          6           0       55.071330   30.578457   48.560031
      2          1           0       54.096232   30.174816   48.278127
      3          1           0       55.612911   30.841371   47.643403
      4          6           0       54.912280   31.842688   49.410183
      5          8           0       53.841037   32.493582   49.268612
      6          8           0       55.898858   32.145419   50.145796
      7          1           0       55.778150   33.381272   50.981624
      8          6           0       52.013982   38.904221   48.835736
      9          1           0       51.866515   39.811052   49.426896
     10          1           0       52.617518   39.151467   47.954188
     11          6           0       52.744066   37.826437   49.652806
     12          8           0       53.329969   38.187309   50.700902
     13          8           0       52.712940   36.657728   49.143858
     14          6           0       55.823208   35.893678   49.905958
     15          1           0       55.217400   36.756482   49.622500
     16          6           0       56.043992   34.969175   48.706164
     17          1           0       55.128269   34.413114   48.488696
     18          1           0       56.799021   34.218264   48.959884
     19          6           0       56.456675   35.743073   47.438143
     20          1           0       57.154290   36.543321   47.732441
     21          6           0       57.188427   34.821710   46.452256
     22          1           0       58.107242   34.415028   46.890103
     23          1           0       57.454916   35.349287   45.527827
     24          1           0       56.548948   33.972952   46.179178
     25          6           0       55.234720   36.388087   46.763220
     26          1           0       54.607555   35.610886   46.309180
     27          1           0       55.535585   37.083322   45.969476
     28          1           0       54.597326   36.915789   47.477397
     29          6           0       55.178078   35.274724   51.146284
     30          8           0       55.700548   34.161379   51.657062
     31          7           0       54.857420   36.224444   52.095139
     32          1           0       54.357577   37.013065   51.658853
     33          6           0       54.226916   35.756936   53.328368
     34          1           0       53.644507   34.848206   53.132202
     35          6           0       55.234906   35.492442   54.460821
     36          1           0       55.937845   34.742049   54.081484
     37          6           0       56.018058   36.761325   54.813857
     38          1           0       56.490633   37.173376   53.918146
     39          1           0       56.795068   36.559377   55.561400
     40          1           0       55.349620   37.529980   55.225626
     41          6           0       54.515759   34.919217   55.687717
     42          1           0       53.777905   35.633229   56.078176
     43          1           0       55.220621   34.697840   56.498050
     44          1           0       53.984061   33.993149   55.441103
     45          8           0       53.609536   34.742398   50.547833
     46          1           0       53.224748   35.507772   49.961056
     47          1           0       53.687108   33.865484   50.036663
     48          1           0       55.662024   29.828333   49.092181
     49          1           0       51.055178   38.521424   48.474091
     50          1           0       56.790234   36.281496   50.251300
     51          1           0       53.521289   36.535369   53.648005
 ---------------------------------------------------------------------
 Rotational constants (GHZ):      0.2744442      0.2110649      0.1498607
 Standard basis: 6-31G(d,p) (6D, 7F)
   465 basis functions,   798 primitive gaussians,   465 cartesian basis functions
    85 alpha electrons       85 beta electrons
       nuclear repulsion energy      1944.0841051008 Hartrees.
 NAtoms=   51 NActive=   51 NUniq=   51 SFac= 1.00D+00 NAtFMM=   60 NAOKFM=F Big=F
 Integral buffers will be    131072 words long.
 Raffenetti 2 integral format.
 Two-electron integral symmetry is turned off.
 Nuclear repulsion after empirical dispersion term =     1944.0238467747 Hartrees.
 One-electron integrals computed using PRISM.
 NBasis=   465 RedAO= T EigKep=  1.90D-03  NBF=   465
 NBsUse=   465 1.00D-06 EigRej= -1.00D+00 NBFU=   465
 Initial guess from the checkpoint file:  "ts1-frame31_qm.chk"
 B after Tr=     0.012096   -0.079501    0.037837
         Rot=    1.000000    0.000119   -0.000109   -0.000274 Ang=   0.04 deg.
 ExpMin= 1.61D-01 ExpMax= 5.48D+03 ExpMxC= 8.25D+02 IAcc=2 IRadAn=         4 AccDes= 0.00D+00
 Harris functional with IExCor=  402 and IRadAn=       4 diagonalized for initial guess.
 HarFok:  IExCor=  402 AccDes= 0.00D+00 IRadAn=         4 IDoV= 1 UseB2=F ITyADJ=14
 ICtDFT=  3500011 ScaDFX=  1.000000  1.000000  1.000000  1.000000
 FoFCou: FMM=F IPFlag=           0 FMFlag=      100000 FMFlg1=           0
         NFxFlg=           0 DoJE=T BraDBF=F KetDBF=T FulRan=T
         wScrn=  0.000000 ICntrl=     500 IOpCl=  0 I1Cent=   200000004 NGrid=           0
         NMat0=    1 NMatS0=      1 NMatT0=    0 NMatD0=    1 NMtDS0=    0 NMtDT0=    0
 Symmetry not used in FoFCou.
 Requested convergence on RMS density matrix=1.00D-08 within 128 cycles.
 Requested convergence on MAX density matrix=1.00D-06.
 Requested convergence on             energy=1.00D-06.
 No special actions if energy rises.
 Integral accuracy reduced to 1.0D-05 until final iterations.
 Initial convergence to 1.0D-05 achieved.  Increase integral accuracy.
 SCF Done:  E(RB3LYP) =  -1057.90598627     A.U. after   10 cycles
            NFock= 10  Conv=0.66D-08     -V/T= 2.0092
 Calling FoFJK, ICntrl=      2127 FMM=F ISym2X=0 I1Cent= 0 IOpClX= 0 NMat=1 NMatS=1 NMatT=0.
 -------------------------------------------------------------------
 Center     Atomic                   Forces (Hartrees/Bohr)
 Number     Number              X              Y              Z
 -------------------------------------------------------------------
      1        6           0.000006018    0.000002745   -0.000001754
      2        1          -0.000001531   -0.000001349    0.000007296
      3        1          -0.000003537   -0.000001042    0.000001572
      4        6          -0.000020334    0.000003949   -0.000039570
      5        8           0.000020524   -0.000051352   -0.000016121
      6        8           0.000015538   -0.000042198    0.000004533
      7        1           0.000036049   -0.000291723   -0.000237186
      8        6          -0.000019657   -0.000005468   -0.000007968
      9        1          -0.000013203    0.000013126   -0.000002236
     10        1           0.000007231   -0.000010342    0.000019172
     11        6           0.000029843    0.000050645   -0.000065521
     12        8           0.000044127   -0.000048712   -0.000005900
     13        8           0.000048274    0.000042775    0.000084045
     14        6          -0.000023960   -0.000020643   -0.000017903
     15        1          -0.000015951   -0.000017026    0.000004376
     16        6           0.000003966   -0.000006291   -0.000003497
     17        1           0.000010314    0.000007499   -0.000008796
     18        1           0.000001374    0.000008700    0.000008095
     19        6           0.000003416    0.000003485   -0.000001329
     20        1           0.000004805   -0.000005125    0.000005381
     21        6          -0.000003779    0.000002494   -0.000004200
     22        1           0.000000130   -0.000000298    0.000000304
     23        1           0.000000833   -0.000000408   -0.000000112
     24        1          -0.000000151    0.000000096   -0.000000412
     25        6          -0.000001919   -0.000011304    0.000007840
     26        1          -0.000000935   -0.000003274    0.000004984
     27        1          -0.000002614   -0.000004994   -0.000003598
     28        1           0.000001498    0.000027680    0.000005204
     29        6           0.000135182    0.000102829    0.000105165
     30        8          -0.000157136    0.000358654    0.000174396
     31        7          -0.000133675   -0.000180181   -0.000102735
     32        1          -0.000013665    0.000100513   -0.000007156
     33        6           0.000011783    0.000019666    0.000016227
     34        1           0.000020975   -0.000011194   -0.000012520
     35        6           0.000000098    0.000013409    0.000002723
     36        1          -0.000004246   -0.000001056    0.000000703
     37        6           0.000000917   -0.000000609   -0.000001497
     38        1           0.000005052   -0.000001399    0.000001810
     39        1          -0.000003433    0.000001307    0.000003795
     40        1          -0.000000686    0.000002426   -0.000006043
     41        6           0.000002330    0.000001552    0.000002687
     42        1           0.000000109    0.000000771    0.000000086
     43        1          -0.000000012    0.000000032    0.000000008
     44        1          -0.000000519    0.000000865   -0.000000172
     45        8           0.000385763   -0.000526092    0.000617584
     46        1          -0.000292591    0.000476536   -0.000549268
     47        1          -0.000044745   -0.000026479   -0.000000648
     48        1          -0.000002643   -0.000004048    0.000003980
     49        1          -0.000022097    0.000019052    0.000029943
     50        1           0.000000593    0.000019376   -0.000006424
     51        1          -0.000013726   -0.000007573   -0.000009345
 -------------------------------------------------------------------
 Cartesian Forces:  Max     0.000617584 RMS     0.000111488

 GradGradGradGradGradGradGradGradGradGradGradGradGradGradGradGradGradGrad
 Berny optimization.
 FormGI is forming the generalized inverse of G from B-inverse, IUseBI=4.
 Internal  Forces:  Max     0.000856617 RMS     0.000069298
 Search for a saddle point.
 Step number   4 out of a maximum of  259
 All quantities printed in internal units (Hartrees-Bohrs-Radians)
 Swapping is turned off.
 Update second derivatives using D2CorX and points    1    2    3    4
 ITU=  0  0  0  0
     Eigenvalues ---   -0.02097   0.00020   0.00041   0.00232   0.00244
     Eigenvalues ---    0.00253   0.00284   0.00327   0.00339   0.00356
     Eigenvalues ---    0.00377   0.00397   0.00493   0.00562   0.00652
     Eigenvalues ---    0.00769   0.01214   0.01575   0.01588   0.01975
     Eigenvalues ---    0.02227   0.02703   0.02950   0.03155   0.03460
     Eigenvalues ---    0.03599   0.03677   0.03721   0.03833   0.03895
     Eigenvalues ---    0.03979   0.04075   0.04205   0.04240   0.04327
     Eigenvalues ---    0.04391   0.04415   0.04538   0.04613   0.04642
     Eigenvalues ---    0.04648   0.04719   0.04732   0.04768   0.04791
     Eigenvalues ---    0.04858   0.04880   0.05006   0.05275   0.05603
     Eigenvalues ---    0.05626   0.05801   0.05844   0.05867   0.06997
     Eigenvalues ---    0.07500   0.07531   0.07990   0.08674   0.08718
     Eigenvalues ---    0.10327   0.11712   0.11801   0.11952   0.12039
     Eigenvalues ---    0.12088   0.12113   0.12316   0.12492   0.12532
     Eigenvalues ---    0.12561   0.12757   0.13053   0.13236   0.13368
     Eigenvalues ---    0.13417   0.13766   0.13884   0.14386   0.14466
     Eigenvalues ---    0.15065   0.15276   0.15356   0.17484   0.17922
     Eigenvalues ---    0.18158   0.18595   0.18858   0.18987   0.19526
     Eigenvalues ---    0.20529   0.22398   0.22466   0.22554   0.23460
     Eigenvalues ---    0.24284   0.26822   0.27715   0.27865   0.28175
     Eigenvalues ---    0.28466   0.28841   0.29705   0.30427   0.30904
     Eigenvalues ---    0.31432   0.32151   0.32770   0.32839   0.32878
     Eigenvalues ---    0.32947   0.32997   0.32998   0.33090   0.33209
     Eigenvalues ---    0.33238   0.33338   0.33431   0.33448   0.33551
     Eigenvalues ---    0.33633   0.33713   0.33769   0.34085   0.34134
     Eigenvalues ---    0.34189   0.34348   0.34509   0.34604   0.34634
     Eigenvalues ---    0.34675   0.34924   0.35203   0.35967   0.36422
     Eigenvalues ---    0.40290   0.41753   0.44006   0.46114   0.54010
     Eigenvalues ---    0.57120   0.58013   0.63039   0.70305   0.85594
     Eigenvalues ---    0.92759   0.99192
 Eigenvectors required to have negative eigenvalues:
                          R7        R17       D37       D73       D70
   1                    0.35680   0.32654  -0.22539   0.22428  -0.22372
                          D39       D35       D69       D68       R8
   1                   -0.20649  -0.20242  -0.18922   0.18747  -0.18275
 RFO step:  Lambda0=1.903682500D-08 Lambda=-5.46746144D-06.
 Linear search not attempted -- option 19 set.
 Iteration  1 RMS(Cart)=  0.00501741 RMS(Int)=  0.00003495
 Iteration  2 RMS(Cart)=  0.00003983 RMS(Int)=  0.00000232
 Iteration  3 RMS(Cart)=  0.00000000 RMS(Int)=  0.00000232
 Variable       Old X    -DE/DX   Delta X   Delta X   Delta X     New X
                                 (Linear)    (Quad)   (Total)
    R1        2.06423   0.00000   0.00000  -0.00011  -0.00011   2.06412
    R2        2.07237  -0.00000   0.00000  -0.00004  -0.00004   2.07233
    R3        2.89464  -0.00000   0.00000   0.00001   0.00001   2.89464
    R4        2.06559   0.00000   0.00000   0.00014   0.00014   2.06573
    R5        2.38380  -0.00005   0.00000  -0.00015  -0.00015   2.38365
    R6        2.39490  -0.00002   0.00000   0.00018   0.00018   2.39508
    R7        2.98535   0.00006   0.00000   0.00252   0.00252   2.98787
    R8        2.82861   0.00004   0.00000  -0.00138  -0.00138   2.82722
    R9        1.95548   0.00041   0.00000   0.00128   0.00128   1.95676
   R10        2.06453   0.00001   0.00000   0.00003   0.00003   2.06456
   R11        2.07226  -0.00001   0.00000  -0.00006  -0.00006   2.07220
   R12        2.90443   0.00001   0.00000  -0.00006  -0.00006   2.90437
   R13        2.06718   0.00000   0.00000  -0.00001  -0.00001   2.06717
   R14        2.36934  -0.00008   0.00000  -0.00010  -0.00010   2.36924
   R15        2.40959   0.00002   0.00000   0.00007   0.00007   2.40965
   R16        3.46006  -0.00011   0.00000  -0.00114  -0.00114   3.45891
   R17        2.83595   0.00009   0.00000  -0.00597  -0.00597   2.82998
   R18        2.06299  -0.00001   0.00000  -0.00003  -0.00003   2.06296
   R19        2.89255  -0.00002   0.00000   0.00001   0.00001   2.89256
   R20        2.88931   0.00000   0.00000   0.00008   0.00008   2.88939
   R21        2.07423   0.00001   0.00000  -0.00002  -0.00002   2.07421
   R22        2.06581  -0.00001   0.00000   0.00000   0.00000   2.06582
   R23        2.06863  -0.00000   0.00000   0.00001   0.00001   2.06864
   R24        2.91355  -0.00001   0.00000  -0.00006  -0.00006   2.91349
   R25        2.08185   0.00000   0.00000  -0.00000  -0.00000   2.08185
   R26        2.90080  -0.00000   0.00000  -0.00000  -0.00000   2.90080
   R27        2.90596   0.00000   0.00000  -0.00002  -0.00002   2.90594
   R28        2.07123   0.00000   0.00000  -0.00000  -0.00000   2.07123
   R29        2.07347   0.00000   0.00000  -0.00000  -0.00000   2.07347
   R30        2.07345  -0.00000   0.00000  -0.00000  -0.00000   2.07344
   R31        2.07313   0.00000   0.00000  -0.00001  -0.00001   2.07312
   R32        2.07345  -0.00000   0.00000  -0.00001  -0.00001   2.07345
   R33        2.06559   0.00002   0.00000   0.00000   0.00000   2.06560
   R34        2.51653  -0.00005   0.00000   0.00004   0.00004   2.51658
   R35        2.60831  -0.00011   0.00000   0.00004   0.00004   2.60835
   R36        1.94753  -0.00002   0.00000  -0.00002  -0.00002   1.94751
   R37        2.76246  -0.00001   0.00000  -0.00024  -0.00024   2.76223
   R38        2.07308   0.00000   0.00000  -0.00002  -0.00002   2.07306
   R39        2.90824   0.00000   0.00000   0.00003   0.00003   2.90827
   R40        2.07529   0.00000   0.00000   0.00005   0.00005   2.07534
   R41        2.07105  -0.00000   0.00000   0.00003   0.00003   2.07108
   R42        2.89568   0.00000   0.00000  -0.00002  -0.00002   2.89566
   R43        2.89753   0.00000   0.00000  -0.00000  -0.00000   2.89753
   R44        2.06613   0.00000   0.00000  -0.00001  -0.00001   2.06612
   R45        2.07298   0.00000   0.00000   0.00001   0.00001   2.07298
   R46        2.07629  -0.00000   0.00000   0.00001   0.00001   2.07629
   R47        2.07586   0.00000   0.00000   0.00000   0.00000   2.07587
   R48        2.07223   0.00000   0.00000   0.00000   0.00000   2.07223
   R49        2.07106  -0.00000   0.00000   0.00001   0.00001   2.07107
   R50        1.96219   0.00086   0.00000   0.00261   0.00261   1.96480
   R51        1.92371   0.00008   0.00000  -0.00019  -0.00019   1.92353
    A1        1.88991   0.00000   0.00000   0.00118   0.00118   1.89109
    A2        1.93427  -0.00001   0.00000   0.00052   0.00052   1.93479
    A3        1.93313  -0.00000   0.00000  -0.00018  -0.00018   1.93294
    A4        1.89369   0.00000   0.00000   0.00021   0.00021   1.89390
    A5        1.88029   0.00000   0.00000  -0.00096  -0.00096   1.87933
    A6        1.93083   0.00000   0.00000  -0.00075  -0.00075   1.93008
    A7        2.03953   0.00006   0.00000   0.00073   0.00073   2.04026
    A8        2.02470   0.00005   0.00000  -0.00068  -0.00068   2.02401
    A9        2.21802  -0.00011   0.00000  -0.00003  -0.00002   2.21800
   A10        2.06721  -0.00009   0.00000  -0.00016  -0.00016   2.06704
   A11        2.04718  -0.00012   0.00000  -0.00059  -0.00058   2.04660
   A12        1.89878   0.00000   0.00000  -0.00003  -0.00003   1.89875
   A13        1.93748   0.00001   0.00000  -0.00011  -0.00011   1.93737
   A14        1.92948  -0.00003   0.00000  -0.00027  -0.00027   1.92921
   A15        1.90079  -0.00002   0.00000  -0.00001  -0.00001   1.90078
   A16        1.87081   0.00002   0.00000   0.00036   0.00036   1.87117
   A17        1.92486   0.00001   0.00000   0.00008   0.00008   1.92494
   A18        2.05391   0.00000   0.00000   0.00007   0.00007   2.05398
   A19        2.00308   0.00008   0.00000   0.00013   0.00014   2.00322
   A20        2.22544  -0.00008   0.00000  -0.00018  -0.00019   2.22524
   A21        2.11184  -0.00012   0.00000  -0.00049  -0.00051   2.11134
   A22        2.06765   0.00014   0.00000   0.00378   0.00377   2.07142
   A23        1.93250  -0.00001   0.00000   0.00025   0.00025   1.93276
   A24        1.87175  -0.00003   0.00000  -0.00022  -0.00022   1.87154
   A25        1.86643   0.00001   0.00000  -0.00032  -0.00032   1.86611
   A26        2.04005   0.00005   0.00000  -0.00022  -0.00022   2.03983
   A27        1.91021  -0.00001   0.00000   0.00011   0.00011   1.91032
   A28        1.83334  -0.00001   0.00000   0.00038   0.00038   1.83371
   A29        1.92019   0.00000   0.00000   0.00011   0.00011   1.92030
   A30        1.90935   0.00001   0.00000  -0.00005  -0.00005   1.90930
   A31        1.96069  -0.00002   0.00000   0.00009   0.00009   1.96078
   A32        1.84933   0.00000   0.00000  -0.00005  -0.00005   1.84928
   A33        1.89223   0.00000   0.00000  -0.00015  -0.00015   1.89208
   A34        1.92872   0.00001   0.00000   0.00005   0.00005   1.92876
   A35        1.89063   0.00000   0.00000   0.00002   0.00002   1.89065
   A36        1.93321   0.00000   0.00000  -0.00002  -0.00002   1.93319
   A37        1.93779  -0.00001   0.00000  -0.00006  -0.00006   1.93773
   A38        1.88148  -0.00000   0.00000   0.00007   0.00007   1.88154
   A39        1.89204  -0.00000   0.00000   0.00007   0.00007   1.89211
   A40        1.92695   0.00001   0.00000  -0.00008  -0.00008   1.92688
   A41        1.94524  -0.00000   0.00000  -0.00003  -0.00003   1.94521
   A42        1.94796   0.00000   0.00000   0.00002   0.00002   1.94798
   A43        1.92444  -0.00000   0.00000   0.00001   0.00001   1.92445
   A44        1.88743  -0.00000   0.00000  -0.00001  -0.00001   1.88742
   A45        1.87651   0.00000   0.00000   0.00001   0.00001   1.87652
   A46        1.87948  -0.00000   0.00000   0.00001   0.00001   1.87950
   A47        1.91640  -0.00000   0.00000   0.00001   0.00001   1.91641
   A48        1.94484   0.00000   0.00000  -0.00001  -0.00001   1.94484
   A49        1.95962   0.00000   0.00000   0.00010   0.00010   1.95972
   A50        1.88205   0.00000   0.00000   0.00004   0.00004   1.88209
   A51        1.85362   0.00001   0.00000   0.00004   0.00004   1.85366
   A52        1.90356  -0.00001   0.00000  -0.00019  -0.00019   1.90337
   A53        2.07608   0.00007   0.00000  -0.00009  -0.00009   2.07598
   A54        1.95751  -0.00002   0.00000  -0.00009  -0.00009   1.95743
   A55        1.98529  -0.00004   0.00000  -0.00025  -0.00024   1.98505
   A56        1.99252   0.00020   0.00000   0.00045   0.00044   1.99296
   A57        1.92642   0.00001   0.00000   0.00062   0.00062   1.92704
   A58        2.04889   0.00002   0.00000   0.00014   0.00014   2.04904
   A59        1.97433   0.00001   0.00000   0.00101   0.00101   1.97534
   A60        1.92095  -0.00001   0.00000  -0.00012  -0.00012   1.92084
   A61        1.97495   0.00001   0.00000  -0.00004  -0.00004   1.97491
   A62        1.87128  -0.00000   0.00000   0.00031   0.00031   1.87159
   A63        1.91446   0.00000   0.00000  -0.00014  -0.00014   1.91432
   A64        1.87349   0.00000   0.00000  -0.00001  -0.00001   1.87348
   A65        1.90550  -0.00000   0.00000   0.00001   0.00001   1.90551
   A66        1.85780   0.00000   0.00000  -0.00016  -0.00016   1.85764
   A67        1.94117   0.00000   0.00000   0.00002   0.00002   1.94119
   A68        1.92395  -0.00000   0.00000   0.00007   0.00007   1.92402
   A69        1.89538   0.00000   0.00000   0.00001   0.00001   1.89539
   A70        1.89844  -0.00000   0.00000   0.00004   0.00004   1.89847
   A71        1.94436  -0.00000   0.00000   0.00001   0.00001   1.94437
   A72        1.92222   0.00000   0.00000  -0.00002  -0.00002   1.92221
   A73        1.94612  -0.00000   0.00000   0.00002   0.00002   1.94614
   A74        1.93341   0.00000   0.00000  -0.00001  -0.00001   1.93340
   A75        1.89811  -0.00000   0.00000   0.00003   0.00003   1.89814
   A76        1.88213  -0.00000   0.00000  -0.00002  -0.00002   1.88211
   A77        1.88003   0.00000   0.00000  -0.00000  -0.00000   1.88002
   A78        1.93527  -0.00000   0.00000  -0.00001  -0.00001   1.93525
   A79        1.94474  -0.00000   0.00000   0.00004   0.00004   1.94478
   A80        1.94269  -0.00000   0.00000  -0.00000  -0.00000   1.94269
   A81        1.87581   0.00000   0.00000  -0.00001  -0.00001   1.87581
   A82        1.87900   0.00000   0.00000  -0.00001  -0.00001   1.87898
   A83        1.88340   0.00000   0.00000  -0.00000  -0.00000   1.88340
   A84        1.95998  -0.00012   0.00000   0.00021   0.00022   1.96020
   A85        3.25917   0.00003   0.00000  -0.00014  -0.00014   3.25903
   A86        3.05874  -0.00003   0.00000  -0.00310  -0.00310   3.05564
   A87        3.10762  -0.00002   0.00000   0.00217   0.00216   3.10978
   A88        3.11474   0.00004   0.00000  -0.00038  -0.00039   3.11435
   A89        3.15816  -0.00002   0.00000   0.00026   0.00026   3.15842
   A90        3.30445   0.00000   0.00000  -0.00092  -0.00090   3.30355
   A91        3.10922  -0.00003   0.00000  -0.00362  -0.00363   3.10560
   A92        3.14739   0.00002   0.00000  -0.00106  -0.00106   3.14634
    D1       -0.43281   0.00000   0.00000   0.01824   0.01824  -0.41457
    D2        2.75206  -0.00001   0.00000   0.01768   0.01768   2.76973
    D3        1.64003   0.00001   0.00000   0.02012   0.02012   1.66015
    D4       -1.45829  -0.00001   0.00000   0.01955   0.01955  -1.43874
    D5       -2.58405   0.00001   0.00000   0.01864   0.01864  -2.56541
    D6        0.60081  -0.00001   0.00000   0.01808   0.01808   0.61889
    D7       -3.05507  -0.00006   0.00000  -0.00039  -0.00039  -3.05546
    D8        0.03776  -0.00004   0.00000   0.00023   0.00023   0.03800
    D9        3.13417  -0.00005   0.00000   0.00119   0.00119   3.13536
   D10        0.04098  -0.00008   0.00000   0.00054   0.00054   0.04152
   D11        2.35618  -0.00001   0.00000  -0.00040  -0.00041   2.35577
   D12       -0.78129  -0.00012   0.00000  -0.00145  -0.00145  -0.78274
   D13       -0.27902   0.00003   0.00000  -0.00053  -0.00053  -0.27955
   D14        2.90122  -0.00002   0.00000  -0.00100  -0.00100   2.90022
   D15        1.81111   0.00002   0.00000  -0.00064  -0.00064   1.81047
   D16       -1.29184  -0.00002   0.00000  -0.00111  -0.00111  -1.29295
   D17       -2.42368   0.00004   0.00000  -0.00017  -0.00017  -2.42384
   D18        0.75656  -0.00000   0.00000  -0.00064  -0.00064   0.75593
   D19       -3.04057  -0.00006   0.00000  -0.00869  -0.00870  -3.04927
   D20        0.05678  -0.00001   0.00000  -0.00814  -0.00815   0.04863
   D21       -2.99054   0.00000   0.00000  -0.00200  -0.00201  -2.99255
   D22        0.19419  -0.00005   0.00000  -0.00253  -0.00254   0.19166
   D23        0.41159   0.00007   0.00000   0.01105   0.01105   0.42264
   D24       -1.85321   0.00003   0.00000   0.00933   0.00933  -1.84388
   D25       -2.98901  -0.00013   0.00000   0.00482   0.00482  -2.98419
   D26       -1.29935   0.00001   0.00000  -0.00186  -0.00186  -1.30121
   D27        2.95908   0.00000   0.00000  -0.00184  -0.00184   2.95724
   D28        0.81041  -0.00000   0.00000  -0.00192  -0.00192   0.80849
   D29        0.85045  -0.00000   0.00000  -0.00212  -0.00212   0.84833
   D30       -1.17431  -0.00001   0.00000  -0.00209  -0.00209  -1.17640
   D31        2.96021  -0.00001   0.00000  -0.00218  -0.00218   2.95803
   D32        2.93060   0.00002   0.00000  -0.00169  -0.00169   2.92891
   D33        0.90585   0.00001   0.00000  -0.00167  -0.00167   0.90418
   D34       -1.24282   0.00001   0.00000  -0.00175  -0.00175  -1.24457
   D35        3.08942   0.00000   0.00000   0.00068   0.00068   3.09010
   D36       -0.81598  -0.00001   0.00000   0.00007   0.00007  -0.81591
   D37        0.90870   0.00001   0.00000   0.00069   0.00069   0.90939
   D38       -2.99670  -0.00000   0.00000   0.00007   0.00007  -2.99663
   D39       -1.21222  -0.00001   0.00000   0.00040   0.00040  -1.21182
   D40        1.16556  -0.00002   0.00000  -0.00021  -0.00021   1.16535
   D41        0.69160   0.00001   0.00000   0.00166   0.00166   0.69326
   D42        2.75168   0.00001   0.00000   0.00174   0.00174   2.75342
   D43       -1.38402   0.00002   0.00000   0.00160   0.00160  -1.38243
   D44        2.81737   0.00000   0.00000   0.00174   0.00174   2.81911
   D45       -1.40574   0.00000   0.00000   0.00183   0.00183  -1.40391
   D46        0.74175   0.00001   0.00000   0.00168   0.00168   0.74343
   D47       -1.44615   0.00001   0.00000   0.00162   0.00162  -1.44453
   D48        0.61392   0.00001   0.00000   0.00171   0.00171   0.61563
   D49        2.76140   0.00001   0.00000   0.00156   0.00156   2.76297
   D50       -1.06705  -0.00000   0.00000   0.00022   0.00022  -1.06684
   D51        3.10373  -0.00000   0.00000   0.00024   0.00024   3.10397
   D52        1.01559  -0.00000   0.00000   0.00021   0.00021   1.01580
   D53        0.99858   0.00000   0.00000   0.00028   0.00028   0.99886
   D54       -1.11382   0.00000   0.00000   0.00030   0.00030  -1.11352
   D55        3.08123   0.00000   0.00000   0.00027   0.00027   3.08150
   D56        3.06239   0.00000   0.00000   0.00035   0.00035   3.06274
   D57        0.94998   0.00000   0.00000   0.00038   0.00038   0.95036
   D58       -1.13815   0.00000   0.00000   0.00035   0.00035  -1.13781
   D59       -1.23452   0.00000   0.00000   0.00177   0.00177  -1.23274
   D60        2.96463   0.00001   0.00000   0.00172   0.00172   2.96635
   D61        0.82335   0.00001   0.00000   0.00189   0.00189   0.82525
   D62        2.97389   0.00001   0.00000   0.00174   0.00174   2.97563
   D63        0.88985   0.00001   0.00000   0.00169   0.00169   0.89154
   D64       -1.25142   0.00001   0.00000   0.00186   0.00186  -1.24957
   D65        0.91657   0.00000   0.00000   0.00166   0.00166   0.91823
   D66       -1.16747   0.00001   0.00000   0.00161   0.00161  -1.16587
   D67        2.97443   0.00001   0.00000   0.00178   0.00178   2.97622
   D68       -0.96577  -0.00003   0.00000  -0.00035  -0.00035  -0.96612
   D69        2.95103  -0.00003   0.00000   0.00020   0.00020   2.95123
   D70        0.83942  -0.00006   0.00000  -0.00230  -0.00230   0.83712
   D71        3.13670  -0.00002   0.00000  -0.00004  -0.00004   3.13666
   D72       -3.02464  -0.00002   0.00000  -0.00282  -0.00281  -3.02746
   D73       -0.72736   0.00002   0.00000  -0.00056  -0.00055  -0.72792
   D74       -0.51116  -0.00001   0.00000   0.00237   0.00237  -0.50879
   D75        1.63762  -0.00000   0.00000   0.00207   0.00207   1.63969
   D76       -2.54357  -0.00000   0.00000   0.00226   0.00226  -2.54131
   D77        1.76413   0.00004   0.00000   0.00450   0.00449   1.76863
   D78       -2.37027   0.00004   0.00000   0.00419   0.00419  -2.36608
   D79       -0.26828   0.00004   0.00000   0.00439   0.00439  -0.26389
   D80       -1.02071  -0.00000   0.00000  -0.00038  -0.00038  -1.02109
   D81        1.04086  -0.00000   0.00000  -0.00045  -0.00045   1.04041
   D82       -3.07672  -0.00000   0.00000  -0.00037  -0.00037  -3.07709
   D83        1.13165  -0.00001   0.00000  -0.00066  -0.00066   1.13099
   D84       -3.08996  -0.00001   0.00000  -0.00074  -0.00074  -3.09070
   D85       -0.92435  -0.00001   0.00000  -0.00066  -0.00066  -0.92501
   D86       -3.10312  -0.00000   0.00000  -0.00074  -0.00074  -3.10386
   D87       -1.04155  -0.00000   0.00000  -0.00082  -0.00082  -1.04236
   D88        1.12406  -0.00000   0.00000  -0.00074  -0.00074   1.12333
   D89       -0.94999  -0.00000   0.00000  -0.00062  -0.00062  -0.95060
   D90       -3.05889  -0.00000   0.00000  -0.00065  -0.00065  -3.05954
   D91        1.13068  -0.00000   0.00000  -0.00066  -0.00066   1.13002
   D92        1.08876  -0.00000   0.00000  -0.00079  -0.00079   1.08796
   D93       -1.02014  -0.00000   0.00000  -0.00083  -0.00083  -1.02098
   D94       -3.11376  -0.00000   0.00000  -0.00083  -0.00083  -3.11460
   D95       -3.10398  -0.00000   0.00000  -0.00073  -0.00073  -3.10471
   D96        1.07031  -0.00000   0.00000  -0.00077  -0.00077   1.06953
   D97       -1.02331  -0.00000   0.00000  -0.00077  -0.00077  -1.02409
   D98       -1.07976  -0.00000   0.00000  -0.00027  -0.00027  -1.08003
   D99        3.11480  -0.00000   0.00000  -0.00028  -0.00028   3.11452
   D100       1.01152  -0.00000   0.00000  -0.00030  -0.00030   1.01123
   D101      -3.11054  -0.00000   0.00000  -0.00014  -0.00014  -3.11068
   D102       1.08402  -0.00000   0.00000  -0.00015  -0.00015   1.08388
   D103      -1.01925  -0.00000   0.00000  -0.00017  -0.00017  -1.01942
   D104       1.08401  -0.00000   0.00000  -0.00018  -0.00018   1.08382
   D105      -1.00462  -0.00000   0.00000  -0.00019  -0.00019  -1.00481
   D106      -3.10789  -0.00000   0.00000  -0.00021  -0.00021  -3.10810
         Item               Value     Threshold  Converged?
 Maximum Force            0.000857     0.000450     NO 
 RMS     Force            0.000069     0.000300     YES
 Maximum Displacement     0.035343     0.001800     NO 
 RMS     Displacement     0.005018     0.001200     NO 
 Predicted change in Energy=-2.732145D-06
 GradGradGradGradGradGradGradGradGradGradGradGradGradGradGradGradGradGrad

 Symmetry turned off by external request.
 Stoichiometry    C14H30NO6(1-)
 Framework group  C1[X(C14H30NO6)]
 Deg. of freedom   147
 Full point group                 C1      NOp   1
                          Input orientation:                          
 ---------------------------------------------------------------------
 Center     Atomic      Atomic             Coordinates (Angstroms)
 Number     Number       Type             X           Y           Z
 ---------------------------------------------------------------------
      1          6           0       55.072796   30.576154   48.561119
      2          1           0       54.098453   30.181424   48.264584
      3          1           0       55.631613   30.834045   47.653480
      4          6           0       54.913283   31.841203   49.409973
      5          8           0       53.841787   32.491656   49.269004
      6          8           0       55.900346   32.144514   50.144859
      7          1           0       55.778771   33.379703   50.980234
      8          6           0       52.015181   38.904523   48.837562
      9          1           0       51.872480   39.813198   49.427092
     10          1           0       52.614231   39.148414   47.952068
     11          6           0       52.748094   37.827894   49.653561
     12          8           0       53.340878   38.190765   50.697024
     13          8           0       52.711425   36.657502   49.148780
     14          6           0       55.824440   35.893417   49.905731
     15          1           0       55.219050   36.756669   49.622807
     16          6           0       56.045100   34.969366   48.705559
     17          1           0       55.129822   34.412314   48.488748
     18          1           0       56.801155   34.219221   48.958499
     19          6           0       56.455696   35.743813   47.437237
     20          1           0       57.154057   36.543724   47.730680
     21          6           0       57.185309   34.822734   46.449504
     22          1           0       58.104667   34.415342   46.885545
     23          1           0       57.450502   35.350768   45.524964
     24          1           0       56.544961   33.974458   46.176976
     25          6           0       55.232646   36.389405   46.764884
     26          1           0       54.603569   35.612419   46.313143
     27          1           0       55.532151   37.083685   45.969795
     28          1           0       54.597590   36.918484   47.480126
     29          6           0       55.178472   35.273918   51.145402
     30          8           0       55.700738   34.160373   51.656008
     31          7           0       54.857869   36.223256   52.094689
     32          1           0       54.360497   37.013673   51.658856
     33          6           0       54.226612   35.755578   53.327321
     34          1           0       53.645772   34.845926   53.130847
     35          6           0       55.233724   35.492761   54.460966
     36          1           0       55.937644   34.742730   54.082679
     37          6           0       56.015461   36.762541   54.813870
     38          1           0       56.489082   37.173987   53.918438
     39          1           0       56.791473   36.561929   55.562813
     40          1           0       55.345857   37.531162   55.223811
     41          6           0       54.513976   34.919702   55.687586
     42          1           0       53.775289   35.633411   56.077029
     43          1           0       55.218299   34.699264   56.498645
     44          1           0       53.983124   33.993127   55.441039
     45          8           0       53.611747   34.742463   50.547490
     46          1           0       53.226080   35.508513   49.959730
     47          1           0       53.688179   33.864998   50.037287
     48          1           0       55.648507   29.820482   49.101919
     49          1           0       51.053605   38.522433   48.482606
     50          1           0       56.791469   36.280895   50.251415
     51          1           0       53.519474   36.533064   53.646014
 ---------------------------------------------------------------------
 Rotational constants (GHZ):      0.2744512      0.2111222      0.1498415
 Standard basis: 6-31G(d,p) (6D, 7F)
   465 basis functions,   798 primitive gaussians,   465 cartesian basis functions
    85 alpha electrons       85 beta electrons
       nuclear repulsion energy      1944.1597339965 Hartrees.
 NAtoms=   51 NActive=   51 NUniq=   51 SFac= 1.00D+00 NAtFMM=   60 NAOKFM=F Big=F
 Integral buffers will be    131072 words long.
 Raffenetti 2 integral format.
 Two-electron integral symmetry is turned off.
 Nuclear repulsion after empirical dispersion term =     1944.0994784836 Hartrees.
 One-electron integrals computed using PRISM.
 NBasis=   465 RedAO= T EigKep=  1.90D-03  NBF=   465
 NBsUse=   465 1.00D-06 EigRej= -1.00D+00 NBFU=   465
 Initial guess from the checkpoint file:  "ts1-frame31_qm.chk"
 B after Tr=    -0.014211    0.018514    0.003418
         Rot=    1.000000   -0.000007   -0.000022    0.000083 Ang=  -0.01 deg.
 ExpMin= 1.61D-01 ExpMax= 5.48D+03 ExpMxC= 8.25D+02 IAcc=2 IRadAn=         4 AccDes= 0.00D+00
 Harris functional with IExCor=  402 and IRadAn=       4 diagonalized for initial guess.
 HarFok:  IExCor=  402 AccDes= 0.00D+00 IRadAn=         4 IDoV= 1 UseB2=F ITyADJ=14
 ICtDFT=  3500011 ScaDFX=  1.000000  1.000000  1.000000  1.000000
 FoFCou: FMM=F IPFlag=           0 FMFlag=      100000 FMFlg1=           0
         NFxFlg=           0 DoJE=T BraDBF=F KetDBF=T FulRan=T
         wScrn=  0.000000 ICntrl=     500 IOpCl=  0 I1Cent=   200000004 NGrid=           0
         NMat0=    1 NMatS0=      1 NMatT0=    0 NMatD0=    1 NMtDS0=    0 NMtDT0=    0
 Symmetry not used in FoFCou.
 Requested convergence on RMS density matrix=1.00D-08 within 128 cycles.
 Requested convergence on MAX density matrix=1.00D-06.
 Requested convergence on             energy=1.00D-06.
 No special actions if energy rises.
 Integral accuracy reduced to 1.0D-05 until final iterations.
 Initial convergence to 1.0D-05 achieved.  Increase integral accuracy.
 SCF Done:  E(RB3LYP) =  -1057.90598882     A.U. after    9 cycles
            NFock=  9  Conv=0.59D-08     -V/T= 2.0092
 Calling FoFJK, ICntrl=      2127 FMM=F ISym2X=0 I1Cent= 0 IOpClX= 0 NMat=1 NMatS=1 NMatT=0.
 -------------------------------------------------------------------
 Center     Atomic                   Forces (Hartrees/Bohr)
 Number     Number              X              Y              Z
 -------------------------------------------------------------------
      1        6           0.000007915    0.000005169   -0.000006244
      2        1          -0.000002889   -0.000007330    0.000009490
      3        1          -0.000008602    0.000000415    0.000000580
      4        6           0.000013730    0.000014663   -0.000007112
      5        8          -0.000001657    0.000003707   -0.000011109
      6        8          -0.000011001   -0.000029922   -0.000010070
      7        1           0.000011050   -0.000030888   -0.000044346
      8        6          -0.000014486   -0.000010789    0.000013483
      9        1           0.000010809   -0.000001315   -0.000002360
     10        1          -0.000005112   -0.000010091   -0.000006931
     11        6          -0.000003165    0.000003610    0.000069642
     12        8          -0.000001927    0.000012063   -0.000012864
     13        8           0.000029174    0.000045554   -0.000131579
     14        6          -0.000015507    0.000003249   -0.000006196
     15        1          -0.000002921   -0.000006763   -0.000008595
     16        6           0.000007750   -0.000003598    0.000005332
     17        1          -0.000004077   -0.000003828   -0.000000023
     18        1          -0.000001499   -0.000003052    0.000002350
     19        6           0.000000270   -0.000000615    0.000000855
     20        1           0.000000660   -0.000002005    0.000001970
     21        6          -0.000001758    0.000000611   -0.000002414
     22        1          -0.000000099   -0.000000359    0.000000257
     23        1           0.000000572   -0.000000277   -0.000000202
     24        1           0.000000669   -0.000000217    0.000000096
     25        6          -0.000003422   -0.000001868    0.000001470
     26        1          -0.000000026   -0.000001796    0.000000270
     27        1          -0.000000285   -0.000002489   -0.000002071
     28        1           0.000011126    0.000008798   -0.000003697
     29        6          -0.000000254   -0.000009033    0.000020428
     30        8           0.000019667    0.000028062    0.000076492
     31        7          -0.000018779    0.000005916    0.000007417
     32        1           0.000005621    0.000008497   -0.000010828
     33        6           0.000005156    0.000014255   -0.000000838
     34        1           0.000009101   -0.000005957   -0.000001800
     35        6           0.000000379    0.000005611   -0.000001570
     36        1          -0.000000490   -0.000001787   -0.000003331
     37        6           0.000001125   -0.000000924   -0.000000332
     38        1           0.000001050   -0.000001707   -0.000000435
     39        1          -0.000001421    0.000000929    0.000001956
     40        1          -0.000001098    0.000001294   -0.000001787
     41        6           0.000001188    0.000000613    0.000000848
     42        1          -0.000000016    0.000000858    0.000000153
     43        1          -0.000000270    0.000000093    0.000000229
     44        1          -0.000000526    0.000000619   -0.000000160
     45        8           0.000156047   -0.000337869    0.000188835
     46        1          -0.000206415    0.000313647   -0.000145377
     47        1           0.000027799   -0.000001590    0.000015066
     48        1          -0.000001555   -0.000003174    0.000003297
     49        1          -0.000003611    0.000002503    0.000005494
     50        1          -0.000000283    0.000002008    0.000001188
     51        1          -0.000007706   -0.000003505   -0.000004929
 -------------------------------------------------------------------
 Cartesian Forces:  Max     0.000337869 RMS     0.000049721

 GradGradGradGradGradGradGradGradGradGradGradGradGradGradGradGradGradGrad
 Berny optimization.
 FormGI is forming the generalized inverse of G from B-inverse, IUseBI=4.
 Internal  Forces:  Max     0.000438237 RMS     0.000032034
 Search for a saddle point.
 Step number   5 out of a maximum of  259
 All quantities printed in internal units (Hartrees-Bohrs-Radians)
 Swapping is turned off.
 Update second derivatives using D2CorX and points    1    2    3    4    5
 ITU=  0  0  0  0  0
     Eigenvalues ---   -0.02154  -0.00012   0.00073   0.00239   0.00245
     Eigenvalues ---    0.00257   0.00285   0.00327   0.00339   0.00357
     Eigenvalues ---    0.00391   0.00399   0.00505   0.00561   0.00656
     Eigenvalues ---    0.00770   0.01209   0.01572   0.01588   0.01977
     Eigenvalues ---    0.02223   0.02706   0.02964   0.03162   0.03460
     Eigenvalues ---    0.03599   0.03676   0.03720   0.03833   0.03896
     Eigenvalues ---    0.03978   0.04075   0.04205   0.04241   0.04327
     Eigenvalues ---    0.04391   0.04415   0.04538   0.04613   0.04642
     Eigenvalues ---    0.04648   0.04719   0.04733   0.04768   0.04792
     Eigenvalues ---    0.04856   0.04880   0.05007   0.05275   0.05603
     Eigenvalues ---    0.05626   0.05801   0.05844   0.05867   0.06999
     Eigenvalues ---    0.07502   0.07531   0.07990   0.08674   0.08718
     Eigenvalues ---    0.10328   0.11713   0.11801   0.11952   0.12039
     Eigenvalues ---    0.12088   0.12113   0.12316   0.12492   0.12532
     Eigenvalues ---    0.12561   0.12757   0.13053   0.13236   0.13368
     Eigenvalues ---    0.13417   0.13766   0.13884   0.14386   0.14466
     Eigenvalues ---    0.15065   0.15276   0.15356   0.17483   0.17922
     Eigenvalues ---    0.18158   0.18594   0.18858   0.18988   0.19526
     Eigenvalues ---    0.20529   0.22397   0.22465   0.22554   0.23460
     Eigenvalues ---    0.24282   0.26821   0.27715   0.27865   0.28175
     Eigenvalues ---    0.28465   0.28841   0.29705   0.30427   0.30904
     Eigenvalues ---    0.31431   0.32153   0.32770   0.32840   0.32878
     Eigenvalues ---    0.32947   0.32998   0.32998   0.33090   0.33209
     Eigenvalues ---    0.33238   0.33338   0.33431   0.33448   0.33551
     Eigenvalues ---    0.33633   0.33714   0.33769   0.34085   0.34134
     Eigenvalues ---    0.34189   0.34349   0.34508   0.34604   0.34634
     Eigenvalues ---    0.34675   0.34925   0.35206   0.35963   0.36422
     Eigenvalues ---    0.40296   0.41754   0.44023   0.46118   0.54018
     Eigenvalues ---    0.57120   0.58013   0.63042   0.70306   0.85595
     Eigenvalues ---    0.92770   0.99212
 Eigenvectors required to have negative eigenvalues:
                          R7        R17       D73       D37       D70
   1                   -0.35538  -0.32936  -0.22510   0.22473   0.22457
                          D39       D35       D69       D68       R16
   1                    0.20642   0.20238   0.18857  -0.18690   0.18094
 RFO step:  Lambda0=2.781208014D-09 Lambda=-1.22488465D-04.
 Linear search not attempted -- option 19 set.
 Iteration  1 RMS(Cart)=  0.06033585 RMS(Int)=  0.01166051
 Iteration  2 RMS(Cart)=  0.01575554 RMS(Int)=  0.00056286
 Iteration  3 RMS(Cart)=  0.00059028 RMS(Int)=  0.00008813
 Iteration  4 RMS(Cart)=  0.00000075 RMS(Int)=  0.00008813
 Variable       Old X    -DE/DX   Delta X   Delta X   Delta X     New X
                                 (Linear)    (Quad)   (Total)
    R1        2.06412   0.00000   0.00000  -0.00148  -0.00148   2.06265
    R2        2.07233  -0.00000   0.00000  -0.00052  -0.00052   2.07180
    R3        2.89464  -0.00000   0.00000   0.00035   0.00035   2.89499
    R4        2.06573   0.00000   0.00000   0.00195   0.00195   2.06768
    R5        2.38365   0.00001   0.00000  -0.00146  -0.00144   2.38222
    R6        2.39508   0.00000   0.00000   0.00126   0.00133   2.39641
    R7        2.98787  -0.00000   0.00000   0.01723   0.01718   3.00506
    R8        2.82722   0.00003   0.00000  -0.00887  -0.00882   2.81840
    R9        1.95676   0.00008   0.00000   0.00296   0.00301   1.95977
   R10        2.06456  -0.00000   0.00000  -0.00042  -0.00042   2.06415
   R11        2.07220   0.00000   0.00000  -0.00095  -0.00095   2.07125
   R12        2.90437  -0.00001   0.00000  -0.00049  -0.00049   2.90388
   R13        2.06717   0.00000   0.00000   0.00123   0.00123   2.06840
   R14        2.36924  -0.00001   0.00000  -0.00166  -0.00171   2.36753
   R15        2.40965   0.00001   0.00000   0.00215   0.00210   2.41175
   R16        3.45891   0.00001   0.00000   0.01040   0.01039   3.46931
   R17        2.82998   0.00005   0.00000  -0.01216  -0.01217   2.81780
   R18        2.06296  -0.00000   0.00000   0.00014   0.00014   2.06310
   R19        2.89256   0.00000   0.00000  -0.00022  -0.00022   2.89234
   R20        2.88939  -0.00000   0.00000   0.00005   0.00005   2.88944
   R21        2.07421   0.00000   0.00000   0.00010   0.00010   2.07431
   R22        2.06582   0.00001   0.00000   0.00015   0.00015   2.06597
   R23        2.06864   0.00000   0.00000  -0.00000  -0.00000   2.06863
   R24        2.91349   0.00001   0.00000  -0.00033  -0.00033   2.91316
   R25        2.08185  -0.00000   0.00000   0.00013   0.00013   2.08199
   R26        2.90080   0.00000   0.00000   0.00018   0.00018   2.90098
   R27        2.90594  -0.00000   0.00000  -0.00031  -0.00031   2.90563
   R28        2.07123  -0.00000   0.00000   0.00001   0.00001   2.07124
   R29        2.07347   0.00000   0.00000   0.00000   0.00000   2.07347
   R30        2.07344  -0.00000   0.00000  -0.00008  -0.00008   2.07336
   R31        2.07312   0.00000   0.00000  -0.00011  -0.00011   2.07301
   R32        2.07345  -0.00000   0.00000   0.00010   0.00010   2.07354
   R33        2.06560  -0.00000   0.00000  -0.00027  -0.00027   2.06533
   R34        2.51658   0.00003   0.00000  -0.00080  -0.00078   2.51580
   R35        2.60835   0.00002   0.00000   0.00092   0.00095   2.60930
   R36        1.94751   0.00002   0.00000  -0.00118  -0.00117   1.94634
   R37        2.76223  -0.00002   0.00000   0.00035   0.00035   2.76258
   R38        2.07306   0.00000   0.00000  -0.00001  -0.00001   2.07305
   R39        2.90827  -0.00000   0.00000  -0.00024  -0.00024   2.90804
   R40        2.07534   0.00000   0.00000  -0.00010  -0.00010   2.07524
   R41        2.07108   0.00000   0.00000   0.00015   0.00015   2.07123
   R42        2.89566  -0.00000   0.00000  -0.00005  -0.00005   2.89561
   R43        2.89753   0.00000   0.00000   0.00000   0.00000   2.89753
   R44        2.06612   0.00000   0.00000  -0.00002  -0.00002   2.06611
   R45        2.07298   0.00000   0.00000   0.00002   0.00002   2.07300
   R46        2.07629   0.00000   0.00000   0.00000   0.00000   2.07629
   R47        2.07587   0.00000   0.00000  -0.00001  -0.00001   2.07586
   R48        2.07223   0.00000   0.00000   0.00000   0.00000   2.07224
   R49        2.07107   0.00000   0.00000  -0.00000  -0.00000   2.07107
   R50        1.96480   0.00044   0.00000   0.00946   0.00944   1.97424
   R51        1.92353  -0.00001   0.00000  -0.00317  -0.00322   1.92031
    A1        1.89109   0.00000   0.00000   0.01647   0.01636   1.90745
    A2        1.93479  -0.00000   0.00000   0.00812   0.00808   1.94286
    A3        1.93294  -0.00000   0.00000  -0.00256  -0.00255   1.93039
    A4        1.89390   0.00000   0.00000   0.00219   0.00211   1.89600
    A5        1.87933   0.00000   0.00000  -0.01372  -0.01378   1.86555
    A6        1.93008  -0.00000   0.00000  -0.01046  -0.01048   1.91960
    A7        2.04026  -0.00002   0.00000   0.00920   0.00916   2.04942
    A8        2.02401  -0.00001   0.00000  -0.00941  -0.00945   2.01457
    A9        2.21800   0.00002   0.00000   0.00045   0.00050   2.21850
   A10        2.06704   0.00002   0.00000   0.00092   0.00085   2.06789
   A11        2.04660   0.00002   0.00000   0.00183   0.00198   2.04858
   A12        1.89875   0.00000   0.00000   0.00933   0.00930   1.90805
   A13        1.93737  -0.00001   0.00000   0.00224   0.00222   1.93959
   A14        1.92921   0.00000   0.00000  -0.00466  -0.00467   1.92455
   A15        1.90078  -0.00000   0.00000   0.00386   0.00384   1.90462
   A16        1.87117  -0.00000   0.00000  -0.00409  -0.00409   1.86707
   A17        1.92494   0.00000   0.00000  -0.00652  -0.00653   1.91841
   A18        2.05398  -0.00000   0.00000   0.00382   0.00401   2.05799
   A19        2.00322  -0.00002   0.00000  -0.00436  -0.00418   1.99905
   A20        2.22524   0.00003   0.00000   0.00096   0.00053   2.22577
   A21        2.11134   0.00004   0.00000   0.00210   0.00155   2.11289
   A22        2.07142  -0.00008   0.00000  -0.02310  -0.02358   2.04784
   A23        1.93276   0.00000   0.00000  -0.00082  -0.00082   1.93194
   A24        1.87154   0.00002   0.00000   0.00045   0.00045   1.87199
   A25        1.86611  -0.00000   0.00000   0.00208   0.00208   1.86819
   A26        2.03983  -0.00003   0.00000  -0.00126  -0.00126   2.03857
   A27        1.91032   0.00001   0.00000   0.00000   0.00000   1.91032
   A28        1.83371   0.00000   0.00000  -0.00010  -0.00010   1.83362
   A29        1.92030  -0.00001   0.00000  -0.00035  -0.00035   1.91995
   A30        1.90930  -0.00000   0.00000  -0.00033  -0.00033   1.90898
   A31        1.96078   0.00002   0.00000   0.00153   0.00153   1.96231
   A32        1.84928   0.00000   0.00000  -0.00038  -0.00038   1.84891
   A33        1.89208   0.00000   0.00000   0.00059   0.00059   1.89267
   A34        1.92876  -0.00001   0.00000  -0.00118  -0.00118   1.92758
   A35        1.89065  -0.00000   0.00000  -0.00001  -0.00001   1.89063
   A36        1.93319  -0.00001   0.00000  -0.00100  -0.00100   1.93219
   A37        1.93773   0.00001   0.00000   0.00154   0.00154   1.93927
   A38        1.88154   0.00000   0.00000   0.00009   0.00009   1.88164
   A39        1.89211  -0.00000   0.00000  -0.00014  -0.00014   1.89196
   A40        1.92688  -0.00000   0.00000  -0.00048  -0.00048   1.92640
   A41        1.94521  -0.00000   0.00000  -0.00006  -0.00006   1.94515
   A42        1.94798   0.00000   0.00000  -0.00001  -0.00001   1.94796
   A43        1.92445   0.00000   0.00000  -0.00004  -0.00004   1.92441
   A44        1.88742  -0.00000   0.00000  -0.00006  -0.00006   1.88736
   A45        1.87652  -0.00000   0.00000   0.00005   0.00005   1.87657
   A46        1.87950  -0.00000   0.00000   0.00014   0.00014   1.87963
   A47        1.91641   0.00000   0.00000   0.00029   0.00029   1.91669
   A48        1.94484  -0.00000   0.00000  -0.00080  -0.00080   1.94404
   A49        1.95972  -0.00000   0.00000   0.00029   0.00029   1.96002
   A50        1.88209  -0.00000   0.00000   0.00028   0.00028   1.88237
   A51        1.85366   0.00001   0.00000   0.00050   0.00050   1.85416
   A52        1.90337  -0.00000   0.00000  -0.00049  -0.00049   1.90288
   A53        2.07598  -0.00004   0.00000   0.00101   0.00102   2.07700
   A54        1.95743   0.00003   0.00000  -0.00025  -0.00025   1.95718
   A55        1.98505   0.00002   0.00000   0.00057   0.00060   1.98565
   A56        1.99296  -0.00007   0.00000   0.00008   0.00006   1.99302
   A57        1.92704   0.00005   0.00000  -0.00176  -0.00185   1.92519
   A58        2.04904  -0.00004   0.00000  -0.00227  -0.00231   2.04672
   A59        1.97534  -0.00001   0.00000  -0.00491  -0.00490   1.97043
   A60        1.92084   0.00000   0.00000  -0.00014  -0.00015   1.92069
   A61        1.97491  -0.00001   0.00000  -0.00078  -0.00078   1.97413
   A62        1.87159   0.00000   0.00000   0.00002   0.00002   1.87160
   A63        1.91432  -0.00000   0.00000  -0.00044  -0.00044   1.91388
   A64        1.87348  -0.00000   0.00000   0.00017   0.00017   1.87366
   A65        1.90551   0.00001   0.00000   0.00125   0.00125   1.90677
   A66        1.85764  -0.00000   0.00000  -0.00037  -0.00037   1.85727
   A67        1.94119   0.00000   0.00000   0.00027   0.00027   1.94146
   A68        1.92402   0.00000   0.00000   0.00009   0.00009   1.92411
   A69        1.89539   0.00000   0.00000   0.00003   0.00003   1.89542
   A70        1.89847   0.00000   0.00000  -0.00001  -0.00001   1.89846
   A71        1.94437  -0.00000   0.00000  -0.00003  -0.00003   1.94434
   A72        1.92221  -0.00000   0.00000  -0.00009  -0.00009   1.92211
   A73        1.94614   0.00000   0.00000   0.00004   0.00004   1.94618
   A74        1.93340  -0.00000   0.00000  -0.00008  -0.00008   1.93332
   A75        1.89814   0.00000   0.00000   0.00010   0.00010   1.89824
   A76        1.88211   0.00000   0.00000   0.00003   0.00003   1.88214
   A77        1.88002  -0.00000   0.00000   0.00002   0.00002   1.88005
   A78        1.93525  -0.00000   0.00000  -0.00006  -0.00006   1.93519
   A79        1.94478   0.00000   0.00000   0.00004   0.00004   1.94482
   A80        1.94269  -0.00000   0.00000  -0.00002  -0.00002   1.94267
   A81        1.87581  -0.00000   0.00000   0.00003   0.00003   1.87584
   A82        1.87898   0.00000   0.00000  -0.00000  -0.00000   1.87898
   A83        1.88340  -0.00000   0.00000   0.00001   0.00001   1.88341
   A84        1.96020   0.00007   0.00000   0.00052   0.00072   1.96092
   A85        3.25903  -0.00002   0.00000   0.00283   0.00279   3.26182
   A86        3.05564   0.00008   0.00000   0.02140   0.02141   3.07705
   A87        3.10978  -0.00002   0.00000  -0.00425  -0.00465   3.10514
   A88        3.11435  -0.00000   0.00000  -0.00193  -0.00213   3.11222
   A89        3.15842  -0.00001   0.00000   0.00001   0.00002   3.15845
   A90        3.30355  -0.00003   0.00000   0.01461   0.01508   3.31863
   A91        3.10560   0.00001   0.00000   0.01851   0.01827   3.12387
   A92        3.14634   0.00001   0.00000   0.00819   0.00830   3.15463
    D1       -0.41457  -0.00000   0.00000   0.25676   0.25670  -0.15787
    D2        2.76973  -0.00001   0.00000   0.25132   0.25128   3.02102
    D3        1.66015  -0.00000   0.00000   0.28308   0.28308   1.94323
    D4       -1.43874  -0.00001   0.00000   0.27763   0.27766  -1.16107
    D5       -2.56541   0.00000   0.00000   0.26169   0.26171  -2.30370
    D6        0.61889  -0.00000   0.00000   0.25625   0.25629   0.87519
    D7       -3.05546  -0.00000   0.00000  -0.01772  -0.01785  -3.07331
    D8        0.03800   0.00001   0.00000  -0.01183  -0.01195   0.02605
    D9        3.13536   0.00002   0.00000   0.01683   0.01673  -3.13110
   D10        0.04152   0.00001   0.00000   0.01054   0.01049   0.05200
   D11        2.35577   0.00003   0.00000   0.00675   0.00654   2.36231
   D12       -0.78274   0.00002   0.00000  -0.00162  -0.00162  -0.78436
   D13       -0.27955   0.00001   0.00000   0.13845   0.13842  -0.14113
   D14        2.90022   0.00001   0.00000   0.12744   0.12745   3.02767
   D15        1.81047   0.00001   0.00000   0.15381   0.15381   1.96427
   D16       -1.29295   0.00001   0.00000   0.14280   0.14284  -1.15011
   D17       -2.42384   0.00001   0.00000   0.14738   0.14735  -2.27649
   D18        0.75593   0.00001   0.00000   0.13636   0.13638   0.89231
   D19       -3.04927  -0.00001   0.00000  -0.01517  -0.01547  -3.06474
   D20        0.04863  -0.00002   0.00000  -0.00268  -0.00299   0.04564
   D21       -2.99255   0.00005   0.00000   0.07133   0.07108  -2.92147
   D22        0.19166   0.00005   0.00000   0.05898   0.05878   0.25044
   D23        0.42264  -0.00002   0.00000  -0.03878  -0.03904   0.38360
   D24       -1.84388  -0.00001   0.00000  -0.02538  -0.02547  -1.86935
   D25       -2.98419   0.00003   0.00000  -0.05072  -0.05056  -3.03475
   D26       -1.30121   0.00000   0.00000   0.00906   0.00906  -1.29216
   D27        2.95724   0.00001   0.00000   0.00990   0.00990   2.96714
   D28        0.80849   0.00001   0.00000   0.01059   0.01059   0.81908
   D29        0.84833   0.00001   0.00000   0.00799   0.00799   0.85633
   D30       -1.17640   0.00001   0.00000   0.00883   0.00883  -1.16757
   D31        2.95803   0.00001   0.00000   0.00953   0.00953   2.96756
   D32        2.92891  -0.00000   0.00000   0.00700   0.00700   2.93591
   D33        0.90418   0.00000   0.00000   0.00784   0.00784   0.91202
   D34       -1.24457   0.00000   0.00000   0.00854   0.00854  -1.23603
   D35        3.09010  -0.00001   0.00000  -0.01301  -0.01304   3.07707
   D36       -0.81591   0.00000   0.00000  -0.01120  -0.01117  -0.82708
   D37        0.90939  -0.00001   0.00000  -0.01137  -0.01140   0.89799
   D38       -2.99663   0.00000   0.00000  -0.00956  -0.00953  -3.00616
   D39       -1.21182  -0.00001   0.00000  -0.01051  -0.01054  -1.22236
   D40        1.16535   0.00001   0.00000  -0.00870  -0.00867   1.15668
   D41        0.69326   0.00001   0.00000   0.01122   0.01122   0.70448
   D42        2.75342   0.00000   0.00000   0.01074   0.01074   2.76416
   D43       -1.38243   0.00000   0.00000   0.01050   0.01050  -1.37193
   D44        2.81911   0.00000   0.00000   0.01218   0.01218   2.83130
   D45       -1.40391   0.00000   0.00000   0.01170   0.01170  -1.39221
   D46        0.74343   0.00000   0.00000   0.01146   0.01146   0.75488
   D47       -1.44453   0.00000   0.00000   0.01142   0.01142  -1.43311
   D48        0.61563   0.00000   0.00000   0.01094   0.01095   0.62657
   D49        2.76297   0.00000   0.00000   0.01070   0.01070   2.77367
   D50       -1.06684   0.00000   0.00000   0.00205   0.00205  -1.06478
   D51        3.10397   0.00000   0.00000   0.00219   0.00219   3.10615
   D52        1.01580   0.00000   0.00000   0.00205   0.00205   1.01785
   D53        0.99886   0.00000   0.00000   0.00152   0.00152   1.00038
   D54       -1.11352   0.00000   0.00000   0.00165   0.00165  -1.11187
   D55        3.08150   0.00000   0.00000   0.00151   0.00151   3.08301
   D56        3.06274  -0.00000   0.00000   0.00113   0.00113   3.06387
   D57        0.95036  -0.00000   0.00000   0.00126   0.00126   0.95162
   D58       -1.13781  -0.00000   0.00000   0.00112   0.00112  -1.13668
   D59       -1.23274   0.00000   0.00000   0.01307   0.01307  -1.21967
   D60        2.96635   0.00000   0.00000   0.01305   0.01305   2.97940
   D61        0.82525   0.00001   0.00000   0.01407   0.01407   0.83931
   D62        2.97563   0.00000   0.00000   0.01227   0.01227   2.98790
   D63        0.89154   0.00000   0.00000   0.01224   0.01224   0.90378
   D64       -1.24957   0.00001   0.00000   0.01326   0.01326  -1.23630
   D65        0.91823   0.00000   0.00000   0.01252   0.01252   0.93075
   D66       -1.16587   0.00000   0.00000   0.01249   0.01249  -1.15337
   D67        2.97622   0.00001   0.00000   0.01351   0.01351   2.98973
   D68       -0.96612   0.00002   0.00000   0.00283   0.00280  -0.96332
   D69        2.95123   0.00000   0.00000   0.00133   0.00125   2.95249
   D70        0.83712   0.00001   0.00000   0.00920   0.00924   0.84636
   D71        3.13666   0.00000   0.00000  -0.00206  -0.00206   3.13460
   D72       -3.02746  -0.00000   0.00000   0.01114   0.01123  -3.01623
   D73       -0.72792  -0.00001   0.00000  -0.00012  -0.00008  -0.72800
   D74       -0.50879  -0.00000   0.00000   0.00473   0.00476  -0.50403
   D75        1.63969  -0.00001   0.00000   0.00349   0.00353   1.64322
   D76       -2.54131  -0.00000   0.00000   0.00459   0.00462  -2.53668
   D77        1.76863   0.00002   0.00000  -0.00536  -0.00539   1.76323
   D78       -2.36608   0.00001   0.00000  -0.00659  -0.00663  -2.37271
   D79       -0.26389   0.00002   0.00000  -0.00550  -0.00553  -0.26942
   D80       -1.02109   0.00000   0.00000  -0.00018  -0.00018  -1.02127
   D81        1.04041   0.00000   0.00000  -0.00023  -0.00023   1.04018
   D82       -3.07709   0.00000   0.00000  -0.00001  -0.00001  -3.07709
   D83        1.13099  -0.00000   0.00000  -0.00125  -0.00125   1.12974
   D84       -3.09070  -0.00000   0.00000  -0.00130  -0.00130  -3.09199
   D85       -0.92501  -0.00000   0.00000  -0.00108  -0.00108  -0.92608
   D86       -3.10386  -0.00000   0.00000  -0.00056  -0.00056  -3.10442
   D87       -1.04236  -0.00000   0.00000  -0.00061  -0.00061  -1.04297
   D88        1.12333  -0.00000   0.00000  -0.00039  -0.00039   1.12294
   D89       -0.95060  -0.00000   0.00000  -0.00168  -0.00168  -0.95228
   D90       -3.05954  -0.00000   0.00000  -0.00176  -0.00176  -3.06130
   D91        1.13002  -0.00000   0.00000  -0.00176  -0.00176   1.12826
   D92        1.08796  -0.00000   0.00000  -0.00196  -0.00196   1.08600
   D93       -1.02098  -0.00000   0.00000  -0.00204  -0.00204  -1.02302
   D94       -3.11460  -0.00000   0.00000  -0.00204  -0.00204  -3.11664
   D95       -3.10471  -0.00000   0.00000  -0.00197  -0.00197  -3.10669
   D96        1.06953  -0.00000   0.00000  -0.00206  -0.00206   1.06748
   D97       -1.02409  -0.00000   0.00000  -0.00206  -0.00206  -1.02614
   D98       -1.08003  -0.00000   0.00000  -0.00116  -0.00116  -1.08119
   D99        3.11452  -0.00000   0.00000  -0.00119  -0.00119   3.11334
   D100       1.01123  -0.00000   0.00000  -0.00121  -0.00121   1.01001
   D101      -3.11068   0.00000   0.00000  -0.00076  -0.00076  -3.11144
   D102       1.08388   0.00000   0.00000  -0.00079  -0.00079   1.08309
   D103      -1.01942   0.00000   0.00000  -0.00082  -0.00082  -1.02024
   D104       1.08382  -0.00000   0.00000  -0.00077  -0.00077   1.08305
   D105      -1.00481  -0.00000   0.00000  -0.00080  -0.00080  -1.00560
   D106      -3.10810  -0.00000   0.00000  -0.00082  -0.00082  -3.10893
         Item               Value     Threshold  Converged?
 Maximum Force            0.000438     0.000450     YES
 RMS     Force            0.000032     0.000300     YES
 Maximum Displacement     0.495440     0.001800     NO 
 RMS     Displacement     0.071542     0.001200     NO 
 Predicted change in Energy=-4.807144D-05
 GradGradGradGradGradGradGradGradGradGradGradGradGradGradGradGradGradGrad

 Symmetry turned off by external request.
 Stoichiometry    C14H30NO6(1-)
 Framework group  C1[X(C14H30NO6)]
 Deg. of freedom   147
 Full point group                 C1      NOp   1
                          Input orientation:                          
 ---------------------------------------------------------------------
 Center     Atomic      Atomic             Coordinates (Angstroms)
 Number     Number       Type             X           Y           Z
 ---------------------------------------------------------------------
      1          6           0       55.059541   30.567603   48.573121
      2          1           0       54.131620   30.307681   48.060494
      3          1           0       55.851396   30.724585   47.831294
      4          6           0       54.900250   31.848903   49.397626
      5          8           0       53.836588   32.508315   49.246144
      6          8           0       55.888206   32.148940   50.133871
      7          1           0       55.773996   33.381299   50.966110
      8          6           0       51.935782   38.898846   48.888338
      9          1           0       51.866295   39.829879   49.455317
     10          1           0       52.437342   39.092441   47.933190
     11          6           0       52.726256   37.834653   49.665504
     12          8           0       53.303106   38.186646   50.720472
     13          8           0       52.736383   36.679963   49.122010
     14          6           0       55.833062   35.897419   49.897022
     15          1           0       55.225509   36.757357   49.608407
     16          6           0       56.059254   34.969277   48.701195
     17          1           0       55.143225   34.415375   48.479139
     18          1           0       56.809769   34.216477   48.962598
     19          6           0       56.484807   35.736268   47.433484
     20          1           0       57.194117   36.526104   47.728221
     21          6           0       57.204002   34.802482   46.449903
     22          1           0       58.114667   34.380795   46.890584
     23          1           0       57.481999   35.325277   45.526146
     24          1           0       56.551300   33.964410   46.175291
     25          6           0       55.274742   36.399149   46.754863
     26          1           0       54.628974   35.630435   46.312772
     27          1           0       55.588494   37.077581   45.951561
     28          1           0       54.652091   36.950461   47.463976
     29          6           0       55.184881   35.279558   51.136385
     30          8           0       55.699540   34.161944   51.644752
     31          7           0       54.869687   36.229865   52.087245
     32          1           0       54.368642   37.017840   51.652660
     33          6           0       54.234583   35.761195   53.317740
     34          1           0       53.652898   34.852744   53.118271
     35          6           0       55.239474   35.493800   54.452114
     36          1           0       55.941899   34.742689   54.072963
     37          6           0       56.024097   36.760749   54.808662
     38          1           0       56.501399   37.171713   53.914976
     39          1           0       56.797384   36.556944   55.559571
     40          1           0       55.355630   37.530906   55.217574
     41          6           0       54.516872   34.919969   55.676694
     42          1           0       53.780187   35.635110   56.067285
     43          1           0       55.219781   34.695176   56.487789
     44          1           0       53.983204   33.995765   55.427344
     45          8           0       53.608404   34.762774   50.533367
     46          1           0       53.228861   35.539412   49.946655
     47          1           0       53.684936   33.890614   50.017513
     48          1           0       55.386331   29.746212   49.217895
     49          1           0       50.935220   38.522427   48.653347
     50          1           0       56.798348   36.287698   50.244593
     51          1           0       53.527973   36.539280   53.635952
 ---------------------------------------------------------------------
 Rotational constants (GHZ):      0.2734607      0.2104177      0.1498365
 Standard basis: 6-31G(d,p) (6D, 7F)
   465 basis functions,   798 primitive gaussians,   465 cartesian basis functions
    85 alpha electrons       85 beta electrons
       nuclear repulsion energy      1942.7396695533 Hartrees.
 NAtoms=   51 NActive=   51 NUniq=   51 SFac= 1.00D+00 NAtFMM=   60 NAOKFM=F Big=F
 Integral buffers will be    131072 words long.
 Raffenetti 2 integral format.
 Two-electron integral symmetry is turned off.
 Nuclear repulsion after empirical dispersion term =     1942.6795607043 Hartrees.
 One-electron integrals computed using PRISM.
 NBasis=   465 RedAO= T EigKep=  1.90D-03  NBF=   465
 NBsUse=   465 1.00D-06 EigRej= -1.00D+00 NBFU=   465
 Initial guess from the checkpoint file:  "ts1-frame31_qm.chk"
 B after Tr=    -0.004342    0.076264   -0.051891
         Rot=    1.000000   -0.000426   -0.000051   -0.000048 Ang=  -0.05 deg.
 ExpMin= 1.61D-01 ExpMax= 5.48D+03 ExpMxC= 8.25D+02 IAcc=2 IRadAn=         4 AccDes= 0.00D+00
 Harris functional with IExCor=  402 and IRadAn=       4 diagonalized for initial guess.
 HarFok:  IExCor=  402 AccDes= 0.00D+00 IRadAn=         4 IDoV= 1 UseB2=F ITyADJ=14
 ICtDFT=  3500011 ScaDFX=  1.000000  1.000000  1.000000  1.000000
 FoFCou: FMM=F IPFlag=           0 FMFlag=      100000 FMFlg1=           0
         NFxFlg=           0 DoJE=T BraDBF=F KetDBF=T FulRan=T
         wScrn=  0.000000 ICntrl=     500 IOpCl=  0 I1Cent=   200000004 NGrid=           0
         NMat0=    1 NMatS0=      1 NMatT0=    0 NMatD0=    1 NMtDS0=    0 NMtDT0=    0
 Symmetry not used in FoFCou.
 Requested convergence on RMS density matrix=1.00D-08 within 128 cycles.
 Requested convergence on MAX density matrix=1.00D-06.
 Requested convergence on             energy=1.00D-06.
 No special actions if energy rises.
 Integral accuracy reduced to 1.0D-05 until final iterations.
 Initial convergence to 1.0D-05 achieved.  Increase integral accuracy.
 SCF Done:  E(RB3LYP) =  -1057.90587987     A.U. after   11 cycles
            NFock= 11  Conv=0.81D-08     -V/T= 2.0092
 Calling FoFJK, ICntrl=      2127 FMM=F ISym2X=0 I1Cent= 0 IOpClX= 0 NMat=1 NMatS=1 NMatT=0.
 -------------------------------------------------------------------
 Center     Atomic                   Forces (Hartrees/Bohr)
 Number     Number              X              Y              Z
 -------------------------------------------------------------------
      1        6           0.000687564    0.000174278   -0.000132064
      2        1          -0.000218655   -0.000222987    0.000229860
      3        1          -0.000352421    0.000090479   -0.000017162
      4        6           0.000520250    0.000571992   -0.000917402
      5        8          -0.000038713   -0.000337716    0.000176741
      6        8          -0.000204272   -0.000072220    0.000565415
      7        1          -0.000060409   -0.000229064    0.000053708
      8        6           0.000083308    0.000129302   -0.000065988
      9        1          -0.000011804    0.000028118   -0.000006621
     10        1          -0.000022318    0.000052265   -0.000008628
     11        6          -0.000227201    0.000192542   -0.000654104
     12        8           0.000255199   -0.000216639    0.000198636
     13        8          -0.000003711   -0.000098245    0.001080083
     14        6          -0.000012541   -0.000137362   -0.000014109
     15        1          -0.000034094   -0.000000998    0.000075113
     16        6          -0.000054516    0.000020274   -0.000045621
     17        1           0.000051760    0.000089111   -0.000023225
     18        1          -0.000001976    0.000039936   -0.000003124
     19        6           0.000031143    0.000002363   -0.000008192
     20        1           0.000005057    0.000012988   -0.000011121
     21        6          -0.000007820   -0.000015548    0.000005462
     22        1          -0.000001763   -0.000001960   -0.000001577
     23        1           0.000000378    0.000006616    0.000003716
     24        1           0.000012224    0.000005612    0.000009390
     25        6           0.000013818   -0.000018421   -0.000000835
     26        1           0.000008376    0.000003213    0.000001505
     27        1          -0.000003537    0.000015506    0.000014285
     28        1          -0.000097470    0.000001765    0.000063221
     29        6           0.000384677    0.000284583    0.000136293
     30        8          -0.000545261    0.000493374   -0.000463882
     31        7          -0.000244103   -0.000547488   -0.000245180
     32        1          -0.000139157    0.000347716   -0.000025339
     33        6          -0.000012955   -0.000087177    0.000189452
     34        1          -0.000024281    0.000051191   -0.000010157
     35        6          -0.000003818   -0.000011363    0.000017337
     36        1          -0.000008981    0.000015007    0.000033676
     37        6          -0.000010519    0.000008542   -0.000001153
     38        1           0.000004004    0.000018022    0.000008231
     39        1           0.000004336   -0.000000416   -0.000009421
     40        1           0.000007542   -0.000002345    0.000000234
     41        6          -0.000008333    0.000001936   -0.000002221
     42        1          -0.000001599   -0.000002438   -0.000001861
     43        1           0.000001147    0.000004157   -0.000001270
     44        1           0.000002701    0.000000590    0.000000699
     45        8           0.000110698    0.000950718   -0.000070453
     46        1           0.000882139   -0.001535217   -0.000350880
     47        1          -0.000365469    0.000078463    0.000093997
     48        1          -0.000374641   -0.000196143    0.000104168
     49        1           0.000006430   -0.000018783    0.000022231
     50        1          -0.000013668    0.000050885   -0.000021366
     51        1           0.000033258    0.000010983    0.000029503
 -------------------------------------------------------------------
 Cartesian Forces:  Max     0.001535217 RMS     0.000266792

 GradGradGradGradGradGradGradGradGradGradGradGradGradGradGradGradGradGrad
 Berny optimization.
 FormGI is forming the generalized inverse of G from B-inverse, IUseBI=4.
 Internal  Forces:  Max     0.001374127 RMS     0.000247815
 Search for a saddle point.
 Step number   6 out of a maximum of  259
 All quantities printed in internal units (Hartrees-Bohrs-Radians)
 Swapping is turned off.
 Update second derivatives using D2CorX and points    5    6
 ITU=  0  0  0  0  0  0
     Eigenvalues ---   -0.02154   0.00009   0.00080   0.00239   0.00245
     Eigenvalues ---    0.00260   0.00288   0.00328   0.00340   0.00357
     Eigenvalues ---    0.00393   0.00400   0.00507   0.00562   0.00656
     Eigenvalues ---    0.00770   0.01211   0.01571   0.01588   0.01978
     Eigenvalues ---    0.02223   0.02706   0.02972   0.03162   0.03460
     Eigenvalues ---    0.03599   0.03677   0.03720   0.03833   0.03896
     Eigenvalues ---    0.03978   0.04075   0.04205   0.04241   0.04327
     Eigenvalues ---    0.04391   0.04415   0.04538   0.04613   0.04642
     Eigenvalues ---    0.04648   0.04719   0.04733   0.04768   0.04792
     Eigenvalues ---    0.04857   0.04880   0.05007   0.05275   0.05603
     Eigenvalues ---    0.05627   0.05801   0.05844   0.05867   0.07002
     Eigenvalues ---    0.07502   0.07531   0.07989   0.08674   0.08718
     Eigenvalues ---    0.10326   0.11713   0.11801   0.11950   0.12039
     Eigenvalues ---    0.12088   0.12113   0.12316   0.12492   0.12532
     Eigenvalues ---    0.12561   0.12757   0.13053   0.13236   0.13367
     Eigenvalues ---    0.13416   0.13766   0.13884   0.14386   0.14466
     Eigenvalues ---    0.15065   0.15276   0.15356   0.17481   0.17921
     Eigenvalues ---    0.18158   0.18595   0.18857   0.18987   0.19531
     Eigenvalues ---    0.20528   0.22397   0.22465   0.22554   0.23460
     Eigenvalues ---    0.24281   0.26821   0.27717   0.27866   0.28175
     Eigenvalues ---    0.28466   0.28841   0.29705   0.30427   0.30904
     Eigenvalues ---    0.31429   0.32152   0.32770   0.32839   0.32878
     Eigenvalues ---    0.32947   0.32998   0.32998   0.33090   0.33209
     Eigenvalues ---    0.33238   0.33338   0.33431   0.33448   0.33551
     Eigenvalues ---    0.33633   0.33714   0.33769   0.34085   0.34134
     Eigenvalues ---    0.34189   0.34349   0.34508   0.34604   0.34634
     Eigenvalues ---    0.34675   0.34925   0.35205   0.35965   0.36423
     Eigenvalues ---    0.40297   0.41749   0.44023   0.46126   0.54020
     Eigenvalues ---    0.57121   0.58012   0.63035   0.70297   0.85590
     Eigenvalues ---    0.92757   0.99103
 Eigenvectors required to have negative eigenvalues:
                          R7        R17       D73       D37       D70
   1                    0.35507   0.32914   0.22500  -0.22480  -0.22469
                          D39       D35       D69       D68       R16
   1                   -0.20650  -0.20245  -0.18884   0.18681  -0.18076
 RFO step:  Lambda0=2.763954951D-08 Lambda=-1.94641835D-04.
 Linear search not attempted -- option 19 set.
 Iteration  1 RMS(Cart)=  0.03795768 RMS(Int)=  0.00148320
 Iteration  2 RMS(Cart)=  0.00163843 RMS(Int)=  0.00009042
 Iteration  3 RMS(Cart)=  0.00000375 RMS(Int)=  0.00009038
 Iteration  4 RMS(Cart)=  0.00000000 RMS(Int)=  0.00009038
 Variable       Old X    -DE/DX   Delta X   Delta X   Delta X     New X
                                 (Linear)    (Quad)   (Total)
    R1        2.06265   0.00013   0.00000   0.00094   0.00094   2.06358
    R2        2.07180  -0.00023   0.00000  -0.00045  -0.00045   2.07135
    R3        2.89499   0.00000   0.00000   0.00004   0.00004   2.89503
    R4        2.06768   0.00010   0.00000  -0.00060  -0.00060   2.06708
    R5        2.38222  -0.00045   0.00000   0.00123   0.00126   2.38348
    R6        2.39641  -0.00010   0.00000  -0.00130  -0.00123   2.39518
    R7        3.00506  -0.00007   0.00000  -0.01892  -0.01896   2.98609
    R8        2.81840   0.00004   0.00000   0.01000   0.01004   2.82844
    R9        1.95977   0.00013   0.00000  -0.00360  -0.00356   1.95621
   R10        2.06415   0.00002   0.00000   0.00007   0.00007   2.06421
   R11        2.07125   0.00001   0.00000   0.00007   0.00007   2.07132
   R12        2.90388   0.00013   0.00000   0.00047   0.00047   2.90435
   R13        2.06840  -0.00000   0.00000  -0.00001  -0.00001   2.06838
   R14        2.36753   0.00003   0.00000   0.00149   0.00143   2.36896
   R15        2.41175   0.00017   0.00000  -0.00165  -0.00171   2.41004
   R16        3.46931  -0.00049   0.00000  -0.01232  -0.01233   3.45698
   R17        2.81780   0.00012   0.00000   0.01314   0.01313   2.83093
   R18        2.06310  -0.00000   0.00000  -0.00017  -0.00017   2.06293
   R19        2.89234  -0.00011   0.00000   0.00026   0.00026   2.89260
   R20        2.88944  -0.00003   0.00000  -0.00028  -0.00028   2.88915
   R21        2.07431  -0.00000   0.00000  -0.00014  -0.00014   2.07417
   R22        2.06597  -0.00008   0.00000  -0.00014  -0.00014   2.06583
   R23        2.06863  -0.00003   0.00000   0.00005   0.00005   2.06868
   R24        2.91316  -0.00007   0.00000   0.00029   0.00029   2.91345
   R25        2.08199   0.00001   0.00000  -0.00012  -0.00012   2.08187
   R26        2.90098  -0.00001   0.00000  -0.00021  -0.00021   2.90077
   R27        2.90563   0.00003   0.00000   0.00033   0.00033   2.90596
   R28        2.07124  -0.00000   0.00000   0.00002   0.00002   2.07126
   R29        2.07347   0.00000   0.00000   0.00000   0.00000   2.07348
   R30        2.07336  -0.00001   0.00000  -0.00002  -0.00002   2.07335
   R31        2.07301  -0.00001   0.00000   0.00011   0.00011   2.07312
   R32        2.07354  -0.00000   0.00000  -0.00008  -0.00008   2.07346
   R33        2.06533   0.00010   0.00000   0.00038   0.00038   2.06570
   R34        2.51580  -0.00032   0.00000   0.00115   0.00116   2.51696
   R35        2.60930  -0.00034   0.00000  -0.00093  -0.00090   2.60840
   R36        1.94634  -0.00014   0.00000   0.00141   0.00141   1.94775
   R37        2.76258   0.00022   0.00000  -0.00037  -0.00037   2.76220
   R38        2.07305  -0.00003   0.00000   0.00002   0.00002   2.07306
   R39        2.90804   0.00002   0.00000   0.00026   0.00026   2.90830
   R40        2.07524  -0.00001   0.00000   0.00012   0.00012   2.07536
   R41        2.07123  -0.00003   0.00000  -0.00016  -0.00016   2.07107
   R42        2.89561   0.00002   0.00000   0.00004   0.00004   2.89565
   R43        2.89753  -0.00000   0.00000  -0.00000  -0.00000   2.89753
   R44        2.06611   0.00000   0.00000   0.00001   0.00001   2.06612
   R45        2.07300  -0.00000   0.00000  -0.00001  -0.00001   2.07299
   R46        2.07629  -0.00001   0.00000   0.00000   0.00000   2.07629
   R47        2.07586  -0.00000   0.00000   0.00001   0.00001   2.07587
   R48        2.07224  -0.00000   0.00000  -0.00000  -0.00000   2.07223
   R49        2.07107  -0.00000   0.00000   0.00001   0.00001   2.07107
   R50        1.97424  -0.00114   0.00000  -0.00868  -0.00868   1.96556
   R51        1.92031  -0.00020   0.00000   0.00353   0.00349   1.92379
    A1        1.90745   0.00005   0.00000  -0.00630  -0.00631   1.90114
    A2        1.94286  -0.00014   0.00000  -0.00559  -0.00560   1.93726
    A3        1.93039  -0.00028   0.00000  -0.00201  -0.00201   1.92838
    A4        1.89600   0.00009   0.00000   0.00211   0.00209   1.89809
    A5        1.86555   0.00026   0.00000   0.00851   0.00848   1.87403
    A6        1.91960   0.00005   0.00000   0.00386   0.00385   1.92344
    A7        2.04942  -0.00007   0.00000  -0.00527  -0.00531   2.04411
    A8        2.01457   0.00073   0.00000   0.00620   0.00616   2.02072
    A9        2.21850  -0.00065   0.00000  -0.00076  -0.00069   2.21781
   A10        2.06789  -0.00068   0.00000  -0.00340  -0.00344   2.06445
   A11        2.04858  -0.00047   0.00000  -0.00042  -0.00027   2.04831
   A12        1.90805  -0.00005   0.00000  -0.00062  -0.00062   1.90743
   A13        1.93959   0.00002   0.00000   0.00004   0.00004   1.93964
   A14        1.92455  -0.00000   0.00000   0.00010   0.00010   1.92465
   A15        1.90462   0.00008   0.00000   0.00031   0.00031   1.90493
   A16        1.86707  -0.00000   0.00000   0.00013   0.00013   1.86720
   A17        1.91841  -0.00006   0.00000   0.00003   0.00003   1.91844
   A18        2.05799   0.00003   0.00000  -0.00123  -0.00102   2.05698
   A19        1.99905   0.00030   0.00000   0.00132   0.00152   2.00057
   A20        2.22577  -0.00032   0.00000  -0.00011  -0.00053   2.22524
   A21        2.11289  -0.00064   0.00000  -0.00353  -0.00410   2.10879
   A22        2.04784   0.00128   0.00000   0.02830   0.02779   2.07563
   A23        1.93194  -0.00011   0.00000   0.00083   0.00083   1.93278
   A24        1.87199  -0.00028   0.00000  -0.00065  -0.00065   1.87133
   A25        1.86819   0.00004   0.00000  -0.00202  -0.00202   1.86616
   A26        2.03857   0.00050   0.00000   0.00055   0.00055   2.03912
   A27        1.91032  -0.00008   0.00000   0.00021   0.00021   1.91053
   A28        1.83362  -0.00009   0.00000   0.00081   0.00081   1.83443
   A29        1.91995   0.00009   0.00000   0.00057   0.00057   1.92051
   A30        1.90898   0.00006   0.00000   0.00039   0.00039   1.90937
   A31        1.96231  -0.00024   0.00000  -0.00184  -0.00184   1.96046
   A32        1.84891  -0.00001   0.00000   0.00003   0.00003   1.84894
   A33        1.89267   0.00000   0.00000  -0.00047  -0.00047   1.89220
   A34        1.92758   0.00012   0.00000   0.00144   0.00144   1.92902
   A35        1.89063   0.00002   0.00000  -0.00002  -0.00002   1.89061
   A36        1.93219   0.00007   0.00000   0.00126   0.00126   1.93345
   A37        1.93927  -0.00015   0.00000  -0.00178  -0.00178   1.93749
   A38        1.88164  -0.00004   0.00000  -0.00006  -0.00006   1.88157
   A39        1.89196   0.00003   0.00000   0.00007   0.00007   1.89203
   A40        1.92640   0.00007   0.00000   0.00055   0.00055   1.92695
   A41        1.94515   0.00000   0.00000  -0.00001  -0.00001   1.94514
   A42        1.94796  -0.00001   0.00000  -0.00010  -0.00010   1.94787
   A43        1.92441   0.00000   0.00000   0.00017   0.00017   1.92458
   A44        1.88736   0.00000   0.00000  -0.00002  -0.00002   1.88734
   A45        1.87657  -0.00000   0.00000  -0.00003  -0.00003   1.87654
   A46        1.87963   0.00001   0.00000  -0.00002  -0.00002   1.87962
   A47        1.91669  -0.00001   0.00000  -0.00033  -0.00033   1.91636
   A48        1.94404   0.00001   0.00000   0.00073   0.00073   1.94476
   A49        1.96002   0.00002   0.00000  -0.00034  -0.00034   1.95967
   A50        1.88237   0.00000   0.00000  -0.00024  -0.00024   1.88212
   A51        1.85416  -0.00002   0.00000  -0.00004  -0.00004   1.85412
   A52        1.90288   0.00000   0.00000   0.00019   0.00019   1.90307
   A53        2.07700   0.00063   0.00000  -0.00123  -0.00121   2.07579
   A54        1.95718  -0.00046   0.00000   0.00052   0.00053   1.95771
   A55        1.98565  -0.00019   0.00000  -0.00086  -0.00084   1.98481
   A56        1.99302   0.00137   0.00000  -0.00031  -0.00034   1.99269
   A57        1.92519  -0.00061   0.00000   0.00277   0.00267   1.92786
   A58        2.04672   0.00051   0.00000   0.00276   0.00270   2.04942
   A59        1.97043   0.00030   0.00000   0.00538   0.00537   1.97580
   A60        1.92069  -0.00004   0.00000   0.00014   0.00014   1.92083
   A61        1.97413   0.00008   0.00000   0.00085   0.00085   1.97497
   A62        1.87160  -0.00001   0.00000   0.00005   0.00005   1.87166
   A63        1.91388   0.00002   0.00000   0.00040   0.00040   1.91429
   A64        1.87366   0.00001   0.00000  -0.00021  -0.00021   1.87344
   A65        1.90677  -0.00007   0.00000  -0.00131  -0.00131   1.90546
   A66        1.85727   0.00001   0.00000   0.00035   0.00035   1.85761
   A67        1.94146  -0.00001   0.00000  -0.00030  -0.00030   1.94116
   A68        1.92411  -0.00001   0.00000  -0.00007  -0.00007   1.92404
   A69        1.89542  -0.00000   0.00000  -0.00002  -0.00002   1.89540
   A70        1.89846  -0.00001   0.00000   0.00003   0.00003   1.89849
   A71        1.94434   0.00000   0.00000   0.00003   0.00003   1.94437
   A72        1.92211   0.00003   0.00000   0.00008   0.00008   1.92219
   A73        1.94618  -0.00001   0.00000  -0.00003  -0.00003   1.94615
   A74        1.93332   0.00000   0.00000   0.00009   0.00009   1.93341
   A75        1.89824  -0.00001   0.00000  -0.00009  -0.00009   1.89815
   A76        1.88214  -0.00001   0.00000  -0.00003  -0.00003   1.88210
   A77        1.88005   0.00000   0.00000  -0.00002  -0.00002   1.88002
   A78        1.93519   0.00000   0.00000   0.00007   0.00007   1.93526
   A79        1.94482  -0.00000   0.00000  -0.00003  -0.00003   1.94479
   A80        1.94267  -0.00000   0.00000   0.00002   0.00002   1.94269
   A81        1.87584   0.00000   0.00000  -0.00004  -0.00004   1.87580
   A82        1.87898  -0.00000   0.00000  -0.00001  -0.00001   1.87898
   A83        1.88341   0.00000   0.00000  -0.00001  -0.00001   1.88340
   A84        1.96092  -0.00084   0.00000  -0.00066  -0.00047   1.96045
   A85        3.26182   0.00035   0.00000  -0.00095  -0.00099   3.26083
   A86        3.07705  -0.00098   0.00000  -0.01915  -0.01911   3.05794
   A87        3.10514   0.00005   0.00000   0.00475   0.00432   3.10945
   A88        3.11222   0.00018   0.00000   0.00381   0.00364   3.11586
   A89        3.15845   0.00021   0.00000  -0.00137  -0.00135   3.15710
   A90        3.31863   0.00028   0.00000  -0.01567  -0.01516   3.30348
   A91        3.12387  -0.00029   0.00000  -0.02341  -0.02362   3.10025
   A92        3.15463   0.00004   0.00000  -0.00641  -0.00628   3.14835
    D1       -0.15787  -0.00002   0.00000  -0.10554  -0.10556  -0.26343
    D2        3.02102  -0.00042   0.00000  -0.11009  -0.11008   2.91094
    D3        1.94323   0.00001   0.00000  -0.11545  -0.11547   1.82776
    D4       -1.16107  -0.00039   0.00000  -0.11999  -0.11999  -1.28106
    D5       -2.30370   0.00040   0.00000  -0.10184  -0.10184  -2.40554
    D6        0.87519  -0.00001   0.00000  -0.10639  -0.10636   0.76882
    D7       -3.07331  -0.00044   0.00000  -0.00889  -0.00899  -3.08230
    D8        0.02605   0.00006   0.00000  -0.00359  -0.00375   0.02230
    D9       -3.13110   0.00010   0.00000   0.01046   0.01038  -3.12071
   D10        0.05200  -0.00037   0.00000   0.00549   0.00543   0.05744
   D11        2.36231  -0.00007   0.00000   0.00387   0.00363   2.36594
   D12       -0.78436  -0.00039   0.00000  -0.00383  -0.00380  -0.78816
   D13       -0.14113   0.00003   0.00000  -0.00655  -0.00657  -0.14770
   D14        3.02767  -0.00006   0.00000  -0.00583  -0.00581   3.02186
   D15        1.96427   0.00004   0.00000  -0.00709  -0.00711   1.95716
   D16       -1.15011  -0.00005   0.00000  -0.00638  -0.00635  -1.15646
   D17       -2.27649   0.00006   0.00000  -0.00673  -0.00675  -2.28325
   D18        0.89231  -0.00004   0.00000  -0.00602  -0.00599   0.88632
   D19       -3.06474  -0.00021   0.00000  -0.00245  -0.00275  -3.06749
   D20        0.04564  -0.00010   0.00000  -0.00325  -0.00358   0.04206
   D21       -2.92147  -0.00054   0.00000  -0.05497  -0.05522  -2.97669
   D22        0.25044  -0.00065   0.00000  -0.05416  -0.05437   0.19607
   D23        0.38360   0.00024   0.00000   0.04356   0.04331   0.42691
   D24       -1.86935  -0.00003   0.00000   0.02807   0.02797  -1.84139
   D25       -3.03475  -0.00094   0.00000   0.04597   0.04611  -2.98864
   D26       -1.29216   0.00003   0.00000  -0.01063  -0.01063  -1.30279
   D27        2.96714  -0.00004   0.00000  -0.01121  -0.01121   2.95592
   D28        0.81908  -0.00007   0.00000  -0.01207  -0.01207   0.80701
   D29        0.85633  -0.00006   0.00000  -0.01039  -0.01039   0.84594
   D30       -1.16757  -0.00013   0.00000  -0.01096  -0.01096  -1.17853
   D31        2.96756  -0.00016   0.00000  -0.01182  -0.01182   2.95574
   D32        2.93591   0.00010   0.00000  -0.00878  -0.00878   2.92713
   D33        0.91202   0.00003   0.00000  -0.00936  -0.00936   0.90266
   D34       -1.23603   0.00001   0.00000  -0.01022  -0.01022  -1.24625
   D35        3.07707   0.00013   0.00000   0.00880   0.00877   3.08584
   D36       -0.82708  -0.00000   0.00000   0.00661   0.00664  -0.82045
   D37        0.89799   0.00015   0.00000   0.00783   0.00780   0.90579
   D38       -3.00616   0.00002   0.00000   0.00563   0.00566  -3.00050
   D39       -1.22236   0.00001   0.00000   0.00660   0.00657  -1.21578
   D40        1.15668  -0.00012   0.00000   0.00441   0.00444   1.16112
   D41        0.70448  -0.00001   0.00000  -0.00964  -0.00964   0.69484
   D42        2.76416   0.00000   0.00000  -0.00900  -0.00900   2.75516
   D43       -1.37193   0.00003   0.00000  -0.00865  -0.00865  -1.38058
   D44        2.83130  -0.00005   0.00000  -0.01044  -0.01044   2.82085
   D45       -1.39221  -0.00004   0.00000  -0.00981  -0.00980  -1.40201
   D46        0.75488  -0.00001   0.00000  -0.00946  -0.00946   0.74543
   D47       -1.43311  -0.00000   0.00000  -0.00989  -0.00989  -1.44300
   D48        0.62657   0.00000   0.00000  -0.00925  -0.00925   0.61732
   D49        2.77367   0.00004   0.00000  -0.00890  -0.00890   2.76476
   D50       -1.06478  -0.00005   0.00000  -0.00148  -0.00148  -1.06626
   D51        3.10615  -0.00004   0.00000  -0.00138  -0.00138   3.10477
   D52        1.01785  -0.00005   0.00000  -0.00141  -0.00141   1.01644
   D53        1.00038  -0.00000   0.00000  -0.00083  -0.00083   0.99955
   D54       -1.11187   0.00000   0.00000  -0.00073  -0.00073  -1.11260
   D55        3.08301  -0.00000   0.00000  -0.00076  -0.00076   3.08225
   D56        3.06387   0.00005   0.00000  -0.00047  -0.00047   3.06340
   D57        0.95162   0.00005   0.00000  -0.00037  -0.00037   0.95125
   D58       -1.13668   0.00004   0.00000  -0.00040  -0.00040  -1.13709
   D59       -1.21967  -0.00003   0.00000  -0.01064  -0.01064  -1.23031
   D60        2.97940  -0.00004   0.00000  -0.01058  -0.01058   2.96882
   D61        0.83931  -0.00006   0.00000  -0.01112  -0.01112   0.82820
   D62        2.98790   0.00001   0.00000  -0.00959  -0.00959   2.97831
   D63        0.90378   0.00000   0.00000  -0.00953  -0.00953   0.89425
   D64       -1.23630  -0.00002   0.00000  -0.01007  -0.01007  -1.24638
   D65        0.93075  -0.00000   0.00000  -0.00987  -0.00987   0.92087
   D66       -1.15337  -0.00001   0.00000  -0.00982  -0.00982  -1.16319
   D67        2.98973  -0.00003   0.00000  -0.01036  -0.01036   2.97937
   D68       -0.96332  -0.00020   0.00000  -0.00488  -0.00490  -0.96821
   D69        2.95249   0.00004   0.00000  -0.00321  -0.00329   2.94920
   D70        0.84636  -0.00042   0.00000  -0.01107  -0.01102   0.83534
   D71        3.13460  -0.00012   0.00000   0.00220   0.00219   3.13678
   D72       -3.01623  -0.00016   0.00000  -0.01336  -0.01325  -3.02949
   D73       -0.72800   0.00014   0.00000  -0.00009  -0.00004  -0.72804
   D74       -0.50403   0.00003   0.00000  -0.00520  -0.00516  -0.50918
   D75        1.64322   0.00008   0.00000  -0.00397  -0.00393   1.63929
   D76       -2.53668   0.00004   0.00000  -0.00504  -0.00500  -2.54169
   D77        1.76323  -0.00008   0.00000   0.00715   0.00711   1.77035
   D78       -2.37271  -0.00002   0.00000   0.00839   0.00835  -2.36436
   D79       -0.26942  -0.00007   0.00000   0.00731   0.00727  -0.26216
   D80       -1.02127  -0.00001   0.00000   0.00030   0.00030  -1.02097
   D81        1.04018  -0.00001   0.00000   0.00032   0.00032   1.04050
   D82       -3.07709  -0.00001   0.00000   0.00010   0.00010  -3.07700
   D83        1.12974   0.00001   0.00000   0.00137   0.00137   1.13111
   D84       -3.09199   0.00002   0.00000   0.00140   0.00140  -3.09060
   D85       -0.92608   0.00002   0.00000   0.00117   0.00117  -0.92491
   D86       -3.10442  -0.00000   0.00000   0.00059   0.00059  -3.10384
   D87       -1.04297   0.00000   0.00000   0.00061   0.00061  -1.04236
   D88        1.12294   0.00000   0.00000   0.00039   0.00039   1.12333
   D89       -0.95228  -0.00000   0.00000   0.00171   0.00171  -0.95057
   D90       -3.06130  -0.00000   0.00000   0.00179   0.00179  -3.05952
   D91        1.12826  -0.00000   0.00000   0.00177   0.00177   1.13004
   D92        1.08600   0.00001   0.00000   0.00195   0.00195   1.08795
   D93       -1.02302   0.00001   0.00000   0.00202   0.00202  -1.02099
   D94       -3.11664   0.00001   0.00000   0.00201   0.00201  -3.11462
   D95       -3.10669   0.00000   0.00000   0.00200   0.00200  -3.10469
   D96        1.06748   0.00000   0.00000   0.00207   0.00207   1.06955
   D97       -1.02614   0.00001   0.00000   0.00206   0.00206  -1.02408
   D98       -1.08119   0.00001   0.00000   0.00115   0.00115  -1.08004
   D99        3.11334   0.00001   0.00000   0.00117   0.00117   3.11451
   D100       1.01001   0.00001   0.00000   0.00120   0.00120   1.01121
   D101      -3.11144  -0.00000   0.00000   0.00076   0.00076  -3.11068
   D102       1.08309  -0.00000   0.00000   0.00078   0.00078   1.08387
   D103      -1.02024  -0.00000   0.00000   0.00081   0.00081  -1.01943
   D104       1.08305  -0.00000   0.00000   0.00074   0.00074   1.08379
   D105      -1.00560  -0.00000   0.00000   0.00076   0.00076  -1.00485
   D106      -3.10893   0.00000   0.00000   0.00079   0.00079  -3.10814
         Item               Value     Threshold  Converged?
 Maximum Force            0.001374     0.000450     NO 
 RMS     Force            0.000248     0.000300     YES
 Maximum Displacement     0.217105     0.001800     NO 
 RMS     Displacement     0.037797     0.001200     NO 
 Predicted change in Energy=-1.061237D-04
 GradGradGradGradGradGradGradGradGradGradGradGradGradGradGradGradGradGrad

 Symmetry turned off by external request.
 Stoichiometry    C14H30NO6(1-)
 Framework group  C1[X(C14H30NO6)]
 Deg. of freedom   147
 Full point group                 C1      NOp   1
                          Input orientation:                          
 ---------------------------------------------------------------------
 Center     Atomic      Atomic             Coordinates (Angstroms)
 Number     Number       Type             X           Y           Z
 ---------------------------------------------------------------------
      1          6           0       55.060343   30.554313   48.586618
      2          1           0       54.099260   30.238608   48.175381
      3          1           0       55.756445   30.740826   47.760716
      4          6           0       54.911265   31.840710   49.405113
      5          8           0       53.843689   32.495853   49.257126
      6          8           0       55.901363   32.147900   50.134379
      7          1           0       55.782766   33.383773   50.970321
      8          6           0       51.994191   38.907119   48.854384
      9          1           0       51.956083   39.853734   49.398133
     10          1           0       52.501402   39.060869   47.894943
     11          6           0       52.749420   37.836559   49.657902
     12          8           0       53.344337   38.197876   50.700511
     13          8           0       52.716216   36.667872   49.148432
     14          6           0       55.828687   35.900090   49.901054
     15          1           0       55.220114   36.760638   49.616792
     16          6           0       56.055830   34.976830   48.701458
     17          1           0       55.144030   34.414458   48.483687
     18          1           0       56.815624   34.230825   48.955532
     19          6           0       56.463550   35.753489   47.433584
     20          1           0       57.158347   36.556291   47.727619
     21          6           0       57.197327   34.836178   46.445453
     22          1           0       58.118024   34.432034   46.881727
     23          1           0       57.461133   35.366247   45.521678
     24          1           0       56.560578   33.985667   46.171668
     25          6           0       55.237798   36.394216   46.761474
     26          1           0       54.610775   35.614542   46.311513
     27          1           0       55.534405   37.088226   45.965056
     28          1           0       54.602040   36.922789   47.476553
     29          6           0       55.181910   35.277309   51.138504
     30          8           0       55.704997   34.163062   51.647272
     31          7           0       54.859289   36.223975   52.089812
     32          1           0       54.363034   37.016266   51.655809
     33          6           0       54.227193   35.753118   53.320789
     34          1           0       53.647042   34.843596   53.121692
     35          6           0       55.233371   35.488223   54.454796
     36          1           0       55.938108   34.739533   54.075392
     37          6           0       56.013966   36.757660   54.811425
     38          1           0       56.488157   37.171505   53.917402
     39          1           0       56.789405   36.555788   55.560627
     40          1           0       55.343490   37.524896   55.222534
     41          6           0       54.512810   34.911829   55.679375
     42          1           0       53.773320   35.624162   56.069815
     43          1           0       55.216492   34.689888   56.490584
     44          1           0       53.982748   33.985519   55.430132
     45          8           0       53.619411   34.745652   50.536815
     46          1           0       53.232619   35.512839   49.950571
     47          1           0       53.695027   33.868668   50.025385
     48          1           0       55.491512   29.761268   49.204422
     49          1           0       50.981560   38.558489   48.628424
     50          1           0       56.793202   36.291791   50.248928
     51          1           0       53.519298   36.529433   53.640688
 ---------------------------------------------------------------------
 Rotational constants (GHZ):      0.2733949      0.2111973      0.1498220
 Standard basis: 6-31G(d,p) (6D, 7F)
   465 basis functions,   798 primitive gaussians,   465 cartesian basis functions
    85 alpha electrons       85 beta electrons
       nuclear repulsion energy      1943.5562646365 Hartrees.
 NAtoms=   51 NActive=   51 NUniq=   51 SFac= 1.00D+00 NAtFMM=   60 NAOKFM=F Big=F
 Integral buffers will be    131072 words long.
 Raffenetti 2 integral format.
 Two-electron integral symmetry is turned off.
 Nuclear repulsion after empirical dispersion term =     1943.4960992148 Hartrees.
 One-electron integrals computed using PRISM.
 NBasis=   465 RedAO= T EigKep=  1.89D-03  NBF=   465
 NBsUse=   465 1.00D-06 EigRej= -1.00D+00 NBFU=   465
 Initial guess from the checkpoint file:  "ts1-frame31_qm.chk"
 B after Tr=     0.004138    0.002518   -0.001943
         Rot=    1.000000    0.000069    0.000064    0.000085 Ang=   0.01 deg.
 ExpMin= 1.61D-01 ExpMax= 5.48D+03 ExpMxC= 8.25D+02 IAcc=2 IRadAn=         4 AccDes= 0.00D+00
 Harris functional with IExCor=  402 and IRadAn=       4 diagonalized for initial guess.
 HarFok:  IExCor=  402 AccDes= 0.00D+00 IRadAn=         4 IDoV= 1 UseB2=F ITyADJ=14
 ICtDFT=  3500011 ScaDFX=  1.000000  1.000000  1.000000  1.000000
 FoFCou: FMM=F IPFlag=           0 FMFlag=      100000 FMFlg1=           0
         NFxFlg=           0 DoJE=T BraDBF=F KetDBF=T FulRan=T
         wScrn=  0.000000 ICntrl=     500 IOpCl=  0 I1Cent=   200000004 NGrid=           0
         NMat0=    1 NMatS0=      1 NMatT0=    0 NMatD0=    1 NMtDS0=    0 NMtDT0=    0
 Symmetry not used in FoFCou.
 Requested convergence on RMS density matrix=1.00D-08 within 128 cycles.
 Requested convergence on MAX density matrix=1.00D-06.
 Requested convergence on             energy=1.00D-06.
 No special actions if energy rises.
 Integral accuracy reduced to 1.0D-05 until final iterations.
 Initial convergence to 1.0D-05 achieved.  Increase integral accuracy.
 SCF Done:  E(RB3LYP) =  -1057.90596486     A.U. after   11 cycles
            NFock= 11  Conv=0.69D-08     -V/T= 2.0092
 Calling FoFJK, ICntrl=      2127 FMM=F ISym2X=0 I1Cent= 0 IOpClX= 0 NMat=1 NMatS=1 NMatT=0.
 -------------------------------------------------------------------
 Center     Atomic                   Forces (Hartrees/Bohr)
 Number     Number              X              Y              Z
 -------------------------------------------------------------------
      1        6          -0.000191415   -0.000045132    0.000055461
      2        1           0.000040789    0.000014644   -0.000026454
      3        1           0.000062934   -0.000002102   -0.000030566
      4        6          -0.000085414   -0.000082336    0.000178268
      5        8           0.000003496    0.000098449   -0.000056572
      6        8           0.000032051   -0.000097288   -0.000048905
      7        1           0.000023300   -0.000014986   -0.000098771
      8        6          -0.000017370   -0.000041760   -0.000011902
      9        1          -0.000014996   -0.000013655    0.000014589
     10        1           0.000015518    0.000021033    0.000014229
     11        6          -0.000004446   -0.000102126    0.000165539
     12        8           0.000009291    0.000044405   -0.000086391
     13        8           0.000032402   -0.000034441   -0.000206855
     14        6           0.000058946    0.000053758    0.000022116
     15        1           0.000015714    0.000005096   -0.000009833
     16        6           0.000020599    0.000000273    0.000016488
     17        1          -0.000003087   -0.000013991    0.000001647
     18        1           0.000000166   -0.000007210   -0.000003100
     19        6          -0.000013335    0.000000515   -0.000000645
     20        1          -0.000001473   -0.000001858   -0.000000310
     21        6           0.000005404    0.000001964    0.000003374
     22        1           0.000000879   -0.000000284    0.000000108
     23        1          -0.000001180   -0.000002422   -0.000001226
     24        1          -0.000004041   -0.000001922   -0.000002367
     25        6           0.000001140    0.000017645    0.000002566
     26        1          -0.000001894    0.000000495   -0.000003595
     27        1           0.000004624   -0.000003436   -0.000004431
     28        1           0.000018079   -0.000022565   -0.000020915
     29        6          -0.000076076   -0.000079029   -0.000109405
     30        8           0.000128332   -0.000019865    0.000186333
     31        7           0.000041023    0.000113809    0.000051902
     32        1           0.000028239   -0.000091823    0.000027884
     33        6           0.000005647    0.000022312   -0.000077540
     34        1           0.000003206   -0.000023194    0.000005737
     35        6           0.000003296    0.000003681    0.000000754
     36        1          -0.000000004   -0.000001338   -0.000005671
     37        6           0.000000847    0.000000612   -0.000000823
     38        1          -0.000000773   -0.000004352   -0.000001697
     39        1          -0.000001633   -0.000000015    0.000001702
     40        1          -0.000001490    0.000001225   -0.000001248
     41        6           0.000001097    0.000001967    0.000000929
     42        1          -0.000000453    0.000000933    0.000000478
     43        1          -0.000000539    0.000000153   -0.000000062
     44        1          -0.000001104   -0.000000346    0.000000425
     45        8          -0.000236754   -0.000096905   -0.000008791
     46        1          -0.000145731    0.000364990    0.000172733
     47        1           0.000108161   -0.000039492   -0.000046015
     48        1           0.000137260    0.000087111   -0.000035273
     49        1          -0.000001359    0.000000735   -0.000008771
     50        1           0.000009929   -0.000011014   -0.000001059
     51        1          -0.000007801   -0.000000920   -0.000014067
 -------------------------------------------------------------------
 Cartesian Forces:  Max     0.000364990 RMS     0.000064736

 GradGradGradGradGradGradGradGradGradGradGradGradGradGradGradGradGradGrad
 Berny optimization.
 FormGI is forming the generalized inverse of G from B-inverse, IUseBI=4.
 Internal  Forces:  Max     0.000380502 RMS     0.000073004
 Search for a saddle point.
 Step number   7 out of a maximum of  259
 All quantities printed in internal units (Hartrees-Bohrs-Radians)
 Swapping is turned off.
 Update second derivatives using D2CorX and points    2    3    4    5    6
                                                      7
 ITU=  0  0  0  0  0  0  0
     Eigenvalues ---   -0.02155  -0.00022   0.00077   0.00238   0.00245
     Eigenvalues ---    0.00260   0.00299   0.00328   0.00340   0.00358
     Eigenvalues ---    0.00395   0.00406   0.00517   0.00567   0.00659
     Eigenvalues ---    0.00771   0.01217   0.01572   0.01589   0.01978
     Eigenvalues ---    0.02223   0.02708   0.03001   0.03164   0.03462
     Eigenvalues ---    0.03599   0.03677   0.03720   0.03834   0.03899
     Eigenvalues ---    0.03979   0.04075   0.04205   0.04241   0.04327
     Eigenvalues ---    0.04391   0.04415   0.04538   0.04613   0.04642
     Eigenvalues ---    0.04648   0.04719   0.04733   0.04768   0.04793
     Eigenvalues ---    0.04865   0.04882   0.05010   0.05275   0.05605
     Eigenvalues ---    0.05628   0.05801   0.05844   0.05870   0.07015
     Eigenvalues ---    0.07503   0.07531   0.07996   0.08674   0.08719
     Eigenvalues ---    0.10328   0.11712   0.11801   0.11951   0.12039
     Eigenvalues ---    0.12088   0.12113   0.12316   0.12492   0.12532
     Eigenvalues ---    0.12561   0.12759   0.13053   0.13236   0.13368
     Eigenvalues ---    0.13417   0.13766   0.13884   0.14386   0.14466
     Eigenvalues ---    0.15065   0.15276   0.15356   0.17484   0.17922
     Eigenvalues ---    0.18158   0.18595   0.18858   0.18988   0.19529
     Eigenvalues ---    0.20529   0.22397   0.22466   0.22556   0.23460
     Eigenvalues ---    0.24282   0.26821   0.27716   0.27866   0.28175
     Eigenvalues ---    0.28466   0.28841   0.29705   0.30427   0.30904
     Eigenvalues ---    0.31433   0.32153   0.32770   0.32840   0.32878
     Eigenvalues ---    0.32947   0.32998   0.32998   0.33090   0.33209
     Eigenvalues ---    0.33238   0.33338   0.33432   0.33448   0.33551
     Eigenvalues ---    0.33633   0.33714   0.33769   0.34085   0.34134
     Eigenvalues ---    0.34189   0.34349   0.34508   0.34604   0.34634
     Eigenvalues ---    0.34675   0.34925   0.35206   0.35965   0.36423
     Eigenvalues ---    0.40303   0.41759   0.44026   0.46135   0.54024
     Eigenvalues ---    0.57121   0.58014   0.63057   0.70309   0.85609
     Eigenvalues ---    0.92810   0.99275
 Eigenvectors required to have negative eigenvalues:
                          R7        R17       D73       D70       D37
   1                    0.35509   0.32952   0.22517  -0.22476  -0.22462
                          D39       D35       D69       D68       R16
   1                   -0.20634  -0.20227  -0.18850   0.18687  -0.18110
 RFO step:  Lambda0=2.827187740D-08 Lambda=-2.71625503D-04.
 Linear search not attempted -- option 19 set.
 Iteration  1 RMS(Cart)=  0.06144211 RMS(Int)=  0.01079513
 Iteration  2 RMS(Cart)=  0.01443961 RMS(Int)=  0.00044574
 Iteration  3 RMS(Cart)=  0.00047798 RMS(Int)=  0.00002152
 Iteration  4 RMS(Cart)=  0.00000052 RMS(Int)=  0.00002152
 Variable       Old X    -DE/DX   Delta X   Delta X   Delta X     New X
                                 (Linear)    (Quad)   (Total)
    R1        2.06358  -0.00003   0.00000   0.00066   0.00066   2.06424
    R2        2.07135   0.00006   0.00000   0.00215   0.00215   2.07350
    R3        2.89503  -0.00002   0.00000  -0.00082  -0.00082   2.89421
    R4        2.06708  -0.00003   0.00000  -0.00240  -0.00240   2.06467
    R5        2.38348   0.00017   0.00000  -0.00012  -0.00012   2.38336
    R6        2.39518   0.00003   0.00000   0.00022   0.00022   2.39539
    R7        2.98609   0.00005   0.00000   0.01225   0.01225   2.99834
    R8        2.82844  -0.00004   0.00000  -0.00594  -0.00595   2.82249
    R9        1.95621   0.00004   0.00000   0.00152   0.00152   1.95773
   R10        2.06421  -0.00000   0.00000   0.00039   0.00039   2.06461
   R11        2.07132  -0.00000   0.00000   0.00100   0.00100   2.07232
   R12        2.90435  -0.00002   0.00000  -0.00011  -0.00011   2.90424
   R13        2.06838   0.00000   0.00000  -0.00143  -0.00143   2.06695
   R14        2.36896  -0.00001   0.00000  -0.00014  -0.00014   2.36882
   R15        2.41004  -0.00010   0.00000  -0.00007  -0.00007   2.40998
   R16        3.45698   0.00011   0.00000   0.01031   0.01031   3.46729
   R17        2.83093  -0.00012   0.00000  -0.01576  -0.01576   2.81517
   R18        2.06293  -0.00000   0.00000   0.00035   0.00035   2.06327
   R19        2.89260   0.00003   0.00000  -0.00003  -0.00003   2.89257
   R20        2.88915   0.00005   0.00000   0.00076   0.00076   2.88991
   R21        2.07417   0.00000   0.00000   0.00010   0.00010   2.07427
   R22        2.06583   0.00001   0.00000  -0.00003  -0.00003   2.06580
   R23        2.06868   0.00000   0.00000  -0.00012  -0.00012   2.06856
   R24        2.91345   0.00002   0.00000   0.00016   0.00016   2.91361
   R25        2.08187  -0.00000   0.00000  -0.00003  -0.00003   2.08184
   R26        2.90077   0.00000   0.00000   0.00009   0.00009   2.90086
   R27        2.90596  -0.00001   0.00000  -0.00012  -0.00012   2.90584
   R28        2.07126   0.00000   0.00000  -0.00004  -0.00004   2.07121
   R29        2.07348  -0.00000   0.00000  -0.00000  -0.00000   2.07348
   R30        2.07335   0.00000   0.00000   0.00021   0.00021   2.07355
   R31        2.07312   0.00000   0.00000   0.00002   0.00002   2.07314
   R32        2.07346   0.00000   0.00000  -0.00000  -0.00000   2.07345
   R33        2.06570  -0.00003   0.00000  -0.00032  -0.00032   2.06538
   R34        2.51696   0.00007   0.00000  -0.00093  -0.00093   2.51604
   R35        2.60840   0.00008   0.00000   0.00100   0.00100   2.60941
   R36        1.94775   0.00001   0.00000  -0.00154  -0.00154   1.94621
   R37        2.76220  -0.00008   0.00000   0.00006   0.00006   2.76227
   R38        2.07306   0.00002   0.00000   0.00007   0.00007   2.07313
   R39        2.90830  -0.00000   0.00000  -0.00008  -0.00008   2.90822
   R40        2.07536   0.00000   0.00000  -0.00005  -0.00005   2.07531
   R41        2.07107   0.00000   0.00000   0.00005   0.00005   2.07112
   R42        2.89565  -0.00001   0.00000  -0.00001  -0.00001   2.89565
   R43        2.89753   0.00000   0.00000  -0.00001  -0.00001   2.89752
   R44        2.06612  -0.00000   0.00000   0.00000   0.00000   2.06612
   R45        2.07299   0.00000   0.00000  -0.00001  -0.00001   2.07297
   R46        2.07629   0.00000   0.00000   0.00001   0.00001   2.07630
   R47        2.07587   0.00000   0.00000  -0.00000  -0.00000   2.07587
   R48        2.07223  -0.00000   0.00000  -0.00001  -0.00001   2.07223
   R49        2.07107   0.00000   0.00000  -0.00002  -0.00002   2.07106
   R50        1.96556   0.00011   0.00000  -0.00030  -0.00030   1.96526
   R51        1.92379   0.00011   0.00000  -0.00194  -0.00194   1.92185
    A1        1.90114  -0.00001   0.00000  -0.01667  -0.01678   1.88436
    A2        1.93726   0.00007   0.00000  -0.00173  -0.00181   1.93545
    A3        1.92838   0.00007   0.00000   0.00979   0.00973   1.93811
    A4        1.89809  -0.00003   0.00000  -0.00884  -0.00889   1.88920
    A5        1.87403  -0.00006   0.00000   0.00666   0.00667   1.88070
    A6        1.92344  -0.00005   0.00000   0.01038   0.01035   1.93380
    A7        2.04411  -0.00000   0.00000  -0.00526  -0.00531   2.03880
    A8        2.02072  -0.00024   0.00000   0.00358   0.00354   2.02426
    A9        2.21781   0.00024   0.00000   0.00102   0.00091   2.21872
   A10        2.06445   0.00028   0.00000   0.00976   0.00969   2.07415
   A11        2.04831   0.00004   0.00000  -0.00628  -0.00634   2.04197
   A12        1.90743   0.00000   0.00000  -0.01015  -0.01021   1.89722
   A13        1.93964  -0.00002   0.00000  -0.00300  -0.00303   1.93661
   A14        1.92465  -0.00000   0.00000   0.00524   0.00523   1.92988
   A15        1.90493   0.00001   0.00000  -0.00480  -0.00482   1.90010
   A16        1.86720   0.00001   0.00000   0.00491   0.00491   1.87211
   A17        1.91844   0.00001   0.00000   0.00786   0.00785   1.92629
   A18        2.05698  -0.00001   0.00000  -0.00339  -0.00342   2.05356
   A19        2.00057  -0.00002   0.00000   0.00259   0.00256   2.00313
   A20        2.22524   0.00003   0.00000   0.00044   0.00040   2.22564
   A21        2.10879   0.00015   0.00000   0.00965   0.00964   2.11843
   A22        2.07563  -0.00038   0.00000  -0.02223  -0.02223   2.05340
   A23        1.93278   0.00003   0.00000   0.00011   0.00010   1.93288
   A24        1.87133   0.00005   0.00000   0.00113   0.00112   1.87246
   A25        1.86616  -0.00001   0.00000   0.00024   0.00024   1.86641
   A26        2.03912  -0.00007   0.00000   0.00149   0.00149   2.04060
   A27        1.91053  -0.00001   0.00000  -0.00078  -0.00078   1.90975
   A28        1.83443   0.00001   0.00000  -0.00235  -0.00235   1.83208
   A29        1.92051  -0.00001   0.00000  -0.00050  -0.00050   1.92001
   A30        1.90937  -0.00002   0.00000  -0.00022  -0.00022   1.90915
   A31        1.96046   0.00006   0.00000   0.00092   0.00092   1.96139
   A32        1.84894   0.00001   0.00000   0.00057   0.00057   1.84950
   A33        1.89220  -0.00001   0.00000  -0.00000  -0.00000   1.89220
   A34        1.92902  -0.00003   0.00000  -0.00079  -0.00079   1.92823
   A35        1.89061  -0.00001   0.00000   0.00007   0.00007   1.89068
   A36        1.93345  -0.00002   0.00000  -0.00056  -0.00056   1.93289
   A37        1.93749   0.00004   0.00000   0.00071   0.00071   1.93820
   A38        1.88157   0.00001   0.00000  -0.00013  -0.00013   1.88145
   A39        1.89203  -0.00000   0.00000  -0.00004  -0.00004   1.89199
   A40        1.92695  -0.00002   0.00000  -0.00005  -0.00005   1.92690
   A41        1.94514   0.00000   0.00000   0.00020   0.00020   1.94534
   A42        1.94787   0.00000   0.00000   0.00022   0.00022   1.94808
   A43        1.92458  -0.00000   0.00000  -0.00033  -0.00033   1.92426
   A44        1.88734  -0.00000   0.00000   0.00017   0.00017   1.88750
   A45        1.87654   0.00000   0.00000   0.00000   0.00000   1.87654
   A46        1.87962  -0.00000   0.00000  -0.00028  -0.00028   1.87934
   A47        1.91636   0.00000   0.00000   0.00018   0.00018   1.91654
   A48        1.94476  -0.00001   0.00000   0.00015   0.00015   1.94491
   A49        1.95967  -0.00000   0.00000  -0.00041  -0.00041   1.95926
   A50        1.88212  -0.00000   0.00000  -0.00009  -0.00009   1.88203
   A51        1.85412  -0.00000   0.00000  -0.00063  -0.00063   1.85349
   A52        1.90307   0.00001   0.00000   0.00079   0.00079   1.90386
   A53        2.07579  -0.00011   0.00000   0.00048   0.00050   2.07629
   A54        1.95771   0.00010   0.00000  -0.00129  -0.00128   1.95643
   A55        1.98481   0.00001   0.00000   0.00040   0.00039   1.98520
   A56        1.99269  -0.00034   0.00000   0.00094   0.00093   1.99362
   A57        1.92786   0.00021   0.00000  -0.00401  -0.00402   1.92384
   A58        2.04942  -0.00010   0.00000  -0.00210  -0.00213   2.04730
   A59        1.97580  -0.00017   0.00000  -0.00264  -0.00268   1.97312
   A60        1.92083   0.00001   0.00000   0.00028   0.00028   1.92111
   A61        1.97497  -0.00001   0.00000  -0.00048  -0.00048   1.97449
   A62        1.87166  -0.00001   0.00000  -0.00013  -0.00013   1.87152
   A63        1.91429  -0.00001   0.00000  -0.00006  -0.00006   1.91423
   A64        1.87344   0.00000   0.00000   0.00006   0.00006   1.87351
   A65        1.90546   0.00001   0.00000   0.00035   0.00035   1.90580
   A66        1.85761  -0.00000   0.00000  -0.00005  -0.00005   1.85756
   A67        1.94116  -0.00000   0.00000   0.00011   0.00011   1.94127
   A68        1.92404   0.00000   0.00000  -0.00003  -0.00003   1.92402
   A69        1.89540   0.00000   0.00000  -0.00003  -0.00003   1.89537
   A70        1.89849   0.00000   0.00000  -0.00002  -0.00002   1.89847
   A71        1.94437   0.00000   0.00000   0.00001   0.00001   1.94438
   A72        1.92219  -0.00001   0.00000  -0.00010  -0.00010   1.92209
   A73        1.94615   0.00000   0.00000  -0.00001  -0.00001   1.94614
   A74        1.93341   0.00000   0.00000  -0.00001  -0.00001   1.93340
   A75        1.89815   0.00000   0.00000   0.00001   0.00001   1.89816
   A76        1.88210   0.00000   0.00000   0.00012   0.00012   1.88222
   A77        1.88002   0.00000   0.00000  -0.00001  -0.00001   1.88002
   A78        1.93526   0.00000   0.00000  -0.00004  -0.00004   1.93522
   A79        1.94479   0.00000   0.00000  -0.00002  -0.00002   1.94477
   A80        1.94269   0.00000   0.00000   0.00001   0.00001   1.94270
   A81        1.87580  -0.00000   0.00000   0.00001   0.00001   1.87581
   A82        1.87898  -0.00000   0.00000   0.00002   0.00002   1.87900
   A83        1.88340  -0.00000   0.00000   0.00002   0.00002   1.88341
   A84        1.96045   0.00016   0.00000   0.00036   0.00037   1.96082
   A85        3.26083  -0.00006   0.00000  -0.00227  -0.00224   3.25859
   A86        3.05794   0.00031   0.00000  -0.00200  -0.00195   3.05598
   A87        3.10945   0.00003   0.00000   0.00635   0.00627   3.11573
   A88        3.11586   0.00000   0.00000  -0.00526  -0.00530   3.11056
   A89        3.15710  -0.00019   0.00000   0.00322   0.00318   3.16028
   A90        3.30348  -0.00003   0.00000   0.00522   0.00529   3.30877
   A91        3.10025   0.00012   0.00000   0.02422   0.02423   3.12448
   A92        3.14835   0.00000   0.00000   0.00065   0.00063   3.14898
    D1       -0.26343  -0.00004   0.00000  -0.25182  -0.25185  -0.51528
    D2        2.91094   0.00004   0.00000  -0.23180  -0.23182   2.67911
    D3        1.82776  -0.00003   0.00000  -0.27907  -0.27902   1.54874
    D4       -1.28106   0.00006   0.00000  -0.25905  -0.25900  -1.54006
    D5       -2.40554  -0.00015   0.00000  -0.27028  -0.27031  -2.67585
    D6        0.76882  -0.00006   0.00000  -0.25026  -0.25028   0.51854
    D7       -3.08230   0.00005   0.00000   0.05554   0.05553  -3.02677
    D8        0.02230  -0.00006   0.00000   0.03297   0.03299   0.05529
    D9       -3.12071  -0.00009   0.00000  -0.05580  -0.05580   3.10668
   D10        0.05744   0.00002   0.00000  -0.03333  -0.03325   0.02419
   D11        2.36594  -0.00012   0.00000  -0.02339  -0.02347   2.34247
   D12       -0.78816   0.00004   0.00000   0.01029   0.01038  -0.77778
   D13       -0.14770  -0.00003   0.00000  -0.15564  -0.15566  -0.30336
   D14        3.02186  -0.00001   0.00000  -0.14276  -0.14277   2.87908
   D15        1.95716  -0.00003   0.00000  -0.17331  -0.17329   1.78387
   D16       -1.15646  -0.00002   0.00000  -0.16042  -0.16040  -1.31686
   D17       -2.28325  -0.00002   0.00000  -0.16566  -0.16566  -2.44891
   D18        0.88632  -0.00000   0.00000  -0.15277  -0.15278   0.73354
   D19       -3.06749   0.00013   0.00000   0.01423   0.01419  -3.05329
   D20        0.04206   0.00012   0.00000  -0.00051  -0.00053   0.04153
   D21       -2.97669   0.00023   0.00000   0.00048   0.00044  -2.97625
   D22        0.19607   0.00024   0.00000   0.01491   0.01490   0.21097
   D23        0.42691   0.00007   0.00000  -0.01116  -0.01116   0.41575
   D24       -1.84139   0.00013   0.00000  -0.00035  -0.00036  -1.84175
   D25       -2.98864   0.00031   0.00000  -0.00112  -0.00110  -2.98974
   D26       -1.30279  -0.00002   0.00000   0.00182   0.00182  -1.30097
   D27        2.95592  -0.00000   0.00000   0.00155   0.00155   2.95747
   D28        0.80701   0.00001   0.00000   0.00209   0.00209   0.80910
   D29        0.84594   0.00002   0.00000   0.00461   0.00461   0.85055
   D30       -1.17853   0.00003   0.00000   0.00434   0.00434  -1.17419
   D31        2.95574   0.00004   0.00000   0.00488   0.00488   2.96062
   D32        2.92713  -0.00002   0.00000   0.00194   0.00194   2.92907
   D33        0.90266  -0.00001   0.00000   0.00167   0.00167   0.90433
   D34       -1.24625   0.00000   0.00000   0.00220   0.00220  -1.24405
   D35        3.08584  -0.00001   0.00000   0.00776   0.00776   3.09360
   D36       -0.82045  -0.00001   0.00000   0.00740   0.00740  -0.81304
   D37        0.90579  -0.00004   0.00000   0.00559   0.00559   0.91137
   D38       -3.00050  -0.00004   0.00000   0.00523   0.00523  -2.99527
   D39       -1.21578   0.00001   0.00000   0.00745   0.00744  -1.20834
   D40        1.16112   0.00001   0.00000   0.00708   0.00709   1.16820
   D41        0.69484  -0.00001   0.00000  -0.00663  -0.00663   0.68821
   D42        2.75516  -0.00001   0.00000  -0.00707  -0.00707   2.74809
   D43       -1.38058  -0.00002   0.00000  -0.00704  -0.00704  -1.38762
   D44        2.82085   0.00001   0.00000  -0.00667  -0.00667   2.81419
   D45       -1.40201   0.00001   0.00000  -0.00711  -0.00711  -1.40912
   D46        0.74543  -0.00000   0.00000  -0.00707  -0.00707   0.73835
   D47       -1.44300  -0.00000   0.00000  -0.00642  -0.00642  -1.44942
   D48        0.61732  -0.00000   0.00000  -0.00686  -0.00686   0.61046
   D49        2.76476  -0.00002   0.00000  -0.00683  -0.00683   2.75793
   D50       -1.06626   0.00001   0.00000  -0.00154  -0.00154  -1.06780
   D51        3.10477   0.00001   0.00000  -0.00204  -0.00204   3.10273
   D52        1.01644   0.00001   0.00000  -0.00162  -0.00162   1.01482
   D53        0.99955  -0.00000   0.00000  -0.00185  -0.00185   0.99770
   D54       -1.11260  -0.00000   0.00000  -0.00236  -0.00236  -1.11496
   D55        3.08225   0.00000   0.00000  -0.00194  -0.00194   3.08032
   D56        3.06340  -0.00001   0.00000  -0.00201  -0.00201   3.06139
   D57        0.95125  -0.00001   0.00000  -0.00252  -0.00252   0.94873
   D58       -1.13709  -0.00001   0.00000  -0.00209  -0.00209  -1.13918
   D59       -1.23031   0.00000   0.00000  -0.00775  -0.00775  -1.23805
   D60        2.96882   0.00001   0.00000  -0.00784  -0.00784   2.96098
   D61        0.82820   0.00000   0.00000  -0.00868  -0.00868   0.81952
   D62        2.97831  -0.00001   0.00000  -0.00822  -0.00822   2.97008
   D63        0.89425  -0.00000   0.00000  -0.00832  -0.00832   0.88593
   D64       -1.24638  -0.00001   0.00000  -0.00915  -0.00915  -1.25553
   D65        0.92087  -0.00000   0.00000  -0.00801  -0.00801   0.91286
   D66       -1.16319  -0.00000   0.00000  -0.00811  -0.00811  -1.17130
   D67        2.97937  -0.00000   0.00000  -0.00894  -0.00894   2.97043
   D68       -0.96821  -0.00008   0.00000   0.00756   0.00756  -0.96065
   D69        2.94920  -0.00012   0.00000   0.00862   0.00861   2.95781
   D70        0.83534   0.00018   0.00000   0.00901   0.00902   0.84436
   D71        3.13678   0.00006   0.00000  -0.00107  -0.00107   3.13572
   D72       -3.02949   0.00013   0.00000   0.00875   0.00879  -3.02070
   D73       -0.72804   0.00000   0.00000  -0.00133  -0.00130  -0.72935
   D74       -0.50918  -0.00001   0.00000   0.00233   0.00233  -0.50685
   D75        1.63929  -0.00002   0.00000   0.00213   0.00213   1.64142
   D76       -2.54169  -0.00001   0.00000   0.00218   0.00218  -2.53951
   D77        1.77035   0.00003   0.00000  -0.00863  -0.00863   1.76172
   D78       -2.36436   0.00002   0.00000  -0.00883  -0.00883  -2.37320
   D79       -0.26216   0.00003   0.00000  -0.00878  -0.00879  -0.27094
   D80       -1.02097  -0.00000   0.00000   0.00029   0.00029  -1.02069
   D81        1.04050  -0.00000   0.00000   0.00028   0.00028   1.04079
   D82       -3.07700  -0.00000   0.00000   0.00036   0.00036  -3.07664
   D83        1.13111  -0.00000   0.00000   0.00028   0.00028   1.13139
   D84       -3.09060  -0.00000   0.00000   0.00027   0.00027  -3.09032
   D85       -0.92491  -0.00000   0.00000   0.00035   0.00035  -0.92456
   D86       -3.10384   0.00000   0.00000   0.00052   0.00052  -3.10332
   D87       -1.04236   0.00000   0.00000   0.00052   0.00052  -1.04184
   D88        1.12333   0.00000   0.00000   0.00059   0.00059   1.12392
   D89       -0.95057   0.00000   0.00000   0.00085   0.00085  -0.94973
   D90       -3.05952   0.00000   0.00000   0.00090   0.00090  -3.05861
   D91        1.13004  -0.00000   0.00000   0.00092   0.00092   1.13096
   D92        1.08795  -0.00000   0.00000   0.00083   0.00083   1.08878
   D93       -1.02099  -0.00000   0.00000   0.00089   0.00089  -1.02010
   D94       -3.11462  -0.00000   0.00000   0.00091   0.00091  -3.11371
   D95       -3.10469  -0.00000   0.00000   0.00079   0.00079  -3.10390
   D96        1.06955  -0.00000   0.00000   0.00085   0.00085   1.07040
   D97       -1.02408  -0.00000   0.00000   0.00087   0.00087  -1.02321
   D98       -1.08004  -0.00000   0.00000   0.00047   0.00047  -1.07957
   D99        3.11451  -0.00000   0.00000   0.00050   0.00050   3.11501
   D100       1.01121  -0.00000   0.00000   0.00048   0.00048   1.01170
   D101      -3.11068   0.00000   0.00000   0.00056   0.00056  -3.11012
   D102       1.08387   0.00000   0.00000   0.00059   0.00059   1.08446
   D103      -1.01943   0.00000   0.00000   0.00057   0.00057  -1.01886
   D104       1.08379  -0.00000   0.00000   0.00061   0.00061   1.08439
   D105      -1.00485  -0.00000   0.00000   0.00063   0.00063  -1.00421
   D106      -3.10814  -0.00000   0.00000   0.00061   0.00061  -3.10753
         Item               Value     Threshold  Converged?
 Maximum Force            0.000381     0.000450     YES
 RMS     Force            0.000073     0.000300     YES
 Maximum Displacement     0.478496     0.001800     NO 
 RMS     Displacement     0.071507     0.001200     NO 
 Predicted change in Energy=-1.543779D-04
 GradGradGradGradGradGradGradGradGradGradGradGradGradGradGradGradGradGrad

 Symmetry turned off by external request.
 Stoichiometry    C14H30NO6(1-)
 Framework group  C1[X(C14H30NO6)]
 Deg. of freedom   147
 Full point group                 C1      NOp   1
                          Input orientation:                          
 ---------------------------------------------------------------------
 Center     Atomic      Atomic             Coordinates (Angstroms)
 Number     Number       Type             X           Y           Z
 ---------------------------------------------------------------------
      1          6           0       55.080699   30.605741   48.531703
      2          1           0       54.112230   30.156997   48.299490
      3          1           0       55.545779   30.914675   47.587131
      4          6           0       54.910282   31.848049   49.411065
      5          8           0       53.838219   32.498403   49.275428
      6          8           0       55.894087   32.141252   50.154662
      7          1           0       55.770324   33.374700   50.987803
      8          6           0       52.001592   38.894959   48.837667
      9          1           0       51.835292   39.791941   49.438849
     10          1           0       52.609460   39.163923   47.965463
     11          6           0       52.743080   37.819864   49.647787
     12          8           0       53.337378   38.183197   50.689958
     13          8           0       52.713366   36.651303   49.137899
     14          6           0       55.827553   35.885444   49.909636
     15          1           0       55.230295   36.754527   49.626636
     16          6           0       56.040118   34.959527   48.709436
     17          1           0       55.119571   34.411405   48.492225
     18          1           0       56.788835   34.202275   48.962840
     19          6           0       56.459386   35.729406   47.441090
     20          1           0       57.161422   36.525757   47.735421
     21          6           0       57.187174   34.802103   46.457792
     22          1           0       58.103189   34.391070   46.897415
     23          1           0       57.457548   35.326264   45.532546
     24          1           0       56.543122   33.956433   46.185658
     25          6           0       55.242760   36.380999   46.763016
     26          1           0       54.613495   35.607469   46.305614
     27          1           0       55.549445   37.076141   45.971420
     28          1           0       54.605506   36.910137   47.476082
     29          6           0       55.177656   35.272115   51.150660
     30          8           0       55.692405   34.156331   51.663266
     31          7           0       54.864412   36.226384   52.098268
     32          1           0       54.367077   37.014230   51.659371
     33          6           0       54.229312   35.763990   53.330945
     34          1           0       53.643427   34.857325   53.135445
     35          6           0       55.234306   35.496957   54.465442
     36          1           0       55.934353   34.742707   54.088297
     37          6           0       56.022771   36.762797   54.817502
     38          1           0       56.498394   37.171121   53.921703
     39          1           0       56.797840   36.558525   55.566426
     40          1           0       55.357288   37.535160   55.227134
     41          6           0       54.510762   34.929057   55.692223
     42          1           0       53.775364   35.646964   56.080171
     43          1           0       55.213355   34.706147   56.504104
     44          1           0       53.975475   34.004838   55.446446
     45          8           0       53.598440   34.752601   50.555458
     46          1           0       53.220428   35.522172   49.966893
     47          1           0       53.677125   33.877294   50.043659
     48          1           0       55.744721   29.880948   49.008650
     49          1           0       51.052144   38.501941   48.462901
     50          1           0       56.798326   36.263449   50.255416
     51          1           0       53.526408   36.545992   53.647888
 ---------------------------------------------------------------------
 Rotational constants (GHZ):      0.2754477      0.2107301      0.1499662
 Standard basis: 6-31G(d,p) (6D, 7F)
   465 basis functions,   798 primitive gaussians,   465 cartesian basis functions
    85 alpha electrons       85 beta electrons
       nuclear repulsion energy      1944.4903557320 Hartrees.
 NAtoms=   51 NActive=   51 NUniq=   51 SFac= 1.00D+00 NAtFMM=   60 NAOKFM=F Big=F
 Integral buffers will be    131072 words long.
 Raffenetti 2 integral format.
 Two-electron integral symmetry is turned off.
 Nuclear repulsion after empirical dispersion term =     1944.4300412332 Hartrees.
 One-electron integrals computed using PRISM.
 NBasis=   465 RedAO= T EigKep=  1.90D-03  NBF=   465
 NBsUse=   465 1.00D-06 EigRej= -1.00D+00 NBFU=   465
 Initial guess from the checkpoint file:  "ts1-frame31_qm.chk"
 B after Tr=     0.009126   -0.109619    0.064553
         Rot=    1.000000    0.000652    0.000134    0.000093 Ang=   0.08 deg.
 ExpMin= 1.61D-01 ExpMax= 5.48D+03 ExpMxC= 8.25D+02 IAcc=2 IRadAn=         4 AccDes= 0.00D+00
 Harris functional with IExCor=  402 and IRadAn=       4 diagonalized for initial guess.
 HarFok:  IExCor=  402 AccDes= 0.00D+00 IRadAn=         4 IDoV= 1 UseB2=F ITyADJ=14
 ICtDFT=  3500011 ScaDFX=  1.000000  1.000000  1.000000  1.000000
 FoFCou: FMM=F IPFlag=           0 FMFlag=      100000 FMFlg1=           0
         NFxFlg=           0 DoJE=T BraDBF=F KetDBF=T FulRan=T
         wScrn=  0.000000 ICntrl=     500 IOpCl=  0 I1Cent=   200000004 NGrid=           0
         NMat0=    1 NMatS0=      1 NMatT0=    0 NMatD0=    1 NMtDS0=    0 NMtDT0=    0
 Symmetry not used in FoFCou.
 Requested convergence on RMS density matrix=1.00D-08 within 128 cycles.
 Requested convergence on MAX density matrix=1.00D-06.
 Requested convergence on             energy=1.00D-06.
 No special actions if energy rises.
 Integral accuracy reduced to 1.0D-05 until final iterations.
 Initial convergence to 1.0D-05 achieved.  Increase integral accuracy.
 SCF Done:  E(RB3LYP) =  -1057.90593239     A.U. after   11 cycles
            NFock= 11  Conv=0.57D-08     -V/T= 2.0092
 Calling FoFJK, ICntrl=      2127 FMM=F ISym2X=0 I1Cent= 0 IOpClX= 0 NMat=1 NMatS=1 NMatT=0.
 -------------------------------------------------------------------
 Center     Atomic                   Forces (Hartrees/Bohr)
 Number     Number              X              Y              Z
 -------------------------------------------------------------------
      1        6           0.000497644    0.000349050   -0.000454212
      2        1          -0.000105053   -0.000163548    0.000184509
      3        1          -0.000256154   -0.000015421    0.000144528
      4        6           0.000313485    0.000358657   -0.000683069
      5        8           0.000002126   -0.000354608    0.000135259
      6        8          -0.000165757    0.000140778    0.000288237
      7        1           0.000010254   -0.000373899   -0.000077864
      8        6          -0.000005212    0.000081973    0.000043740
      9        1           0.000003596    0.000027209   -0.000016779
     10        1          -0.000014692   -0.000015504   -0.000009260
     11        6          -0.000007596    0.000504316   -0.000486653
     12        8          -0.000009580   -0.000165400    0.000170257
     13        8          -0.000007601    0.000377902    0.000380122
     14        6          -0.000241501   -0.000195869   -0.000085823
     15        1          -0.000106247   -0.000064987    0.000015573
     16        6          -0.000049825   -0.000024099   -0.000049689
     17        1           0.000012803    0.000054350   -0.000020276
     18        1          -0.000007211    0.000018806    0.000027555
     19        6           0.000064692   -0.000002935    0.000009280
     20        1           0.000013642   -0.000005788    0.000012498
     21        6          -0.000023521    0.000000600   -0.000022656
     22        1          -0.000004705   -0.000000887    0.000000559
     23        1           0.000006020    0.000006439    0.000002481
     24        1           0.000015513    0.000007603    0.000007896
     25        6          -0.000009433   -0.000055092    0.000001827
     26        1           0.000000822   -0.000009311    0.000021773
     27        1          -0.000017102   -0.000005160    0.000000779
     28        1          -0.000028909    0.000107528    0.000058180
     29        6           0.000277129    0.000268455    0.000552386
     30        8          -0.000567961    0.000655253   -0.000240671
     31        7          -0.000136482   -0.000549114   -0.000267029
     32        1          -0.000108956    0.000385873   -0.000100385
     33        6          -0.000026917   -0.000042288    0.000266698
     34        1           0.000028865    0.000058493   -0.000035240
     35        6          -0.000010271    0.000009830   -0.000001098
     36        1          -0.000006615    0.000002590    0.000010976
     37        6          -0.000001508   -0.000002497    0.000001095
     38        1           0.000011889    0.000009356    0.000006501
     39        1          -0.000001765    0.000004517    0.000003218
     40        1           0.000001963    0.000002539   -0.000008455
     41        6           0.000002013   -0.000004030    0.000000856
     42        1           0.000002090    0.000001001   -0.000000064
     43        1           0.000001316   -0.000001021    0.000000080
     44        1           0.000000463    0.000005002   -0.000002557
     45        8           0.001823910   -0.001191315    0.001092732
     46        1          -0.000416283   -0.000071481   -0.001370111
     47        1          -0.000378776    0.000169164    0.000241033
     48        1          -0.000344962   -0.000345766    0.000206892
     49        1          -0.000000795   -0.000005747    0.000020173
     50        1          -0.000029495    0.000063110   -0.000003613
     51        1           0.000000652   -0.000004628    0.000027812
 -------------------------------------------------------------------
 Cartesian Forces:  Max     0.001823910 RMS     0.000294490

 GradGradGradGradGradGradGradGradGradGradGradGradGradGradGradGradGradGrad
 Berny optimization.
 FormGI is forming the generalized inverse of G from B-inverse, IUseBI=4.
 Internal  Forces:  Max     0.001715329 RMS     0.000281039
 Search for a saddle point.
 Step number   8 out of a maximum of  259
 All quantities printed in internal units (Hartrees-Bohrs-Radians)
 Swapping is turned off.
 Update second derivatives using D2CorX and points    1    2    3    4    5
                                                      7    8
 ITU=  0  0  0  0  0  0  0  0
     Eigenvalues ---   -0.02189   0.00011   0.00056   0.00241   0.00247
     Eigenvalues ---    0.00258   0.00302   0.00328   0.00340   0.00357
     Eigenvalues ---    0.00395   0.00406   0.00506   0.00569   0.00658
     Eigenvalues ---    0.00778   0.01280   0.01572   0.01593   0.01978
     Eigenvalues ---    0.02221   0.02708   0.03023   0.03161   0.03462
     Eigenvalues ---    0.03599   0.03677   0.03720   0.03837   0.03906
     Eigenvalues ---    0.03981   0.04075   0.04205   0.04245   0.04327
     Eigenvalues ---    0.04391   0.04416   0.04538   0.04615   0.04642
     Eigenvalues ---    0.04648   0.04719   0.04733   0.04768   0.04793
     Eigenvalues ---    0.04873   0.04887   0.05010   0.05275   0.05606
     Eigenvalues ---    0.05629   0.05803   0.05843   0.05874   0.07031
     Eigenvalues ---    0.07502   0.07532   0.08007   0.08674   0.08721
     Eigenvalues ---    0.10326   0.11712   0.11801   0.11952   0.12039
     Eigenvalues ---    0.12088   0.12113   0.12316   0.12492   0.12533
     Eigenvalues ---    0.12561   0.12761   0.13053   0.13236   0.13369
     Eigenvalues ---    0.13417   0.13766   0.13884   0.14386   0.14466
     Eigenvalues ---    0.15065   0.15276   0.15356   0.17481   0.17921
     Eigenvalues ---    0.18158   0.18595   0.18858   0.18988   0.19528
     Eigenvalues ---    0.20529   0.22397   0.22466   0.22559   0.23460
     Eigenvalues ---    0.24281   0.26821   0.27718   0.27866   0.28175
     Eigenvalues ---    0.28465   0.28841   0.29705   0.30426   0.30903
     Eigenvalues ---    0.31424   0.32152   0.32770   0.32839   0.32878
     Eigenvalues ---    0.32947   0.32998   0.32998   0.33090   0.33209
     Eigenvalues ---    0.33238   0.33338   0.33433   0.33448   0.33551
     Eigenvalues ---    0.33633   0.33714   0.33769   0.34085   0.34134
     Eigenvalues ---    0.34189   0.34349   0.34508   0.34604   0.34634
     Eigenvalues ---    0.34675   0.34925   0.35208   0.35965   0.36424
     Eigenvalues ---    0.40285   0.41754   0.44033   0.46146   0.54018
     Eigenvalues ---    0.57120   0.58009   0.63060   0.70306   0.85614
     Eigenvalues ---    0.92798   0.99224
 Eigenvectors required to have negative eigenvalues:
                          R7        R17       D73       D70       D37
   1                   -0.35476  -0.32848  -0.22584   0.22540   0.22463
                          D39       D35       D69       D68       R16
   1                    0.20629   0.20204   0.18824  -0.18719   0.18369
 RFO step:  Lambda0=1.244827007D-06 Lambda=-1.43613427D-04.
 Linear search not attempted -- option 19 set.
 Iteration  1 RMS(Cart)=  0.02624890 RMS(Int)=  0.00057959
 Iteration  2 RMS(Cart)=  0.00068355 RMS(Int)=  0.00001452
 Iteration  3 RMS(Cart)=  0.00000059 RMS(Int)=  0.00001451
 Variable       Old X    -DE/DX   Delta X   Delta X   Delta X     New X
                                 (Linear)    (Quad)   (Total)
    R1        2.06424   0.00012   0.00000   0.00014   0.00014   2.06438
    R2        2.07350  -0.00024   0.00000  -0.00131  -0.00131   2.07219
    R3        2.89421   0.00007   0.00000   0.00047   0.00047   2.89468
    R4        2.06467   0.00011   0.00000   0.00091   0.00091   2.06558
    R5        2.38336  -0.00064   0.00000   0.00012   0.00012   2.38348
    R6        2.39539  -0.00010   0.00000  -0.00010  -0.00010   2.39529
    R7        2.99834  -0.00014   0.00000  -0.00825  -0.00825   2.99009
    R8        2.82249   0.00024   0.00000   0.00181   0.00181   2.82430
    R9        1.95773   0.00056   0.00000   0.00152   0.00153   1.95926
   R10        2.06461   0.00001   0.00000   0.00011   0.00011   2.06472
   R11        2.07232  -0.00000   0.00000   0.00018   0.00018   2.07250
   R12        2.90424   0.00005   0.00000   0.00005   0.00005   2.90428
   R13        2.06695  -0.00000   0.00000  -0.00028  -0.00028   2.06667
   R14        2.36882  -0.00013   0.00000   0.00025   0.00025   2.36907
   R15        2.40998   0.00039   0.00000  -0.00008  -0.00008   2.40990
   R16        3.46729  -0.00039   0.00000  -0.00736  -0.00736   3.45993
   R17        2.81517   0.00085   0.00000   0.02123   0.02123   2.83640
   R18        2.06327   0.00000   0.00000  -0.00041  -0.00041   2.06286
   R19        2.89257  -0.00010   0.00000  -0.00006  -0.00006   2.89251
   R20        2.88991  -0.00019   0.00000  -0.00067  -0.00067   2.88924
   R21        2.07427  -0.00001   0.00000  -0.00003  -0.00003   2.07425
   R22        2.06580  -0.00003   0.00000   0.00008   0.00008   2.06587
   R23        2.06856  -0.00001   0.00000   0.00011   0.00011   2.06866
   R24        2.91361  -0.00005   0.00000  -0.00020  -0.00020   2.91342
   R25        2.08184   0.00001   0.00000   0.00003   0.00003   2.08187
   R26        2.90086  -0.00000   0.00000  -0.00005  -0.00005   2.90081
   R27        2.90584   0.00002   0.00000   0.00010   0.00010   2.90594
   R28        2.07121  -0.00000   0.00000   0.00000   0.00000   2.07122
   R29        2.07348   0.00000   0.00000  -0.00001  -0.00001   2.07347
   R30        2.07355  -0.00002   0.00000  -0.00012  -0.00012   2.07343
   R31        2.07314  -0.00000   0.00000  -0.00004  -0.00004   2.07310
   R32        2.07345  -0.00001   0.00000  -0.00000  -0.00000   2.07345
   R33        2.06538   0.00011   0.00000   0.00021   0.00021   2.06559
   R34        2.51604  -0.00031   0.00000   0.00011   0.00011   2.51614
   R35        2.60941  -0.00035   0.00000  -0.00140  -0.00140   2.60801
   R36        1.94621   0.00002   0.00000   0.00145   0.00144   1.94765
   R37        2.76227   0.00021   0.00000  -0.00003  -0.00003   2.76223
   R38        2.07313  -0.00006   0.00000  -0.00012  -0.00012   2.07301
   R39        2.90822   0.00001   0.00000   0.00004   0.00004   2.90825
   R40        2.07531   0.00000   0.00000   0.00005   0.00005   2.07535
   R41        2.07112  -0.00001   0.00000  -0.00003  -0.00003   2.07109
   R42        2.89565   0.00002   0.00000   0.00001   0.00001   2.89566
   R43        2.89752  -0.00000   0.00000   0.00001   0.00001   2.89753
   R44        2.06612   0.00000   0.00000   0.00000   0.00000   2.06612
   R45        2.07297   0.00000   0.00000   0.00002   0.00002   2.07299
   R46        2.07630  -0.00000   0.00000  -0.00001  -0.00001   2.07629
   R47        2.07587  -0.00000   0.00000   0.00000   0.00000   2.07587
   R48        2.07223   0.00000   0.00000   0.00001   0.00001   2.07224
   R49        2.07106  -0.00000   0.00000   0.00001   0.00001   2.07107
   R50        1.96526   0.00172   0.00000   0.00429   0.00429   1.96955
   R51        1.92185  -0.00042   0.00000   0.00099   0.00099   1.92284
    A1        1.88436   0.00005   0.00000   0.00509   0.00509   1.88945
    A2        1.93545  -0.00019   0.00000  -0.00201  -0.00203   1.93342
    A3        1.93811  -0.00028   0.00000  -0.00568  -0.00570   1.93241
    A4        1.88920   0.00008   0.00000   0.00508   0.00507   1.89428
    A5        1.88070   0.00022   0.00000   0.00082   0.00082   1.88151
    A6        1.93380   0.00014   0.00000  -0.00268  -0.00269   1.93111
    A7        2.03880   0.00007   0.00000   0.00065   0.00063   2.03942
    A8        2.02426   0.00087   0.00000   0.00085   0.00082   2.02509
    A9        2.21872  -0.00092   0.00000  -0.00092  -0.00093   2.21779
   A10        2.07415  -0.00107   0.00000  -0.00972  -0.00972   2.06443
   A11        2.04197  -0.00025   0.00000   0.00673   0.00674   2.04871
   A12        1.89722  -0.00001   0.00000  -0.00208  -0.00208   1.89514
   A13        1.93661   0.00004   0.00000  -0.00052  -0.00053   1.93608
   A14        1.92988  -0.00000   0.00000   0.00096   0.00095   1.93083
   A15        1.90010   0.00000   0.00000  -0.00060  -0.00060   1.89951
   A16        1.87211   0.00000   0.00000   0.00101   0.00101   1.87312
   A17        1.92629  -0.00003   0.00000   0.00120   0.00120   1.92750
   A18        2.05356   0.00004   0.00000  -0.00073  -0.00072   2.05284
   A19        2.00313   0.00018   0.00000   0.00129   0.00131   2.00444
   A20        2.22564  -0.00022   0.00000  -0.00056  -0.00059   2.22506
   A21        2.11843  -0.00054   0.00000  -0.00875  -0.00879   2.10964
   A22        2.05340   0.00123   0.00000   0.02101   0.02099   2.07439
   A23        1.93288  -0.00011   0.00000  -0.00043  -0.00043   1.93245
   A24        1.87246  -0.00014   0.00000  -0.00113  -0.00113   1.87132
   A25        1.86641   0.00004   0.00000   0.00004   0.00004   1.86645
   A26        2.04060   0.00024   0.00000  -0.00112  -0.00112   2.03948
   A27        1.90975   0.00002   0.00000   0.00071   0.00071   1.91046
   A28        1.83208  -0.00005   0.00000   0.00212   0.00212   1.83420
   A29        1.92001   0.00002   0.00000   0.00012   0.00012   1.92013
   A30        1.90915   0.00007   0.00000   0.00024   0.00024   1.90939
   A31        1.96139  -0.00018   0.00000  -0.00046  -0.00046   1.96093
   A32        1.84950  -0.00001   0.00000  -0.00015  -0.00015   1.84935
   A33        1.89220   0.00004   0.00000  -0.00007  -0.00007   1.89214
   A34        1.92823   0.00007   0.00000   0.00033   0.00033   1.92856
   A35        1.89068   0.00003   0.00000  -0.00003  -0.00003   1.89065
   A36        1.93289   0.00004   0.00000   0.00018   0.00018   1.93306
   A37        1.93820  -0.00011   0.00000  -0.00020  -0.00020   1.93800
   A38        1.88145  -0.00003   0.00000   0.00013   0.00013   1.88158
   A39        1.89199   0.00001   0.00000   0.00011   0.00011   1.89210
   A40        1.92690   0.00007   0.00000  -0.00018  -0.00018   1.92672
   A41        1.94534  -0.00000   0.00000  -0.00016  -0.00016   1.94518
   A42        1.94808  -0.00001   0.00000  -0.00009  -0.00009   1.94800
   A43        1.92426   0.00001   0.00000   0.00021   0.00021   1.92446
   A44        1.88750   0.00000   0.00000  -0.00008  -0.00008   1.88742
   A45        1.87654  -0.00000   0.00000  -0.00005  -0.00005   1.87649
   A46        1.87934   0.00000   0.00000   0.00018   0.00018   1.87951
   A47        1.91654  -0.00002   0.00000  -0.00009  -0.00009   1.91645
   A48        1.94491   0.00002   0.00000  -0.00023  -0.00023   1.94469
   A49        1.95926   0.00000   0.00000   0.00076   0.00076   1.96002
   A50        1.88203   0.00000   0.00000   0.00009   0.00009   1.88212
   A51        1.85349   0.00002   0.00000   0.00026   0.00026   1.85375
   A52        1.90386  -0.00003   0.00000  -0.00079  -0.00079   1.90307
   A53        2.07629   0.00030   0.00000  -0.00017  -0.00015   2.07614
   A54        1.95643  -0.00025   0.00000   0.00136   0.00137   1.95780
   A55        1.98520  -0.00004   0.00000   0.00012   0.00010   1.98530
   A56        1.99362   0.00117   0.00000  -0.00058  -0.00057   1.99305
   A57        1.92384  -0.00054   0.00000   0.00449   0.00449   1.92833
   A58        2.04730   0.00022   0.00000   0.00175   0.00171   2.04901
   A59        1.97312   0.00051   0.00000   0.00216   0.00213   1.97524
   A60        1.92111  -0.00005   0.00000  -0.00048  -0.00048   1.92063
   A61        1.97449   0.00003   0.00000   0.00045   0.00045   1.97495
   A62        1.87152   0.00002   0.00000   0.00004   0.00004   1.87157
   A63        1.91423   0.00003   0.00000   0.00009   0.00009   1.91432
   A64        1.87351   0.00000   0.00000   0.00010   0.00010   1.87361
   A65        1.90580  -0.00004   0.00000  -0.00022  -0.00022   1.90559
   A66        1.85756   0.00000   0.00000   0.00000   0.00000   1.85757
   A67        1.94127   0.00001   0.00000  -0.00006  -0.00006   1.94122
   A68        1.92402  -0.00001   0.00000   0.00001   0.00001   1.92402
   A69        1.89537  -0.00000   0.00000   0.00005   0.00005   1.89543
   A70        1.89847  -0.00000   0.00000   0.00002   0.00002   1.89849
   A71        1.94438  -0.00000   0.00000  -0.00002  -0.00002   1.94436
   A72        1.92209   0.00002   0.00000   0.00013   0.00013   1.92222
   A73        1.94614   0.00000   0.00000   0.00002   0.00002   1.94615
   A74        1.93340  -0.00000   0.00000  -0.00000  -0.00000   1.93340
   A75        1.89816  -0.00001   0.00000  -0.00002  -0.00002   1.89814
   A76        1.88222  -0.00001   0.00000  -0.00015  -0.00015   1.88207
   A77        1.88002  -0.00000   0.00000   0.00002   0.00002   1.88004
   A78        1.93522  -0.00000   0.00000   0.00003   0.00003   1.93525
   A79        1.94477   0.00000   0.00000   0.00003   0.00003   1.94480
   A80        1.94270  -0.00000   0.00000  -0.00003  -0.00003   1.94267
   A81        1.87581   0.00000   0.00000  -0.00000  -0.00000   1.87581
   A82        1.87900   0.00000   0.00000  -0.00002  -0.00002   1.87898
   A83        1.88341   0.00000   0.00000  -0.00001  -0.00001   1.88341
   A84        1.96082  -0.00055   0.00000  -0.00061  -0.00062   1.96020
   A85        3.25859   0.00018   0.00000   0.00050   0.00054   3.25913
   A86        3.05598  -0.00087   0.00000   0.00118   0.00123   3.05721
   A87        3.11573  -0.00026   0.00000  -0.01260  -0.01269   3.10304
   A88        3.11056   0.00011   0.00000   0.00380   0.00380   3.11436
   A89        3.16028   0.00058   0.00000  -0.00211  -0.00211   3.15816
   A90        3.30877   0.00001   0.00000  -0.00607  -0.00598   3.30279
   A91        3.12448  -0.00033   0.00000  -0.02163  -0.02161   3.10286
   A92        3.14898   0.00003   0.00000  -0.00401  -0.00402   3.14497
    D1       -0.51528   0.00007   0.00000   0.07088   0.07088  -0.44440
    D2        2.67911  -0.00027   0.00000   0.06002   0.06003   2.73915
    D3        1.54874   0.00007   0.00000   0.07901   0.07901   1.62775
    D4       -1.54006  -0.00027   0.00000   0.06816   0.06816  -1.47190
    D5       -2.67585   0.00047   0.00000   0.08153   0.08152  -2.59433
    D6        0.51854   0.00012   0.00000   0.07068   0.07067   0.58922
    D7       -3.02677  -0.00018   0.00000  -0.03030  -0.03029  -3.05706
    D8        0.05529   0.00027   0.00000  -0.01799  -0.01801   0.03728
    D9        3.10668   0.00029   0.00000   0.02963   0.02965   3.13632
   D10        0.02419  -0.00014   0.00000   0.01742   0.01746   0.04164
   D11        2.34247   0.00057   0.00000   0.01767   0.01760   2.36007
   D12       -0.77778  -0.00023   0.00000  -0.00419  -0.00413  -0.78191
   D13       -0.30336   0.00007   0.00000  -0.02966  -0.02966  -0.33303
   D14        2.87908  -0.00004   0.00000  -0.02967  -0.02967   2.84942
   D15        1.78387   0.00008   0.00000  -0.03292  -0.03292   1.75095
   D16       -1.31686  -0.00002   0.00000  -0.03293  -0.03293  -1.34979
   D17       -2.44891   0.00006   0.00000  -0.03135  -0.03136  -2.48027
   D18        0.73354  -0.00004   0.00000  -0.03136  -0.03136   0.70218
   D19       -3.05329  -0.00054   0.00000   0.01376   0.01370  -3.03959
   D20        0.04153  -0.00041   0.00000   0.01382   0.01376   0.05528
   D21       -2.97625  -0.00064   0.00000  -0.02177  -0.02182  -2.99807
   D22        0.21097  -0.00076   0.00000  -0.02178  -0.02183   0.18915
   D23        0.41575  -0.00025   0.00000   0.00254   0.00252   0.41827
   D24       -1.84175  -0.00044   0.00000  -0.00786  -0.00788  -1.84963
   D25       -2.98974  -0.00131   0.00000   0.00287   0.00289  -2.98685
   D26       -1.30097   0.00007   0.00000   0.00233   0.00233  -1.29864
   D27        2.95747   0.00003   0.00000   0.00230   0.00230   2.95977
   D28        0.80910   0.00001   0.00000   0.00202   0.00202   0.81112
   D29        0.85055  -0.00003   0.00000  -0.00047  -0.00047   0.85008
   D30       -1.17419  -0.00007   0.00000  -0.00049  -0.00049  -1.17469
   D31        2.96062  -0.00009   0.00000  -0.00078  -0.00078   2.95984
   D32        2.92907   0.00008   0.00000   0.00209   0.00209   2.93117
   D33        0.90433   0.00004   0.00000   0.00207   0.00207   0.90640
   D34       -1.24405   0.00002   0.00000   0.00179   0.00179  -1.24226
   D35        3.09360   0.00001   0.00000  -0.00538  -0.00538   3.08821
   D36       -0.81304  -0.00000   0.00000  -0.00372  -0.00371  -0.81676
   D37        0.91137   0.00010   0.00000  -0.00303  -0.00304   0.90834
   D38       -2.99527   0.00009   0.00000  -0.00137  -0.00137  -2.99663
   D39       -1.20834  -0.00003   0.00000  -0.00485  -0.00485  -1.21319
   D40        1.16820  -0.00004   0.00000  -0.00319  -0.00318   1.16502
   D41        0.68821   0.00005   0.00000   0.00844   0.00844   0.69666
   D42        2.74809   0.00005   0.00000   0.00868   0.00868   2.75678
   D43       -1.38762   0.00009   0.00000   0.00844   0.00844  -1.37918
   D44        2.81419  -0.00002   0.00000   0.00825   0.00825   2.82244
   D45       -1.40912  -0.00002   0.00000   0.00850   0.00850  -1.40063
   D46        0.73835   0.00002   0.00000   0.00825   0.00825   0.74661
   D47       -1.44942   0.00002   0.00000   0.00821   0.00821  -1.44121
   D48        0.61046   0.00003   0.00000   0.00845   0.00845   0.61891
   D49        2.75793   0.00007   0.00000   0.00821   0.00821   2.76614
   D50       -1.06780  -0.00004   0.00000   0.00130   0.00130  -1.06650
   D51        3.10273  -0.00003   0.00000   0.00158   0.00158   3.10431
   D52        1.01482  -0.00004   0.00000   0.00128   0.00128   1.01610
   D53        0.99770   0.00001   0.00000   0.00144   0.00144   0.99914
   D54       -1.11496   0.00001   0.00000   0.00172   0.00172  -1.11324
   D55        3.08032   0.00000   0.00000   0.00142   0.00142   3.08174
   D56        3.06139   0.00003   0.00000   0.00156   0.00156   3.06294
   D57        0.94873   0.00004   0.00000   0.00183   0.00183   0.95056
   D58       -1.13918   0.00003   0.00000   0.00153   0.00153  -1.13765
   D59       -1.23805   0.00000   0.00000   0.00835   0.00835  -1.22970
   D60        2.96098  -0.00001   0.00000   0.00845   0.00845   2.96942
   D61        0.81952   0.00001   0.00000   0.00909   0.00909   0.82861
   D62        2.97008   0.00003   0.00000   0.00844   0.00844   2.97852
   D63        0.88593   0.00002   0.00000   0.00853   0.00853   0.89446
   D64       -1.25553   0.00004   0.00000   0.00918   0.00918  -1.24635
   D65        0.91286   0.00002   0.00000   0.00831   0.00831   0.92118
   D66       -1.17130   0.00002   0.00000   0.00841   0.00841  -1.16289
   D67        2.97043   0.00004   0.00000   0.00905   0.00905   2.97949
   D68       -0.96065   0.00030   0.00000  -0.00646  -0.00645  -0.96710
   D69        2.95781   0.00039   0.00000  -0.00865  -0.00866   2.94914
   D70        0.84436  -0.00063   0.00000  -0.00885  -0.00884   0.83552
   D71        3.13572  -0.00022   0.00000   0.00050   0.00050   3.13622
   D72       -3.02070  -0.00048   0.00000  -0.00745  -0.00742  -3.02812
   D73       -0.72935  -0.00006   0.00000   0.00191   0.00193  -0.72742
   D74       -0.50685   0.00002   0.00000  -0.00159  -0.00158  -0.50843
   D75        1.64142   0.00005   0.00000  -0.00152  -0.00151   1.63991
   D76       -2.53951   0.00003   0.00000  -0.00148  -0.00148  -2.54098
   D77        1.76172  -0.00004   0.00000   0.00909   0.00908   1.77080
   D78       -2.37320  -0.00002   0.00000   0.00916   0.00916  -2.36404
   D79       -0.27094  -0.00003   0.00000   0.00920   0.00919  -0.26175
   D80       -1.02069   0.00001   0.00000  -0.00062  -0.00062  -1.02131
   D81        1.04079   0.00001   0.00000  -0.00058  -0.00058   1.04021
   D82       -3.07664   0.00001   0.00000  -0.00064  -0.00064  -3.07728
   D83        1.13139  -0.00001   0.00000  -0.00086  -0.00086   1.13052
   D84       -3.09032  -0.00001   0.00000  -0.00082  -0.00082  -3.09115
   D85       -0.92456  -0.00001   0.00000  -0.00089  -0.00089  -0.92545
   D86       -3.10332  -0.00001   0.00000  -0.00081  -0.00081  -3.10413
   D87       -1.04184  -0.00000   0.00000  -0.00078  -0.00078  -1.04262
   D88        1.12392  -0.00001   0.00000  -0.00084  -0.00084   1.12308
   D89       -0.94973  -0.00001   0.00000  -0.00136  -0.00136  -0.95109
   D90       -3.05861  -0.00001   0.00000  -0.00143  -0.00143  -3.06004
   D91        1.13096  -0.00001   0.00000  -0.00146  -0.00146   1.12950
   D92        1.08878   0.00000   0.00000  -0.00135  -0.00135   1.08743
   D93       -1.02010  -0.00000   0.00000  -0.00142  -0.00142  -1.02153
   D94       -3.11371   0.00000   0.00000  -0.00146  -0.00146  -3.11517
   D95       -3.10390  -0.00000   0.00000  -0.00131  -0.00131  -3.10521
   D96        1.07040  -0.00001   0.00000  -0.00138  -0.00138   1.06902
   D97       -1.02321  -0.00000   0.00000  -0.00142  -0.00142  -1.02462
   D98       -1.07957  -0.00000   0.00000  -0.00057  -0.00057  -1.08014
   D99        3.11501  -0.00000   0.00000  -0.00060  -0.00060   3.11440
   D100       1.01170  -0.00000   0.00000  -0.00060  -0.00060   1.01110
   D101      -3.11012  -0.00000   0.00000  -0.00059  -0.00059  -3.11071
   D102       1.08446  -0.00000   0.00000  -0.00062  -0.00062   1.08383
   D103      -1.01886  -0.00000   0.00000  -0.00061  -0.00061  -1.01947
   D104       1.08439   0.00000   0.00000  -0.00065  -0.00065   1.08374
   D105      -1.00421   0.00000   0.00000  -0.00069  -0.00069  -1.00490
   D106      -3.10753   0.00000   0.00000  -0.00068  -0.00068  -3.10820
         Item               Value     Threshold  Converged?
 Maximum Force            0.001715     0.000450     NO 
 RMS     Force            0.000281     0.000300     YES
 Maximum Displacement     0.160032     0.001800     NO 
 RMS     Displacement     0.026252     0.001200     NO 
 Predicted change in Energy=-7.442604D-05
 GradGradGradGradGradGradGradGradGradGradGradGradGradGradGradGradGradGrad

 Symmetry turned off by external request.
 Stoichiometry    C14H30NO6(1-)
 Framework group  C1[X(C14H30NO6)]
 Deg. of freedom   147
 Full point group                 C1      NOp   1
                          Input orientation:                          
 ---------------------------------------------------------------------
 Center     Atomic      Atomic             Coordinates (Angstroms)
 Number     Number       Type             X           Y           Z
 ---------------------------------------------------------------------
      1          6           0       55.074797   30.571791   48.564437
      2          1           0       54.099460   30.159591   48.295733
      3          1           0       55.603094   30.834697   47.640197
      4          6           0       54.914904   31.838342   49.411012
      5          8           0       53.842332   32.486674   49.269248
      6          8           0       55.901539   32.144741   50.145393
      7          1           0       55.780658   33.379198   50.979182
      8          6           0       52.022223   38.910403   48.836275
      9          1           0       51.833082   39.799162   49.442998
     10          1           0       52.655599   39.195029   47.987380
     11          6           0       52.746416   37.830371   49.655469
     12          8           0       53.335175   38.191645   50.701652
     13          8           0       52.710596   36.660237   49.149705
     14          6           0       55.821937   35.894020   49.904764
     15          1           0       55.213596   36.754985   49.621402
     16          6           0       56.043947   34.969444   48.705283
     17          1           0       55.129205   34.411384   48.488649
     18          1           0       56.800709   34.220210   48.958863
     19          6           0       56.454262   35.743270   47.436537
     20          1           0       57.154504   36.541853   47.729144
     21          6           0       57.180866   34.820819   46.447855
     22          1           0       58.099832   34.411448   46.882850
     23          1           0       57.446164   35.348427   45.523103
     24          1           0       56.538474   33.973907   46.175918
     25          6           0       55.231722   36.391193   46.765503
     26          1           0       54.599079   35.615208   46.317062
     27          1           0       55.531754   37.082569   45.968082
     28          1           0       54.600011   36.924352   47.480676
     29          6           0       55.178345   35.273655   51.145139
     30          8           0       55.702766   34.161242   51.655408
     31          7           0       54.855821   36.222243   52.094259
     32          1           0       54.357305   37.012589   51.659424
     33          6           0       54.226028   35.753209   53.327129
     34          1           0       53.647663   34.841986   53.130783
     35          6           0       55.234001   35.493196   54.460639
     36          1           0       55.939593   34.744711   54.082393
     37          6           0       56.012781   36.764951   54.812968
     38          1           0       56.485645   37.176977   53.917401
     39          1           0       56.789099   36.566550   55.562191
     40          1           0       55.341343   37.532291   55.222302
     41          6           0       54.515896   34.918816   55.687604
     42          1           0       53.775652   35.630923   56.077029
     43          1           0       55.220920   34.700225   56.498558
     44          1           0       53.987124   33.990952   55.441432
     45          8           0       53.614736   34.738790   50.547523
     46          1           0       53.223701   35.505189   49.959312
     47          1           0       53.689759   33.860996   50.038401
     48          1           0       55.676494   29.828150   49.093335
     49          1           0       51.087325   38.516859   48.427463
     50          1           0       56.788179   36.284612   50.249198
     51          1           0       53.516894   36.528918   53.645738
 ---------------------------------------------------------------------
 Rotational constants (GHZ):      0.2742534      0.2111894      0.1497375
 Standard basis: 6-31G(d,p) (6D, 7F)
   465 basis functions,   798 primitive gaussians,   465 cartesian basis functions
    85 alpha electrons       85 beta electrons
       nuclear repulsion energy      1943.9427798721 Hartrees.
 NAtoms=   51 NActive=   51 NUniq=   51 SFac= 1.00D+00 NAtFMM=   60 NAOKFM=F Big=F
 Integral buffers will be    131072 words long.
 Raffenetti 2 integral format.
 Two-electron integral symmetry is turned off.
 Nuclear repulsion after empirical dispersion term =     1943.8825425837 Hartrees.
 One-electron integrals computed using PRISM.
 NBasis=   465 RedAO= T EigKep=  1.89D-03  NBF=   465
 NBsUse=   465 1.00D-06 EigRej= -1.00D+00 NBFU=   465
 Initial guess from the checkpoint file:  "ts1-frame31_qm.chk"
 B after Tr=    -0.013036    0.016333    0.003917
         Rot=    1.000000   -0.000277   -0.000203   -0.000181 Ang=  -0.04 deg.
 ExpMin= 1.61D-01 ExpMax= 5.48D+03 ExpMxC= 8.25D+02 IAcc=2 IRadAn=         4 AccDes= 0.00D+00
 Harris functional with IExCor=  402 and IRadAn=       4 diagonalized for initial guess.
 HarFok:  IExCor=  402 AccDes= 0.00D+00 IRadAn=         4 IDoV= 1 UseB2=F ITyADJ=14
 ICtDFT=  3500011 ScaDFX=  1.000000  1.000000  1.000000  1.000000
 FoFCou: FMM=F IPFlag=           0 FMFlag=      100000 FMFlg1=           0
         NFxFlg=           0 DoJE=T BraDBF=F KetDBF=T FulRan=T
         wScrn=  0.000000 ICntrl=     500 IOpCl=  0 I1Cent=   200000004 NGrid=           0
         NMat0=    1 NMatS0=      1 NMatT0=    0 NMatD0=    1 NMtDS0=    0 NMtDT0=    0
 Symmetry not used in FoFCou.
 Requested convergence on RMS density matrix=1.00D-08 within 128 cycles.
 Requested convergence on MAX density matrix=1.00D-06.
 Requested convergence on             energy=1.00D-06.
 No special actions if energy rises.
 Integral accuracy reduced to 1.0D-05 until final iterations.
 Initial convergence to 1.0D-05 achieved.  Increase integral accuracy.
 SCF Done:  E(RB3LYP) =  -1057.90597462     A.U. after   10 cycles
            NFock= 10  Conv=0.69D-08     -V/T= 2.0092
 Calling FoFJK, ICntrl=      2127 FMM=F ISym2X=0 I1Cent= 0 IOpClX= 0 NMat=1 NMatS=1 NMatT=0.
 -------------------------------------------------------------------
 Center     Atomic                   Forces (Hartrees/Bohr)
 Number     Number              X              Y              Z
 -------------------------------------------------------------------
      1        6          -0.000071771   -0.000054638    0.000097063
      2        1           0.000015547    0.000044766   -0.000037110
      3        1           0.000036606   -0.000001983   -0.000027603
      4        6           0.000050837   -0.000027831    0.000182417
      5        8          -0.000036883    0.000137163   -0.000005121
      6        8           0.000014028   -0.000063151   -0.000099972
      7        1          -0.000074135    0.000405767    0.000315552
      8        6           0.000035128   -0.000000386   -0.000030921
      9        1           0.000004864    0.000013608   -0.000000896
     10        1          -0.000008276   -0.000018964   -0.000001238
     11        6          -0.000026797   -0.000341472    0.000055664
     12        8           0.000058031    0.000077465    0.000068417
     13        8           0.000092038   -0.000319910    0.000057072
     14        6           0.000098725    0.000068708    0.000015758
     15        1           0.000038807    0.000024899    0.000001762
     16        6           0.000015271    0.000011840    0.000011192
     17        1           0.000001200   -0.000011552   -0.000007883
     18        1          -0.000002047    0.000000001   -0.000000327
     19        6          -0.000021279    0.000005802   -0.000012857
     20        1          -0.000001649   -0.000000928    0.000000748
     21        6           0.000004336   -0.000003340    0.000006165
     22        1           0.000002426   -0.000002679    0.000000029
     23        1          -0.000000651   -0.000000417    0.000002323
     24        1          -0.000003238   -0.000002491   -0.000002199
     25        6           0.000005232    0.000016149    0.000006817
     26        1          -0.000002411    0.000003291   -0.000000114
     27        1           0.000006184   -0.000002335   -0.000003508
     28        1          -0.000003231   -0.000027447   -0.000009906
     29        6          -0.000049797   -0.000026213   -0.000292678
     30        8           0.000269096   -0.000582887   -0.000166408
     31        7          -0.000025332    0.000189837    0.000161611
     32        1           0.000040116   -0.000064282   -0.000034621
     33        6           0.000017955    0.000040923   -0.000031925
     34        1          -0.000008843   -0.000016780    0.000020046
     35        6          -0.000000323   -0.000000069    0.000001601
     36        1           0.000003359   -0.000000469   -0.000001525
     37        6           0.000002014    0.000000857   -0.000003497
     38        1          -0.000001873   -0.000002770   -0.000000859
     39        1          -0.000002081   -0.000000519   -0.000000076
     40        1          -0.000001116   -0.000000131    0.000001444
     41        6           0.000000025    0.000001372    0.000001113
     42        1           0.000000439    0.000000058    0.000000167
     43        1          -0.000000719   -0.000000008   -0.000000843
     44        1          -0.000001320   -0.000000481    0.000001131
     45        8          -0.001200067    0.001077032   -0.000806789
     46        1           0.000585590   -0.000429392    0.000732706
     47        1           0.000140328   -0.000163593   -0.000152363
     48        1           0.000044249    0.000044297   -0.000033762
     49        1          -0.000027191    0.000015041    0.000035605
     50        1          -0.000003185    0.000000071   -0.000006593
     51        1          -0.000008214   -0.000011828   -0.000004809
 -------------------------------------------------------------------
 Cartesian Forces:  Max     0.001200067 RMS     0.000191821

 GradGradGradGradGradGradGradGradGradGradGradGradGradGradGradGradGradGrad
 Berny optimization.
 FormGI is forming the generalized inverse of G from B-inverse, IUseBI=4.
 Internal  Forces:  Max     0.001541113 RMS     0.000143005
 Search for a saddle point.
 Step number   9 out of a maximum of  259
 All quantities printed in internal units (Hartrees-Bohrs-Radians)
 Swapping is turned off.
 Update second derivatives using D2CorX and points    1    2    3    4    5
                                                      8    9
 ITU=  0  0  0  0  0  0  0  0  0
     Eigenvalues ---   -0.02203  -0.00065   0.00029   0.00242   0.00250
     Eigenvalues ---    0.00262   0.00302   0.00328   0.00340   0.00357
     Eigenvalues ---    0.00395   0.00407   0.00515   0.00569   0.00657
     Eigenvalues ---    0.00776   0.01241   0.01570   0.01596   0.01976
     Eigenvalues ---    0.02234   0.02718   0.03024   0.03166   0.03461
     Eigenvalues ---    0.03599   0.03677   0.03720   0.03838   0.03907
     Eigenvalues ---    0.03983   0.04075   0.04206   0.04246   0.04328
     Eigenvalues ---    0.04391   0.04415   0.04538   0.04615   0.04642
     Eigenvalues ---    0.04648   0.04719   0.04733   0.04768   0.04794
     Eigenvalues ---    0.04876   0.04898   0.05017   0.05275   0.05606
     Eigenvalues ---    0.05629   0.05802   0.05843   0.05874   0.07050
     Eigenvalues ---    0.07501   0.07532   0.08009   0.08674   0.08721
     Eigenvalues ---    0.10328   0.11713   0.11800   0.11952   0.12039
     Eigenvalues ---    0.12088   0.12113   0.12316   0.12492   0.12532
     Eigenvalues ---    0.12561   0.12761   0.13053   0.13236   0.13369
     Eigenvalues ---    0.13417   0.13766   0.13884   0.14386   0.14466
     Eigenvalues ---    0.15065   0.15276   0.15356   0.17484   0.17922
     Eigenvalues ---    0.18158   0.18594   0.18858   0.18988   0.19528
     Eigenvalues ---    0.20529   0.22399   0.22467   0.22559   0.23460
     Eigenvalues ---    0.24284   0.26820   0.27717   0.27866   0.28175
     Eigenvalues ---    0.28466   0.28841   0.29706   0.30427   0.30905
     Eigenvalues ---    0.31444   0.32155   0.32770   0.32840   0.32879
     Eigenvalues ---    0.32948   0.32998   0.33000   0.33090   0.33209
     Eigenvalues ---    0.33238   0.33338   0.33433   0.33448   0.33551
     Eigenvalues ---    0.33633   0.33714   0.33769   0.34085   0.34134
     Eigenvalues ---    0.34189   0.34349   0.34509   0.34604   0.34634
     Eigenvalues ---    0.34675   0.34926   0.35209   0.35965   0.36424
     Eigenvalues ---    0.40328   0.41768   0.44029   0.46244   0.54070
     Eigenvalues ---    0.57120   0.58015   0.63071   0.70314   0.85624
     Eigenvalues ---    0.92830   0.99337
 Eigenvectors required to have negative eigenvalues:
                          R7        R17       D70       D73       D37
   1                    0.35424   0.33762  -0.22659   0.22532  -0.22336
                          D39       D35       D69       D68       R16
   1                   -0.20550  -0.20149  -0.18746   0.18622  -0.18294
 RFO step:  Lambda0=1.880332714D-07 Lambda=-6.48796157D-04.
 Linear search not attempted -- option 19 set.
 Iteration  1 RMS(Cart)=  0.07304000 RMS(Int)=  0.00728939
 Iteration  2 RMS(Cart)=  0.00850844 RMS(Int)=  0.00010571
 Iteration  3 RMS(Cart)=  0.00012214 RMS(Int)=  0.00005168
 Iteration  4 RMS(Cart)=  0.00000003 RMS(Int)=  0.00005168
 Variable       Old X    -DE/DX   Delta X   Delta X   Delta X     New X
                                 (Linear)    (Quad)   (Total)
    R1        2.06438  -0.00002   0.00000  -0.00104  -0.00104   2.06335
    R2        2.07219   0.00004   0.00000  -0.00052  -0.00052   2.07167
    R3        2.89468  -0.00002   0.00000   0.00122   0.00122   2.89590
    R4        2.06558  -0.00002   0.00000   0.00156   0.00156   2.06714
    R5        2.38348   0.00024   0.00000  -0.00291  -0.00293   2.38055
    R6        2.39529   0.00002   0.00000   0.00251   0.00251   2.39780
    R7        2.99009  -0.00005   0.00000   0.04581   0.04578   3.03587
    R8        2.82430  -0.00005   0.00000  -0.02147  -0.02145   2.80285
    R9        1.95926  -0.00056   0.00000   0.00754   0.00756   1.96681
   R10        2.06472   0.00001   0.00000   0.00068   0.00068   2.06540
   R11        2.07250  -0.00001   0.00000   0.00085   0.00085   2.07336
   R12        2.90428   0.00000   0.00000  -0.00081  -0.00081   2.90348
   R13        2.06667   0.00000   0.00000  -0.00183  -0.00183   2.06484
   R14        2.36907   0.00018   0.00000   0.00038   0.00039   2.36945
   R15        2.40990  -0.00014   0.00000   0.00035   0.00032   2.41022
   R16        3.45993   0.00005   0.00000  -0.01026  -0.01022   3.44971
   R17        2.83640  -0.00060   0.00000  -0.09911  -0.09915   2.73725
   R18        2.06286  -0.00000   0.00000  -0.00017  -0.00017   2.06269
   R19        2.89251   0.00001   0.00000  -0.00054  -0.00054   2.89197
   R20        2.88924   0.00009   0.00000  -0.00026  -0.00026   2.88898
   R21        2.07425  -0.00000   0.00000   0.00038   0.00038   2.07463
   R22        2.06587   0.00001   0.00000  -0.00018  -0.00018   2.06570
   R23        2.06866  -0.00000   0.00000   0.00005   0.00005   2.06872
   R24        2.91342   0.00000   0.00000  -0.00064  -0.00064   2.91278
   R25        2.08187  -0.00000   0.00000   0.00029   0.00029   2.08216
   R26        2.90081   0.00000   0.00000   0.00018   0.00018   2.90099
   R27        2.90594  -0.00001   0.00000  -0.00055  -0.00055   2.90539
   R28        2.07122   0.00000   0.00000   0.00001   0.00001   2.07122
   R29        2.07347  -0.00000   0.00000   0.00000   0.00000   2.07347
   R30        2.07343   0.00000   0.00000  -0.00019  -0.00019   2.07324
   R31        2.07310  -0.00000   0.00000  -0.00033  -0.00033   2.07277
   R32        2.07345   0.00000   0.00000   0.00009   0.00009   2.07354
   R33        2.06559  -0.00002   0.00000  -0.00066  -0.00066   2.06494
   R34        2.51614   0.00021   0.00000  -0.00371  -0.00366   2.51248
   R35        2.60801   0.00019   0.00000  -0.00250  -0.00249   2.60552
   R36        1.94765  -0.00002   0.00000   0.00014   0.00018   1.94784
   R37        2.76223  -0.00002   0.00000  -0.00102  -0.00102   2.76121
   R38        2.07301   0.00002   0.00000  -0.00021  -0.00021   2.07280
   R39        2.90825   0.00000   0.00000  -0.00025  -0.00025   2.90800
   R40        2.07535  -0.00000   0.00000  -0.00009  -0.00009   2.07526
   R41        2.07109   0.00000   0.00000   0.00046   0.00046   2.07155
   R42        2.89566  -0.00001   0.00000  -0.00007  -0.00007   2.89559
   R43        2.89753   0.00000   0.00000  -0.00004  -0.00004   2.89749
   R44        2.06612  -0.00000   0.00000  -0.00001  -0.00001   2.06611
   R45        2.07299  -0.00000   0.00000  -0.00001  -0.00001   2.07298
   R46        2.07629   0.00000   0.00000  -0.00002  -0.00002   2.07627
   R47        2.07587  -0.00000   0.00000  -0.00004  -0.00004   2.07583
   R48        2.07224  -0.00000   0.00000  -0.00003  -0.00003   2.07221
   R49        2.07107   0.00000   0.00000  -0.00003  -0.00003   2.07104
   R50        1.96955  -0.00154   0.00000   0.01585   0.01580   1.98535
   R51        1.92284   0.00017   0.00000  -0.00951  -0.00954   1.91331
    A1        1.88945  -0.00001   0.00000   0.01233   0.01227   1.90172
    A2        1.93342   0.00000   0.00000   0.00363   0.00359   1.93702
    A3        1.93241   0.00005   0.00000  -0.00324  -0.00325   1.92916
    A4        1.89428  -0.00001   0.00000   0.00482   0.00478   1.89906
    A5        1.88151  -0.00003   0.00000  -0.00930  -0.00931   1.87221
    A6        1.93111  -0.00000   0.00000  -0.00796  -0.00797   1.92314
    A7        2.03942  -0.00016   0.00000   0.00719   0.00724   2.04667
    A8        2.02509  -0.00022   0.00000  -0.00861  -0.00856   2.01653
    A9        2.21779   0.00038   0.00000   0.00177   0.00163   2.21942
   A10        2.06443   0.00039   0.00000   0.00989   0.00965   2.07407
   A11        2.04871   0.00017   0.00000  -0.00297  -0.00309   2.04562
   A12        1.89514   0.00000   0.00000  -0.01318  -0.01326   1.88188
   A13        1.93608   0.00000   0.00000  -0.00528  -0.00532   1.93076
   A14        1.93083  -0.00002   0.00000   0.00510   0.00509   1.93592
   A15        1.89951  -0.00000   0.00000  -0.00507  -0.00512   1.89439
   A16        1.87312   0.00001   0.00000   0.00854   0.00853   1.88165
   A17        1.92750   0.00000   0.00000   0.00974   0.00972   1.93722
   A18        2.05284  -0.00012   0.00000  -0.00593  -0.00591   2.04693
   A19        2.00444  -0.00007   0.00000   0.00445   0.00447   2.00891
   A20        2.22506   0.00019   0.00000   0.00087   0.00072   2.22577
   A21        2.10964   0.00022   0.00000   0.01199   0.01193   2.12157
   A22        2.07439  -0.00033   0.00000  -0.02027  -0.02045   2.05394
   A23        1.93245   0.00002   0.00000   0.00201   0.00201   1.93446
   A24        1.87132   0.00002   0.00000   0.00034   0.00034   1.87167
   A25        1.86645  -0.00002   0.00000  -0.00190  -0.00190   1.86455
   A26        2.03948  -0.00003   0.00000  -0.00016  -0.00016   2.03932
   A27        1.91046  -0.00000   0.00000  -0.00011  -0.00012   1.91034
   A28        1.83420   0.00001   0.00000  -0.00050  -0.00050   1.83370
   A29        1.92013   0.00001   0.00000   0.00074   0.00074   1.92087
   A30        1.90939  -0.00002   0.00000  -0.00140  -0.00140   1.90800
   A31        1.96093   0.00003   0.00000   0.00152   0.00152   1.96245
   A32        1.84935   0.00000   0.00000  -0.00081  -0.00081   1.84854
   A33        1.89214  -0.00002   0.00000   0.00082   0.00082   1.89295
   A34        1.92856  -0.00000   0.00000  -0.00099  -0.00099   1.92757
   A35        1.89065  -0.00000   0.00000   0.00022   0.00022   1.89086
   A36        1.93306  -0.00001   0.00000  -0.00132  -0.00132   1.93174
   A37        1.93800   0.00001   0.00000   0.00160   0.00160   1.93960
   A38        1.88158   0.00000   0.00000   0.00032   0.00032   1.88190
   A39        1.89210   0.00000   0.00000   0.00049   0.00048   1.89258
   A40        1.92672  -0.00001   0.00000  -0.00127  -0.00127   1.92545
   A41        1.94518   0.00000   0.00000  -0.00016  -0.00016   1.94502
   A42        1.94800  -0.00000   0.00000  -0.00008  -0.00008   1.94791
   A43        1.92446  -0.00000   0.00000  -0.00008  -0.00008   1.92438
   A44        1.88742  -0.00000   0.00000  -0.00011  -0.00011   1.88731
   A45        1.87649  -0.00000   0.00000   0.00007   0.00007   1.87656
   A46        1.87951   0.00000   0.00000   0.00039   0.00039   1.87991
   A47        1.91645   0.00000   0.00000   0.00028   0.00028   1.91673
   A48        1.94469  -0.00001   0.00000  -0.00084  -0.00084   1.94384
   A49        1.96002   0.00000   0.00000   0.00142   0.00142   1.96144
   A50        1.88212  -0.00000   0.00000   0.00081   0.00081   1.88293
   A51        1.85375  -0.00001   0.00000  -0.00111  -0.00111   1.85264
   A52        1.90307   0.00001   0.00000  -0.00058  -0.00058   1.90249
   A53        2.07614   0.00001   0.00000   0.00359   0.00357   2.07971
   A54        1.95780  -0.00002   0.00000   0.00169   0.00169   1.95949
   A55        1.98530   0.00003   0.00000   0.00449   0.00442   1.98972
   A56        1.99305  -0.00030   0.00000   0.00405   0.00404   1.99710
   A57        1.92833   0.00002   0.00000  -0.00217  -0.00211   1.92621
   A58        2.04901   0.00006   0.00000   0.00146   0.00138   2.05039
   A59        1.97524  -0.00012   0.00000   0.00400   0.00397   1.97921
   A60        1.92063   0.00002   0.00000  -0.00162  -0.00163   1.91900
   A61        1.97495  -0.00002   0.00000  -0.00144  -0.00145   1.97350
   A62        1.87157   0.00000   0.00000   0.00159   0.00159   1.87316
   A63        1.91432  -0.00001   0.00000  -0.00059  -0.00059   1.91372
   A64        1.87361  -0.00001   0.00000   0.00014   0.00014   1.87375
   A65        1.90559   0.00001   0.00000   0.00209   0.00209   1.90768
   A66        1.85757  -0.00000   0.00000  -0.00102  -0.00102   1.85655
   A67        1.94122  -0.00000   0.00000   0.00062   0.00062   1.94183
   A68        1.92402   0.00000   0.00000   0.00036   0.00036   1.92439
   A69        1.89543  -0.00000   0.00000   0.00001   0.00001   1.89544
   A70        1.89849  -0.00000   0.00000  -0.00005  -0.00005   1.89844
   A71        1.94436   0.00000   0.00000   0.00001   0.00001   1.94437
   A72        1.92222  -0.00000   0.00000   0.00029   0.00029   1.92251
   A73        1.94615  -0.00000   0.00000  -0.00000  -0.00000   1.94615
   A74        1.93340  -0.00000   0.00000  -0.00021  -0.00021   1.93319
   A75        1.89814   0.00000   0.00000   0.00000   0.00000   1.89814
   A76        1.88207   0.00000   0.00000  -0.00008  -0.00008   1.88199
   A77        1.88004   0.00000   0.00000  -0.00001  -0.00001   1.88003
   A78        1.93525   0.00000   0.00000  -0.00014  -0.00014   1.93511
   A79        1.94480  -0.00000   0.00000   0.00005   0.00005   1.94485
   A80        1.94267   0.00000   0.00000  -0.00003  -0.00003   1.94265
   A81        1.87581  -0.00000   0.00000   0.00007   0.00007   1.87588
   A82        1.87898  -0.00000   0.00000  -0.00002  -0.00002   1.87896
   A83        1.88341  -0.00000   0.00000   0.00007   0.00007   1.88347
   A84        1.96020   0.00022   0.00000  -0.00309  -0.00302   1.95718
   A85        3.25913  -0.00001   0.00000   0.00837   0.00832   3.26745
   A86        3.05721   0.00021   0.00000  -0.00110  -0.00090   3.05630
   A87        3.10304   0.00025   0.00000   0.04361   0.04332   3.14636
   A88        3.11436  -0.00010   0.00000  -0.00467  -0.00484   3.10952
   A89        3.15816  -0.00014   0.00000   0.00782   0.00774   3.16590
   A90        3.30279   0.00011   0.00000   0.01743   0.01759   3.32037
   A91        3.10286   0.00002   0.00000   0.01492   0.01486   3.11773
   A92        3.14497   0.00003   0.00000   0.01214   0.01222   3.15719
    D1       -0.44440  -0.00001   0.00000   0.19959   0.19955  -0.24484
    D2        2.73915   0.00007   0.00000   0.19124   0.19123   2.93038
    D3        1.62775  -0.00003   0.00000   0.21977   0.21978   1.84753
    D4       -1.47190   0.00005   0.00000   0.21143   0.21146  -1.26043
    D5       -2.59433  -0.00007   0.00000   0.20676   0.20675  -2.38758
    D6        0.58922   0.00001   0.00000   0.19842   0.19843   0.78765
    D7       -3.05706  -0.00004   0.00000  -0.07228  -0.07240  -3.12947
    D8        0.03728  -0.00015   0.00000  -0.06314  -0.06324  -0.02596
    D9        3.13632  -0.00005   0.00000   0.05629   0.05621  -3.09065
   D10        0.04164   0.00005   0.00000   0.04685   0.04681   0.08845
   D11        2.36007  -0.00035   0.00000   0.00760   0.00738   2.36745
   D12       -0.78191   0.00016   0.00000  -0.01358  -0.01356  -0.79547
   D13       -0.33303  -0.00000   0.00000  -0.20552  -0.20556  -0.53859
   D14        2.84942   0.00004   0.00000  -0.19075  -0.19078   2.65864
   D15        1.75095  -0.00000   0.00000  -0.22814  -0.22812   1.52283
   D16       -1.34979   0.00004   0.00000  -0.21337  -0.21333  -1.56313
   D17       -2.48027   0.00001   0.00000  -0.21516  -0.21517  -2.69543
   D18        0.70218   0.00006   0.00000  -0.20039  -0.20038   0.50179
   D19       -3.03959   0.00019   0.00000  -0.02963  -0.02983  -3.06942
   D20        0.05528   0.00013   0.00000  -0.04646  -0.04665   0.00864
   D21       -2.99807   0.00025   0.00000   0.02833   0.02816  -2.96991
   D22        0.18915   0.00030   0.00000   0.04500   0.04490   0.23404
   D23        0.41827   0.00009   0.00000   0.02205   0.02189   0.44016
   D24       -1.84963   0.00011   0.00000   0.02582   0.02576  -1.82387
   D25       -2.98685   0.00056   0.00000  -0.00092  -0.00082  -2.98767
   D26       -1.29864  -0.00002   0.00000   0.00069   0.00069  -1.29795
   D27        2.95977  -0.00001   0.00000   0.00205   0.00205   2.96182
   D28        0.81112  -0.00002   0.00000   0.00327   0.00327   0.81439
   D29        0.85008   0.00000   0.00000   0.00275   0.00275   0.85283
   D30       -1.17469   0.00001   0.00000   0.00410   0.00410  -1.17058
   D31        2.95984   0.00000   0.00000   0.00533   0.00533   2.96517
   D32        2.93117  -0.00000   0.00000   0.00189   0.00189   2.93305
   D33        0.90640  -0.00000   0.00000   0.00325   0.00325   0.90964
   D34       -1.24226  -0.00000   0.00000   0.00447   0.00447  -1.23779
   D35        3.08821  -0.00001   0.00000  -0.01383  -0.01384   3.07437
   D36       -0.81676   0.00003   0.00000  -0.00024  -0.00023  -0.81699
   D37        0.90834  -0.00003   0.00000  -0.01669  -0.01670   0.89164
   D38       -2.99663   0.00001   0.00000  -0.00310  -0.00309  -2.99973
   D39       -1.21319  -0.00001   0.00000  -0.01606  -0.01607  -1.22927
   D40        1.16502   0.00002   0.00000  -0.00247  -0.00246   1.16256
   D41        0.69666  -0.00001   0.00000   0.02069   0.02069   0.71735
   D42        2.75678  -0.00001   0.00000   0.02046   0.02046   2.77723
   D43       -1.37918  -0.00002   0.00000   0.01902   0.01902  -1.36016
   D44        2.82244   0.00001   0.00000   0.02318   0.02318   2.84562
   D45       -1.40063   0.00000   0.00000   0.02294   0.02294  -1.37768
   D46        0.74661  -0.00000   0.00000   0.02150   0.02151   0.76811
   D47       -1.44121  -0.00000   0.00000   0.02214   0.02214  -1.41907
   D48        0.61891  -0.00001   0.00000   0.02190   0.02190   0.64082
   D49        2.76614  -0.00001   0.00000   0.02046   0.02046   2.78661
   D50       -1.06650   0.00000   0.00000   0.00512   0.00512  -1.06138
   D51        3.10431   0.00000   0.00000   0.00543   0.00543   3.10974
   D52        1.01610   0.00001   0.00000   0.00504   0.00504   1.02114
   D53        0.99914  -0.00000   0.00000   0.00482   0.00482   1.00396
   D54       -1.11324  -0.00000   0.00000   0.00514   0.00514  -1.10810
   D55        3.08174  -0.00000   0.00000   0.00475   0.00475   3.08649
   D56        3.06294  -0.00000   0.00000   0.00488   0.00488   3.06782
   D57        0.95056  -0.00000   0.00000   0.00519   0.00519   0.95576
   D58       -1.13765  -0.00000   0.00000   0.00481   0.00481  -1.13284
   D59       -1.22970   0.00000   0.00000   0.02460   0.02460  -1.20510
   D60        2.96942   0.00000   0.00000   0.02395   0.02395   2.99337
   D61        0.82861  -0.00001   0.00000   0.02428   0.02428   0.85289
   D62        2.97852  -0.00000   0.00000   0.02308   0.02308   3.00161
   D63        0.89446  -0.00000   0.00000   0.02243   0.02243   0.91689
   D64       -1.24635  -0.00001   0.00000   0.02277   0.02277  -1.22358
   D65        0.92118  -0.00000   0.00000   0.02313   0.02313   0.94431
   D66       -1.16289  -0.00000   0.00000   0.02248   0.02248  -1.14041
   D67        2.97949  -0.00001   0.00000   0.02282   0.02282   3.00230
   D68       -0.96710  -0.00015   0.00000   0.00896   0.00895  -0.95815
   D69        2.94914  -0.00016   0.00000  -0.00368  -0.00376   2.94539
   D70        0.83552   0.00018   0.00000  -0.00573  -0.00571   0.82982
   D71        3.13622   0.00008   0.00000  -0.00062  -0.00065   3.13557
   D72       -3.02812   0.00020   0.00000   0.00679   0.00685  -3.02126
   D73       -0.72742   0.00011   0.00000   0.01189   0.01191  -0.71551
   D74       -0.50843   0.00003   0.00000   0.01348   0.01348  -0.49496
   D75        1.63991   0.00001   0.00000   0.01047   0.01047   1.65038
   D76       -2.54098   0.00002   0.00000   0.01328   0.01328  -2.52771
   D77        1.77080  -0.00001   0.00000   0.01586   0.01586   1.78666
   D78       -2.36404  -0.00002   0.00000   0.01285   0.01285  -2.35119
   D79       -0.26175  -0.00001   0.00000   0.01566   0.01566  -0.24609
   D80       -1.02131  -0.00000   0.00000  -0.00213  -0.00213  -1.02343
   D81        1.04021  -0.00000   0.00000  -0.00239  -0.00239   1.03781
   D82       -3.07728  -0.00000   0.00000  -0.00168  -0.00168  -3.07896
   D83        1.13052   0.00001   0.00000  -0.00570  -0.00570   1.12483
   D84       -3.09115   0.00000   0.00000  -0.00596  -0.00596  -3.09711
   D85       -0.92545   0.00001   0.00000  -0.00525  -0.00525  -0.93070
   D86       -3.10413  -0.00000   0.00000  -0.00465  -0.00465  -3.10878
   D87       -1.04262  -0.00000   0.00000  -0.00492  -0.00492  -1.04753
   D88        1.12308  -0.00000   0.00000  -0.00421  -0.00421   1.11887
   D89       -0.95109   0.00000   0.00000  -0.00588  -0.00588  -0.95697
   D90       -3.06004   0.00000   0.00000  -0.00608  -0.00608  -3.06612
   D91        1.12950   0.00000   0.00000  -0.00593  -0.00593   1.12357
   D92        1.08743  -0.00000   0.00000  -0.00676  -0.00676   1.08067
   D93       -1.02153  -0.00000   0.00000  -0.00696  -0.00696  -1.02848
   D94       -3.11517  -0.00000   0.00000  -0.00681  -0.00681  -3.12198
   D95       -3.10521  -0.00000   0.00000  -0.00681  -0.00681  -3.11201
   D96        1.06902  -0.00000   0.00000  -0.00700  -0.00700   1.06202
   D97       -1.02462  -0.00000   0.00000  -0.00685  -0.00685  -1.03148
   D98       -1.08014   0.00000   0.00000  -0.00343  -0.00343  -1.08357
   D99        3.11440   0.00000   0.00000  -0.00346  -0.00346   3.11094
   D100       1.01110   0.00000   0.00000  -0.00356  -0.00356   1.00754
   D101      -3.11071  -0.00000   0.00000  -0.00238  -0.00238  -3.11309
   D102       1.08383  -0.00000   0.00000  -0.00241  -0.00241   1.08142
   D103      -1.01947  -0.00000   0.00000  -0.00251  -0.00251  -1.02198
   D104       1.08374  -0.00000   0.00000  -0.00237  -0.00237   1.08138
   D105      -1.00490  -0.00000   0.00000  -0.00240  -0.00240  -1.00730
   D106      -3.10820  -0.00000   0.00000  -0.00250  -0.00250  -3.11070
         Item               Value     Threshold  Converged?
 Maximum Force            0.001541     0.000450     NO 
 RMS     Force            0.000143     0.000300     YES
 Maximum Displacement     0.448667     0.001800     NO 
 RMS     Displacement     0.075762     0.001200     NO 
 Predicted change in Energy=-2.147217D-04
 GradGradGradGradGradGradGradGradGradGradGradGradGradGradGradGradGradGrad

 Symmetry turned off by external request.
 Stoichiometry    C14H30NO6(1-)
 Framework group  C1[X(C14H30NO6)]
 Deg. of freedom   147
 Full point group                 C1      NOp   1
                          Input orientation:                          
 ---------------------------------------------------------------------
 Center     Atomic      Atomic             Coordinates (Angstroms)
 Number     Number       Type             X           Y           Z
 ---------------------------------------------------------------------
      1          6           0       55.046694   30.526899   48.614463
      2          1           0       54.090313   30.225216   48.182589
      3          1           0       55.772528   30.672579   47.805901
      4          6           0       54.907018   31.838132   49.395193
      5          8           0       53.854766   32.507163   49.216056
      6          8           0       55.895646   32.146126   50.128521
      7          1           0       55.772845   33.373769   50.951754
      8          6           0       51.971531   38.889090   48.874433
      9          1           0       51.607454   39.670323   49.546513
     10          1           0       52.663722   39.354836   48.161873
     11          6           0       52.732300   37.810215   49.660531
     12          8           0       53.341712   38.174509   50.694008
     13          8           0       52.716620   36.647231   49.137127
     14          6           0       55.832728   35.900208   49.896847
     15          1           0       55.225254   36.762460   49.615896
     16          6           0       56.057415   34.978205   48.696247
     17          1           0       55.143389   34.420827   48.475349
     18          1           0       56.812186   34.227719   48.952172
     19          6           0       56.475197   35.751916   47.430281
     20          1           0       57.193214   36.534556   47.723468
     21          6           0       57.177144   34.820176   46.432391
     22          1           0       58.087280   34.385880   46.861756
     23          1           0       57.452656   35.348680   45.511142
     24          1           0       56.514163   33.990921   46.155900
     25          6           0       55.263071   36.427407   46.768270
     26          1           0       54.600686   35.665352   46.339756
     27          1           0       55.572797   37.098992   45.957684
     28          1           0       54.657445   36.988922   47.483776
     29          6           0       55.188834   35.276557   51.135246
     30          8           0       55.698747   34.155121   51.635309
     31          7           0       54.866767   36.219848   52.087883
     32          1           0       54.373333   37.013957   51.653876
     33          6           0       54.236238   35.747331   53.318404
     34          1           0       53.668605   34.830020   53.119719
     35          6           0       55.243543   35.496671   54.454436
     36          1           0       55.954326   34.751647   54.078377
     37          6           0       56.014094   36.773722   54.805545
     38          1           0       56.491453   37.183488   53.911333
     39          1           0       56.785912   36.582758   55.561314
     40          1           0       55.336192   37.539982   55.206131
     41          6           0       54.527340   34.920069   55.681442
     42          1           0       53.784006   35.629398   56.069985
     43          1           0       55.232884   34.704899   56.492840
     44          1           0       54.002471   33.989927   55.435576
     45          8           0       53.585763   34.759353   50.524614
     46          1           0       53.224048   35.545859   49.929349
     47          1           0       53.676586   33.896494   50.002756
     48          1           0       55.439069   29.740047   49.265217
     49          1           0       51.149160   38.450923   48.303789
     50          1           0       56.798312   36.291030   50.243500
     51          1           0       53.517543   36.515589   53.633459
 ---------------------------------------------------------------------
 Rotational constants (GHZ):      0.2734205      0.2107819      0.1499315
 Standard basis: 6-31G(d,p) (6D, 7F)
   465 basis functions,   798 primitive gaussians,   465 cartesian basis functions
    85 alpha electrons       85 beta electrons
       nuclear repulsion energy      1943.0263779470 Hartrees.
 NAtoms=   51 NActive=   51 NUniq=   51 SFac= 1.00D+00 NAtFMM=   60 NAOKFM=F Big=F
 Integral buffers will be    131072 words long.
 Raffenetti 2 integral format.
 Two-electron integral symmetry is turned off.
 Nuclear repulsion after empirical dispersion term =     1942.9662409957 Hartrees.
 One-electron integrals computed using PRISM.
 NBasis=   465 RedAO= T EigKep=  1.92D-03  NBF=   465
 NBsUse=   465 1.00D-06 EigRej= -1.00D+00 NBFU=   465
 Initial guess from the checkpoint file:  "ts1-frame31_qm.chk"
 B after Tr=    -0.014184    0.002078    0.003376
         Rot=    1.000000   -0.000296   -0.000258   -0.000259 Ang=  -0.05 deg.
 ExpMin= 1.61D-01 ExpMax= 5.48D+03 ExpMxC= 8.25D+02 IAcc=2 IRadAn=         4 AccDes= 0.00D+00
 Harris functional with IExCor=  402 and IRadAn=       4 diagonalized for initial guess.
 HarFok:  IExCor=  402 AccDes= 0.00D+00 IRadAn=         4 IDoV= 1 UseB2=F ITyADJ=14
 ICtDFT=  3500011 ScaDFX=  1.000000  1.000000  1.000000  1.000000
 FoFCou: FMM=F IPFlag=           0 FMFlag=      100000 FMFlg1=           0
         NFxFlg=           0 DoJE=T BraDBF=F KetDBF=T FulRan=T
         wScrn=  0.000000 ICntrl=     500 IOpCl=  0 I1Cent=   200000004 NGrid=           0
         NMat0=    1 NMatS0=      1 NMatT0=    0 NMatD0=    1 NMtDS0=    0 NMtDT0=    0
 Symmetry not used in FoFCou.
 Requested convergence on RMS density matrix=1.00D-08 within 128 cycles.
 Requested convergence on MAX density matrix=1.00D-06.
 Requested convergence on             energy=1.00D-06.
 No special actions if energy rises.
 Integral accuracy reduced to 1.0D-05 until final iterations.
 Initial convergence to 1.0D-05 achieved.  Increase integral accuracy.
 SCF Done:  E(RB3LYP) =  -1057.90562376     A.U. after   12 cycles
            NFock= 12  Conv=0.38D-08     -V/T= 2.0092
 Calling FoFJK, ICntrl=      2127 FMM=F ISym2X=0 I1Cent= 0 IOpClX= 0 NMat=1 NMatS=1 NMatT=0.
 -------------------------------------------------------------------
 Center     Atomic                   Forces (Hartrees/Bohr)
 Number     Number              X              Y              Z
 -------------------------------------------------------------------
      1        6           0.000041658    0.000096024   -0.000241159
      2        1          -0.000024141   -0.000091784    0.000022549
      3        1          -0.000003078    0.000014644    0.000037010
      4        6          -0.000290253    0.000072563   -0.000500016
      5        8           0.000196346   -0.000737159    0.000134746
      6        8          -0.000069187    0.000264818    0.000587229
      7        1           0.000186641    0.000166143    0.000065272
      8        6           0.000409195    0.000097579   -0.000232766
      9        1          -0.000160758    0.000004149    0.000034676
     10        1          -0.000073826   -0.000036265    0.000120121
     11        6           0.000978321    0.001244478   -0.000914759
     12        8          -0.000893067   -0.000338031   -0.000115713
     13        8          -0.000940889    0.002355822   -0.000895196
     14        6          -0.000635777   -0.000309517   -0.000062867
     15        1          -0.000045868    0.000017384    0.000012099
     16        6          -0.000051779    0.000004844   -0.000040559
     17        1          -0.000031883    0.000050053    0.000116777
     18        1          -0.000005926   -0.000048685   -0.000070105
     19        6           0.000038177   -0.000032983    0.000056071
     20        1          -0.000023732    0.000047768   -0.000062274
     21        6           0.000029096   -0.000013279    0.000033636
     22        1          -0.000005431    0.000010403   -0.000002780
     23        1          -0.000007832   -0.000004196   -0.000009164
     24        1           0.000009119   -0.000008350    0.000013585
     25        6          -0.000033391   -0.000105071   -0.000085122
     26        1           0.000044360   -0.000015500   -0.000070158
     27        1          -0.000022719    0.000069723    0.000073166
     28        1          -0.000003892    0.000050468    0.000053059
     29        6           0.000159199   -0.000081187    0.001201963
     30        8          -0.000992905    0.000597395   -0.000870752
     31        7           0.000146232   -0.000348322   -0.000851612
     32        1          -0.000073053   -0.000342537    0.000280142
     33        6          -0.000118075   -0.000251228    0.000057291
     34        1          -0.000040783    0.000127589   -0.000095055
     35        6          -0.000003339   -0.000042050   -0.000024938
     36        1           0.000004720    0.000005122    0.000027280
     37        6          -0.000012724    0.000001124    0.000021558
     38        1          -0.000010877    0.000027042    0.000000505
     39        1           0.000022592    0.000000312   -0.000021320
     40        1           0.000007836   -0.000009722    0.000019108
     41        6          -0.000016087   -0.000010453   -0.000014714
     42        1          -0.000003678   -0.000000348   -0.000004805
     43        1          -0.000000259    0.000007409    0.000002374
     44        1           0.000007771    0.000002411   -0.000001914
     45        8           0.003490743   -0.000259963    0.000386190
     46        1          -0.000303653   -0.003094311    0.000972421
     47        1          -0.000737238    0.000855144    0.000394310
     48        1           0.000026158    0.000008303    0.000035892
     49        1          -0.000289538    0.000032378    0.000279992
     50        1           0.000030967   -0.000132398    0.000095714
     51        1           0.000096507    0.000082246    0.000053014
 -------------------------------------------------------------------
 Cartesian Forces:  Max     0.003490743 RMS     0.000531989

 GradGradGradGradGradGradGradGradGradGradGradGradGradGradGradGradGradGrad
 Berny optimization.
 FormGI is forming the generalized inverse of G from B-inverse, IUseBI=4.
 Internal  Forces:  Max     0.003794767 RMS     0.000482431
 Search for a saddle point.
 Step number  10 out of a maximum of  259
 All quantities printed in internal units (Hartrees-Bohrs-Radians)
 Swapping is turned off.
 Update second derivatives using D2CorX and points    9   10
 ITU=  0  0  0  0  0  0  0  0  0  0
     Eigenvalues ---   -0.02203  -0.00043   0.00034   0.00242   0.00251
     Eigenvalues ---    0.00265   0.00307   0.00328   0.00340   0.00359
     Eigenvalues ---    0.00395   0.00407   0.00519   0.00570   0.00658
     Eigenvalues ---    0.00778   0.01290   0.01570   0.01601   0.01980
     Eigenvalues ---    0.02274   0.02722   0.03025   0.03166   0.03461
     Eigenvalues ---    0.03600   0.03683   0.03726   0.03841   0.03907
     Eigenvalues ---    0.03991   0.04075   0.04206   0.04255   0.04328
     Eigenvalues ---    0.04392   0.04418   0.04538   0.04619   0.04642
     Eigenvalues ---    0.04648   0.04719   0.04733   0.04768   0.04794
     Eigenvalues ---    0.04877   0.04918   0.05019   0.05275   0.05607
     Eigenvalues ---    0.05629   0.05806   0.05843   0.05874   0.07067
     Eigenvalues ---    0.07504   0.07533   0.08019   0.08674   0.08723
     Eigenvalues ---    0.10328   0.11712   0.11798   0.11951   0.12039
     Eigenvalues ---    0.12088   0.12113   0.12317   0.12492   0.12533
     Eigenvalues ---    0.12560   0.12761   0.13053   0.13234   0.13369
     Eigenvalues ---    0.13418   0.13766   0.13885   0.14387   0.14466
     Eigenvalues ---    0.15065   0.15276   0.15356   0.17482   0.17922
     Eigenvalues ---    0.18158   0.18594   0.18858   0.18987   0.19533
     Eigenvalues ---    0.20530   0.22400   0.22466   0.22559   0.23461
     Eigenvalues ---    0.24291   0.26821   0.27717   0.27866   0.28176
     Eigenvalues ---    0.28466   0.28841   0.29706   0.30428   0.30907
     Eigenvalues ---    0.31448   0.32155   0.32770   0.32840   0.32879
     Eigenvalues ---    0.32948   0.32998   0.33000   0.33090   0.33209
     Eigenvalues ---    0.33238   0.33338   0.33433   0.33448   0.33551
     Eigenvalues ---    0.33633   0.33714   0.33770   0.34085   0.34134
     Eigenvalues ---    0.34189   0.34349   0.34510   0.34604   0.34635
     Eigenvalues ---    0.34675   0.34926   0.35209   0.35965   0.36426
     Eigenvalues ---    0.40333   0.41770   0.44035   0.46248   0.54073
     Eigenvalues ---    0.57121   0.58018   0.63095   0.70315   0.85655
     Eigenvalues ---    0.92912   0.99293
 Eigenvectors required to have negative eigenvalues:
                          R7        R17       D70       D73       D37
   1                    0.35545   0.33552  -0.22666   0.22600  -0.22385
                          D39       D35       D69       D68       R16
   1                   -0.20597  -0.20192  -0.18767   0.18717  -0.18290
 RFO step:  Lambda0=5.648156301D-06 Lambda=-8.66182931D-04.
 Linear search not attempted -- option 19 set.
 Iteration  1 RMS(Cart)=  0.05232189 RMS(Int)=  0.01355549
 Iteration  2 RMS(Cart)=  0.01857228 RMS(Int)=  0.00077629
 Iteration  3 RMS(Cart)=  0.00080028 RMS(Int)=  0.00004745
 Iteration  4 RMS(Cart)=  0.00000112 RMS(Int)=  0.00004744
 Iteration  5 RMS(Cart)=  0.00000000 RMS(Int)=  0.00004744
 Variable       Old X    -DE/DX   Delta X   Delta X   Delta X     New X
                                 (Linear)    (Quad)   (Total)
    R1        2.06335   0.00004   0.00000  -0.00148  -0.00148   2.06186
    R2        2.07167  -0.00003   0.00000  -0.00085  -0.00085   2.07082
    R3        2.89590   0.00006   0.00000  -0.00155  -0.00155   2.89435
    R4        2.06714   0.00002   0.00000   0.00203   0.00203   2.06916
    R5        2.38055  -0.00093   0.00000   0.00294   0.00293   2.38348
    R6        2.39780  -0.00032   0.00000  -0.00255  -0.00257   2.39523
    R7        3.03587   0.00048   0.00000  -0.07109  -0.07108   2.96479
    R8        2.80285  -0.00022   0.00000   0.02452   0.02451   2.82736
    R9        1.96681  -0.00040   0.00000  -0.00803  -0.00804   1.95877
   R10        2.06540   0.00008   0.00000   0.00110   0.00110   2.06650
   R11        2.07336  -0.00014   0.00000  -0.00036  -0.00036   2.07300
   R12        2.90348   0.00002   0.00000   0.00202   0.00202   2.90550
   R13        2.06484   0.00006   0.00000  -0.00046  -0.00046   2.06438
   R14        2.36945  -0.00097   0.00000   0.00001   0.00003   2.36949
   R15        2.41022   0.00034   0.00000  -0.00125  -0.00125   2.40897
   R16        3.44971  -0.00015   0.00000   0.00537   0.00540   3.45511
   R17        2.73725   0.00379   0.00000   0.17141   0.17138   2.90863
   R18        2.06269   0.00004   0.00000   0.00005   0.00005   2.06274
   R19        2.89197  -0.00002   0.00000   0.00041   0.00041   2.89238
   R20        2.88898  -0.00050   0.00000   0.00031   0.00031   2.88928
   R21        2.07463   0.00001   0.00000  -0.00054  -0.00054   2.07408
   R22        2.06570  -0.00002   0.00000   0.00042   0.00042   2.06612
   R23        2.06872   0.00001   0.00000   0.00009   0.00009   2.06880
   R24        2.91278   0.00001   0.00000   0.00016   0.00016   2.91294
   R25        2.08216   0.00000   0.00000  -0.00022  -0.00022   2.08194
   R26        2.90099  -0.00000   0.00000   0.00001   0.00001   2.90100
   R27        2.90539   0.00003   0.00000   0.00022   0.00022   2.90561
   R28        2.07122  -0.00001   0.00000   0.00001   0.00001   2.07123
   R29        2.07347   0.00000   0.00000  -0.00003  -0.00003   2.07344
   R30        2.07324  -0.00000   0.00000   0.00013   0.00013   2.07337
   R31        2.07277   0.00001   0.00000   0.00020   0.00020   2.07297
   R32        2.07354  -0.00002   0.00000  -0.00004  -0.00004   2.07350
   R33        2.06494   0.00006   0.00000   0.00056   0.00056   2.06550
   R34        2.51248  -0.00108   0.00000   0.00567   0.00570   2.51818
   R35        2.60552  -0.00096   0.00000   0.00405   0.00403   2.60955
   R36        1.94784  -0.00041   0.00000  -0.00150  -0.00147   1.94636
   R37        2.76121   0.00007   0.00000   0.00069   0.00069   2.76190
   R38        2.07280  -0.00007   0.00000   0.00020   0.00020   2.07300
   R39        2.90800   0.00000   0.00000   0.00032   0.00032   2.90832
   R40        2.07526   0.00001   0.00000   0.00024   0.00024   2.07551
   R41        2.07155  -0.00001   0.00000  -0.00033  -0.00033   2.07122
   R42        2.89559   0.00002   0.00000  -0.00004  -0.00004   2.89555
   R43        2.89749  -0.00001   0.00000   0.00006   0.00006   2.89754
   R44        2.06611   0.00000   0.00000  -0.00005  -0.00005   2.06606
   R45        2.07298   0.00000   0.00000   0.00007   0.00007   2.07305
   R46        2.07627  -0.00000   0.00000   0.00004   0.00004   2.07631
   R47        2.07583   0.00000   0.00000   0.00006   0.00006   2.07589
   R48        2.07221   0.00000   0.00000   0.00005   0.00005   2.07226
   R49        2.07104  -0.00000   0.00000   0.00009   0.00009   2.07114
   R50        1.98535   0.00102   0.00000  -0.01239  -0.01242   1.97294
   R51        1.91331  -0.00051   0.00000   0.01620   0.01621   1.92952
    A1        1.90172   0.00002   0.00000   0.01823   0.01810   1.91983
    A2        1.93702   0.00011   0.00000   0.01031   0.01025   1.94727
    A3        1.92916  -0.00003   0.00000  -0.00313  -0.00312   1.92605
    A4        1.89906  -0.00003   0.00000   0.00093   0.00082   1.89988
    A5        1.87221   0.00001   0.00000  -0.01393  -0.01403   1.85818
    A6        1.92314  -0.00008   0.00000  -0.01277  -0.01280   1.91034
    A7        2.04667   0.00077   0.00000   0.00698   0.00698   2.05365
    A8        2.01653   0.00067   0.00000  -0.00497  -0.00497   2.01156
    A9        2.21942  -0.00143   0.00000  -0.00168  -0.00173   2.21769
   A10        2.07407  -0.00135   0.00000  -0.01783  -0.01784   2.05623
   A11        2.04562  -0.00102   0.00000   0.00393   0.00388   2.04950
   A12        1.88188   0.00002   0.00000  -0.00672  -0.00672   1.87515
   A13        1.93076  -0.00002   0.00000  -0.00449  -0.00450   1.92626
   A14        1.93592  -0.00020   0.00000  -0.00300  -0.00300   1.93292
   A15        1.89439   0.00008   0.00000   0.00254   0.00252   1.89690
   A16        1.88165   0.00016   0.00000   0.00861   0.00858   1.89023
   A17        1.93722  -0.00003   0.00000   0.00325   0.00324   1.94046
   A18        2.04693   0.00026   0.00000  -0.00538  -0.00546   2.04147
   A19        2.00891   0.00075   0.00000   0.00598   0.00589   2.01480
   A20        2.22577  -0.00097   0.00000  -0.00015  -0.00002   2.22576
   A21        2.12157  -0.00107   0.00000  -0.01018  -0.00992   2.11165
   A22        2.05394   0.00089   0.00000   0.01691   0.01706   2.07101
   A23        1.93446  -0.00003   0.00000  -0.00116  -0.00116   1.93330
   A24        1.87167  -0.00001   0.00000  -0.00092  -0.00092   1.87075
   A25        1.86455   0.00005   0.00000   0.00279   0.00279   1.86734
   A26        2.03932   0.00001   0.00000  -0.00147  -0.00147   2.03785
   A27        1.91034   0.00006   0.00000   0.00035   0.00035   1.91069
   A28        1.83370  -0.00007   0.00000   0.00091   0.00091   1.83461
   A29        1.92087  -0.00007   0.00000  -0.00025  -0.00025   1.92062
   A30        1.90800   0.00006   0.00000   0.00112   0.00112   1.90911
   A31        1.96245  -0.00003   0.00000   0.00006   0.00006   1.96252
   A32        1.84854  -0.00001   0.00000  -0.00005  -0.00005   1.84849
   A33        1.89295   0.00007   0.00000  -0.00093  -0.00093   1.89203
   A34        1.92757  -0.00002   0.00000   0.00002   0.00002   1.92759
   A35        1.89086   0.00003   0.00000  -0.00052  -0.00052   1.89034
   A36        1.93174  -0.00001   0.00000   0.00024   0.00024   1.93198
   A37        1.93960  -0.00002   0.00000   0.00026   0.00026   1.93985
   A38        1.88190  -0.00001   0.00000  -0.00012  -0.00012   1.88178
   A39        1.89258  -0.00002   0.00000  -0.00076  -0.00076   1.89182
   A40        1.92545   0.00004   0.00000   0.00085   0.00085   1.92630
   A41        1.94502  -0.00001   0.00000  -0.00003  -0.00003   1.94498
   A42        1.94791   0.00001   0.00000   0.00004   0.00004   1.94795
   A43        1.92438   0.00000   0.00000   0.00031   0.00031   1.92468
   A44        1.88731   0.00000   0.00000  -0.00001  -0.00001   1.88730
   A45        1.87656  -0.00000   0.00000  -0.00005  -0.00005   1.87651
   A46        1.87991  -0.00000   0.00000  -0.00026  -0.00026   1.87964
   A47        1.91673  -0.00001   0.00000   0.00028   0.00028   1.91701
   A48        1.94384   0.00003   0.00000  -0.00034  -0.00034   1.94351
   A49        1.96144  -0.00004   0.00000  -0.00001  -0.00001   1.96143
   A50        1.88293  -0.00000   0.00000  -0.00048  -0.00048   1.88245
   A51        1.85264   0.00005   0.00000   0.00185   0.00185   1.85449
   A52        1.90249  -0.00003   0.00000  -0.00123  -0.00123   1.90126
   A53        2.07971  -0.00009   0.00000  -0.00608  -0.00618   2.07352
   A54        1.95949   0.00021   0.00000  -0.00477  -0.00485   1.95464
   A55        1.98972  -0.00024   0.00000  -0.00789  -0.00809   1.98163
   A56        1.99710   0.00103   0.00000  -0.00529  -0.00525   1.99185
   A57        1.92621  -0.00009   0.00000   0.00146   0.00156   1.92778
   A58        2.05039  -0.00034   0.00000  -0.00293  -0.00303   2.04736
   A59        1.97921   0.00054   0.00000  -0.00392  -0.00397   1.97524
   A60        1.91900  -0.00011   0.00000   0.00177   0.00177   1.92077
   A61        1.97350   0.00008   0.00000   0.00145   0.00145   1.97495
   A62        1.87316  -0.00001   0.00000  -0.00050  -0.00050   1.87267
   A63        1.91372   0.00006   0.00000  -0.00050  -0.00050   1.91322
   A64        1.87375   0.00002   0.00000  -0.00046  -0.00046   1.87329
   A65        1.90768  -0.00005   0.00000  -0.00188  -0.00188   1.90580
   A66        1.85655   0.00000   0.00000   0.00043   0.00043   1.85698
   A67        1.94183   0.00001   0.00000  -0.00052  -0.00052   1.94131
   A68        1.92439  -0.00002   0.00000   0.00001   0.00001   1.92439
   A69        1.89544  -0.00000   0.00000  -0.00011  -0.00011   1.89532
   A70        1.89844  -0.00000   0.00000   0.00022   0.00022   1.89866
   A71        1.94437  -0.00000   0.00000   0.00002   0.00002   1.94439
   A72        1.92251   0.00002   0.00000  -0.00054  -0.00054   1.92197
   A73        1.94615   0.00000   0.00000   0.00013   0.00013   1.94629
   A74        1.93319  -0.00000   0.00000   0.00011   0.00011   1.93331
   A75        1.89814  -0.00001   0.00000   0.00030   0.00030   1.89845
   A76        1.88199  -0.00001   0.00000   0.00001   0.00001   1.88201
   A77        1.88003  -0.00000   0.00000  -0.00001  -0.00001   1.88002
   A78        1.93511  -0.00000   0.00000   0.00010   0.00010   1.93521
   A79        1.94485   0.00000   0.00000   0.00014   0.00014   1.94499
   A80        1.94265  -0.00001   0.00000   0.00008   0.00008   1.94272
   A81        1.87588   0.00000   0.00000  -0.00011  -0.00011   1.87577
   A82        1.87896   0.00000   0.00000  -0.00010  -0.00010   1.87886
   A83        1.88347   0.00000   0.00000  -0.00013  -0.00013   1.88335
   A84        1.95718  -0.00108   0.00000   0.00534   0.00526   1.96244
   A85        3.26745  -0.00003   0.00000  -0.00738  -0.00742   3.26003
   A86        3.05630  -0.00098   0.00000   0.00190   0.00216   3.05847
   A87        3.14636  -0.00141   0.00000  -0.07596  -0.07615   3.07021
   A88        3.10952   0.00033   0.00000   0.01009   0.01015   3.11967
   A89        3.16590   0.00067   0.00000  -0.01522  -0.01521   3.15070
   A90        3.32037  -0.00071   0.00000  -0.02507  -0.02511   3.29526
   A91        3.11773   0.00014   0.00000  -0.01923  -0.01908   3.09865
   A92        3.15719  -0.00039   0.00000  -0.01480  -0.01470   3.14249
    D1       -0.24484   0.00006   0.00000   0.27530   0.27523   0.03039
    D2        2.93038  -0.00016   0.00000   0.26552   0.26546  -3.08734
    D3        1.84753   0.00012   0.00000   0.30471   0.30472   2.15225
    D4       -1.26043  -0.00009   0.00000   0.29493   0.29495  -0.96548
    D5       -2.38758   0.00008   0.00000   0.28108   0.28112  -2.10646
    D6        0.78765  -0.00014   0.00000   0.27129   0.27135   1.05899
    D7       -3.12947   0.00079   0.00000   0.05289   0.05279  -3.07668
    D8       -0.02596   0.00109   0.00000   0.06393   0.06383   0.03787
    D9       -3.09065   0.00013   0.00000  -0.03115  -0.03124  -3.12190
   D10        0.08845  -0.00017   0.00000  -0.04225  -0.04227   0.04618
   D11        2.36745   0.00193   0.00000   0.01670   0.01654   2.38399
   D12       -0.79547  -0.00058   0.00000   0.01405   0.01407  -0.78141
   D13       -0.53859   0.00020   0.00000  -0.10683  -0.10683  -0.64542
   D14        2.65864  -0.00030   0.00000  -0.11468  -0.11468   2.54396
   D15        1.52283   0.00027   0.00000  -0.11607  -0.11608   1.40675
   D16       -1.56313  -0.00023   0.00000  -0.12392  -0.12393  -1.68706
   D17       -2.69543   0.00049   0.00000  -0.10208  -0.10207  -2.79750
   D18        0.50179  -0.00001   0.00000  -0.10993  -0.10992   0.39187
   D19       -3.06942  -0.00097   0.00000  -0.00152  -0.00162  -3.07104
   D20        0.00864  -0.00033   0.00000   0.00763   0.00750   0.01614
   D21       -2.96991  -0.00095   0.00000  -0.00064  -0.00075  -2.97066
   D22        0.23404  -0.00157   0.00000  -0.00928  -0.00940   0.22464
   D23        0.44016  -0.00035   0.00000  -0.00161  -0.00164   0.43853
   D24       -1.82387  -0.00043   0.00000  -0.00571  -0.00576  -1.82963
   D25       -2.98767  -0.00236   0.00000  -0.01908  -0.01916  -3.00683
   D26       -1.29795   0.00001   0.00000   0.00144   0.00144  -1.29652
   D27        2.96182   0.00003   0.00000   0.00100   0.00100   2.96282
   D28        0.81439   0.00003   0.00000   0.00012   0.00012   0.81451
   D29        0.85283  -0.00003   0.00000  -0.00196  -0.00196   0.85086
   D30       -1.17058  -0.00001   0.00000  -0.00240  -0.00240  -1.17298
   D31        2.96517  -0.00000   0.00000  -0.00328  -0.00328   2.96189
   D32        2.93305  -0.00007   0.00000  -0.00150  -0.00150   2.93155
   D33        0.90964  -0.00005   0.00000  -0.00194  -0.00194   0.90770
   D34       -1.23779  -0.00004   0.00000  -0.00282  -0.00282  -1.24061
   D35        3.07437   0.00017   0.00000   0.02427   0.02428   3.09865
   D36       -0.81699  -0.00007   0.00000  -0.00212  -0.00212  -0.81911
   D37        0.89164   0.00022   0.00000   0.02767   0.02768   0.91931
   D38       -2.99973  -0.00002   0.00000   0.00128   0.00127  -2.99845
   D39       -1.22927   0.00018   0.00000   0.02745   0.02746  -1.20181
   D40        1.16256  -0.00006   0.00000   0.00106   0.00105   1.16361
   D41        0.71735  -0.00001   0.00000  -0.00177  -0.00177   0.71558
   D42        2.77723  -0.00001   0.00000  -0.00210  -0.00210   2.77513
   D43       -1.36016   0.00002   0.00000  -0.00066  -0.00066  -1.36082
   D44        2.84562  -0.00007   0.00000  -0.00269  -0.00269   2.84293
   D45       -1.37768  -0.00007   0.00000  -0.00302  -0.00302  -1.38070
   D46        0.76811  -0.00004   0.00000  -0.00158  -0.00158   0.76653
   D47       -1.41907  -0.00004   0.00000  -0.00327  -0.00327  -1.42234
   D48        0.64082  -0.00005   0.00000  -0.00360  -0.00360   0.63721
   D49        2.78661  -0.00002   0.00000  -0.00216  -0.00216   2.78444
   D50       -1.06138  -0.00001   0.00000   0.00031   0.00031  -1.06107
   D51        3.10974  -0.00002   0.00000   0.00032   0.00032   3.11006
   D52        1.02114  -0.00002   0.00000   0.00043   0.00043   1.02157
   D53        1.00396   0.00001   0.00000  -0.00026  -0.00026   1.00370
   D54       -1.10810   0.00000   0.00000  -0.00025  -0.00025  -1.10835
   D55        3.08649  -0.00000   0.00000  -0.00014  -0.00014   3.08634
   D56        3.06782  -0.00001   0.00000  -0.00077  -0.00078   3.06705
   D57        0.95576  -0.00001   0.00000  -0.00076  -0.00076   0.95499
   D58       -1.13284  -0.00001   0.00000  -0.00066  -0.00066  -1.13350
   D59       -1.20510  -0.00004   0.00000  -0.00397  -0.00397  -1.20907
   D60        2.99337  -0.00005   0.00000  -0.00335  -0.00335   2.99002
   D61        0.85289  -0.00000   0.00000  -0.00148  -0.00148   0.85141
   D62        3.00161  -0.00004   0.00000  -0.00300  -0.00300   2.99860
   D63        0.91689  -0.00006   0.00000  -0.00238  -0.00238   0.91451
   D64       -1.22358  -0.00001   0.00000  -0.00052  -0.00052  -1.22410
   D65        0.94431  -0.00004   0.00000  -0.00289  -0.00289   0.94142
   D66       -1.14041  -0.00005   0.00000  -0.00226  -0.00226  -1.14267
   D67        3.00230  -0.00000   0.00000  -0.00040  -0.00040   3.00190
   D68       -0.95815   0.00086   0.00000  -0.01937  -0.01932  -0.97747
   D69        2.94539   0.00093   0.00000   0.00619   0.00615   2.95154
   D70        0.82982  -0.00079   0.00000   0.00406   0.00405   0.83387
   D71        3.13557  -0.00041   0.00000  -0.00311  -0.00316   3.13241
   D72       -3.02126  -0.00097   0.00000  -0.02018  -0.02012  -3.04139
   D73       -0.71551  -0.00059   0.00000  -0.02734  -0.02733  -0.74284
   D74       -0.49496  -0.00016   0.00000  -0.00225  -0.00228  -0.49723
   D75        1.65038  -0.00011   0.00000  -0.00057  -0.00059   1.64979
   D76       -2.52771  -0.00013   0.00000  -0.00236  -0.00239  -2.53009
   D77        1.78666  -0.00007   0.00000  -0.00717  -0.00715   1.77951
   D78       -2.35119  -0.00002   0.00000  -0.00549  -0.00546  -2.35665
   D79       -0.24609  -0.00004   0.00000  -0.00728  -0.00726  -0.25335
   D80       -1.02343   0.00003   0.00000   0.00051   0.00051  -1.02293
   D81        1.03781   0.00003   0.00000   0.00034   0.00034   1.03816
   D82       -3.07896   0.00003   0.00000   0.00000   0.00000  -3.07896
   D83        1.12483  -0.00001   0.00000   0.00344   0.00344   1.12827
   D84       -3.09711  -0.00001   0.00000   0.00328   0.00328  -3.09383
   D85       -0.93070  -0.00001   0.00000   0.00294   0.00294  -0.92777
   D86       -3.10878   0.00002   0.00000   0.00150   0.00150  -3.10728
   D87       -1.04753   0.00003   0.00000   0.00133   0.00133  -1.04620
   D88        1.11887   0.00003   0.00000   0.00099   0.00099   1.11987
   D89       -0.95697   0.00001   0.00000   0.00289   0.00289  -0.95408
   D90       -3.06612   0.00001   0.00000   0.00279   0.00279  -3.06333
   D91        1.12357   0.00001   0.00000   0.00263   0.00263   1.12621
   D92        1.08067   0.00002   0.00000   0.00304   0.00304   1.08371
   D93       -1.02848   0.00002   0.00000   0.00294   0.00294  -1.02554
   D94       -3.12198   0.00002   0.00000   0.00279   0.00279  -3.11919
   D95       -3.11201   0.00002   0.00000   0.00325   0.00325  -3.10877
   D96        1.06202   0.00002   0.00000   0.00314   0.00314   1.06516
   D97       -1.03148   0.00002   0.00000   0.00299   0.00299  -1.02848
   D98       -1.08357   0.00000   0.00000   0.00050   0.00050  -1.08306
   D99        3.11094   0.00000   0.00000   0.00048   0.00048   3.11142
   D100       1.00754  -0.00000   0.00000   0.00049   0.00049   1.00803
   D101      -3.11309   0.00000   0.00000  -0.00014  -0.00014  -3.11323
   D102       1.08142   0.00000   0.00000  -0.00017  -0.00017   1.08126
   D103      -1.02198   0.00000   0.00000  -0.00015  -0.00015  -1.02213
   D104       1.08138   0.00001   0.00000  -0.00015  -0.00015   1.08123
   D105      -1.00730   0.00001   0.00000  -0.00017  -0.00017  -1.00747
   D106      -3.11070   0.00001   0.00000  -0.00016  -0.00016  -3.11086
         Item               Value     Threshold  Converged?
 Maximum Force            0.003795     0.000450     NO 
 RMS     Force            0.000482     0.000300     NO 
 Maximum Displacement     0.403166     0.001800     NO 
 RMS     Displacement     0.065265     0.001200     NO 
 Predicted change in Energy=-6.803882D-04
 GradGradGradGradGradGradGradGradGradGradGradGradGradGradGradGradGradGrad

 Symmetry turned off by external request.
 Stoichiometry    C14H30NO6(1-)
 Framework group  C1[X(C14H30NO6)]
 Deg. of freedom   147
 Full point group                 C1      NOp   1
                          Input orientation:                          
 ---------------------------------------------------------------------
 Center     Atomic      Atomic             Coordinates (Angstroms)
 Number     Number       Type             X           Y           Z
 ---------------------------------------------------------------------
      1          6           0       55.079799   30.536811   48.607644
      2          1           0       54.213495   30.353124   47.970262
      3          1           0       55.985874   30.612206   47.995938
      4          6           0       54.920026   31.827410   49.416776
      5          8           0       53.844873   32.473161   49.283014
      6          8           0       55.915072   32.141085   50.136537
      7          1           0       55.801230   33.379962   50.967656
      8          6           0       51.993267   38.934637   48.879277
      9          1           0       51.547050   39.656741   49.568696
     10          1           0       52.715608   39.477233   48.257034
     11          6           0       52.739667   37.840291   49.659835
     12          8           0       53.350167   38.196500   50.695506
     13          8           0       52.706530   36.677092   49.139338
     14          6           0       55.821058   35.894520   49.888906
     15          1           0       55.208725   36.753680   49.608930
     16          6           0       56.042469   34.971472   48.688223
     17          1           0       55.128543   34.411465   48.472520
     18          1           0       56.800635   34.223018   48.940233
     19          6           0       56.450460   35.744817   47.418742
     20          1           0       57.165746   36.531406   47.707569
     21          6           0       57.152932   34.815043   46.419381
     22          1           0       58.067183   34.386263   46.845545
     23          1           0       57.421690   35.343359   45.496051
     24          1           0       56.493258   33.981753   46.146876
     25          6           0       55.232249   36.414360   46.761605
     26          1           0       54.572573   35.649285   46.334021
     27          1           0       55.535792   37.088272   45.950641
     28          1           0       54.626983   36.973600   47.479648
     29          6           0       55.182057   35.269333   51.129262
     30          8           0       55.721537   34.163681   51.641333
     31          7           0       54.862000   36.218225   52.080104
     32          1           0       54.363548   37.008392   51.646491
     33          6           0       54.232040   35.747126   53.311894
     34          1           0       53.661489   34.830907   53.115971
     35          6           0       55.238608   35.495933   54.448686
     36          1           0       55.949054   34.750286   54.073739
     37          6           0       56.009847   36.772744   54.799064
     38          1           0       56.485169   37.182633   53.903856
     39          1           0       56.783178   36.581455   55.553254
     40          1           0       55.332789   37.538928   55.201282
     41          6           0       54.521101   34.921044   55.675772
     42          1           0       53.778072   35.631307   56.063284
     43          1           0       55.225839   34.705928   56.487921
     44          1           0       53.995537   33.991086   55.430473
     45          8           0       53.647008   34.726582   50.543980
     46          1           0       53.227487   35.485100   49.962036
     47          1           0       53.713144   33.840615   50.040744
     48          1           0       55.235501   29.695175   49.290526
     49          1           0       51.232405   38.503341   48.224709
     50          1           0       56.786983   36.287151   50.231636
     51          1           0       53.515657   36.517468   53.627576
 ---------------------------------------------------------------------
 Rotational constants (GHZ):      0.2724132      0.2118064      0.1493524
 Standard basis: 6-31G(d,p) (6D, 7F)
   465 basis functions,   798 primitive gaussians,   465 cartesian basis functions
    85 alpha electrons       85 beta electrons
       nuclear repulsion energy      1943.1051445974 Hartrees.
 NAtoms=   51 NActive=   51 NUniq=   51 SFac= 1.00D+00 NAtFMM=   60 NAOKFM=F Big=F
 Integral buffers will be    131072 words long.
 Raffenetti 2 integral format.
 Two-electron integral symmetry is turned off.
 Nuclear repulsion after empirical dispersion term =     1943.0450724054 Hartrees.
 One-electron integrals computed using PRISM.
 NBasis=   465 RedAO= T EigKep=  1.87D-03  NBF=   465
 NBsUse=   465 1.00D-06 EigRej= -1.00D+00 NBFU=   465
 Initial guess from the checkpoint file:  "ts1-frame31_qm.chk"
 B after Tr=    -0.129823   -0.129974    0.241218
         Rot=    1.000000    0.000589   -0.000765   -0.000090 Ang=   0.11 deg.
 ExpMin= 1.61D-01 ExpMax= 5.48D+03 ExpMxC= 8.25D+02 IAcc=2 IRadAn=         4 AccDes= 0.00D+00
 Harris functional with IExCor=  402 and IRadAn=       4 diagonalized for initial guess.
 HarFok:  IExCor=  402 AccDes= 0.00D+00 IRadAn=         4 IDoV= 1 UseB2=F ITyADJ=14
 ICtDFT=  3500011 ScaDFX=  1.000000  1.000000  1.000000  1.000000
 FoFCou: FMM=F IPFlag=           0 FMFlag=      100000 FMFlg1=           0
         NFxFlg=           0 DoJE=T BraDBF=F KetDBF=T FulRan=T
         wScrn=  0.000000 ICntrl=     500 IOpCl=  0 I1Cent=   200000004 NGrid=           0
         NMat0=    1 NMatS0=      1 NMatT0=    0 NMatD0=    1 NMtDS0=    0 NMtDT0=    0
 Symmetry not used in FoFCou.
 Requested convergence on RMS density matrix=1.00D-08 within 128 cycles.
 Requested convergence on MAX density matrix=1.00D-06.
 Requested convergence on             energy=1.00D-06.
 No special actions if energy rises.
 Integral accuracy reduced to 1.0D-05 until final iterations.
 Initial convergence to 1.0D-05 achieved.  Increase integral accuracy.
 SCF Done:  E(RB3LYP) =  -1057.90541923     A.U. after   12 cycles
            NFock= 12  Conv=0.38D-08     -V/T= 2.0092
 Calling FoFJK, ICntrl=      2127 FMM=F ISym2X=0 I1Cent= 0 IOpClX= 0 NMat=1 NMatS=1 NMatT=0.
 -------------------------------------------------------------------
 Center     Atomic                   Forces (Hartrees/Bohr)
 Number     Number              X              Y              Z
 -------------------------------------------------------------------
      1        6           0.001481096    0.000147080    0.000188932
      2        1          -0.000476710   -0.000372717    0.000285567
      3        1          -0.000776575    0.000310887   -0.000277002
      4        6           0.001853367    0.000573676   -0.000946045
      5        8          -0.000545121    0.000129501    0.000223518
      6        8          -0.000489180   -0.000038202    0.000405642
      7        1          -0.000269802    0.000931192    0.001013921
      8        6           0.000382443    0.000177860   -0.000201956
      9        1          -0.000085001   -0.000037804    0.000056173
     10        1          -0.000070771   -0.000106143   -0.000013102
     11        6           0.000413840   -0.000990694   -0.000921384
     12        8          -0.000237016    0.000190555    0.000811345
     13        8           0.000294774   -0.002655837    0.002142410
     14        6           0.000904301    0.000373071    0.000013120
     15        1           0.000015393    0.000009355   -0.000016788
     16        6           0.000007837    0.000026362    0.000073145
     17        1          -0.000032825    0.000015473   -0.000090136
     18        1           0.000019781    0.000012072   -0.000017651
     19        6          -0.000008660   -0.000003055   -0.000038796
     20        1          -0.000005387    0.000001120    0.000006452
     21        6          -0.000015040   -0.000024897    0.000002125
     22        1           0.000006538   -0.000000420   -0.000007181
     23        1          -0.000008836    0.000008308   -0.000000248
     24        1           0.000021319    0.000008082    0.000016273
     25        6           0.000031205    0.000111165    0.000044815
     26        1          -0.000002185    0.000026477   -0.000003500
     27        1           0.000033242    0.000001178   -0.000010045
     28        1          -0.000048082   -0.000228030   -0.000066643
     29        6           0.000541394    0.000553893   -0.001474913
     30        8           0.001034746   -0.002163397   -0.000047131
     31        7           0.000013069    0.000690799    0.001192157
     32        1          -0.000155106    0.000491212   -0.000189205
     33        6           0.000099402    0.000080771   -0.000031806
     34        1          -0.000105537   -0.000062181    0.000162026
     35        6           0.000024835   -0.000055331    0.000002666
     36        1           0.000003816    0.000008553    0.000000031
     37        6          -0.000014077    0.000017384   -0.000010305
     38        1          -0.000023641   -0.000002095   -0.000008151
     39        1           0.000006722   -0.000010978   -0.000014206
     40        1           0.000002433   -0.000004241    0.000016367
     41        6          -0.000013072    0.000013564   -0.000003129
     42        1          -0.000005827   -0.000004087   -0.000002780
     43        1          -0.000000685    0.000007357    0.000000444
     44        1           0.000003445   -0.000011556    0.000006369
     45        8          -0.006356672    0.003868017   -0.003613116
     46        1           0.003285896   -0.001202805    0.001789256
     47        1           0.000414718   -0.000555741   -0.000505376
     48        1          -0.000950030   -0.000356069    0.000039772
     49        1          -0.000204387    0.000030012    0.000116502
     50        1          -0.000014161    0.000056032   -0.000098642
     51        1           0.000018772    0.000015277    0.000000209
 -------------------------------------------------------------------
 Cartesian Forces:  Max     0.006356672 RMS     0.000897177

 GradGradGradGradGradGradGradGradGradGradGradGradGradGradGradGradGradGrad
 Berny optimization.
 FormGI is forming the generalized inverse of G from B-inverse, IUseBI=4.
 Internal  Forces:  Max     0.007026665 RMS     0.000746729
 Search for a saddle point.
 Step number  11 out of a maximum of  259
 All quantities printed in internal units (Hartrees-Bohrs-Radians)
 Swapping is turned off.
 Update second derivatives using D2CorX and points   10   11
 ITU=  0  0  0  0  0  0  0  0  0  0  0
     Eigenvalues ---   -0.02201  -0.00080   0.00033   0.00242   0.00252
     Eigenvalues ---    0.00264   0.00315   0.00328   0.00341   0.00358
     Eigenvalues ---    0.00395   0.00407   0.00519   0.00571   0.00659
     Eigenvalues ---    0.00780   0.01321   0.01571   0.01604   0.01984
     Eigenvalues ---    0.02324   0.02727   0.03030   0.03166   0.03466
     Eigenvalues ---    0.03602   0.03692   0.03747   0.03850   0.03907
     Eigenvalues ---    0.04018   0.04077   0.04206   0.04260   0.04328
     Eigenvalues ---    0.04392   0.04424   0.04538   0.04622   0.04642
     Eigenvalues ---    0.04648   0.04719   0.04734   0.04768   0.04794
     Eigenvalues ---    0.04877   0.04936   0.05021   0.05276   0.05610
     Eigenvalues ---    0.05631   0.05811   0.05842   0.05876   0.07079
     Eigenvalues ---    0.07510   0.07534   0.08035   0.08674   0.08727
     Eigenvalues ---    0.10329   0.11713   0.11796   0.11947   0.12041
     Eigenvalues ---    0.12088   0.12113   0.12318   0.12492   0.12533
     Eigenvalues ---    0.12559   0.12760   0.13053   0.13233   0.13367
     Eigenvalues ---    0.13419   0.13767   0.13885   0.14388   0.14466
     Eigenvalues ---    0.15065   0.15276   0.15356   0.17486   0.17923
     Eigenvalues ---    0.18159   0.18595   0.18860   0.18988   0.19531
     Eigenvalues ---    0.20527   0.22404   0.22469   0.22559   0.23461
     Eigenvalues ---    0.24297   0.26824   0.27717   0.27866   0.28175
     Eigenvalues ---    0.28466   0.28841   0.29706   0.30427   0.30906
     Eigenvalues ---    0.31463   0.32156   0.32770   0.32840   0.32880
     Eigenvalues ---    0.32949   0.32998   0.33000   0.33090   0.33209
     Eigenvalues ---    0.33238   0.33339   0.33433   0.33448   0.33551
     Eigenvalues ---    0.33634   0.33714   0.33769   0.34086   0.34134
     Eigenvalues ---    0.34189   0.34349   0.34511   0.34604   0.34635
     Eigenvalues ---    0.34675   0.34926   0.35209   0.35968   0.36425
     Eigenvalues ---    0.40347   0.41776   0.44040   0.46308   0.54089
     Eigenvalues ---    0.57122   0.58018   0.63117   0.70317   0.85685
     Eigenvalues ---    0.92949   0.99357
 Eigenvectors required to have negative eigenvalues:
                          R7        R17       D70       D73       D37
   1                    0.35289   0.33977  -0.22641   0.22430  -0.22275
                          D39       D35       D69       D68       R16
   1                   -0.20490  -0.20093  -0.18736   0.18536  -0.18319
 RFO step:  Lambda0=1.291729591D-05 Lambda=-9.11984224D-04.
 Linear search not attempted -- option 19 set.
 Iteration  1 RMS(Cart)=  0.06427243 RMS(Int)=  0.01737674
 Iteration  2 RMS(Cart)=  0.02422392 RMS(Int)=  0.00127621
 Iteration  3 RMS(Cart)=  0.00133191 RMS(Int)=  0.00003879
 Iteration  4 RMS(Cart)=  0.00000321 RMS(Int)=  0.00003871
 Iteration  5 RMS(Cart)=  0.00000000 RMS(Int)=  0.00003871
 Variable       Old X    -DE/DX   Delta X   Delta X   Delta X     New X
                                 (Linear)    (Quad)   (Total)
    R1        2.06186   0.00027   0.00000   0.00039   0.00039   2.06225
    R2        2.07082  -0.00047   0.00000  -0.00430  -0.00430   2.06651
    R3        2.89435   0.00003   0.00000   0.00229   0.00229   2.89664
    R4        2.06916   0.00016   0.00000   0.00352   0.00352   2.07268
    R5        2.38348   0.00104   0.00000   0.00061   0.00063   2.38411
    R6        2.39523   0.00091   0.00000  -0.00057  -0.00057   2.39466
    R7        2.96479  -0.00074   0.00000  -0.00454  -0.00453   2.96026
    R8        2.82736   0.00046   0.00000   0.02219   0.02217   2.84953
    R9        1.95877  -0.00090   0.00000  -0.00491  -0.00492   1.95385
   R10        2.06650   0.00005   0.00000   0.00054   0.00054   2.06704
   R11        2.07300  -0.00009   0.00000  -0.00105  -0.00105   2.07195
   R12        2.90550   0.00006   0.00000  -0.00066  -0.00066   2.90484
   R13        2.06438   0.00006   0.00000   0.00019   0.00019   2.06457
   R14        2.36949   0.00131   0.00000   0.00117   0.00117   2.37065
   R15        2.40897  -0.00021   0.00000  -0.00079  -0.00077   2.40820
   R16        3.45511   0.00027   0.00000  -0.00644  -0.00645   3.44865
   R17        2.90863  -0.00382   0.00000  -0.13292  -0.13290   2.77573
   R18        2.06274   0.00000   0.00000   0.00030   0.00030   2.06304
   R19        2.89238   0.00010   0.00000  -0.00015  -0.00015   2.89223
   R20        2.88928   0.00068   0.00000   0.00081   0.00081   2.89009
   R21        2.07408  -0.00002   0.00000  -0.00007  -0.00007   2.07401
   R22        2.06612   0.00004   0.00000  -0.00018  -0.00018   2.06594
   R23        2.06880   0.00000   0.00000   0.00000   0.00000   2.06881
   R24        2.91294  -0.00000   0.00000   0.00036   0.00036   2.91329
   R25        2.08194  -0.00000   0.00000   0.00009   0.00009   2.08203
   R26        2.90100  -0.00000   0.00000  -0.00018  -0.00018   2.90083
   R27        2.90561  -0.00003   0.00000   0.00012   0.00012   2.90573
   R28        2.07123   0.00000   0.00000   0.00004   0.00004   2.07127
   R29        2.07344   0.00000   0.00000   0.00006   0.00006   2.07351
   R30        2.07337  -0.00002   0.00000  -0.00038  -0.00038   2.07299
   R31        2.07297  -0.00002   0.00000  -0.00014  -0.00014   2.07283
   R32        2.07350   0.00002   0.00000  -0.00001  -0.00001   2.07349
   R33        2.06550  -0.00013   0.00000  -0.00035  -0.00035   2.06515
   R34        2.51818   0.00145   0.00000   0.00320   0.00318   2.52135
   R35        2.60955   0.00152   0.00000   0.00095   0.00094   2.61049
   R36        1.94636   0.00066   0.00000   0.00314   0.00312   1.94948
   R37        2.76190   0.00010   0.00000  -0.00014  -0.00014   2.76176
   R38        2.07300   0.00008   0.00000   0.00020   0.00020   2.07320
   R39        2.90832  -0.00001   0.00000  -0.00009  -0.00009   2.90823
   R40        2.07551  -0.00000   0.00000  -0.00014  -0.00014   2.07537
   R41        2.07122  -0.00000   0.00000   0.00010   0.00010   2.07132
   R42        2.89555  -0.00002   0.00000   0.00007   0.00007   2.89562
   R43        2.89754   0.00001   0.00000  -0.00003  -0.00003   2.89751
   R44        2.06606  -0.00000   0.00000   0.00004   0.00004   2.06611
   R45        2.07305  -0.00000   0.00000  -0.00004  -0.00004   2.07301
   R46        2.07631   0.00000   0.00000  -0.00003  -0.00003   2.07629
   R47        2.07589  -0.00000   0.00000  -0.00004  -0.00004   2.07585
   R48        2.07226  -0.00000   0.00000  -0.00000  -0.00000   2.07226
   R49        2.07114   0.00001   0.00000  -0.00004  -0.00004   2.07110
   R50        1.97294  -0.00703   0.00000  -0.00436  -0.00434   1.96860
   R51        1.92952  -0.00000   0.00000  -0.00106  -0.00105   1.92847
    A1        1.91983  -0.00002   0.00000   0.01765   0.01754   1.93737
    A2        1.94727  -0.00031   0.00000  -0.00594  -0.00612   1.94115
    A3        1.92605  -0.00061   0.00000  -0.02174  -0.02198   1.90406
    A4        1.89988   0.00017   0.00000   0.01727   0.01721   1.91709
    A5        1.85818   0.00061   0.00000   0.00324   0.00326   1.86144
    A6        1.91034   0.00022   0.00000  -0.00959  -0.00971   1.90063
    A7        2.05365  -0.00217   0.00000  -0.00162  -0.00186   2.05179
    A8        2.01156   0.00044   0.00000   0.00249   0.00225   2.01380
    A9        2.21769   0.00173   0.00000  -0.00001  -0.00017   2.21752
   A10        2.05623   0.00134   0.00000   0.00620   0.00631   2.06254
   A11        2.04950   0.00210   0.00000   0.00213   0.00218   2.05168
   A12        1.87515   0.00008   0.00000   0.00033   0.00033   1.87549
   A13        1.92626  -0.00009   0.00000  -0.00458  -0.00458   1.92168
   A14        1.93292  -0.00011   0.00000  -0.00486  -0.00488   1.92804
   A15        1.89690   0.00005   0.00000   0.00366   0.00365   1.90056
   A16        1.89023   0.00003   0.00000   0.00539   0.00538   1.89561
   A17        1.94046   0.00004   0.00000   0.00044   0.00042   1.94088
   A18        2.04147  -0.00073   0.00000  -0.00189  -0.00193   2.03954
   A19        2.01480  -0.00051   0.00000   0.00316   0.00312   2.01792
   A20        2.22576   0.00123   0.00000  -0.00073  -0.00072   2.22504
   A21        2.11165   0.00127   0.00000  -0.00128  -0.00128   2.11037
   A22        2.07101   0.00032   0.00000  -0.00634  -0.00626   2.06475
   A23        1.93330   0.00005   0.00000  -0.00037  -0.00037   1.93293
   A24        1.87075  -0.00004   0.00000   0.00047   0.00047   1.87121
   A25        1.86734  -0.00001   0.00000  -0.00091  -0.00091   1.86644
   A26        2.03785   0.00006   0.00000  -0.00012  -0.00012   2.03773
   A27        1.91069  -0.00013   0.00000   0.00049   0.00049   1.91118
   A28        1.83461   0.00008   0.00000   0.00038   0.00038   1.83499
   A29        1.92062   0.00010   0.00000   0.00014   0.00014   1.92077
   A30        1.90911  -0.00008   0.00000  -0.00012  -0.00012   1.90899
   A31        1.96252   0.00004   0.00000  -0.00187  -0.00187   1.96065
   A32        1.84849   0.00002   0.00000   0.00009   0.00009   1.84858
   A33        1.89203  -0.00009   0.00000   0.00077   0.00077   1.89280
   A34        1.92759   0.00000   0.00000   0.00111   0.00111   1.92870
   A35        1.89034  -0.00004   0.00000   0.00005   0.00005   1.89039
   A36        1.93198   0.00006   0.00000   0.00135   0.00135   1.93333
   A37        1.93985  -0.00001   0.00000  -0.00135  -0.00135   1.93851
   A38        1.88178  -0.00000   0.00000  -0.00014  -0.00015   1.88163
   A39        1.89182   0.00005   0.00000   0.00010   0.00010   1.89192
   A40        1.92630  -0.00006   0.00000   0.00000   0.00000   1.92630
   A41        1.94498   0.00001   0.00000  -0.00011  -0.00011   1.94487
   A42        1.94795  -0.00002   0.00000  -0.00034  -0.00034   1.94761
   A43        1.92468   0.00000   0.00000   0.00015   0.00015   1.92483
   A44        1.88730   0.00000   0.00000  -0.00014  -0.00014   1.88716
   A45        1.87651  -0.00001   0.00000   0.00000   0.00000   1.87652
   A46        1.87964   0.00001   0.00000   0.00047   0.00047   1.88011
   A47        1.91701   0.00001   0.00000  -0.00014  -0.00014   1.91687
   A48        1.94351  -0.00003   0.00000   0.00062   0.00062   1.94413
   A49        1.96143   0.00003   0.00000  -0.00077  -0.00077   1.96066
   A50        1.88245   0.00000   0.00000   0.00023   0.00023   1.88268
   A51        1.85449  -0.00008   0.00000  -0.00064  -0.00064   1.85385
   A52        1.90126   0.00006   0.00000   0.00068   0.00068   1.90194
   A53        2.07352   0.00008   0.00000  -0.00069  -0.00068   2.07284
   A54        1.95464  -0.00018   0.00000   0.00203   0.00203   1.95667
   A55        1.98163   0.00045   0.00000   0.00288   0.00286   1.98448
   A56        1.99185  -0.00099   0.00000  -0.00413  -0.00413   1.98772
   A57        1.92778  -0.00024   0.00000  -0.00166  -0.00166   1.92612
   A58        2.04736   0.00074   0.00000   0.00234   0.00232   2.04969
   A59        1.97524  -0.00071   0.00000  -0.00070  -0.00070   1.97454
   A60        1.92077   0.00018   0.00000   0.00079   0.00079   1.92155
   A61        1.97495  -0.00012   0.00000  -0.00100  -0.00100   1.97395
   A62        1.87267  -0.00000   0.00000  -0.00067  -0.00067   1.87200
   A63        1.91322  -0.00007   0.00000   0.00028   0.00028   1.91350
   A64        1.87329  -0.00003   0.00000  -0.00019  -0.00019   1.87310
   A65        1.90580   0.00004   0.00000   0.00081   0.00081   1.90661
   A66        1.85698   0.00000   0.00000   0.00014   0.00014   1.85712
   A67        1.94131  -0.00004   0.00000  -0.00006  -0.00006   1.94125
   A68        1.92439   0.00002   0.00000  -0.00000  -0.00000   1.92439
   A69        1.89532   0.00001   0.00000   0.00001   0.00001   1.89533
   A70        1.89866  -0.00000   0.00000  -0.00005  -0.00005   1.89860
   A71        1.94439   0.00001   0.00000  -0.00003  -0.00003   1.94436
   A72        1.92197  -0.00002   0.00000  -0.00001  -0.00001   1.92196
   A73        1.94629  -0.00001   0.00000  -0.00004  -0.00004   1.94625
   A74        1.93331   0.00001   0.00000   0.00000   0.00000   1.93331
   A75        1.89845   0.00001   0.00000  -0.00015  -0.00015   1.89829
   A76        1.88201   0.00001   0.00000   0.00013   0.00013   1.88213
   A77        1.88002   0.00000   0.00000   0.00007   0.00007   1.88009
   A78        1.93521   0.00000   0.00000  -0.00006  -0.00006   1.93515
   A79        1.94499  -0.00001   0.00000  -0.00009  -0.00009   1.94490
   A80        1.94272   0.00001   0.00000   0.00001   0.00001   1.94273
   A81        1.87577   0.00000   0.00000   0.00005   0.00005   1.87582
   A82        1.87886  -0.00000   0.00000   0.00004   0.00004   1.87890
   A83        1.88335  -0.00000   0.00000   0.00007   0.00007   1.88341
   A84        1.96244   0.00144   0.00000  -0.00192  -0.00197   1.96047
   A85        3.26003   0.00024   0.00000   0.00399   0.00403   3.26406
   A86        3.05847   0.00050   0.00000   0.00519   0.00521   3.06368
   A87        3.07021   0.00164   0.00000   0.06772   0.06769   3.13790
   A88        3.11967  -0.00119   0.00000   0.00887   0.00895   3.12862
   A89        3.15070  -0.00063   0.00000   0.00297   0.00299   3.15369
   A90        3.29526   0.00149   0.00000   0.02352   0.02359   3.31885
   A91        3.09865  -0.00035   0.00000   0.01917   0.01924   3.11788
   A92        3.14249   0.00041   0.00000   0.01963   0.01961   3.16210
    D1        0.03039  -0.00019   0.00000   0.29531   0.29536   0.32575
    D2       -3.08734  -0.00052   0.00000   0.25919   0.25925  -2.82809
    D3        2.15225  -0.00030   0.00000   0.32524   0.32528   2.47753
    D4       -0.96548  -0.00063   0.00000   0.28912   0.28917  -0.67631
    D5       -2.10646   0.00064   0.00000   0.33348   0.33337  -1.77309
    D6        1.05899   0.00031   0.00000   0.29736   0.29727   1.35626
    D7       -3.07668  -0.00116   0.00000  -0.09229  -0.09224   3.11427
    D8        0.03787  -0.00081   0.00000  -0.05132  -0.05133  -0.01346
    D9       -3.12190   0.00018   0.00000   0.07882   0.07889  -3.04301
   D10        0.04618  -0.00012   0.00000   0.03876   0.03880   0.08498
   D11        2.38399  -0.00253   0.00000  -0.00792  -0.00796   2.37603
   D12       -0.78141   0.00050   0.00000  -0.00044  -0.00035  -0.78176
   D13       -0.64542  -0.00001   0.00000  -0.03454  -0.03453  -0.67995
   D14        2.54396  -0.00002   0.00000  -0.04574  -0.04574   2.49822
   D15        1.40675   0.00007   0.00000  -0.03460  -0.03460   1.37215
   D16       -1.68706   0.00006   0.00000  -0.04580  -0.04581  -1.73287
   D17       -2.79750   0.00017   0.00000  -0.02539  -0.02538  -2.82288
   D18        0.39187   0.00015   0.00000  -0.03659  -0.03659   0.35528
   D19       -3.07104   0.00111   0.00000   0.01621   0.01621  -3.05483
   D20        0.01614   0.00106   0.00000   0.02908   0.02906   0.04520
   D21       -2.97066   0.00118   0.00000  -0.00738  -0.00739  -2.97805
   D22        0.22464   0.00123   0.00000  -0.01995  -0.01998   0.20466
   D23        0.43853   0.00041   0.00000  -0.02351  -0.02345   0.41507
   D24       -1.82963   0.00068   0.00000  -0.01577  -0.01581  -1.84544
   D25       -3.00683   0.00286   0.00000   0.00966   0.00962  -2.99721
   D26       -1.29652  -0.00002   0.00000  -0.00058  -0.00058  -1.29710
   D27        2.96282  -0.00007   0.00000  -0.00071  -0.00071   2.96211
   D28        0.81451  -0.00004   0.00000  -0.00076  -0.00076   0.81375
   D29        0.85086   0.00001   0.00000  -0.00036  -0.00036   0.85050
   D30       -1.17298  -0.00003   0.00000  -0.00048  -0.00048  -1.17347
   D31        2.96189  -0.00001   0.00000  -0.00053  -0.00053   2.96136
   D32        2.93155   0.00004   0.00000   0.00044   0.00044   2.93199
   D33        0.90770  -0.00000   0.00000   0.00032   0.00032   0.90802
   D34       -1.24061   0.00003   0.00000   0.00027   0.00027  -1.24034
   D35        3.09865  -0.00036   0.00000  -0.00953  -0.00953   3.08912
   D36       -0.81911   0.00023   0.00000  -0.00325  -0.00325  -0.82237
   D37        0.91931  -0.00044   0.00000  -0.00934  -0.00934   0.90998
   D38       -2.99845   0.00016   0.00000  -0.00306  -0.00306  -3.00151
   D39       -1.20181  -0.00036   0.00000  -0.01018  -0.01018  -1.21199
   D40        1.16361   0.00024   0.00000  -0.00390  -0.00390   1.15971
   D41        0.71558  -0.00010   0.00000  -0.00942  -0.00942   0.70616
   D42        2.77513  -0.00009   0.00000  -0.00878  -0.00878   2.76635
   D43       -1.36082  -0.00014   0.00000  -0.00877  -0.00877  -1.36959
   D44        2.84293  -0.00001   0.00000  -0.00991  -0.00991   2.83302
   D45       -1.38070   0.00000   0.00000  -0.00928  -0.00928  -1.38998
   D46        0.76653  -0.00004   0.00000  -0.00927  -0.00927   0.75726
   D47       -1.42234  -0.00003   0.00000  -0.00875  -0.00875  -1.43109
   D48        0.63721  -0.00002   0.00000  -0.00811  -0.00811   0.62910
   D49        2.78444  -0.00007   0.00000  -0.00810  -0.00810   2.77634
   D50       -1.06107  -0.00001   0.00000  -0.00327  -0.00327  -1.06435
   D51        3.11006  -0.00000   0.00000  -0.00278  -0.00278   3.10728
   D52        1.02157  -0.00001   0.00000  -0.00325  -0.00325   1.01832
   D53        1.00370  -0.00002   0.00000  -0.00253  -0.00253   1.00117
   D54       -1.10835  -0.00002   0.00000  -0.00203  -0.00203  -1.11038
   D55        3.08634  -0.00002   0.00000  -0.00250  -0.00250   3.08384
   D56        3.06705   0.00001   0.00000  -0.00249  -0.00249   3.06455
   D57        0.95499   0.00001   0.00000  -0.00200  -0.00200   0.95299
   D58       -1.13350   0.00001   0.00000  -0.00247  -0.00247  -1.13596
   D59       -1.20907  -0.00004   0.00000  -0.00884  -0.00884  -1.21792
   D60        2.99002  -0.00003   0.00000  -0.00943  -0.00943   2.98059
   D61        0.85141  -0.00011   0.00000  -0.01022  -0.01022   0.84120
   D62        2.99860  -0.00002   0.00000  -0.00817  -0.00817   2.99043
   D63        0.91451  -0.00001   0.00000  -0.00876  -0.00876   0.90575
   D64       -1.22410  -0.00009   0.00000  -0.00954  -0.00954  -1.23364
   D65        0.94142  -0.00001   0.00000  -0.00806  -0.00806   0.93336
   D66       -1.14267  -0.00000   0.00000  -0.00864  -0.00864  -1.15132
   D67        3.00190  -0.00008   0.00000  -0.00943  -0.00943   2.99248
   D68       -0.97747  -0.00102   0.00000  -0.00711  -0.00709  -0.98456
   D69        2.95154  -0.00136   0.00000  -0.01310  -0.01308   2.93846
   D70        0.83387   0.00115   0.00000   0.00727   0.00728   0.84115
   D71        3.13241   0.00056   0.00000   0.00678   0.00678   3.13919
   D72       -3.04139   0.00156   0.00000   0.01156   0.01160  -3.02978
   D73       -0.74284   0.00097   0.00000   0.01108   0.01110  -0.73174
   D74       -0.49723   0.00020   0.00000  -0.00201  -0.00200  -0.49923
   D75        1.64979   0.00016   0.00000  -0.00177  -0.00176   1.64804
   D76       -2.53009   0.00014   0.00000  -0.00182  -0.00181  -2.53190
   D77        1.77951  -0.00017   0.00000  -0.00289  -0.00290   1.77661
   D78       -2.35665  -0.00021   0.00000  -0.00265  -0.00266  -2.35931
   D79       -0.25335  -0.00023   0.00000  -0.00270  -0.00271  -0.25606
   D80       -1.02293  -0.00004   0.00000   0.00105   0.00105  -1.02188
   D81        1.03816  -0.00005   0.00000   0.00111   0.00111   1.03927
   D82       -3.07896  -0.00005   0.00000   0.00104   0.00103  -3.07793
   D83        1.12827   0.00006   0.00000   0.00157   0.00157   1.12984
   D84       -3.09383   0.00005   0.00000   0.00164   0.00164  -3.09219
   D85       -0.92777   0.00005   0.00000   0.00156   0.00156  -0.92621
   D86       -3.10728   0.00001   0.00000   0.00198   0.00198  -3.10531
   D87       -1.04620  -0.00000   0.00000   0.00204   0.00204  -1.04416
   D88        1.11987   0.00000   0.00000   0.00196   0.00196   1.12183
   D89       -0.95408   0.00002   0.00000   0.00323   0.00323  -0.95085
   D90       -3.06333   0.00002   0.00000   0.00345   0.00345  -3.05989
   D91        1.12621   0.00002   0.00000   0.00338   0.00338   1.12959
   D92        1.08371   0.00000   0.00000   0.00337   0.00337   1.08708
   D93       -1.02554   0.00001   0.00000   0.00359   0.00359  -1.02195
   D94       -3.11919   0.00000   0.00000   0.00352   0.00352  -3.11567
   D95       -3.10877   0.00001   0.00000   0.00329   0.00329  -3.10547
   D96        1.06516   0.00001   0.00000   0.00352   0.00352   1.06868
   D97       -1.02848   0.00001   0.00000   0.00345   0.00345  -1.02504
   D98       -1.08306   0.00002   0.00000   0.00247   0.00247  -1.08060
   D99        3.11142   0.00002   0.00000   0.00251   0.00251   3.11393
   D100       1.00803   0.00002   0.00000   0.00248   0.00248   1.01052
   D101      -3.11323   0.00000   0.00000   0.00233   0.00233  -3.11090
   D102       1.08126   0.00000   0.00000   0.00237   0.00237   1.08363
   D103      -1.02213   0.00001   0.00000   0.00235   0.00235  -1.01979
   D104       1.08123  -0.00001   0.00000   0.00237   0.00237   1.08359
   D105      -1.00747  -0.00001   0.00000   0.00241   0.00241  -1.00506
   D106      -3.11086  -0.00001   0.00000   0.00238   0.00238  -3.10848
         Item               Value     Threshold  Converged?
 Maximum Force            0.007027     0.000450     NO 
 RMS     Force            0.000747     0.000300     NO 
 Maximum Displacement     0.820538     0.001800     NO 
 RMS     Displacement     0.083559     0.001200     NO 
 Predicted change in Energy=-7.149574D-04
 GradGradGradGradGradGradGradGradGradGradGradGradGradGradGradGradGradGrad

 Symmetry turned off by external request.
 Stoichiometry    C14H30NO6(1-)
 Framework group  C1[X(C14H30NO6)]
 Deg. of freedom   147
 Full point group                 C1      NOp   1
                          Input orientation:                          
 ---------------------------------------------------------------------
 Center     Atomic      Atomic             Coordinates (Angstroms)
 Number     Number       Type             X           Y           Z
 ---------------------------------------------------------------------
      1          6           0       55.003076   30.498024   48.654977
      2          1           0       54.285000   30.439491   47.835300
      3          1           0       56.024184   30.349447   48.292874
      4          6           0       54.900941   31.840778   49.387213
      5          8           0       53.843875   32.511625   49.231479
      6          8           0       55.901150   32.146866   50.102537
      7          1           0       55.800132   33.392428   50.946428
      8          6           0       51.951600   38.874222   48.880940
      9          1           0       51.453196   39.559037   49.573101
     10          1           0       52.666055   39.462764   48.293292
     11          6           0       52.719246   37.797201   49.664299
     12          8           0       53.310387   38.167931   50.706831
     13          8           0       52.712788   36.631569   49.149261
     14          6           0       55.836192   35.913770   49.885828
     15          1           0       55.221777   36.771727   49.606110
     16          6           0       56.065223   34.995654   48.682894
     17          1           0       55.154391   34.432741   48.462192
     18          1           0       56.825610   34.249495   48.935021
     19          6           0       56.474019   35.777417   47.418610
     20          1           0       57.177231   36.572018   47.715228
     21          6           0       57.195360   34.860441   46.421009
     22          1           0       58.113347   34.443931   46.851343
     23          1           0       57.461846   35.395339   45.500775
     24          1           0       56.549564   34.018485   46.142764
     25          6           0       55.251893   36.433682   46.755226
     26          1           0       54.609463   35.662277   46.313187
     27          1           0       55.552195   37.121169   45.954524
     28          1           0       54.629983   36.974284   47.473040
     29          6           0       55.194931   35.281708   51.122055
     30          8           0       55.731597   34.168842   51.625766
     31          7           0       54.870383   36.223967   52.078672
     32          1           0       54.364568   37.013186   51.647950
     33          6           0       54.246126   35.745654   53.310497
     34          1           0       53.678462   34.827717   53.113633
     35          6           0       55.258235   35.495079   54.442434
     36          1           0       55.971393   34.754847   54.061791
     37          6           0       56.023797   36.774635   54.795402
     38          1           0       56.490806   37.192720   53.899583
     39          1           0       56.803259   36.583684   55.543310
[truncated: 2,193,582 more chars]
